# Supplementary material for: Neuronal RBM5 modulates cell signaling responses to traumatic and hypoxic-ischemic injury in a sex-dependent manner
Source: Cell Death Discov. 2023 Oct 17;9:379. doi: 10.1038/s41420-023-01677-7 (PMC10582027; doi:10.1038/s41420-023-01677-7)
Supplement: Supplementary file 1 — Data Set 1 [file 41420_2023_1677_MOESM1_ESM.xlsx]

## Sheet: Sheet1
	Treatment (n=3/group) (Blinded Code - Poochon)	Sample Submission ID (Blinded Code - Poochon)	Unblinded ID
	Group 1	A2	Male EV Control
	Group 1	A3	Male EV Control
	Group 1	A4	Male EV Control
	Group 3	B3	Male EV OGD
	Group 3	B2	Male EV OGD
	Group 3	B4	Male EV OGD
	Group 5	C2	Male CRE OGD
	Group 5	C3	Male CRE OGD
	Group 5	C4	Male CRE OGD
	Group 2	F2	Female EV Control
	Group 2	F3	Female EV Control
	Group 2	F4	Female EV Control
	Group 4	G2	Female EV OGD
	Group 4	G3	Female EV OGD
	Group 4	G4	Female EV OGD
	Group 6	H2	Female CRE OGD
	Group 6	H3	Female CRE OGD
	Group 6	H4	Female CRE OGD
