# Supplementary material for: Neuronal RBM5 modulates cell signaling responses to traumatic and hypoxic-ischemic injury in a sex-dependent manner
Source: Cell Death Discov. 2023 Oct 17;9:379. doi: 10.1038/s41420-023-01677-7 (PMC10582027; doi:10.1038/s41420-023-01677-7)
Supplement: Supplementary file 2 — Data Set 2 [file 41420_2023_1677_MOESM2_ESM.xlsx]

## Sheet: Sample-info-T1
	Supplementary File 2
Project ID	Sample Receipt Date	Quote Number	Client Email	Poochon Sample ID	Client Sample ID	Sample Type	Sample Details	Analysis	TMT Label	sample used (µg)	Conc.(mg/ml)
P1187	2022-12-07	22101418TJ	tcjackson@usf.edu	1	A2	Cell Pellet	Group 1	TMT	126	100	4.45373
P1187	2022-12-07	22101418TJ	tcjackson@usf.edu	2	A3	Cell Pellet	Group 1	TMT	127N	100	3.5245
P1187	2022-12-07	22101418TJ	tcjackson@usf.edu	3	A4	Cell Pellet	Group 1	TMT	127C	100	3.55266
P1187	2022-12-07	22101418TJ	tcjackson@usf.edu	4	B3	Cell Pellet	Group 3	TMT	128N	100	3.56204
P1187	2022-12-07	22101418TJ	tcjackson@usf.edu	5	B2	Cell Pellet	Group 3	TMT	128C	100	4.22846
P1187	2022-12-07	22101418TJ	tcjackson@usf.edu	6	B4	Cell Pellet	Group 3	TMT	129N	100	3.37432
P1187	2022-12-07	22101418TJ	tcjackson@usf.edu	7	C2	Cell Pellet	Group 5	TMT	129C	100	4.7447
P1187	2022-12-07	22101418TJ	tcjackson@usf.edu	8	C3	Cell Pellet	Group 5	TMT	130N	100	3.46818
P1187	2022-12-07	22101418TJ	tcjackson@usf.edu	9	C4	Cell Pellet	Group 5	TMT	130C	100	3.74977
P1187	2022-12-07	22101418TJ	tcjackson@usf.edu	10	F2	Cell Pellet	Group 2	TMT	131N	100	2.22921
P1187	2022-12-07	22101418TJ	tcjackson@usf.edu	11	F3	Cell Pellet	Group 2	TMT	131C	100	2.46386
P1187	2022-12-07	22101418TJ	tcjackson@usf.edu	12	F4	Cell Pellet	Group 2	TMT	132N	100	4.20969
P1187	2022-12-07	22101418TJ	tcjackson@usf.edu	13	G2	Cell Pellet	Group 4	TMT	132C	100	5.27032
P1187	2022-12-07	22101418TJ	tcjackson@usf.edu	14	G3	Cell Pellet	Group 4	TMT	133N	100	4.65084
P1187	2022-12-07	22101418TJ	tcjackson@usf.edu	15	G4	Cell Pellet	Group 4	TMT	133C	100	3.37432
P1187	2022-12-07	22101418TJ	tcjackson@usf.edu	16	H2	Cell Pellet	Group 6	TMT	134N	100	3.61836
P1187	2022-12-07	22101418TJ	tcjackson@usf.edu	17	H3	Cell Pellet	Group 6	TMT	134C	100	3.89994
P1187	2022-12-07	22101418TJ	tcjackson@usf.edu	18	H4	Cell Pellet	Group 6	TMT	135N	100	4.02196

## Sheet: BCA-assay
2022-12-08	P1187
	Concentration	562 nm Reading
BSA	(ug/ml)
A	2	1.057
B	1.5	0.798
C	1	0.53
D	0.75	0.402
E	0.5	0.27
F	0.25	0.125
G	0.125	0.053
H (Blank)	0	0
1:5 dilution
Dilution	5
BSA curve	A	B
y=Ax+B	0.5327	-0.0035
Poochon ID	Sample name	562 nm Reading	Conc.(mg/ml)
1	A2	0.471	4.45373
2	A3	0.372	3.5245
3	A4	0.375	3.55266
4	B3	0.376	3.56204
5	B2	0.447	4.22846
6	B4	0.356	3.37432
7	C2	0.502	4.7447
8	C3	0.366	3.46818
9	C4	0.396	3.74977
10	F2	0.234	2.22921	* Note: these two have higher volumes
11	F3	0.259	2.46386
12	F4	0.445	4.20969
13	G2	0.558	5.27032
14	G3	0.492	4.65084
15	G4	0.356	3.37432
16	H2	0.382	3.61836
17	H3	0.412	3.89994
18	H4	0.425	4.02196

## Sheet: Proteins-Normalization
																										Normalized relative abundance (ratio)
Accession	Description	Coverage [%]	# Peptides	# Unique Peptides	# AAs	MW [kDa]	# PSMs	Abundance Ratio: (F1, 126) / (F1, 126)	Abundance Ratio: (F1, 127N) / (F1, 126)	Abundance Ratio: (F1, 127C) / (F1, 126)	Abundance Ratio: (F1, 128N) / (F1, 126)	Abundance Ratio: (F1, 128C) / (F1, 126)	Abundance Ratio: (F1, 129N) / (F1, 126)	Abundance Ratio: (F1, 129C) / (F1, 126)	Abundance Ratio: (F1, 130N) / (F1, 126)	Abundance Ratio: (F1, 130C) / (F1, 126)	Abundance Ratio: (F1, 131N) / (F1, 126)	Abundance Ratio: (F1, 131C) / (F1, 126)	Abundance Ratio: (F1, 132N) / (F1, 126)	Abundance Ratio: (F1, 132C) / (F1, 126)	Abundance Ratio: (F1, 133N) / (F1, 126)	Abundance Ratio: (F1, 133C) / (F1, 126)	Abundance Ratio: (F1, 134N) / (F1, 126)	Abundance Ratio: (F1, 134C) / (F1, 126)	Abundance Ratio: (F1, 135N) / (F1, 126)	A2	A3	A4	B3	B2	B4	C2	C3	C4	F2	F3	F4	G2	G3	G4	H2	H3	H4			Abundances (Grouped): F1, 126	Abundances (Grouped): F1, 127N	Abundances (Grouped): F1, 127C	Abundances (Grouped): F1, 128N
P50171	(3R)-3-hydroxyacyl-CoA dehydrogenase OS=Mus musculus OX=10090 GN=Hsd17b8 PE=1 SV=2	41	7	7	259	26.6	8	1	0.908	1.087	1.086	1.113	1.1	1.227	1.17	1.118	0.976	1.061	0.986	1.109	1.171	1.037	1.004	1.036	1.048	1	0.971236	1.0306	1.02746	1.03893	1.06801	1.03412	1.09093	1.04776	0.977864	1.06384	1.00311	1.03975	1.02858	1.02442	0.999901	1.07702	1.03354			1130.2	1025.9	1228.5	1227.9
Q6ZPJ3	(E3-independent) E2 ubiquitin-conjugating enzyme UBE2O OS=Mus musculus OX=10090 GN=Ube2o PE=1 SV=3	53	51	51	1288	140.7	105	1	0.912	1.025	1.043	1.057	1.019	1.152	1.053	1.041	0.992	0.955	0.953	1.035	1.111	1.001	0.988	0.928	0.998	1	0.975515	0.971812	0.986781	0.986655	0.989364	0.970911	0.981841	0.975597	0.993894	0.957553	0.969542	0.970369	0.97588	0.98886	0.983966	0.964744	0.984225			16120.2	14707.8	16523.1	16812.6
Q8VD66	(Lyso)-N-acylphosphatidylethanolamine lipase OS=Mus musculus OX=10090 GN=Abhd4 PE=1 SV=1	45	10	10	342	38.8	10	1	0.996	1.088	1.253	1.222	1.131	1.386	1.227	1.19	1.028	1.09	1.077	1.328	1.362	1.107	1.233	1.069	1.171	1	1.06536	1.03154	1.18546	1.14067	1.09811	1.16813	1.14408	1.11524	1.02996	1.09291	1.09569	1.24507	1.19635	1.09357	1.22797	1.11133	1.15484			1429.4	1423.5	1555	1791
O55028	[3-methyl-2-oxobutanoate dehydrogenase [lipoamide]] kinase, mitochondrial OS=Mus musculus OX=10090 GN=Bckdk PE=1 SV=1	12	5	5	412	46.6	5	1	0.91	1.153	1.071	1.135	1.134	1.141	1.032	1.069	0.976	0.999	1.06	1.052	1.135	1.075	0.969	0.946	1.047	1	0.973375	1.09317	1.01327	1.05946	1.10102	0.96164	0.96226	1.00184	0.977864	1.00167	1.0784	0.986308	0.996961	1.06196	0.965044	0.983457	1.03255			1262.2	1148.1	1455.5	1351.8
Q8VDP3	[F-actin]-monooxygenase MICAL1 OS=Mus musculus OX=10090 GN=Mical1 PE=1 SV=1	6	5	5	1048	116.7	5	1	0.922	1.039	1.112	1.091	1.042	1.165	1.122	1.069	1.07	1.031	1.007	1.216	1.219	1.033	1.066	0.972	1.059	1	0.986211	0.985086	1.05206	1.01839	1.01169	0.981867	1.04618	1.00184	1.07204	1.03376	1.02448	1.14007	1.07075	1.02047	1.06165	1.01049	1.04438			681.9	628.7	708.5	758.3
Q8BML1	[F-actin]-monooxygenase MICAL2 OS=Mus musculus OX=10090 GN=Mical2 PE=1 SV=1	5	4	2	960	110	5	1	1.008	1.072	1.023	1.083	1.067	1.115	1.067	1.117	1.032	1.044	0.973	1.022	1.098	1.073	0.961	0.89	0.944	1	1.0782	1.01637	0.967859	1.01092	1.03597	0.939727	0.994895	1.04682	1.03397	1.04679	0.989889	0.958181	0.964461	1.05999	0.957077	0.925239	0.930971			385.8	388.7	413.6	394.8
Q8CJ19	[F-actin]-monooxygenase MICAL3 OS=Mus musculus OX=10090 GN=Mical3 PE=1 SV=2	19	36	34	1993	223.6	43	1	0.912	1.024	1.001	0.996	0.945	1.092	0.996	0.99	0.994	0.97	0.953	0.931	1.054	0.93	0.88	0.906	0.936	1	0.975515	0.970864	0.947045	0.929715	0.917516	0.920343	0.928693	0.927801	0.995898	0.972593	0.969542	0.872864	0.925813	0.918721	0.876407	0.941873	0.923081			9321.2	8496.3	9548.5	9334.7
P54923	[Protein ADP-ribosylarginine] hydrolase OS=Mus musculus OX=10090 GN=Adprh PE=1 SV=1	54	15	15	362	40	38	1	0.931	1.042	1.03	1.076	1.036	1.197	1.067	1.072	0.965	0.941	0.967	1.041	1.141	0.994	0.989	0.968	1.027	1	0.995838	0.98793	0.974482	1.00439	1.00587	1.00884	0.994895	1.00465	0.966843	0.943515	0.983785	0.975995	1.00223	0.981945	0.984962	1.00633	1.01283			8060.6	7505.6	8400.8	8300.3
Q8BFP9	[Pyruvate dehydrogenase (acetyl-transferring)] kinase isozyme 1, mitochondrial OS=Mus musculus OX=10090 GN=Pdk1 PE=1 SV=2	44	15	14	434	49	23	1	0.783	0.991	0.902	1.114	0.952	1.149	0.915	0.96	0.897	0.894	0.937	0.945	0.979	0.895	0.839	0.919	0.872	1	0.837531	0.939577	0.853381	1.03986	0.924312	0.968383	0.853167	0.899686	0.898713	0.89639	0.953264	0.885989	0.859934	0.884145	0.835575	0.955388	0.859964			4736.3	3708.7	4693.1	4274
Q9JK42	[Pyruvate dehydrogenase (acetyl-transferring)] kinase isozyme 2, mitochondrial OS=Mus musculus OX=10090 GN=Pdk2 PE=1 SV=2	41	12	11	407	46	13	1	0.946	1.101	1.179	1.178	1.084	1.226	1.174	1.075	1.037	1.033	1.047	1.168	1.234	1.036	1.073	1.011	1.03	1	1.01188	1.04387	1.11545	1.0996	1.05247	1.03328	1.09466	1.00746	1.03898	1.03576	1.06517	1.09506	1.08392	1.02344	1.06862	1.05103	1.01578			2119.8	2004.8	2334.9	2498.3
Q922H2	[Pyruvate dehydrogenase (acetyl-transferring)] kinase isozyme 3, mitochondrial OS=Mus musculus OX=10090 GN=Pdk3 PE=1 SV=1	28	10	10	415	47.9	13	1	0.893	1.037	0.98	1.042	0.978	1.133	1	0.987	0.965	0.956	0.952	1.017	1.039	0.945	0.929	0.88	0.933	1	0.955191	0.98319	0.927177	0.972654	0.949556	0.954898	0.932423	0.924989	0.966843	0.958555	0.968524	0.953493	0.912637	0.933539	0.925207	0.914843	0.920122			2559.1	2286.2	2654.4	2507.6
Q3UV70	[Pyruvate dehydrogenase [acetyl-transferring]]-phosphatase 1, mitochondrial OS=Mus musculus OX=10090 GN=Pdp1 PE=1 SV=1	36	13	13	538	61.1	17	1	0.971	1.105	1.108	1.121	1.094	1.22	1.13	1.122	1.002	1.018	1.005	1.096	1.195	1.073	1.042	1.03	1.068	1	1.03862	1.04766	1.04828	1.0464	1.06218	1.02822	1.05364	1.05151	1.00391	1.02072	1.02244	1.02756	1.04966	1.05999	1.03775	1.07078	1.05326			3155	3064.8	3485.4	3496.7
Q9D6Y9	1,4-alpha-glucan-branching enzyme OS=Mus musculus OX=10090 GN=Gbe1 PE=1 SV=1	16	11	11	702	80.3	13	1	0.922	1.114	1.041	1.036	1.054	1.152	1.064	1.091	0.952	1.039	1.066	0.989	1.142	1.039	0.949	0.972	1.079	1	0.986211	1.05619	0.984889	0.967053	1.02335	0.970911	0.992098	1.02246	0.953818	1.04178	1.0845	0.927242	1.00311	1.0264	0.945126	1.01049	1.06411			2254.2	2079	2510.2	2346.6
Q9DCT1	1,5-anhydro-D-fructose reductase OS=Mus musculus OX=10090 GN=Akr1e2 PE=1 SV=1	45	11	9	301	34.4	17	1	0.933	1.062	1.113	1.149	1.116	1.267	1.141	1.098	0.978	1.029	1.003	1.21	1.24	1.07	1.125	1.027	1.101	1	0.997977	1.00689	1.05301	1.07253	1.08354	1.06783	1.06389	1.02902	0.979868	1.03175	1.02041	1.13444	1.08919	1.05702	1.12041	1.06766	1.0858			1879	1752.8	1995.9	2091.4
Q64433	10 kDa heat shock protein, mitochondrial OS=Mus musculus OX=10090 GN=Hspe1 PE=1 SV=2	75	8	8	102	11	35	1	0.953	1.085	1.06	1.096	1.048	1.149	1.029	1.067	0.997	1.017	1.066	1.069	1.136	1.072	0.951	0.941	0.981	1	1.01937	1.0287	1.00286	1.02306	1.01752	0.968383	0.959463	0.999963	0.998904	1.01972	1.0845	1.00225	0.99784	1.059	0.947117	0.978259	0.96746			8295.3	7904.3	8998.1	8795.9
O08810	116 kDa U5 small nuclear ribonucleoprotein component OS=Mus musculus OX=10090 GN=Eftud2 PE=1 SV=1	63	47	46	971	109.3	112	1	0.888	0.982	1.006	1.04	0.983	1.16	1.015	0.99	0.964	0.926	0.9	1.029	1.051	0.952	0.943	0.906	0.946	1	0.949843	0.931044	0.951775	0.970787	0.954411	0.977653	0.946409	0.927801	0.965841	0.928475	0.915622	0.964744	0.923178	0.940454	0.93915	0.941873	0.932943			18216.7	16172.5	17886.2	18317.5
Q9DCL4	12S rRNA N4-methylcytidine methyltransferase OS=Mus musculus OX=10090 GN=Mettl15 PE=1 SV=2	7	1	1	406	45.3	1	1	1.015	1.026	1.106	1.046	0.974	1.095	1.015	1.08	1.022	0.818	0.937	1.069	1.189	1.139	1.085	1.095	1.098	1	1.08569	0.97276	1.04639	0.976387	0.945673	0.922871	0.946409	1.01215	1.02395	0.820186	0.953264	1.00225	1.04439	1.12519	1.08057	1.13836	1.08285			46.1	46.8	47.3	51
Q9DAK9	14 kDa phosphohistidine phosphatase OS=Mus musculus OX=10090 GN=Phpt1 PE=1 SV=1	46	5	5	124	14	9	1	0.891	0.99	1.035	1.112	1.07	1.152	1.044	1.053	0.992	0.978	0.973	1.105	1.172	1.001	1	0.93	0.962	1	0.953052	0.938628	0.979212	1.03799	1.03888	0.970911	0.973449	0.986843	0.993894	0.980614	0.989889	1.036	1.02946	0.98886	0.995917	0.966823	0.948722			1232.8	1098.7	1219.9	1275.5
Q9CQV8	14-3-3 protein beta/alpha OS=Mus musculus OX=10090 GN=Ywhab PE=1 SV=3	82	20	9	246	28.1	325	1	0.906	1.061	0.985	1.006	0.978	1.119	1.018	1.039	0.985	0.987	1.02	0.953	1.099	0.94	0.937	0.929	0.985	1	0.969097	1.00594	0.931907	0.939049	0.949556	0.943098	0.949206	0.973722	0.986881	0.989638	1.0377	0.89349	0.96534	0.9286	0.933175	0.965784	0.971405			12696.9	11503.1	13476.9	12504.4
P62259	14-3-3 protein epsilon OS=Mus musculus OX=10090 GN=Ywhae PE=1 SV=1	86	23	20	255	29.2	685	1	0.901	1.036	0.972	0.996	0.938	1.121	1.01	1.007	0.998	0.984	0.979	0.94	1.077	0.912	0.932	0.92	0.956	1	0.963748	0.982241	0.919608	0.929715	0.91072	0.944784	0.941747	0.943733	0.999906	0.98663	0.995993	0.881302	0.946015	0.900939	0.928195	0.956427	0.942805			74398.1	67008	77110.5	72331.4
P68510	14-3-3 protein eta OS=Mus musculus OX=10090 GN=Ywhah PE=1 SV=2	79	22	13	246	28.2	409	1	0.935	1.084	0.964	0.953	0.92	1.046	0.989	0.974	1.015	0.994	1.027	0.879	1.072	0.898	0.861	0.9	0.931	1	1.00012	1.02775	0.912039	0.889577	0.893243	0.881574	0.922166	0.912806	1.01694	0.996657	1.04483	0.824111	0.941624	0.887109	0.857485	0.935635	0.91815			32757.4	30644.1	35494.4	31591.6
P61982	14-3-3 protein gamma OS=Mus musculus OX=10090 GN=Ywhag PE=1 SV=2	88	26	17	247	28.3	397	1	0.932	1.023	0.955	0.969	0.902	1.058	0.97	0.96	0.985	0.969	0.966	0.911	1.048	0.876	0.896	0.867	0.907	1	0.996907	0.969916	0.903524	0.904512	0.875767	0.891687	0.90445	0.899686	0.986881	0.97159	0.982767	0.854113	0.920542	0.865376	0.892342	0.901329	0.894481			39767.3	37057.5	40689	37990.3
P68254	14-3-3 protein theta OS=Mus musculus OX=10090 GN=Ywhaq PE=1 SV=1	73	18	12	245	27.8	368	1	0.926	1.01	0.976	1.001	0.935	1.108	1.011	0.977	0.976	0.964	0.946	0.942	1.079	0.907	0.939	0.91	0.933	1	0.99049	0.957591	0.923392	0.934382	0.907807	0.933828	0.942679	0.915618	0.977864	0.966577	0.96242	0.883177	0.947772	0.896	0.935166	0.946031	0.920122			24767.7	22944.6	25027.5	24173.5
P63101	14-3-3 protein zeta/delta OS=Mus musculus OX=10090 GN=Ywhaz PE=1 SV=1	91	28	18	245	27.8	524	1	0.951	1.059	0.981	0.989	0.947	1.094	1.01	1.01	1.01	0.988	0.991	0.934	1.093	0.917	0.948	0.925	0.953	1	1.01723	1.00405	0.928123	0.923181	0.919458	0.922028	0.941747	0.946544	1.01193	0.990641	1.0082	0.875676	0.96007	0.905878	0.94413	0.961625	0.939846			60952.3	57955	64535.4	59779.1
P58871	182 kDa tankyrase-1-binding protein OS=Mus musculus OX=10090 GN=Tnks1bp1 PE=1 SV=2	8	8	8	1720	181.7	9	1	0.752	0.852	0.742	0.796	0.668	0.868	0.699	0.711	1.02	0.795	0.779	0.659	0.755	0.685	0.615	0.634	0.649	1	0.804372	0.807789	0.702005	0.743025	0.648572	0.731554	0.651763	0.66633	1.02195	0.797125	0.792522	0.617849	0.663177	0.676692	0.612489	0.659103	0.640042			1757.5	1321	1496.9	1304.3
Q5HZH2	18S rRNA aminocarboxypropyltransferase OS=Mus musculus OX=10090 GN=Tsr3 PE=1 SV=1	4	1	1	323	35.3	1	1	0.852	1.065	1.024	1.187	1.161	1.276	1.252	1.061	0.826	0.987	0.991	1.261	1.176	1.041	1.176	0.993	1.185	1	0.911336	1.00974	0.968805	1.108	1.12723	1.07542	1.16739	0.99434	0.827577	0.989638	1.0082	1.18226	1.03298	1.02837	1.1712	1.03232	1.16864			46	39.2	49	47.1
Q9DBL9	1-acylglycerol-3-phosphate O-acyltransferase ABHD5 OS=Mus musculus OX=10090 GN=Abhd5 PE=1 SV=1	15	3	3	351	39.1	5	1	0.948	1.059	1.092	1.211	1.103	1.231	1.198	1.113	1.033	1.088	1.026	1.223	1.332	1.084	1.156	1.053	1.118	1	1.01402	1.00405	1.03314	1.13041	1.07092	1.03749	1.11704	1.04307	1.03497	1.09091	1.04381	1.14663	1.17	1.07085	1.15128	1.09469	1.10257			343.8	326	364.2	375.3
O35083	1-acyl-sn-glycerol-3-phosphate acyltransferase alpha OS=Mus musculus OX=10090 GN=Agpat1 PE=1 SV=1	32	8	8	285	31.7	17	1	0.876	1.031	1.008	1.04	1.014	1.185	1.102	1.06	0.986	0.949	0.969	1.043	1.116	1	0.953	0.901	0.991	1	0.937007	0.977501	0.953667	0.970787	0.984509	0.998724	1.02753	0.993403	0.987883	0.951537	0.98582	0.97787	0.980272	0.987872	0.949109	0.936675	0.977322			1808.7	1584.4	1863.9	1822.5
Q8K4X7	1-acyl-sn-glycerol-3-phosphate acyltransferase delta OS=Mus musculus OX=10090 GN=Agpat4 PE=1 SV=1	46	18	18	378	43.8	31	1	0.975	1.051	1.08	1.013	1.065	1.172	1.11	1.101	1.021	1.022	0.976	1.055	1.115	1.032	1.004	0.982	1.041	1	1.0429	0.996463	1.02179	0.945584	1.03403	0.987767	1.03499	1.03183	1.02295	1.02473	0.992941	0.98912	0.979394	1.01948	0.999901	1.02088	1.02663			6165.9	6010.3	6479.4	6659
Q9D1E8	1-acyl-sn-glycerol-3-phosphate acyltransferase epsilon OS=Mus musculus OX=10090 GN=Agpat5 PE=1 SV=2	32	9	9	365	42.2	13	1	0.917	1.039	1.062	1.038	1.07	1.125	1.104	1.052	0.964	0.999	0.987	1.044	1.129	1.025	0.994	0.986	0.995	1	0.980863	0.985086	1.00476	0.96892	1.03888	0.948155	1.02939	0.985906	0.965841	1.00167	1.00413	0.978807	0.991691	1.01257	0.989942	1.02504	0.981267			2083.7	1911.2	2165.4	2212.4
Q9D517	1-acyl-sn-glycerol-3-phosphate acyltransferase gamma OS=Mus musculus OX=10090 GN=Agpat3 PE=1 SV=2	35	12	12	376	43.3	26	1	0.976	1.074	1.084	1.083	1.046	1.18	1.078	1.043	1.038	1.031	1.004	1.112	1.165	1.016	1.025	0.931	0.992	1	1.04397	1.01827	1.02557	1.01092	1.01558	0.99451	1.00515	0.977471	1.03998	1.03376	1.02143	1.04256	1.02331	1.00368	1.02082	0.967863	0.978308			5785.4	5646.7	6212.9	6273.5
Q9Z1T6	1-phosphatidylinositol 3-phosphate 5-kinase OS=Mus musculus OX=10090 GN=Pikfyve PE=1 SV=3	8	13	13	2097	236.7	16	1	0.942	1.073	1.124	1.102	1.084	1.199	1.092	1.078	1.029	1.046	1.01	1.116	1.165	1.019	1.028	0.937	0.988	1	1.0076	1.01732	1.06341	1.02866	1.05247	1.01052	1.01821	1.01027	1.03096	1.0488	1.02753	1.04631	1.02331	1.00664	1.0238	0.9741	0.974363			1972.7	1858.8	2117.6	2216.9
Q9Z1B3	1-phosphatidylinositol 4,5-bisphosphate phosphodiesterase beta-1 OS=Mus musculus OX=10090 GN=Plcb1 PE=1 SV=2	56	51	51	1216	138.3	120	1	0.902	1.032	0.926	0.94	0.909	1.011	0.932	0.943	1	0.963	0.986	0.847	0.996	0.889	0.821	0.843	0.912	1	0.964818	0.978449	0.876087	0.877442	0.882563	0.852076	0.869018	0.883754	1.00191	0.965574	1.00311	0.794109	0.874867	0.878218	0.817648	0.876378	0.899412			21089.9	19030.3	21757.7	19532.4
P51432	1-phosphatidylinositol 4,5-bisphosphate phosphodiesterase beta-3 OS=Mus musculus OX=10090 GN=Plcb3 PE=1 SV=2	3	2	2	1234	139.4	2	1	0.898	0.959	1.081	1.115	0.981	1.202	0.937	0.903	1.006	0.956	0.901	1.073	1.035	0.918	1.079	0.888	0.97	1	0.96054	0.909237	1.02273	1.0408	0.952469	1.01305	0.87368	0.846267	1.00792	0.958555	0.916639	1.006	0.909123	0.906866	1.07459	0.92316	0.956612			107.9	96.9	103.5	116.6
Q8R3B1	1-phosphatidylinositol 4,5-bisphosphate phosphodiesterase delta-1 OS=Mus musculus OX=10090 GN=Plcd1 PE=1 SV=2	22	12	12	756	85.8	16	1	0.97	1.066	1.082	1.112	1.025	1.116	1.014	1.061	0.994	1.014	1.022	1.091	1.175	0.987	0.967	0.895	0.973	1	1.03755	1.01068	1.02368	1.03799	0.995189	0.94057	0.945477	0.99434	0.995898	1.01671	1.03974	1.02287	1.0321	0.975029	0.963052	0.930437	0.95957			2575.2	2496.7	2743.9	2787
Q4KWH5	1-phosphatidylinositol 4,5-bisphosphate phosphodiesterase eta-1 OS=Mus musculus OX=10090 GN=Plch1 PE=2 SV=1	1	2	1	1682	187.6	3	1	1.035	1.097	1.051	1.053	1.071	1.221	1.044	1.084	0.998	1.095	1.01	1.063	1.156	0.956	1.093	0.96	1.086	1	1.10708	1.04008	0.99435	0.982921	1.03985	1.02906	0.973449	1.0159	0.999906	1.09793	1.02753	0.996621	1.01541	0.944405	1.08854	0.998011	1.07101			578.3	598.7	634.3	607.7
A2AP18	1-phosphatidylinositol 4,5-bisphosphate phosphodiesterase eta-2 OS=Mus musculus OX=10090 GN=Plch2 PE=1 SV=2	9	12	11	1501	164.2	13	1	0.916	1.014	0.986	1.032	0.935	1.125	1.034	0.986	0.991	0.962	0.934	1.024	1.083	0.913	0.962	0.93	0.905	1	0.979793	0.961383	0.932853	0.963319	0.907807	0.948155	0.964125	0.924052	0.992892	0.964571	0.950212	0.960056	0.951286	0.901927	0.958073	0.966823	0.892509			2982.5	2730.7	3024.3	2940.2
Q62077	1-phosphatidylinositol 4,5-bisphosphate phosphodiesterase gamma-1 OS=Mus musculus OX=10090 GN=Plcg1 PE=1 SV=2	36	35	35	1302	149.6	46	1	0.88	1.03	1.019	1.066	1.02	1.197	1.087	1.071	0.962	0.951	0.965	1.036	1.109	0.989	0.999	0.941	1.017	1	0.941286	0.976553	0.964074	0.995056	0.990335	1.00884	1.01354	1.00371	0.963837	0.953542	0.98175	0.971307	0.974124	0.977005	0.994921	0.978259	1.00296			6372.5	5605.9	6564.5	6493.7
Q5NCQ5	2-(3-amino-3-carboxypropyl)histidine synthase subunit 1 OS=Mus musculus OX=10090 GN=Dph1 PE=1 SV=1	5	2	2	438	48	2	1	1.003	1.24	1.222	1.254	1.164	1.329	1.321	1.19	1.054	1.176	1.151	1.305	1.332	1.17	1.133	1.175	1.204	1	1.07285	1.17566	1.15613	1.17054	1.13015	1.12009	1.23173	1.11524	1.05601	1.17914	1.17098	1.22351	1.17	1.15581	1.12837	1.22152	1.18738			149.4	149.8	185.2	182.5
Q9CR25	2-(3-amino-3-carboxypropyl)histidine synthase subunit 2 OS=Mus musculus OX=10090 GN=Dph2 PE=1 SV=1	3	2	2	489	52.3	2	1	0.816	1.112	1.122	1.085	1.05	1.247	1.109	1.135	0.938	0.957	1.005	1.126	1.105	0.981	1.062	1.057	1.034	1	0.872829	1.0543	1.06152	1.01279	1.01946	1.05098	1.03406	1.06369	0.939791	0.959558	1.02244	1.05569	0.97061	0.969102	1.05766	1.09885	1.01973			305.5	249.4	339.6	342.7
P16330	2',3'-cyclic-nucleotide 3'-phosphodiesterase OS=Mus musculus OX=10090 GN=Cnp PE=1 SV=3	64	23	22	420	47.1	53	1	0.903	0.907	1.194	1.236	1.034	1.381	1.159	1.04	0.931	0.968	0.873	1.313	1.189	1.02	1.16	0.95	0.999	1	0.965888	0.859935	1.12964	1.15374	1.00393	1.16391	1.08068	0.974659	0.932778	0.970587	0.888153	1.23101	1.04439	1.00763	1.15526	0.987615	0.985212			10482.3	9463.2	9509.5	12511.1
Q9CQ62	2,4-dienoyl-CoA reductase [(3E)-enoyl-CoA-producing], mitochondrial OS=Mus musculus OX=10090 GN=Decr1 PE=1 SV=1	48	12	12	335	36.2	31	1	1.021	1.16	1.161	1.103	1.135	1.218	1.145	1.131	0.997	1.076	1.076	1.16	1.251	1.111	1.062	0.994	1.053	1	1.09211	1.09981	1.09842	1.02959	1.10199	1.02654	1.06762	1.05994	0.998904	1.07888	1.09468	1.08756	1.09885	1.09753	1.05766	1.03336	1.03847			5552.9	5667.8	6441.2	6448.9
Q3TIU4	2',5'-phosphodiesterase 12 OS=Mus musculus OX=10090 GN=Pde12 PE=1 SV=2	29	10	10	608	67.5	14	1	0.919	1.067	1.119	1.153	1.071	1.256	1.174	1.158	0.976	1.016	1.002	1.172	1.224	1.098	1.119	1.039	1.123	1	0.983002	1.01163	1.05868	1.07627	1.03985	1.05856	1.09466	1.08525	0.977864	1.01872	1.01939	1.09881	1.07514	1.08468	1.11443	1.08014	1.1075			1824.1	1676.4	1945.7	2041.5
Q05921	2-5A-dependent ribonuclease OS=Mus musculus OX=10090 GN=Rnasel PE=1 SV=2	4	3	3	735	83.2	4	1	0.852	1.011	1.023	1.091	0.988	1.272	1.054	1.105	0.945	0.941	0.909	1.151	1.166	0.977	1.016	0.955	0.975	1	0.911336	0.958539	0.967859	1.01839	0.959265	1.07205	0.982774	1.03558	0.946805	0.943515	0.924778	1.07913	1.02419	0.965151	1.01185	0.992813	0.961543			784.9	668.9	793.7	802.8
Q3TXS7	26S proteasome non-ATPase regulatory subunit 1 OS=Mus musculus OX=10090 GN=Psmd1 PE=1 SV=1	66	50	50	953	105.7	165	1	0.947	1.064	1.154	1.163	1.153	1.33	1.18	1.193	0.999	1.017	0.995	1.23	1.245	1.137	1.179	1.048	1.137	1	1.01295	1.00879	1.0918	1.0856	1.11947	1.12093	1.10026	1.11805	1.00091	1.01972	1.01227	1.15319	1.09358	1.12321	1.17419	1.0895	1.12131			21148.5	20036.2	22492.9	24413.3
Q9Z2X2	26S proteasome non-ATPase regulatory subunit 10 OS=Mus musculus OX=10090 GN=Psmd10 PE=1 SV=3	16	2	2	231	25.1	3	1	1.061	1.011	1.168	1.134	1.104	1.206	1.11	1.171	1.017	1.065	0.935	1.247	1.197	1.038	1.15	1.023	1.097	1	1.13489	0.958539	1.10504	1.05853	1.07189	1.01642	1.03499	1.09743	1.01894	1.06785	0.951229	1.16913	1.05142	1.02541	1.1453	1.06351	1.08186			195.2	207.2	197.3	228
Q8BG32	26S proteasome non-ATPase regulatory subunit 11 OS=Mus musculus OX=10090 GN=Psmd11 PE=1 SV=3	82	31	31	422	47.4	88	1	0.936	1.081	1.148	1.164	1.152	1.309	1.171	1.177	0.996	1.01	1.005	1.205	1.229	1.124	1.142	1.041	1.136	1	1.00119	1.02491	1.08612	1.08653	1.1185	1.10323	1.09187	1.10305	0.997902	1.0127	1.02244	1.12975	1.07953	1.11037	1.13734	1.08222	1.12032			13820.2	12937.9	14945.9	15869.4
Q9D8W5	26S proteasome non-ATPase regulatory subunit 12 OS=Mus musculus OX=10090 GN=Psmd12 PE=1 SV=4	61	25	25	456	52.9	116	1	0.931	1.066	1.131	1.144	1.133	1.308	1.171	1.181	0.982	1.002	1	1.199	1.237	1.121	1.12	1.049	1.129	1	0.995838	1.01068	1.07004	1.06787	1.10005	1.10239	1.09187	1.1068	0.983875	1.00468	1.01736	1.12413	1.08656	1.1074	1.11543	1.09053	1.11342			16113	15004.3	17170.2	18220.9
Q9WVJ2	26S proteasome non-ATPase regulatory subunit 13 OS=Mus musculus OX=10090 GN=Psmd13 PE=1 SV=1	74	24	24	376	42.8	77	1	0.954	1.081	1.154	1.141	1.148	1.331	1.19	1.2	1	1.004	1.006	1.233	1.265	1.129	1.162	1.059	1.135	1	1.02044	1.02491	1.0918	1.06506	1.11461	1.12177	1.10958	1.12461	1.00191	1.00668	1.02346	1.15601	1.11115	1.11531	1.15726	1.10093	1.11933			11060.5	10547.1	11959.5	12767.1
O35593	26S proteasome non-ATPase regulatory subunit 14 OS=Mus musculus OX=10090 GN=Psmd14 PE=1 SV=2	58	13	13	310	34.6	50	1	0.953	1.066	1.153	1.155	1.156	1.321	1.189	1.2	0.982	0.995	0.975	1.231	1.247	1.119	1.162	1.037	1.146	1	1.01937	1.01068	1.09085	1.07813	1.12238	1.11334	1.10865	1.12461	0.983875	0.99766	0.991924	1.15413	1.09534	1.10543	1.15726	1.07806	1.13018			5237.5	4989.2	5585.2	6040.1
Q8VDM4	26S proteasome non-ATPase regulatory subunit 2 OS=Mus musculus OX=10090 GN=Psmd2 PE=1 SV=1	69	47	47	908	100.1	212	1	0.922	1.069	1.12	1.141	1.127	1.286	1.156	1.159	0.985	1.005	0.995	1.179	1.208	1.109	1.092	1.028	1.114	1	0.986211	1.01353	1.05963	1.06506	1.09422	1.08385	1.07788	1.08618	0.986881	1.00769	1.01227	1.10538	1.06108	1.09555	1.08754	1.0687	1.09862			24438.2	22529.9	26134.9	27374.3
P14685	26S proteasome non-ATPase regulatory subunit 3 OS=Mus musculus OX=10090 GN=Psmd3 PE=1 SV=3	68	33	33	530	60.7	134	1	0.94	1.072	1.114	1.131	1.117	1.284	1.163	1.169	0.978	1.014	0.999	1.173	1.216	1.103	1.114	1.03	1.107	1	1.00546	1.01637	1.05395	1.05573	1.08451	1.08216	1.08441	1.09555	0.979868	1.01671	1.01634	1.09975	1.06811	1.08962	1.10945	1.07078	1.09172			20478.3	19249.7	21943.6	22814.7
O35226	26S proteasome non-ATPase regulatory subunit 4 OS=Mus musculus OX=10090 GN=Psmd4 PE=1 SV=1	35	9	9	376	40.7	35	1	0.97	1.081	1.14	1.156	1.245	1.429	1.149	1.165	1.009	1.019	0.982	1.168	1.213	1.073	1.113	0.993	1.101	1	1.03755	1.02491	1.07855	1.07907	1.20879	1.20437	1.07135	1.09181	1.01093	1.02172	0.999045	1.09506	1.06548	1.05999	1.10846	1.03232	1.0858			5205.8	5051.5	5629.6	5932.8
Q8BJY1	26S proteasome non-ATPase regulatory subunit 5 OS=Mus musculus OX=10090 GN=Psmd5 PE=1 SV=4	57	19	19	504	55.9	31	1	0.91	1.06	1.058	1.073	1.047	1.22	1.095	1.078	0.952	1.002	0.989	1.084	1.137	1	1.005	0.983	1.057	1	0.973375	1.005	1.00097	1.00159	1.01655	1.02822	1.021	1.01027	0.953818	1.00468	1.00617	1.01631	0.998718	0.987872	1.0009	1.02192	1.04241			3880.1	3532.3	4114.2	4106.1
Q99JI4	26S proteasome non-ATPase regulatory subunit 6 OS=Mus musculus OX=10090 GN=Psmd6 PE=1 SV=1	70	25	25	389	45.5	93	1	0.926	1.063	1.136	1.145	1.132	1.32	1.181	1.187	0.966	1.008	1.003	1.205	1.227	1.111	1.108	1.052	1.134	1	0.99049	1.00784	1.07477	1.0688	1.09908	1.1125	1.10119	1.11242	0.967845	1.01069	1.02041	1.12975	1.07777	1.09753	1.10348	1.09365	1.11835			10970.4	10157.7	11661.7	12460.6
P26516	26S proteasome non-ATPase regulatory subunit 7 OS=Mus musculus OX=10090 GN=Psmd7 PE=1 SV=2	50	11	11	321	36.5	41	1	0.935	1.063	1.126	1.143	1.128	1.297	1.185	1.177	0.978	1.009	1.005	1.205	1.228	1.101	1.142	1.014	1.133	1	1.00012	1.00784	1.06531	1.06693	1.09519	1.09312	1.10492	1.10305	0.979868	1.0117	1.02244	1.12975	1.07865	1.08765	1.13734	1.05415	1.11736			5551.4	5188.9	5898.4	6248.5
Q9CX56	26S proteasome non-ATPase regulatory subunit 8 OS=Mus musculus OX=10090 GN=Psmd8 PE=1 SV=2	53	19	19	353	39.9	39	1	0.964	1.116	1.145	1.162	1.161	1.322	1.194	1.189	0.997	1.054	1.038	1.196	1.268	1.127	1.167	1.053	1.134	1	1.03114	1.05809	1.08328	1.08467	1.12723	1.11419	1.11331	1.1143	0.998904	1.05682	1.05602	1.12132	1.11379	1.11333	1.16224	1.09469	1.11835			5155.9	4972.2	5751.6	5906
Q9CR00	26S proteasome non-ATPase regulatory subunit 9 OS=Mus musculus OX=10090 GN=Psmd9 PE=1 SV=1	30	6	6	222	24.7	12	1	0.933	1.019	1.053	1.054	0.985	1.213	1.052	1.055	1.008	0.987	0.978	1.079	1.106	0.982	1.058	0.888	0.984	1	0.997977	0.966124	0.996242	0.983855	0.956353	1.02232	0.980909	0.988717	1.00992	0.989638	0.994976	1.01162	0.971488	0.97009	1.05368	0.92316	0.970419			2506.7	2338.5	2553.3	2640.8
P62334	26S proteasome regulatory subunit 10B OS=Mus musculus OX=10090 GN=Psmc6 PE=1 SV=1	66	22	22	389	44.1	72	1	0.935	1.087	1.1	1.142	1.092	1.281	1.142	1.136	0.978	1.011	0.995	1.162	1.189	1.074	1.095	0.958	1.057	1	1.00012	1.0306	1.04071	1.066	1.06024	1.07963	1.06483	1.06463	0.979868	1.0137	1.01227	1.08944	1.04439	1.06097	1.09053	0.995932	1.04241			12884.6	12050.8	14002.1	14170
P62192	26S proteasome regulatory subunit 4 OS=Mus musculus OX=10090 GN=Psmc1 PE=1 SV=1	62	24	22	440	49.2	86	1	0.947	1.079	1.121	1.112	1.107	1.267	1.129	1.14	0.994	1.009	0.994	1.159	1.201	1.096	1.098	1.027	1.107	1	1.01295	1.02301	1.06058	1.03799	1.0748	1.06783	1.05271	1.06838	0.995898	1.0117	1.01125	1.08663	1.05493	1.08271	1.09352	1.06766	1.09172			12758.2	12080.7	13769.3	14295.7
O88685	26S proteasome regulatory subunit 6A OS=Mus musculus OX=10090 GN=Psmc3 PE=1 SV=2	79	26	26	442	49.5	120	1	0.94	1.076	1.126	1.137	1.118	1.297	1.154	1.16	0.993	1.009	0.993	1.197	1.227	1.101	1.134	1.039	1.112	1	1.00546	1.02017	1.06531	1.06133	1.08548	1.09312	1.07602	1.08712	0.994896	1.0117	1.01024	1.12225	1.07777	1.08765	1.12937	1.08014	1.09665			16855	15849.5	18134.5	18981.2
P54775	26S proteasome regulatory subunit 6B OS=Mus musculus OX=10090 GN=Psmc4 PE=1 SV=2	68	24	23	418	47.4	84	1	0.921	1.057	1.086	1.076	1.058	1.242	1.102	1.121	1.003	0.994	0.971	1.115	1.16	1.053	1.044	0.961	1.074	1	0.985141	1.00215	1.02746	1.00439	1.02723	1.04676	1.02753	1.05057	1.00492	0.996657	0.987854	1.04537	1.01892	1.04023	1.03974	0.999051	1.05918			9894.6	9115.6	10461.6	10741.6
P46471	26S proteasome regulatory subunit 7 OS=Mus musculus OX=10090 GN=Psmc2 PE=1 SV=5	72	29	29	433	48.6	131	1	0.962	1.076	1.117	1.125	1.118	1.294	1.154	1.162	0.983	0.998	0.998	1.18	1.221	1.1	1.139	1.015	1.118	1	1.029	1.02017	1.05679	1.05013	1.08548	1.09059	1.07602	1.08899	0.984877	1.00067	1.01532	1.10631	1.0725	1.08666	1.13435	1.05519	1.10257			17176.2	16519.8	18475.7	19185.7
P62196	26S proteasome regulatory subunit 8 OS=Mus musculus OX=10090 GN=Psmc5 PE=1 SV=1	69	26	24	406	45.6	84	1	0.96	1.075	1.134	1.142	1.135	1.298	1.148	1.172	0.988	1.004	1	1.201	1.232	1.112	1.151	1.031	1.126	1	1.02686	1.01922	1.07288	1.066	1.10199	1.09396	1.07042	1.09837	0.989887	1.00668	1.01736	1.126	1.08216	1.09851	1.1463	1.07182	1.11046			15552.1	14931.9	16713.7	17632.2
Q3UHX2	28 kDa heat- and acid-stable phosphoprotein OS=Mus musculus OX=10090 GN=Pdap1 PE=1 SV=1	39	5	5	181	20.6	20	1	0.904	1.012	0.997	1.021	0.912	1.145	0.947	0.97	1.051	1.039	1.009	0.955	1.048	0.905	0.926	0.915	0.93	1	0.966957	0.959487	0.94326	0.953051	0.885476	0.965011	0.883004	0.909057	1.05301	1.04178	1.02651	0.895365	0.920542	0.894024	0.922219	0.951229	0.917164			2250	2033.9	2276	2242.5
Q80ZK0	28S ribosomal protein S10, mitochondrial OS=Mus musculus OX=10090 GN=Mrps10 PE=1 SV=1	39	5	5	160	18.7	5	1	0.972	1.084	1.089	1.134	1.047	1.19	1.053	1.067	0.947	1.016	1.017	1.045	1.163	1.018	0.989	1.003	1.035	1	1.03969	1.02775	1.0303	1.05853	1.01655	1.00294	0.981841	0.999963	0.948808	1.01872	1.03465	0.979745	1.02156	1.00565	0.984962	1.04271	1.02071			1583.7	1538.6	1716.3	1725.2
Q9DCA2	28S ribosomal protein S11, mitochondrial OS=Mus musculus OX=10090 GN=Mrps11 PE=1 SV=2	53	6	6	191	20.2	11	1	0.696	1.044	0.826	0.843	0.777	0.847	0.992	0.78	0.813	0.732	0.775	0.753	0.862	0.753	0.734	0.703	0.754	1	0.744472	0.989826	0.781477	0.786897	0.754402	0.713856	0.924963	0.730995	0.814552	0.733957	0.788452	0.705979	0.757164	0.743867	0.731003	0.730835	0.743593			1637.7	1139.9	1709.4	1353
Q9CR88	28S ribosomal protein S14, mitochondrial OS=Mus musculus OX=10090 GN=Mrps14 PE=1 SV=1	29	3	3	128	14.9	3	1	0.973	1.1	1.089	1.06	1.088	1.176	1.123	1.096	0.882	1.021	1.006	1.078	1.189	1.011	1.051	0.971	1.075	1	1.04076	1.04292	1.0303	0.989456	1.05636	0.991138	1.04711	1.02714	0.883684	1.02373	1.02346	1.01068	1.04439	0.998738	1.04671	1.00945	1.06016			314	305.5	345.5	341.8
Q9DC71	28S ribosomal protein S15, mitochondrial OS=Mus musculus OX=10090 GN=Mrps15 PE=1 SV=2	37	9	9	258	29.4	13	1	1.007	1.16	1.142	1.162	1.103	1.198	1.147	1.122	0.974	1.07	1.064	1.096	1.215	1.089	1.001	1.029	1.054	1	1.07713	1.09981	1.08044	1.08467	1.07092	1.00968	1.06949	1.05151	0.97586	1.07286	1.08247	1.02756	1.06723	1.07579	0.996913	1.06974	1.03945			2573.3	2592.3	2986.3	2939.7
Q9CPX7	28S ribosomal protein S16, mitochondrial OS=Mus musculus OX=10090 GN=Mrps16 PE=1 SV=1	25	3	3	135	15.2	4	1	0.99	1.089	1.076	1.123	1.067	1.175	1.086	1.117	0.939	1.001	0.996	1.066	1.198	1.046	1.014	0.939	1.035	1	1.05895	1.03249	1.018	1.04826	1.03597	0.990295	1.01261	1.04682	0.940793	1.00368	1.01329	0.999434	1.0523	1.03331	1.00986	0.97618	1.02071			924.1	915.1	1005.9	993.9
Q9CQE3	28S ribosomal protein S17, mitochondrial OS=Mus musculus OX=10090 GN=Mrps17 PE=1 SV=1	38	4	4	120	13.4	5	1	0.967	1.092	1.086	1.122	1.043	1.158	1.083	1.063	0.936	0.997	0.95	1.035	1.125	1.072	0.931	0.907	0.975	1	1.03434	1.03534	1.02746	1.04733	1.01267	0.975968	1.00981	0.996214	0.937787	0.999665	0.96649	0.970369	0.988178	1.059	0.927199	0.942912	0.961543			835.9	807.9	912.7	907.5
Q99N85	28S ribosomal protein S18a, mitochondrial OS=Mus musculus OX=10090 GN=Mrps18a PE=2 SV=1	12	2	2	196	22.3	3	1	0.971	1.158	1.128	1.212	1.084	1.218	1.103	1.164	1.112	1.117	1.121	1.122	1.23	1.063	1.032	1.074	1.095	1	1.03862	1.09791	1.0672	1.13134	1.05247	1.02654	1.02846	1.09087	1.11412	1.11999	1.14046	1.05194	1.08041	1.05011	1.02779	1.11652	1.07989			610.7	593	706.9	688.7
Q99N84	28S ribosomal protein S18b, mitochondrial OS=Mus musculus OX=10090 GN=Mrps18b PE=1 SV=1	55	7	7	254	28.7	11	1	0.978	1.051	1.068	1.087	1.021	1.111	1.054	1.028	0.962	1.022	1.001	1.054	1.143	1.009	0.944	0.96	0.956	1	1.04611	0.996463	1.01043	1.01466	0.991306	0.936356	0.982774	0.963413	0.963837	1.02473	1.01837	0.988183	1.00399	0.996763	0.940146	0.998011	0.942805			1476.7	1444.6	1551.6	1577.8
Q924T2	28S ribosomal protein S2, mitochondrial OS=Mus musculus OX=10090 GN=Mrps2 PE=1 SV=1	40	7	7	291	32.3	8	1	1.039	1.09	1.145	1.121	1.084	1.178	1.077	1.072	0.972	1.045	1.038	1.063	1.173	1.055	1.038	0.95	1.021	1	1.11136	1.03344	1.08328	1.0464	1.05247	0.992824	1.00422	1.00465	0.973856	1.04779	1.05602	0.996621	1.03034	1.0422	1.03376	0.987615	1.00691			1341	1393.4	1461.1	1535.5
P58059	28S ribosomal protein S21, mitochondrial OS=Mus musculus OX=10090 GN=Mrps21 PE=1 SV=1	39	3	3	87	10.6	8	1	1.067	1.221	1.209	1.154	1.164	1.269	1.201	1.225	1.05	1.095	1.147	1.112	1.305	1.099	1.125	1.118	1.129	1	1.14131	1.15764	1.14383	1.0772	1.13015	1.06952	1.11984	1.14804	1.05201	1.09793	1.16691	1.04256	1.14629	1.08567	1.12041	1.16227	1.11342			1180.2	1259	1441.2	1426.3
Q9CXW2	28S ribosomal protein S22, mitochondrial OS=Mus musculus OX=10090 GN=Mrps22 PE=1 SV=1	36	11	11	359	41.2	22	1	1.027	1.086	1.102	1.111	1.052	1.178	1.102	1.064	0.951	1.043	1.037	1.045	1.18	1.058	0.971	0.97	1.026	1	1.09852	1.02965	1.0426	1.03706	1.0214	0.992824	1.02753	0.997152	0.952816	1.04579	1.055	0.979745	1.03649	1.04517	0.967036	1.00841	1.01184			3383.5	3474	3675.7	3728
Q8VE22	28S ribosomal protein S23, mitochondrial OS=Mus musculus OX=10090 GN=Mrps23 PE=1 SV=1	60	9	9	177	20.3	14	1	0.997	1.108	1.13	1.125	1.103	1.196	1.122	1.115	0.964	1.005	1.017	1.105	1.213	1.075	1.018	0.989	1.072	1	1.06643	1.05051	1.06909	1.05013	1.07092	1.00799	1.04618	1.04495	0.965841	1.00769	1.03465	1.036	1.06548	1.06196	1.01384	1.02816	1.0572			2309	2302.5	2557.9	2608.9
Q9CQV5	28S ribosomal protein S24, mitochondrial OS=Mus musculus OX=10090 GN=Mrps24 PE=1 SV=1	29	3	3	167	18.9	3	1	0.823	0.87	0.887	0.892	0.876	1.127	1.153	0.888	0.771	0.785	0.828	0.892	0.992	0.857	0.794	0.782	0.897	1	0.880316	0.824855	0.839189	0.832636	0.850523	0.949841	1.07508	0.832209	0.772472	0.787098	0.842372	0.836299	0.871353	0.846606	0.790758	0.812963	0.884619			770.1	633.6	669.8	683.2
Q9D125	28S ribosomal protein S25, mitochondrial OS=Mus musculus OX=10090 GN=Mrps25 PE=1 SV=1	51	7	7	171	19.9	9	1	0.993	1.116	1.143	1.135	1.098	1.225	1.094	1.058	0.974	1.024	1.035	1.072	1.224	1.099	1.045	1.002	1.062	1	1.06216	1.05809	1.08139	1.05946	1.06607	1.03244	1.02007	0.991529	0.97586	1.02674	1.05297	1.00506	1.07514	1.08567	1.04073	1.04167	1.04734			1244.5	1236.1	1388.5	1422.2
Q80ZS3	28S ribosomal protein S26, mitochondrial OS=Mus musculus OX=10090 GN=Mrps26 PE=1 SV=1	33	6	6	200	23.4	8	1	0.999	1.096	1.111	1.094	1.047	1.189	1.116	1.027	0.947	0.994	0.984	1.066	1.171	1.054	0.996	0.96	1.016	1	1.06857	1.03913	1.05112	1.02119	1.01655	1.00209	1.04058	0.962476	0.948808	0.996657	1.00108	0.999434	1.02858	1.04122	0.991934	0.998011	1.00198			1274	1272.3	1396.6	1415.5
Q8BK72	28S ribosomal protein S27, mitochondrial OS=Mus musculus OX=10090 GN=Mrps27 PE=1 SV=2	43	15	15	415	47.7	33	1	0.969	1.086	1.093	1.104	1.044	1.166	1.092	1.071	0.991	1.018	1.022	1.069	1.173	1.038	0.971	0.942	1.006	1	1.03648	1.02965	1.03409	1.03053	1.01364	0.98271	1.01821	1.00371	0.992892	1.02072	1.03974	1.00225	1.03034	1.02541	0.967036	0.979298	0.992115			4853.3	4700.8	5268.6	5305.8
Q9CY16	28S ribosomal protein S28, mitochondrial OS=Mus musculus OX=10090 GN=Mrps28 PE=1 SV=1	40	6	6	186	20.5	17	1	1.013	1.189	1.165	1.199	1.174	1.245	1.172	1.178	1.052	1.103	1.089	1.143	1.259	1.118	1.082	1.024	1.123	1	1.08355	1.1273	1.1022	1.1192	1.13986	1.04929	1.0928	1.10399	1.05401	1.10595	1.1079	1.07163	1.10588	1.10444	1.07758	1.06455	1.1075			1985.1	2010.5	2360.9	2313.6
Q9ER88	28S ribosomal protein S29, mitochondrial OS=Mus musculus OX=10090 GN=Dap3 PE=1 SV=1	40	12	12	391	44.7	24	1	0.946	1.101	1.079	1.109	1.079	1.155	1.096	1.077	0.97	1.031	1.031	1.083	1.185	1.051	0.989	1.017	1.058	1	1.01188	1.04387	1.02084	1.03519	1.04762	0.973439	1.02194	1.00933	0.971852	1.03376	1.0489	1.01537	1.04088	1.03825	0.984962	1.05727	1.0434			3347	3166.3	3683.6	3612.1
Q9D0G0	28S ribosomal protein S30, mitochondrial OS=Mus musculus OX=10090 GN=Mrps30 PE=1 SV=1	50	15	15	442	49.9	28	1	0.988	1.114	1.112	1.125	1.066	1.168	1.093	1.082	0.965	1.024	1.036	1.081	1.169	1.055	0.988	0.963	1.034	1	1.05681	1.05619	1.05206	1.05013	1.035	0.984396	1.01914	1.01402	0.966843	1.02674	1.05398	1.0135	1.02683	1.0422	0.983966	1.00113	1.01973			3376.3	3335.3	3760.6	3752.9
Q61733	28S ribosomal protein S31, mitochondrial OS=Mus musculus OX=10090 GN=Mrps31 PE=1 SV=1	33	9	9	384	43.9	19	1	0.999	1.104	1.126	1.128	1.061	1.188	1.116	1.086	0.969	1.02	1.016	1.069	1.169	1.056	1.022	0.978	1.03	1	1.06857	1.04671	1.06531	1.05293	1.03014	1.00125	1.04058	1.01777	0.97085	1.02273	1.03364	1.00225	1.02683	1.04319	1.01783	1.01672	1.01578			2952.5	2948.9	3258.1	3325.7
Q9D2R8	28S ribosomal protein S33, mitochondrial OS=Mus musculus OX=10090 GN=Mrps33 PE=1 SV=1	24	3	3	106	12.5	3	1	1.086	1.045	1.062	1.065	1.01	1.092	1.137	1.023	0.992	0.984	0.971	0.981	1.104	1.024	0.994	0.925	1.006	1	1.16163	0.990774	1.00476	0.994123	0.980626	0.920343	1.06016	0.958728	0.993894	0.98663	0.987854	0.919741	0.969732	1.01158	0.989942	0.961625	0.992115			690.5	749.8	721.7	733.2
Q9JIK9	28S ribosomal protein S34, mitochondrial OS=Mus musculus OX=10090 GN=Mrps34 PE=1 SV=1	47	10	10	218	25.8	12	1	0.978	1.125	1.12	1.143	1.089	1.204	1.094	1.102	0.968	1.041	1.001	1.096	1.185	1.096	1.011	0.991	1.048	1	1.04611	1.06662	1.05963	1.06693	1.05733	1.01474	1.02007	1.03276	0.969848	1.04378	1.01837	1.02756	1.04088	1.08271	1.00687	1.03024	1.03354			2246.1	2196.4	2527.1	2515.7
Q8BJZ4	28S ribosomal protein S35, mitochondrial OS=Mus musculus OX=10090 GN=Mrps35 PE=1 SV=2	38	12	12	320	36	13	1	0.949	1.149	1.14	1.127	1.075	1.177	1.109	1.048	0.941	1.043	1.041	1.035	1.155	1.047	0.911	1.014	1.041	1	1.01509	1.08938	1.07855	1.052	1.04374	0.991981	1.03406	0.982157	0.942797	1.04579	1.05907	0.970369	1.01453	1.0343	0.907281	1.05415	1.02663			2961.7	2810.8	3402.6	3375.6
Q9CQX8	28S ribosomal protein S36, mitochondrial OS=Mus musculus OX=10090 GN=Mrps36 PE=1 SV=1	63	4	4	102	11.1	8	1	0.932	1.154	1.144	1.124	1.139	1.24	1.15	1.145	1.114	1.064	1.051	1.086	1.181	1.137	1.053	0.948	1.03	1	0.996907	1.09412	1.08234	1.0492	1.10587	1.04508	1.07229	1.07306	1.11613	1.06684	1.06924	1.01818	1.03737	1.12321	1.0487	0.985536	1.01578			985.7	918.7	1137.2	1127.2
Q99N87	28S ribosomal protein S5, mitochondrial OS=Mus musculus OX=10090 GN=Mrps5 PE=1 SV=1	33	13	13	432	48.2	20	1	0.975	1.135	1.102	1.114	1.066	1.181	1.077	1.088	0.954	1.044	1.045	1.027	1.162	1.066	0.949	0.985	1.029	1	1.0429	1.0761	1.0426	1.03986	1.035	0.995352	1.00422	1.01964	0.955822	1.04679	1.06314	0.962869	1.02068	1.05307	0.945126	1.024	1.0148			4105.7	4003.2	4658.7	4523
P58064	28S ribosomal protein S6, mitochondrial OS=Mus musculus OX=10090 GN=Mrps6 PE=1 SV=3	22	3	3	125	14.3	4	1	1.087	1.151	1.135	1.087	1.095	1.22	1.22	1.178	0.984	1.133	1.08	1.16	1.322	1.05	1.131	1.095	1.114	1	1.1627	1.09127	1.07382	1.01466	1.06315	1.02822	1.13756	1.10399	0.985879	1.13603	1.09875	1.08756	1.16122	1.03727	1.12638	1.13836	1.09862			485.2	527.6	558.5	550.7
Q80X85	28S ribosomal protein S7, mitochondrial OS=Mus musculus OX=10090 GN=Mrps7 PE=1 SV=1	31	6	6	242	28	10	1	0.91	1.081	1.089	1.093	1.034	1.181	1.085	1.081	0.954	0.998	0.982	1.034	1.116	1.025	0.955	0.963	0.977	1	0.973375	1.02491	1.0303	1.02026	1.00393	0.995352	1.01168	1.01308	0.955822	1.00067	0.999045	0.969432	0.980272	1.01257	0.951101	1.00113	0.963515			2110.3	1920.1	2280.6	2297.5
Q9D7N3	28S ribosomal protein S9, mitochondrial OS=Mus musculus OX=10090 GN=Mrps9 PE=1 SV=3	52	16	16	390	44.9	22	1	0.93	1.108	1.115	1.124	1.088	1.189	1.134	1.095	0.987	1.045	1.054	1.083	1.212	1.07	0.989	1.002	1.047	1	0.994768	1.05051	1.0549	1.0492	1.05636	1.00209	1.05737	1.0262	0.988885	1.04779	1.07229	1.01537	1.0646	1.05702	0.984962	1.04167	1.03255			3087.8	2870.3	3421.2	3443.9
O88986	2-amino-3-ketobutyrate coenzyme A ligase, mitochondrial OS=Mus musculus OX=10090 GN=Gcat PE=1 SV=2	40	9	9	416	44.9	16	1	0.928	1.074	1.074	1.108	1.058	1.185	1.071	1.065	0.998	1.028	1.008	1.083	1.163	1.025	1.034	0.941	1.012	1	0.992629	1.01827	1.01611	1.03426	1.02723	0.998724	0.998625	0.998089	0.999906	1.03075	1.0255	1.01537	1.02156	1.01257	1.02978	0.978259	0.998032			1687.7	1566.5	1813.2	1812.5
Q6PDY2	2-aminoethanethiol dioxygenase OS=Mus musculus OX=10090 GN=Ado PE=1 SV=2	59	10	10	256	28.4	13	1	0.911	1.016	1.101	1.113	1.039	1.211	1.094	1.077	0.949	0.971	0.939	1.108	1.196	1.041	1.058	0.938	1.018	1	0.974445	0.963279	1.04165	1.03893	1.00878	1.02064	1.02007	1.00933	0.950812	0.973595	0.955299	1.03881	1.05054	1.02837	1.05368	0.97514	1.00395			1936.6	1764.5	1967.9	2131.6
Q80VJ3	2'-deoxynucleoside 5'-phosphate N-hydrolase 1 OS=Mus musculus OX=10090 GN=Dnph1 PE=1 SV=2	8	1	1	173	19	1	1	0.976	1.076	1.028	1.096	1.019	1.101	1.006	1.057	0.98	0.96	0.932	1.107	1.142	1.022	1.029	0.902	1.011	1	1.04397	1.02017	0.972589	1.02306	0.989364	0.927928	0.938017	0.990591	0.981871	0.962566	0.948177	1.03787	1.00311	1.0096	1.0248	0.937715	0.997046			331.1	323.1	356.4	340.5
Q9QXE0	2-hydroxyacyl-CoA lyase 1 OS=Mus musculus OX=10090 GN=Hacl1 PE=1 SV=2	10	5	5	581	63.6	6	1	0.97	1.079	1.028	1.005	0.968	1.095	1.01	1.064	1.033	0.968	1.022	0.982	1.066	0.911	0.954	0.962	0.948	1	1.03755	1.02301	0.972589	0.938116	0.939847	0.922871	0.941747	0.997152	1.03497	0.970587	1.03974	0.920679	0.936353	0.899951	0.950105	1.00009	0.934915			1377.7	1336	1487.1	1415.7
Q8BU33	2-hydroxyacyl-CoA lyase 2 OS=Mus musculus OX=10090 GN=Ilvbl PE=1 SV=1	20	7	7	632	68.1	9	1	0.943	1.034	1.07	1.108	1.04	1.263	1.135	1.059	0.986	1.014	0.967	1.07	1.175	1.046	1.073	0.99	1.037	1	1.00867	0.980345	1.01233	1.03426	1.00975	1.06446	1.0583	0.992466	0.987883	1.01671	0.983785	1.00318	1.0321	1.03331	1.06862	1.0292	1.02269			1102.8	1039.4	1140.3	1180.3
Q64676	2-hydroxyacylsphingosine 1-beta-galactosyltransferase OS=Mus musculus OX=10090 GN=Ugt8 PE=1 SV=2	16	7	7	541	61.2	8	1	0.909	0.915	1.071	1.107	0.98	1.204	1.045	0.983	0.976	0.988	0.893	1.21	1.128	0.989	1.109	0.859	0.958	1	0.972306	0.86752	1.01327	1.03333	0.951498	1.01474	0.974382	0.921241	0.977864	0.990641	0.9085	1.13444	0.990813	0.977005	1.10447	0.893012	0.944777			1890.8	1719.4	1730.2	2024.3
P52760	2-iminobutanoate/2-iminopropanoate deaminase OS=Mus musculus OX=10090 GN=Rida PE=1 SV=3	72	6	6	135	14.2	7	1	0.859	0.962	1.069	1.107	0.924	1.139	0.98	0.951	1.021	1.027	1.016	1.101	1.146	0.948	0.914	0.811	0.906	1	0.918823	0.912081	1.01138	1.03333	0.897127	0.959955	0.913774	0.891251	1.02295	1.02975	1.03364	1.03225	1.00662	0.936502	0.910268	0.843111	0.893495			1207.9	1037.2	1161.7	1290.7
Q9CXI0	2-methoxy-6-polyprenyl-1,4-benzoquinol methylase, mitochondrial OS=Mus musculus OX=10090 GN=Coq5 PE=1 SV=2	15	3	3	327	37.3	5	1	0.894	1.15	1.212	1.255	1.235	1.391	1.254	1.283	1.121	1.072	1.078	1.249	1.37	1.202	1.215	1.16	1.249	1	0.956261	1.09033	1.14667	1.17148	1.19908	1.17234	1.16926	1.20239	1.12314	1.07487	1.09671	1.17101	1.20338	1.18742	1.21004	1.20593	1.23176			550.2	492	632.8	666.6
Q9D136	2-oxoglutarate and iron-dependent oxygenase domain-containing protein 3 OS=Mus musculus OX=10090 GN=Ogfod3 PE=2 SV=1	18	4	4	315	35.4	4	1	0.97	1.062	1.075	1.129	1.1	1.239	1.132	1.14	1.029	1.091	1.027	1.167	1.197	1.139	1.019	0.997	1.079	1	1.03755	1.00689	1.01706	1.05386	1.06801	1.04423	1.0555	1.06838	1.03096	1.09392	1.04483	1.09413	1.05142	1.12519	1.01484	1.03648	1.06411			417.9	405.4	443.8	449.4
Q60597	2-oxoglutarate dehydrogenase, mitochondrial OS=Mus musculus OX=10090 GN=Ogdh PE=1 SV=3	57	43	43	1023	116.4	153	1	1.008	1.209	1.127	1.089	1.145	1.167	1.131	1.157	1.016	1.083	1.129	1.068	1.208	1.126	0.991	0.995	1.099	1	1.0782	1.14626	1.06625	1.01653	1.1117	0.983553	1.05457	1.08431	1.01794	1.08589	1.1486	1.00131	1.06108	1.11234	0.986954	1.0344	1.08383			22061.7	22235.4	26678.2	24866.3
P50136	2-oxoisovalerate dehydrogenase subunit alpha, mitochondrial OS=Mus musculus OX=10090 GN=Bckdha PE=1 SV=1	32	9	9	442	50.3	14	1	0.982	1.161	1.162	1.163	1.104	1.206	1.125	1.113	1.082	1.063	1.071	1.108	1.199	1.078	1.053	1.016	1.035	1	1.05039	1.10076	1.09937	1.0856	1.07189	1.01642	1.04898	1.04307	1.08407	1.06584	1.08959	1.03881	1.05318	1.06493	1.0487	1.05623	1.02071			1860.9	1827.5	2159.8	2161.5
Q6P3A8	2-oxoisovalerate dehydrogenase subunit beta, mitochondrial OS=Mus musculus OX=10090 GN=Bckdhb PE=1 SV=2	31	9	9	390	42.9	15	1	0.939	1.079	1.06	1.141	1.059	1.217	1.141	1.062	1.034	1.038	1.011	1.121	1.163	1.044	1.012	0.97	1.025	1	1.00439	1.02301	1.00286	1.06506	1.0282	1.02569	1.06389	0.995277	1.03597	1.04077	1.02855	1.051	1.02156	1.03134	1.00787	1.00841	1.01085			1410.2	1323.6	1522	1494.7
Q9Z0S1	3'(2'),5'-bisphosphate nucleotidase 1 OS=Mus musculus OX=10090 GN=Bpnt1 PE=1 SV=2	56	14	14	308	33.2	20	1	0.918	1.132	1.036	1.009	1.036	1.1	1.046	1.098	0.988	1.04	1.054	0.999	1.144	0.996	0.936	0.972	1.039	1	0.981932	1.07326	0.980158	0.94185	1.00587	0.927085	0.975314	1.02902	0.989887	1.04278	1.07229	0.936617	1.00487	0.98392	0.932179	1.01049	1.02466			3010.5	2764.6	3407	3119
B2RR83	3'-5' RNA helicase YTHDC2 OS=Mus musculus OX=10090 GN=Ythdc2 PE=1 SV=1	13	16	16	1445	161	19	1	0.892	1.035	1.082	1.101	1.043	1.244	1.113	1.09	0.988	0.96	0.933	1.075	1.139	0.991	0.989	0.966	1.01	1	0.954122	0.981293	1.02368	1.02773	1.01267	1.04845	1.03779	1.02152	0.989887	0.962566	0.949195	1.00787	1.00048	0.978981	0.984962	1.00425	0.99606			2990.3	2667	3096.2	3236.7
Q99N96	39S ribosomal protein L1, mitochondrial OS=Mus musculus OX=10090 GN=Mrpl1 PE=1 SV=2	27	7	6	336	37.6	18	1	0.963	1.083	1.098	1.117	1.08	1.162	1.093	1.112	0.986	1.006	0.999	1.103	1.203	1.055	1.018	0.961	1.038	1	1.03007	1.0268	1.03882	1.04266	1.04859	0.979339	1.01914	1.04214	0.987883	1.00869	1.01634	1.03412	1.05669	1.0422	1.01384	0.999051	1.02367			1710	1646.4	1852.3	1877.4
Q3TBW2	39S ribosomal protein L10, mitochondrial OS=Mus musculus OX=10090 GN=Mrpl10 PE=1 SV=2	50	10	10	262	29.4	16	1	0.931	1.109	1.109	1.113	1.077	1.19	1.096	1.101	1.033	1.031	1.034	1.069	1.176	1.03	1.061	0.964	1.01	1	0.995838	1.05145	1.04922	1.03893	1.04568	1.00294	1.02194	1.03183	1.03497	1.03376	1.05195	1.00225	1.03298	1.01751	1.05667	1.00217	0.99606			1770.6	1648.4	1963	1964
Q9CQF0	39S ribosomal protein L11, mitochondrial OS=Mus musculus OX=10090 GN=Mrpl11 PE=1 SV=1	38	7	7	192	20.7	12	1	0.976	1.115	1.097	1.125	1.072	1.17	1.139	1.076	0.968	1.049	1.016	1.098	1.181	1.052	1.03	0.998	1.064	1	1.04397	1.05714	1.03787	1.05013	1.04082	0.986081	1.06203	1.0084	0.969848	1.0518	1.03364	1.02944	1.03737	1.03924	1.02579	1.03752	1.04931			2008.2	1960.9	2238.3	2203.9
Q9DB15	39S ribosomal protein L12, mitochondrial OS=Mus musculus OX=10090 GN=Mrpl12 PE=1 SV=2	57	8	8	201	21.7	31	1	0.949	1.072	1.096	1.078	1.062	1.148	1.097	1.072	0.996	1.035	1.004	1.045	1.164	1.05	0.977	0.939	1.029	1	1.01509	1.01637	1.03692	1.00626	1.03111	0.96754	1.02287	1.00465	0.997902	1.03777	1.02143	0.979745	1.02243	1.03727	0.973011	0.97618	1.0148			3220.9	3055.9	3451.4	3530.9
Q9D1P0	39S ribosomal protein L13, mitochondrial OS=Mus musculus OX=10090 GN=Mrpl13 PE=1 SV=1	49	8	8	178	20.7	11	1	0.963	1.123	1.145	1.159	1.116	1.2	1.107	1.11	0.99	1.04	1.025	1.088	1.189	1.065	1.009	0.978	1.063	1	1.03007	1.06473	1.08328	1.08187	1.08354	1.01137	1.03219	1.04026	0.99189	1.04278	1.04279	1.02006	1.04439	1.05208	1.00488	1.01672	1.04833			2281.5	2196.4	2562.9	2613.2
Q9D1I6	39S ribosomal protein L14, mitochondrial OS=Mus musculus OX=10090 GN=Mrpl14 PE=1 SV=1	30	4	4	145	15.9	9	1	0.862	1.144	1.059	1.089	1.038	1.09	1.061	1.017	0.957	1.003	1.01	0.936	1.08	0.987	0.759	0.936	0.991	1	0.922032	1.08464	1.00192	1.01653	1.00781	0.918657	0.989301	0.953104	0.958827	1.00568	1.02753	0.877551	0.948651	0.975029	0.755901	0.973061	0.977322			1503	1296	1719	1592.2
Q9CPR5	39S ribosomal protein L15, mitochondrial OS=Mus musculus OX=10090 GN=Mrpl15 PE=1 SV=1	49	13	13	295	33.5	16	1	0.96	1.11	1.096	1.118	1.076	1.162	1.071	1.054	0.948	0.99	1.016	1.047	1.148	1.04	0.951	0.944	0.998	1	1.02686	1.0524	1.03692	1.0436	1.04471	0.979339	0.998625	0.98778	0.94981	0.992646	1.03364	0.98162	1.00838	1.02739	0.947117	0.981378	0.984225			4833.6	4638.2	5364.1	5299
Q99N93	39S ribosomal protein L16, mitochondrial OS=Mus musculus OX=10090 GN=Mrpl16 PE=1 SV=1	21	5	5	251	28.8	5	1	1.031	1.167	1.152	1.157	1.166	1.197	1.093	1.145	1.025	1.088	1.066	1.076	1.201	1.065	1.002	1.022	1.109	1	1.1028	1.10644	1.08991	1.08	1.13209	1.00884	1.01914	1.07306	1.02696	1.09091	1.0845	1.00881	1.05493	1.05208	0.997909	1.06247	1.09369			1368.1	1409.9	1596.6	1576.3
Q9D8P4	39S ribosomal protein L17, mitochondrial OS=Mus musculus OX=10090 GN=Mrpl17 PE=1 SV=1	26	5	5	176	20.2	6	1	0.965	1.116	1.087	1.098	1.047	1.117	1.068	1.039	0.942	1.013	1.017	0.993	1.138	1.018	0.929	0.944	1.009	1	1.03221	1.05809	1.02841	1.02493	1.01655	0.941413	0.995827	0.973722	0.943799	1.01571	1.03465	0.930992	0.999597	1.00565	0.925207	0.981378	0.995073			1450.3	1399.8	1618.5	1576.2
Q9CQL5	39S ribosomal protein L18, mitochondrial OS=Mus musculus OX=10090 GN=Mrpl18 PE=1 SV=1	22	4	4	180	20.7	4	1	0.999	1.133	1.1	1.144	1.048	1.182	1.111	1.077	0.971	1.014	1.072	1.05	1.188	1.015	0.958	0.984	1.003	1	1.06857	1.07421	1.04071	1.06787	1.01752	0.996195	1.03592	1.00933	0.972854	1.01671	1.09061	0.984433	1.04352	1.00269	0.954089	1.02296	0.989156			949.1	947.8	1075.2	1043.9
Q9D338	39S ribosomal protein L19, mitochondrial OS=Mus musculus OX=10090 GN=Mrpl19 PE=1 SV=1	26	7	7	292	33.6	10	1	0.975	1.115	1.13	1.139	1.11	1.193	1.094	1.096	0.97	1.025	1.035	1.1	1.203	1.071	1.035	1.001	1.064	1	1.0429	1.05714	1.06909	1.0632	1.07772	1.00547	1.02007	1.02714	0.971852	1.02774	1.05297	1.03131	1.05669	1.05801	1.03077	1.04063	1.04931			2023.6	1972.3	2255.6	2286.5
Q9D773	39S ribosomal protein L2, mitochondrial OS=Mus musculus OX=10090 GN=Mrpl2 PE=1 SV=1	29	7	7	306	33.3	9	1	0.965	1.064	1.085	1.109	1.061	1.131	1.083	1.034	0.976	0.993	1.004	1.05	1.141	1.057	0.992	0.936	0.962	1	1.03221	1.00879	1.02652	1.03519	1.03014	0.953212	1.00981	0.969036	0.977864	0.995654	1.02143	0.984433	1.00223	1.04418	0.98795	0.973061	0.948722			1319.3	1272.5	1403.8	1431.7
Q9CQL4	39S ribosomal protein L20, mitochondrial OS=Mus musculus OX=10090 GN=Mrpl20 PE=1 SV=1	40	6	6	149	17.6	8	1	0.996	1.087	1.086	1.074	1.036	1.109	1.032	1.009	0.943	0.996	1.006	0.976	1.107	1.005	0.928	0.934	0.964	1	1.06536	1.0306	1.02746	1.00252	1.00587	0.93467	0.96226	0.945607	0.944801	0.998662	1.02346	0.915054	0.972367	0.992811	0.924211	0.970982	0.950695			2168.9	2159.6	2357.6	2356.2
Q9D1N9	39S ribosomal protein L21, mitochondrial OS=Mus musculus OX=10090 GN=Mrpl21 PE=1 SV=1	35	5	5	209	23.4	14	1	0.967	1.122	1.126	1.121	1.076	1.202	1.108	1.097	0.974	1.034	1.023	1.071	1.197	1.068	0.991	1.009	1.062	1	1.03434	1.06378	1.06531	1.0464	1.04471	1.01305	1.03312	1.02808	0.97586	1.03676	1.04076	1.00412	1.05142	1.05505	0.986954	1.04895	1.04734			1650	1595.5	1851.7	1858.4
Q8BU88	39S ribosomal protein L22, mitochondrial OS=Mus musculus OX=10090 GN=Mrpl22 PE=1 SV=1	40	8	8	206	23.8	10	1	0.9	1.059	1.072	1.095	1.039	1.136	1.075	1.054	0.938	0.996	0.984	1.046	1.131	1.002	0.955	0.934	0.97	1	0.962679	1.00405	1.01422	1.02213	1.00878	0.957426	1.00235	0.98778	0.939791	0.998662	1.00108	0.980682	0.993448	0.989848	0.951101	0.970982	0.956612			2375.9	2138.1	2515.6	2547.8
O35972	39S ribosomal protein L23, mitochondrial OS=Mus musculus OX=10090 GN=Mrpl23 PE=1 SV=1	51	6	6	146	17.1	9	1	0.944	1.087	1.107	1.138	1.078	1.242	1.118	1.096	1.023	1.057	1.049	1.08	1.166	1.067	1.054	1.016	1.083	1	1.00974	1.0306	1.04733	1.06226	1.04665	1.04676	1.04245	1.02714	1.02495	1.05983	1.06721	1.01256	1.02419	1.05406	1.0497	1.05623	1.06805			1643.3	1550.5	1785.7	1819.3
Q9CQ06	39S ribosomal protein L24, mitochondrial OS=Mus musculus OX=10090 GN=Mrpl24 PE=1 SV=1	35	6	6	216	24.9	8	1	0.969	1.082	1.129	1.121	1.103	1.205	1.046	1.048	0.97	1.029	1.005	1.059	1.163	1.076	0.994	0.984	1.011	1	1.03648	1.02585	1.06815	1.0464	1.07092	1.01558	0.975314	0.982157	0.971852	1.03175	1.02244	0.992871	1.02156	1.06295	0.989942	1.02296	0.997046			1406.7	1362.9	1522	1588.6
Q99N92	39S ribosomal protein L27, mitochondrial OS=Mus musculus OX=10090 GN=Mrpl27 PE=1 SV=1	36	5	4	148	15.9	5	1	1.027	1.106	1.065	1.12	1.053	1.103	1.063	1.046	0.921	1.018	1.022	1.066	1.22	1.034	1.052	0.949	0.972	1	1.09852	1.04861	1.00759	1.04546	1.02237	0.929614	0.991165	0.980282	0.922759	1.02072	1.03974	0.999434	1.07162	1.02146	1.04771	0.986575	0.958584			1174.9	1207.2	1299	1251.6
Q9D1B9	39S ribosomal protein L28, mitochondrial OS=Mus musculus OX=10090 GN=Mrpl28 PE=1 SV=3	28	6	6	257	30.2	13	1	0.996	1.179	1.153	1.223	1.119	1.154	1.069	1.056	1.014	1.039	1.06	1.083	1.158	1.06	0.984	1.053	1.027	1	1.06536	1.11782	1.09085	1.14161	1.08646	0.972597	0.99676	0.989654	1.01594	1.04178	1.0784	1.01537	1.01716	1.04714	0.979983	1.09469	1.01283			1728.1	1720.8	2037.3	1992
Q99N95	39S ribosomal protein L3, mitochondrial OS=Mus musculus OX=10090 GN=Mrpl3 PE=1 SV=1	45	12	11	348	39.1	16	1	0.935	1.093	1.084	1.104	1.047	1.132	1.057	1.037	0.944	1.017	1.017	1.049	1.144	1.047	0.936	0.946	0.975	1	1.00012	1.03628	1.02557	1.03053	1.01655	0.954055	0.985571	0.971848	0.945803	1.01972	1.03465	0.983495	1.00487	1.0343	0.932179	0.983457	0.961543			2657.4	2484	2903.4	2881.9
Q9D7N6	39S ribosomal protein L30, mitochondrial OS=Mus musculus OX=10090 GN=Mrpl30 PE=1 SV=1	34	5	5	160	18.3	5	1	0.974	1.117	1.126	1.151	1.108	1.21	1.091	1.091	0.973	1.031	1.048	1.12	1.185	1.057	1.008	1.044	1.025	1	1.04183	1.05904	1.06531	1.0744	1.07578	1.01979	1.01727	1.02246	0.974858	1.03376	1.06619	1.05006	1.04088	1.04418	1.00388	1.08534	1.01085			1408.9	1372.1	1573.4	1586
Q9DCI9	39S ribosomal protein L32, mitochondrial OS=Mus musculus OX=10090 GN=Mrpl32 PE=1 SV=1	19	3	3	187	21.7	3	1	0.99	1.062	1.107	1.107	1.054	1.184	1.079	1.177	0.963	1.017	1.027	1.088	1.162	1.046	0.958	0.975	1.04	1	1.05895	1.00689	1.04733	1.03333	1.02335	0.997881	1.00608	1.10305	0.964839	1.01972	1.04483	1.02006	1.02068	1.03331	0.954089	1.0136	1.02565			451.9	447.3	479.7	500.4
Q9CQP0	39S ribosomal protein L33, mitochondrial OS=Mus musculus OX=10090 GN=Mrpl33 PE=1 SV=1	32	2	2	65	7.4	3	1	1.035	1.092	1.092	1.076	1.013	1.067	1.031	1.023	0.994	1.018	1.017	0.936	1.134	0.956	0.863	0.872	0.944	1	1.10708	1.03534	1.03314	1.00439	0.983538	0.899273	0.961328	0.958728	0.995898	1.02072	1.03465	0.877551	0.996083	0.944405	0.859477	0.906527	0.930971			555.9	575.6	606.8	607.1
Q99N91	39S ribosomal protein L34, mitochondrial OS=Mus musculus OX=10090 GN=Mrpl34 PE=1 SV=1	24	2	2	92	10.5	2	1	1.115	1.094	1.009	0.997	0.905	0.93	0.963	0.919	0.994	0.982	1.018	0.8	0.993	0.886	0.749	0.789	0.814	1	1.19265	1.03723	0.954613	0.930648	0.878679	0.783808	0.897923	0.861262	0.995898	0.984625	1.03567	0.750044	0.872232	0.875254	0.745942	0.82024	0.802765			531.5	592.4	581.2	536.2
Q9CQL6	39S ribosomal protein L35, mitochondrial OS=Mus musculus OX=10090 GN=Mrpl35 PE=2 SV=1	8	2	2	188	21.5	2	1	0.936	1.026	1.099	1.002	1.012	1.079	1.087	1.033	0.966	0.906	1.015	1.04	1.174	1.018	0.987	0.919	0.966	1	1.00119	0.97276	1.03976	0.935316	0.982567	0.909386	1.01354	0.968099	0.967845	0.908422	1.03262	0.975057	1.03122	1.00565	0.98297	0.955388	0.952667			388.6	363.6	398.6	426.9
Q921S7	39S ribosomal protein L37, mitochondrial OS=Mus musculus OX=10090 GN=Mrpl37 PE=1 SV=1	50	17	17	423	48.3	24	1	0.982	1.131	1.12	1.121	1.09	1.173	1.114	1.091	0.98	1.053	1.053	1.088	1.213	1.054	1.021	1.001	1.055	1	1.05039	1.07231	1.05963	1.0464	1.0583	0.98861	1.03872	1.02246	0.981871	1.05581	1.07128	1.02006	1.06548	1.04122	1.01683	1.04063	1.04044			4287.4	4211.3	4849.2	4802.8
Q8K2M0	39S ribosomal protein L38, mitochondrial OS=Mus musculus OX=10090 GN=Mrpl38 PE=1 SV=2	46	15	15	380	45	17	1	1.018	1.099	1.108	1.124	1.073	1.166	1.08	1.064	0.957	1.05	1.036	1.06	1.195	1.042	1.013	0.967	1.03	1	1.0889	1.04197	1.04828	1.0492	1.04179	0.98271	1.00702	0.997152	0.958827	1.05281	1.05398	0.993808	1.04966	1.02936	1.00886	1.00529	1.01578			2912.7	2966.5	3200.1	3228.6
Q9JKF7	39S ribosomal protein L39, mitochondrial OS=Mus musculus OX=10090 GN=Mrpl39 PE=1 SV=4	34	11	11	336	38.5	14	1	0.976	1.122	1.112	1.092	1.085	1.16	1.083	1.071	0.964	1.02	1.015	1.082	1.186	1.05	0.97	1.041	1.04	1	1.04397	1.06378	1.05206	1.01933	1.05344	0.977653	1.00981	1.00371	0.965841	1.02273	1.03262	1.01443	1.04176	1.03727	0.96604	1.08222	1.02565			2609.9	2547.7	2927.8	2901
Q9DCU6	39S ribosomal protein L4, mitochondrial OS=Mus musculus OX=10090 GN=Mrpl4 PE=1 SV=1	32	7	7	294	33.1	10	1	0.958	1.112	1.107	1.095	1.066	1.167	1.083	1.049	0.947	0.986	1.021	1.052	1.159	1.03	0.922	1.02	1.007	1	1.02472	1.0543	1.04733	1.02213	1.035	0.983553	1.00981	0.983094	0.948808	0.988635	1.03872	0.986308	1.01804	1.01751	0.918236	1.06039	0.993101			1807.9	1731.9	2010.6	2000.8
Q9Z2Q5	39S ribosomal protein L40, mitochondrial OS=Mus musculus OX=10090 GN=Mrpl40 PE=1 SV=2	40	6	6	206	24.3	7	1	1.007	1.118	1.125	1.163	1.084	1.15	1.079	1.067	1.048	1.067	1.074	1.063	1.185	1.072	0.982	0.95	1.059	1	1.07713	1.05999	1.06436	1.0856	1.05247	0.969225	1.00608	0.999963	1.05	1.06985	1.09264	0.996621	1.04088	1.059	0.977991	0.987615	1.04438			960.1	967	1073.5	1079.7
Q9CQN7	39S ribosomal protein L41, mitochondrial OS=Mus musculus OX=10090 GN=Mrpl41 PE=1 SV=1	47	6	6	135	15.3	6	1	0.861	1.056	1.022	1.041	1.01	1.077	1.006	0.992	0.908	0.978	0.987	0.949	1.005	0.955	0.77	0.906	0.96	1	0.920963	1.0012	0.966913	0.97172	0.980626	0.907701	0.938017	0.929675	0.909734	0.980614	1.00413	0.88974	0.882772	0.943418	0.766856	0.941873	0.94675			1590.7	1369.4	1679.3	1625.4
Q9CPV3	39S ribosomal protein L42, mitochondrial OS=Mus musculus OX=10090 GN=Mrpl42 PE=1 SV=1	58	5	5	142	16.5	7	1	0.93	1.106	1.117	1.124	1.101	1.154	1.086	1.082	0.989	1.078	1.064	1.11	1.164	1.05	0.972	1.018	1.01	1	0.994768	1.04861	1.05679	1.0492	1.06898	0.972597	1.01261	1.01402	0.990889	1.08088	1.08247	1.04069	1.02243	1.03727	0.968032	1.05831	0.99606			1308.4	1217.4	1446.6	1461.6
Q99N89	39S ribosomal protein L43, mitochondrial OS=Mus musculus OX=10090 GN=Mrpl43 PE=1 SV=1	34	7	7	183	20.2	10	1	0.938	1.095	1.112	1.079	1.061	1.133	1.071	1.048	0.909	1.006	1.01	1.062	1.143	1.025	0.939	0.963	1.007	1	1.00333	1.03818	1.05206	1.00719	1.03014	0.954898	0.998625	0.982157	0.910736	1.00869	1.02753	0.995683	1.00399	1.01257	0.935166	1.00113	0.993101			2841.5	2665.4	3112	3161.1
Q9CY73	39S ribosomal protein L44, mitochondrial OS=Mus musculus OX=10090 GN=Mrpl44 PE=1 SV=3	45	11	11	333	37.5	16	1	0.984	1.121	1.133	1.112	1.08	1.172	1.083	1.074	0.942	1.033	1.049	1.067	1.193	1.071	0.967	0.973	1.023	1	1.05253	1.06283	1.07193	1.03799	1.04859	0.987767	1.00981	1.00652	0.943799	1.03576	1.06721	1.00037	1.04791	1.05801	0.963052	1.01153	1.00888			2706.2	2661.9	3033.3	3067.3
Q9D0Q7	39S ribosomal protein L45, mitochondrial OS=Mus musculus OX=10090 GN=Mrpl45 PE=1 SV=1	35	10	10	306	35.4	12	1	0.967	1.124	1.109	1.158	1.102	1.205	1.082	1.081	0.999	1.038	1.011	1.1	1.192	1.067	1.049	0.984	1.038	1	1.03434	1.06568	1.04922	1.08093	1.06995	1.01558	1.00888	1.01308	1.00091	1.04077	1.02855	1.03131	1.04703	1.05406	1.04472	1.02296	1.02367			2788	2695.2	3134	3090.7
Q9EQI8	39S ribosomal protein L46, mitochondrial OS=Mus musculus OX=10090 GN=Mrpl46 PE=1 SV=1	56	11	11	283	32.1	17	1	0.94	1.158	1.094	1.153	1.085	1.213	1.114	1.082	0.971	1.042	1.059	1.095	1.208	1.075	1.029	0.996	1.046	1	1.00546	1.09791	1.03503	1.07627	1.05344	1.02232	1.03872	1.01402	0.972854	1.04479	1.07738	1.02662	1.06108	1.06196	1.0248	1.03544	1.03156			1737.1	1632.1	2011.5	1900.2
Q8K2Y7	39S ribosomal protein L47, mitochondrial OS=Mus musculus OX=10090 GN=Mrpl47 PE=1 SV=2	27	8	8	252	29.7	9	1	0.99	1.113	1.062	1.108	1.088	1.201	1.125	1.072	0.93	0.986	1.023	1.045	1.114	1.036	0.911	0.956	0.982	1	1.05895	1.05525	1.00476	1.03426	1.05636	1.01221	1.04898	1.00465	0.931776	0.988635	1.04076	0.979745	0.978516	1.02344	0.907281	0.993853	0.968446			1514.1	1499	1684.8	1608
Q8JZS9	39S ribosomal protein L48, mitochondrial OS=Mus musculus OX=10090 GN=Mrpl48 PE=1 SV=1	3	1	1	211	23.9	1	1	0.997	1.129	1.137	1.13	1.09	1.158	1.051	1.102	0.905	1.012	1.041	1.114	1.143	1.086	1.044	0.936	1.026	1	1.06643	1.07042	1.07571	1.0548	1.0583	0.975968	0.979976	1.03276	0.906728	1.0147	1.05907	1.04444	1.00399	1.07283	1.03974	0.973061	1.01184			295.6	294.7	333.6	336.1
Q9CQ40	39S ribosomal protein L49, mitochondrial OS=Mus musculus OX=10090 GN=Mrpl49 PE=1 SV=1	27	4	4	166	19.1	5	1	1.073	1.166	1.113	1.116	1.097	1.165	1.105	1.072	0.958	1.089	1.073	1.085	1.128	1.08	0.973	0.978	1.047	1	1.14773	1.1055	1.05301	1.04173	1.0651	0.981867	1.03033	1.00465	0.959829	1.09191	1.09162	1.01725	0.990813	1.0669	0.969028	1.01672	1.03255			846.7	908.6	987.6	942.8
Q8VDT9	39S ribosomal protein L50, mitochondrial OS=Mus musculus OX=10090 GN=Mrpl50 PE=1 SV=2	48	5	5	159	18.2	8	1	0.975	1.141	1.131	1.151	1.075	1.198	1.107	1.077	1.015	1.065	1.039	1.069	1.219	1.067	0.973	0.983	1.049	1	1.0429	1.08179	1.07004	1.0744	1.04374	1.00968	1.03219	1.00933	1.01694	1.06785	1.05703	1.00225	1.07075	1.05406	0.969028	1.02192	1.03452			1568.5	1529	1789.6	1773.9
Q9CPY1	39S ribosomal protein L51, mitochondrial OS=Mus musculus OX=10090 GN=Mrpl51 PE=1 SV=1	13	1	1	128	15.1	2	1	0.758	0.891	0.906	1.103	1.172	1.073	1.039	1.021	0.979	0.686	0.767	1.106	1.145	1	0.958	0.918	0.991	1	0.810789	0.844766	0.857165	1.02959	1.13791	0.904329	0.968787	0.956853	0.980869	0.687834	0.780313	1.03694	1.00575	0.987872	0.954089	0.954348	0.977322			33.1	25.1	29.5	30
Q9D0Y8	39S ribosomal protein L52, mitochondrial OS=Mus musculus OX=10090 GN=Mrpl52 PE=1 SV=1	36	2	2	121	13.6	5	1	0.865	1.056	1.038	1.039	1.038	1.133	1.086	1.038	0.973	0.998	0.995	0.972	1.093	0.986	0.943	0.872	0.967	1	0.925241	1.0012	0.98205	0.969853	1.00781	0.954898	1.01261	0.972785	0.974858	1.00067	1.01227	0.911303	0.96007	0.974042	0.93915	0.906527	0.953653			255.8	221.3	270.2	265.6
Q9D1H8	39S ribosomal protein L53, mitochondrial OS=Mus musculus OX=10090 GN=Mrpl53 PE=1 SV=1	51	5	5	118	12.7	11	1	0.961	1.126	1.114	1.103	1.111	1.157	1.084	1.066	0.976	1.05	1.045	1.048	1.188	1.072	0.986	1.342	1.085	1	1.02793	1.06757	1.05395	1.02959	1.07869	0.975125	1.01075	0.999026	0.977864	1.05281	1.06314	0.982558	1.04352	1.059	0.981975	1.39514	1.07002			2342	2251.1	2636.7	2609.7
Q9CPW3	39S ribosomal protein L54, mitochondrial OS=Mus musculus OX=10090 GN=Mrpl54 PE=1 SV=1	13	1	1	135	15.4	2	1	1.041	1.218	1.175	1.089	1.071	1.23	1.041	1.087	1.053	1.131	1.179	1.095	1.248	1.175	1.072	1.016	1.098	1	1.1135	1.1548	1.11167	1.01653	1.03985	1.03665	0.970652	1.01871	1.05501	1.13402	1.19946	1.02662	1.09622	1.16075	1.06762	1.05623	1.08285			167.1	173.9	203.6	196.3
Q9CZ83	39S ribosomal protein L55, mitochondrial OS=Mus musculus OX=10090 GN=Mrpl55 PE=1 SV=1	37	4	4	127	15.1	5	1	0.957	1.12	1.106	1.036	1.026	1.111	1.04	1.044	0.999	1.024	1.038	1.014	1.178	0.999	0.973	0.924	0.994	1	1.02365	1.06188	1.04639	0.967053	0.99616	0.936356	0.96972	0.978408	1.00091	1.02674	1.05602	0.950681	1.03473	0.986884	0.969028	0.960586	0.980281			1117.7	1070.1	1251.6	1235.8
Q99N94	39S ribosomal protein L9, mitochondrial OS=Mus musculus OX=10090 GN=Mrpl9 PE=1 SV=2	29	7	7	265	30.2	14	1	0.97	1.106	1.11	1.121	1.054	1.158	1.08	1.067	0.954	1.017	0.978	1.06	1.171	1.037	0.997	0.963	1.021	1	1.03755	1.04861	1.05017	1.0464	1.02335	0.975968	1.00702	0.999963	0.955822	1.01972	0.994976	0.993808	1.02858	1.02442	0.99293	1.00113	1.00691			2459.3	2385.8	2721	2728.6
Q01237	3-hydroxy-3-methylglutaryl-coenzyme A reductase OS=Mus musculus OX=10090 GN=Hmgcr PE=1 SV=3	6	4	4	887	97	4	1	0.863	0.954	0.964	1.033	0.952	1.152	1.017	0.976	0.965	0.897	0.874	1.013	1.051	0.942	0.966	0.885	0.975	1	0.923102	0.904497	0.912039	0.964252	0.924312	0.970911	0.948274	0.91468	0.966843	0.899398	0.889171	0.949743	0.923178	0.930575	0.962056	0.920041	0.961543			476.1	411.1	454	459
O08756	3-hydroxyacyl-CoA dehydrogenase type-2 OS=Mus musculus OX=10090 GN=Hsd17b10 PE=1 SV=4	57	10	9	261	27.4	39	1	0.912	1.119	1.127	1.138	1.11	1.207	1.139	1.125	1.038	1.031	1.005	1.129	1.201	1.089	1.044	1.017	1.067	1	0.975515	1.06093	1.06625	1.06226	1.07772	1.01727	1.06203	1.05432	1.03998	1.03376	1.02244	1.0585	1.05493	1.07579	1.03974	1.05727	1.05227			2825.7	2575.7	3161.6	3184.5
Q78JT3	3-hydroxyanthranilate 3,4-dioxygenase OS=Mus musculus OX=10090 GN=Haao PE=1 SV=1	3	1	1	286	32.8	2	1	0.791	1.06	1.025	1.026	1.024	1.136	1.056	0.983	1.053	0.978	1.059	1.003	1.048	1.04	0.914	0.999	1.02	1	0.846088	1.005	0.969751	0.957718	0.994218	0.957426	0.984638	0.921241	1.05501	0.980614	1.07738	0.940368	0.920542	1.02739	0.910268	1.03856	1.00592			544	430.5	576.5	557.6
Q99L13	3-hydroxyisobutyrate dehydrogenase, mitochondrial OS=Mus musculus OX=10090 GN=Hibadh PE=1 SV=1	44	8	8	335	35.4	14	1	1.034	1.186	1.155	1.207	1.091	1.226	1.091	1.107	1.012	1.112	1.142	1.123	1.226	1.106	1.033	0.951	1.094	1	1.10601	1.12446	1.09274	1.12667	1.05927	1.03328	1.01727	1.03745	1.01393	1.11497	1.16182	1.05287	1.07689	1.09259	1.02878	0.988655	1.0789			1108.4	1146	1315.1	1279.8
Q8QZS1	3-hydroxyisobutyryl-CoA hydrolase, mitochondrial OS=Mus musculus OX=10090 GN=Hibch PE=1 SV=1	47	14	14	385	43	26	1	0.94	1.128	1.105	1.07	1.1	1.168	1.079	1.095	0.977	1.032	1.032	1.084	1.152	1.044	0.955	0.961	1.037	1	1.00546	1.06947	1.04544	0.99879	1.06801	0.984396	1.00608	1.0262	0.978866	1.03476	1.04991	1.01631	1.01189	1.03134	0.951101	0.999051	1.02269			3224.6	3032	3638.1	3563.7
Q921H8	3-ketoacyl-CoA thiolase A, peroxisomal OS=Mus musculus OX=10090 GN=Acaa1a PE=1 SV=1	63	15	15	424	43.9	83	1	0.922	1.113	1.07	1.055	1.077	1.22	1.1	1.114	0.992	1.009	1.021	1.086	1.176	1.063	1.046	0.966	1.051	1	0.986211	1.05525	1.01233	0.984788	1.04568	1.02822	1.02567	1.04401	0.993894	1.0117	1.03872	1.01818	1.03298	1.05011	1.04173	1.00425	1.03649			8776.5	8093	9764.9	9387.7
Q8BWT1	3-ketoacyl-CoA thiolase, mitochondrial OS=Mus musculus OX=10090 GN=Acaa2 PE=1 SV=3	79	21	21	397	41.8	68	1	0.96	1.096	1.14	1.168	1.109	1.255	1.163	1.13	0.982	1.012	1.01	1.182	1.221	1.072	1.089	0.997	1.061	1	1.02686	1.03913	1.07855	1.09027	1.07675	1.05772	1.08441	1.059	0.983875	1.0147	1.02753	1.10819	1.0725	1.059	1.08455	1.03648	1.04636			9053.8	8692.4	9926.6	10325.8
Q6GV12	3-ketodihydrosphingosine reductase OS=Mus musculus OX=10090 GN=Kdsr PE=1 SV=1	36	11	11	332	35.9	12	1	0.929	1.016	1.088	1.076	1.029	1.185	1.096	1.034	1.023	0.96	0.955	1.071	1.133	1.008	1.006	0.965	0.954	1	0.993698	0.963279	1.02936	1.00439	0.999073	0.998724	1.02194	0.969036	1.02495	0.962566	0.971576	1.00412	0.995205	0.995775	1.00189	1.00321	0.940833			3248.9	3017	3299.6	3535.6
O88736	3-keto-steroid reductase/17-beta-hydroxysteroid dehydrogenase 7 OS=Mus musculus OX=10090 GN=Hsd17b7 PE=1 SV=1	33	8	8	334	37.3	10	1	0.96	1.06	1.076	1.067	1.107	1.156	1.075	1.093	1.027	0.999	0.976	1.133	1.134	1.069	1.109	0.947	1.045	1	1.02686	1.005	1.018	0.99599	1.0748	0.974282	1.00235	1.02433	1.02896	1.00167	0.992941	1.06225	0.996083	1.05603	1.10447	0.984496	1.03058			2136.7	2051.5	2264.5	2298.6
Q99J99	3-mercaptopyruvate sulfurtransferase OS=Mus musculus OX=10090 GN=Mpst PE=1 SV=4	55	12	12	297	33.1	28	1	0.781	0.918	0.969	1.153	0.918	1.192	1.005	0.966	0.949	0.922	0.865	1.085	1.066	0.914	0.978	0.881	0.909	1	0.835391	0.870365	0.91677	1.07627	0.891301	1.00462	0.937085	0.905309	0.950812	0.924464	0.880014	1.01725	0.936353	0.902915	0.974007	0.915883	0.896454			4250.8	3320.4	3902.5	4120.5
Q91VT4	3-oxoacyl-[acyl-carrier-protein] reductase OS=Mus musculus OX=10090 GN=Cbr4 PE=1 SV=2	10	2	2	236	25.4	2	1	0.89	1.15	1.12	1.059	1.071	1.238	1.166	1.164	1.008	0.964	0.96	1.146	1.179	1.035	1.053	1.04	1.098	1	0.951982	1.09033	1.05963	0.988522	1.03985	1.04339	1.0872	1.09087	1.00992	0.966577	0.976663	1.07444	1.03561	1.02245	1.0487	1.08118	1.08285			174.3	155.1	200.5	195.3
Q9D404	3-oxoacyl-[acyl-carrier-protein] synthase, mitochondrial OS=Mus musculus OX=10090 GN=Oxsm PE=1 SV=1	14	3	3	459	48.6	3	1	0.903	1.025	1.137	1.213	1.166	1.21	1.174	1.095	1.086	1.004	1.063	1.06	1.231	1.176	1.117	1.054	1.079	1	0.965888	0.971812	1.07571	1.13227	1.13209	1.01979	1.09466	1.0262	1.08807	1.00668	1.08145	0.993808	1.08129	1.16174	1.11244	1.09573	1.06411			134.5	121.4	137.9	152.9
Q9Z2A0	3-phosphoinositide-dependent protein kinase 1 OS=Mus musculus OX=10090 GN=Pdpk1 PE=1 SV=2	42	17	17	559	63.7	21	1	0.908	1.085	1.086	1.064	1.092	1.199	1.121	1.112	0.994	1.004	0.992	1.096	1.179	1.049	1.011	0.964	1.055	1	0.971236	1.0287	1.02746	0.993189	1.06024	1.01052	1.04525	1.04214	0.995898	1.00668	1.00922	1.02756	1.03561	1.03628	1.00687	1.00217	1.04044			4453.9	4043.6	4832.8	4836.9
Q00558	40-kDa huntingtin-associated protein OS=Mus musculus OX=10090 GN=F8a1 PE=1 SV=2	18	3	3	381	40.4	3	1	0.965	1.1	1.105	1.032	1.091	1.212	1.1	1.16	1.046	0.973	1.073	1.158	1.228	1.106	1.248	0.932	1.037	1	1.03221	1.04292	1.04544	0.963319	1.05927	1.02148	1.02567	1.08712	1.048	0.975601	1.09162	1.08569	1.07865	1.09259	1.2429	0.968902	1.02269			245.1	236.6	269.6	270.8
P63325	40S ribosomal protein S10 OS=Mus musculus OX=10090 GN=Rps10 PE=1 SV=1	67	12	11	165	18.9	84	1	0.884	0.975	1.022	1.044	1.012	1.195	1.028	1.043	0.96	0.941	0.907	1.069	1.08	0.985	0.995	0.888	0.972	1	0.945565	0.924407	0.966913	0.97452	0.982567	1.00715	0.958531	0.977471	0.961833	0.943515	0.922743	1.00225	0.948651	0.973054	0.990938	0.92316	0.958584			11180.7	9880.4	10897.8	11422.2
P62281	40S ribosomal protein S11 OS=Mus musculus OX=10090 GN=Rps11 PE=1 SV=3	56	12	12	158	18.4	104	1	0.918	1.007	1.088	1.103	1.078	1.249	1.09	1.075	0.971	0.962	0.931	1.158	1.149	1.069	1.073	0.944	1.01	1	0.981932	0.954746	1.02936	1.02959	1.04665	1.05266	1.01634	1.00746	0.972854	0.964571	0.94716	1.08569	1.00926	1.05603	1.06862	0.981378	0.99606			18905.3	17355.3	19040.2	20566.1
P63323	40S ribosomal protein S12 OS=Mus musculus OX=10090 GN=Rps12 PE=1 SV=2	42	5	5	132	14.5	20	1	0.933	0.99	0.991	1.043	1.025	1.168	1.007	1.034	0.994	1.003	0.918	1.012	1.081	0.989	0.957	0.859	1.005	1	0.997977	0.938628	0.937584	0.973587	0.995189	0.984396	0.93895	0.969036	0.995898	1.00568	0.933934	0.948806	0.949529	0.977005	0.953093	0.893012	0.991129			3664.1	3419.1	3627.1	3629.6
P62301	40S ribosomal protein S13 OS=Mus musculus OX=10090 GN=Rps13 PE=1 SV=2	60	10	10	151	17.2	43	1	0.892	0.983	1.014	1.077	1.02	1.19	1.013	1.014	0.93	0.946	0.897	1.077	1.068	0.991	0.996	0.883	0.97	1	0.954122	0.931992	0.959344	1.00532	0.990335	1.00294	0.944544	0.950293	0.931776	0.948529	0.91257	1.00975	0.93811	0.978981	0.991934	0.917962	0.956612			11663.8	10406.9	11465.9	11824.9
P62264	40S ribosomal protein S14 OS=Mus musculus OX=10090 GN=Rps14 PE=1 SV=3	36	5	5	151	16.3	32	1	0.917	1.036	1.105	1.126	1.092	1.252	1.133	1.108	0.994	0.985	0.953	1.175	1.182	1.077	1.123	0.976	1.061	1	0.980863	0.982241	1.04544	1.05106	1.06024	1.05519	1.05643	1.03839	0.995898	0.987633	0.969542	1.10163	1.03825	1.06394	1.11842	1.01464	1.04636			5361.2	4913.8	5555.8	5926.1
P62843	40S ribosomal protein S15 OS=Mus musculus OX=10090 GN=Rps15 PE=1 SV=2	43	5	5	145	17	63	1	0.873	0.99	1.015	1.062	1	1.199	1.023	1.008	1.015	0.95	0.908	1.087	1.064	0.984	1.018	0.896	0.93	1	0.933798	0.938628	0.96029	0.991322	0.970916	1.01052	0.953868	0.94467	1.01694	0.952539	0.923761	1.01912	0.934597	0.972066	1.01384	0.931477	0.917164			4191.9	3660.1	4150.8	4254.2
P62245	40S ribosomal protein S15a OS=Mus musculus OX=10090 GN=Rps15a PE=1 SV=2	62	8	8	130	14.8	41	1	0.902	1.009	1.08	1.119	1.099	1.272	1.103	1.071	0.949	0.963	0.922	1.16	1.17	1.052	1.08	0.959	1.009	1	0.964818	0.956643	1.02179	1.04453	1.06704	1.07205	1.02846	1.00371	0.950812	0.965574	0.938004	1.08756	1.0277	1.03924	1.07559	0.996971	0.995073			8004.6	7218.5	8076.3	8644.6
P14131	40S ribosomal protein S16 OS=Mus musculus OX=10090 GN=Rps16 PE=1 SV=4	64	11	11	146	16.4	95	1	0.942	1.012	1.088	1.084	1.079	1.239	1.103	1.104	0.961	0.967	0.923	1.15	1.176	1.045	1.073	1.007	1.049	1	1.0076	0.959487	1.02936	1.01186	1.04762	1.04423	1.02846	1.03464	0.962835	0.969585	0.939021	1.07819	1.03298	1.03233	1.06862	1.04687	1.03452			16466.9	15514.1	16664.4	17918.3
P63276	40S ribosomal protein S17 OS=Mus musculus OX=10090 GN=Rps17 PE=1 SV=2	62	8	8	135	15.5	45	1	0.961	1.046	1.061	1.117	1.052	1.234	1.055	1.089	1.009	1.009	0.946	1.194	1.192	1.067	1.13	1.058	0.992	1	1.02793	0.991723	1.00381	1.04266	1.0214	1.04002	0.983706	1.02058	1.01093	1.0117	0.96242	1.11944	1.04703	1.05406	1.12539	1.09989	0.978308			5341.7	5133.8	5587.8	5666.5
P62270	40S ribosomal protein S18 OS=Mus musculus OX=10090 GN=Rps18 PE=1 SV=3	48	9	9	152	17.7	54	1	0.86	0.971	1.029	1.061	1.014	1.186	1.034	1.015	0.944	0.931	0.889	1.067	1.065	0.994	0.964	0.891	0.944	1	0.919893	0.920614	0.973535	0.990389	0.984509	0.999566	0.964125	0.95123	0.945803	0.933488	0.904431	1.00037	0.935475	0.981945	0.960064	0.926279	0.930971			12273.7	10551	11914.8	12626.9
Q9CZX8	40S ribosomal protein S19 OS=Mus musculus OX=10090 GN=Rps19 PE=1 SV=3	54	9	9	145	16.1	44	1	0.873	0.923	0.862	0.943	0.856	1.024	0.864	0.858	0.946	0.885	0.837	0.851	0.918	0.804	0.84	0.76	0.8	1	0.933798	0.875105	0.815537	0.880242	0.831104	0.863032	0.805613	0.804094	0.947806	0.887366	0.851528	0.797859	0.806353	0.794249	0.836571	0.790092	0.788958			11173.9	9753.3	10318.6	9635.8
P25444	40S ribosomal protein S2 OS=Mus musculus OX=10090 GN=Rps2 PE=1 SV=3	58	18	18	293	31.2	115	1	0.913	1.004	1.092	1.12	1.095	1.25	1.094	1.093	0.96	0.965	0.916	1.175	1.161	1.077	1.089	0.959	1.026	1	0.976584	0.951902	1.03314	1.04546	1.06315	1.05351	1.02007	1.02433	0.961833	0.967579	0.9319	1.10163	1.0198	1.06394	1.08455	0.996971	1.01184			14380.5	13129.6	14440.5	15710.6
P60867	40S ribosomal protein S20 OS=Mus musculus OX=10090 GN=Rps20 PE=1 SV=1	50	6	6	119	13.4	34	1	0.905	1.035	1.118	1.082	1.085	1.239	1.109	1.134	0.974	0.993	0.969	1.134	1.174	1.047	1.056	0.943	1.094	1	0.968027	0.981293	1.05774	1.00999	1.05344	1.04423	1.03406	1.06275	0.97586	0.995654	0.98582	1.06319	1.03122	1.0343	1.05169	0.980338	1.0789			4856.4	4394.3	5028.8	5431.8
Q9CQR2	40S ribosomal protein S21 OS=Mus musculus OX=10090 GN=Rps21 PE=1 SV=1	75	7	7	83	9.1	16	1	0.828	0.96	0.806	0.905	0.778	0.92	0.808	0.81	0.934	0.889	0.878	0.728	0.817	0.742	0.664	0.706	0.735	1	0.885664	0.910185	0.762555	0.844771	0.755373	0.77538	0.753398	0.75911	0.935784	0.891376	0.89324	0.68254	0.717637	0.733001	0.661289	0.733954	0.724855			3658.7	3029.8	3512.4	2950.5
P62267	40S ribosomal protein S23 OS=Mus musculus OX=10090 GN=Rps23 PE=1 SV=3	48	5	5	143	15.8	69	1	0.898	1.005	1.095	1.088	1.086	1.27	1.137	1.086	0.983	0.981	0.938	1.166	1.176	1.081	1.084	0.967	1.045	1	0.96054	0.95285	1.03598	1.01559	1.05442	1.07036	1.06016	1.01777	0.984877	0.983622	0.954281	1.09319	1.03298	1.06789	1.07957	1.00529	1.03058			4173.7	3748.3	4194.2	4568.2
P62849	40S ribosomal protein S24 OS=Mus musculus OX=10090 GN=Rps24 PE=1 SV=1	45	6	6	133	15.4	31	1	0.902	0.996	1.087	1.074	1.082	1.223	1.097	1.072	0.991	0.932	0.918	1.128	1.141	1.06	1.067	0.939	1.005	1	0.964818	0.944317	1.02841	1.00252	1.05053	1.03075	1.02287	1.00465	0.992892	0.934491	0.933934	1.05756	1.00223	1.04714	1.06264	0.97618	0.991129			5515.4	4974.1	5495	5996.6
P62852	40S ribosomal protein S25 OS=Mus musculus OX=10090 GN=Rps25 PE=1 SV=1	42	6	6	125	13.7	37	1	0.932	0.981	1.01	1.051	1.011	1.176	1.021	1.034	0.917	0.929	0.891	1.09	1.107	0.978	1.067	0.876	0.969	1	0.996907	0.930095	0.95556	0.981055	0.981596	0.991138	0.952004	0.969036	0.918751	0.931483	0.906466	1.02193	0.972367	0.966139	1.06264	0.910685	0.955626			8042.6	7492.3	7890.7	8119.5
P62855	40S ribosomal protein S26 OS=Mus musculus OX=10090 GN=Rps26 PE=1 SV=3	37	4	4	115	13	20	1	0.893	1.008	1.093	1.109	1.092	1.268	1.133	1.107	0.971	0.969	0.922	1.159	1.169	1.075	1.082	0.998	1.032	1	0.955191	0.955694	1.03409	1.03519	1.06024	1.06868	1.05643	1.03745	0.972854	0.97159	0.938004	1.08663	1.02683	1.06196	1.07758	1.03752	1.01776			3349.1	2990.5	3376.2	3658.9
Q6ZWU9	40S ribosomal protein S27 OS=Mus musculus OX=10090 GN=Rps27 PE=1 SV=3	38	3	1	84	9.5	42	1	0.929	1.01	1.092	1.1	1.082	1.244	1.093	1.084	0.987	0.946	0.928	1.168	1.172	1.067	1.092	0.979	1.02	1	0.993698	0.957591	1.03314	1.02679	1.05053	1.04845	1.01914	1.0159	0.988885	0.948529	0.944108	1.09506	1.02946	1.05406	1.08754	1.01776	1.00592			8895.5	8264	8980.7	9710.5
Q6ZWY3	40S ribosomal protein S27-like OS=Mus musculus OX=10090 GN=Rps27l PE=1 SV=3	38	3	1	84	9.5	34	1	0.893	1.064	1.118	1.14	1.081	1.31	1.116	1.099	1.012	1.006	0.998	1.158	1.22	1.03	1.104	0.985	1.081	1	0.955191	1.00879	1.05774	1.06413	1.04956	1.10407	1.04058	1.02995	1.01393	1.00869	1.01532	1.08569	1.07162	1.01751	1.09949	1.024	1.06608			1141.6	1019	1215.1	1276.4
P62858	40S ribosomal protein S28 OS=Mus musculus OX=10090 GN=Rps28 PE=1 SV=1	46	3	3	69	7.8	15	1	0.783	0.942	0.807	0.923	0.805	0.975	0.832	0.807	0.956	0.883	0.859	0.749	0.832	0.766	0.655	0.717	0.748	1	0.837531	0.893119	0.763502	0.861573	0.781588	0.821735	0.775776	0.756298	0.957826	0.88536	0.87391	0.702229	0.730812	0.75671	0.652326	0.745389	0.737676			3694	2894	3481.3	2979.8
P62274	40S ribosomal protein S29 OS=Mus musculus OX=10090 GN=Rps29 PE=1 SV=2	13	1	1	56	6.7	1	1	0.732	0.88	0.755	0.864	0.729	0.872	0.714	0.703	0.926	0.864	0.784	0.673	0.751	0.698	0.583	0.682	0.688	1	0.782979	0.834336	0.714304	0.8065	0.707798	0.734926	0.66575	0.658832	0.927768	0.866309	0.797608	0.630974	0.659664	0.689535	0.58062	0.709004	0.678504			326.8	239.3	287.7	246.8
P62908	40S ribosomal protein S3 OS=Mus musculus OX=10090 GN=Rps3 PE=1 SV=1	77	18	18	243	26.7	110	1	0.911	1.021	1.088	1.104	1.087	1.264	1.105	1.101	0.958	0.966	0.927	1.157	1.163	1.058	1.087	0.965	1.038	1	0.974445	0.96802	1.02936	1.03053	1.05539	1.06531	1.03033	1.03183	0.959829	0.968582	0.94309	1.08475	1.02156	1.04517	1.08256	1.00321	1.02367			22940.5	20909.1	23426.6	24959.1
P62862	40S ribosomal protein S30 OS=Mus musculus OX=10090 GN=Fau PE=1 SV=1	19	2	2	59	6.6	19	1	0.851	0.923	0.898	0.978	0.845	1.091	0.899	0.858	0.975	0.911	0.87	0.95	0.936	0.818	0.858	0.74	0.799	1	0.910266	0.875105	0.849597	0.912913	0.820424	0.9195	0.838248	0.804094	0.976862	0.913435	0.885101	0.890677	0.822164	0.808079	0.854497	0.7693	0.787972			3365.8	2863.4	3106	3022.6
P97351	40S ribosomal protein S3a OS=Mus musculus OX=10090 GN=Rps3a PE=1 SV=3	72	21	21	264	29.9	179	1	0.911	1.023	1.073	1.096	1.069	1.245	1.088	1.09	0.972	0.964	0.937	1.138	1.15	1.057	1.068	0.954	1.034	1	0.974445	0.969916	1.01516	1.02306	1.03791	1.04929	1.01448	1.02152	0.973856	0.966577	0.953264	1.06694	1.01014	1.04418	1.06364	0.991773	1.01973			24820.6	22618.9	25395.6	26638.1
P62702	40S ribosomal protein S4, X isoform OS=Mus musculus OX=10090 GN=Rps4x PE=1 SV=2	66	20	20	263	29.6	132	1	0.899	1.019	1.088	1.105	1.089	1.238	1.085	1.09	0.952	0.975	0.933	1.157	1.148	1.07	1.054	0.954	1.043	1	0.961609	0.966124	1.02936	1.03146	1.05733	1.04339	1.01168	1.02152	0.953818	0.977606	0.949195	1.08475	1.00838	1.05702	1.0497	0.991773	1.0286			24729.1	22236	25188.4	26897.7
P97461	40S ribosomal protein S5 OS=Mus musculus OX=10090 GN=Rps5 PE=1 SV=3	52	9	9	204	22.9	96	1	0.914	1.017	1.058	1.092	1.055	1.216	1.055	1.054	0.964	0.972	0.934	1.125	1.137	1.053	1.062	0.944	1.009	1	0.977654	0.964227	1.00097	1.01933	1.02432	1.02485	0.983706	0.98778	0.965841	0.974598	0.950212	1.05475	0.998718	1.04023	1.05766	0.981378	0.995073			11958.5	10932.1	12158.6	12656.4
P62754	40S ribosomal protein S6 OS=Mus musculus OX=10090 GN=Rps6 PE=1 SV=1	48	15	14	249	28.7	121	1	0.898	0.974	1.048	1.087	1.065	1.235	1.057	1.054	0.928	0.933	0.891	1.154	1.147	1.047	1.057	0.928	0.991	1	0.96054	0.923459	0.991511	1.01466	1.03403	1.04086	0.985571	0.98778	0.929772	0.935494	0.906466	1.08194	1.0075	1.0343	1.05268	0.964744	0.977322			20532.4	18442.6	19988.5	21508.6
P62082	40S ribosomal protein S7 OS=Mus musculus OX=10090 GN=Rps7 PE=2 SV=1	62	11	11	194	22.1	60	1	0.901	0.977	1.047	1.071	1.069	1.215	1.057	1.074	0.949	0.957	0.913	1.132	1.116	1.038	1.065	0.919	1.02	1	0.963748	0.926303	0.990565	0.999724	1.03791	1.02401	0.985571	1.00652	0.950812	0.959558	0.928847	1.06131	0.980272	1.02541	1.06065	0.955388	1.00592			8529.6	7686.9	8335.8	8930.5
P62242	40S ribosomal protein S8 OS=Mus musculus OX=10090 GN=Rps8 PE=1 SV=2	54	10	10	208	24.2	83	1	0.936	1.022	1.118	1.12	1.106	1.272	1.131	1.11	0.994	0.972	0.948	1.205	1.213	1.089	1.132	1.024	1.051	1	1.00119	0.968968	1.05774	1.04546	1.07383	1.07205	1.05457	1.04026	0.995898	0.974598	0.964455	1.12975	1.06548	1.07579	1.12738	1.06455	1.03649			15810.7	14801.6	16154.2	17681
Q6ZWN5	40S ribosomal protein S9 OS=Mus musculus OX=10090 GN=Rps9 PE=1 SV=3	52	15	15	194	22.6	75	1	0.892	1.004	1.087	1.091	1.079	1.248	1.1	1.078	0.938	0.952	0.919	1.165	1.152	1.067	1.062	0.956	1.021	1	0.954122	0.951902	1.02841	1.01839	1.04762	1.05182	1.02567	1.01027	0.939791	0.954545	0.934952	1.09225	1.01189	1.05406	1.05766	0.993853	1.00691			13637.7	12171.2	13685.6	14821.8
P14206	40S ribosomal protein SA OS=Mus musculus OX=10090 GN=Rpsa PE=1 SV=4	52	12	12	295	32.8	61	1	0.881	0.993	1.052	1.084	1.054	1.228	1.063	1.07	0.972	0.946	0.909	1.102	1.12	1.031	1.026	0.914	0.999	1	0.942356	0.941473	0.995296	1.01186	1.02335	1.03496	0.991165	1.00277	0.973856	0.948529	0.924778	1.03319	0.983786	1.0185	1.02181	0.95019	0.985212			9514.9	8379.4	9444.2	10006.4
Q61112	45 kDa calcium-binding protein OS=Mus musculus OX=10090 GN=Sdf4 PE=1 SV=1	50	11	11	361	42	13	1	1	1.054	1.033	1.095	1.066	1.225	1.026	1.077	0.997	0.998	1.007	1.123	1.134	1.036	1.06	0.892	1.016	1	1.06964	0.999307	0.97732	1.02213	1.035	1.03244	0.956666	1.00933	0.998904	1.00067	1.02448	1.05287	0.996083	1.02344	1.05567	0.927319	1.00198			3913.7	3913.4	4125.4	4044.3
P61922	4-aminobutyrate aminotransferase, mitochondrial OS=Mus musculus OX=10090 GN=Abat PE=1 SV=1	69	25	25	500	56.4	83	1	1.111	1.266	1.219	1.078	1.215	1.181	1.194	1.206	1.052	1.205	1.21	1.13	1.36	1.182	1.075	1.102	1.16	1	1.18837	1.20031	1.15329	1.00626	1.17966	0.995352	1.11331	1.13023	1.05401	1.20822	1.231	1.05944	1.1946	1.16766	1.07061	1.14563	1.14399			11933	13262.2	15104.8	14543.8
P10852	4F2 cell-surface antigen heavy chain OS=Mus musculus OX=10090 GN=Slc3a2 PE=1 SV=1	56	25	25	526	58.3	130	1	0.901	0.986	0.989	0.98	0.956	1.171	1.025	1.018	1	0.951	0.919	1.012	1.088	0.94	0.955	0.895	0.925	1	0.963748	0.934836	0.935691	0.91478	0.928196	0.986924	0.955733	0.954042	1.00191	0.953542	0.934952	0.948806	0.955678	0.9286	0.951101	0.930437	0.912233			18452.2	16620.7	18194.7	18240
O88819	4-galactosyl-N-acetylglucosaminide 3-alpha-L-fucosyltransferase 9 OS=Mus musculus OX=10090 GN=Fut9 PE=1 SV=1	18	4	4	359	42	6	1	0.919	1.074	1.054	1.059	0.967	1.127	1.022	1	1.069	0.911	0.936	0.991	1.09	0.912	0.989	0.868	0.953	1	0.983002	1.01827	0.997188	0.988522	0.938876	0.949841	0.952936	0.937173	1.07104	0.913435	0.952247	0.929117	0.957434	0.900939	0.984962	0.902368	0.939846			961.6	884	1032.5	1013.5
Q80YV4	4'-phosphopantetheine phosphatase OS=Mus musculus OX=10090 GN=Pank4 PE=1 SV=2	10	6	6	820	91.5	6	1	0.916	1.092	1.03	1.085	1.096	1.197	1.062	1.117	1.008	0.987	0.967	1.077	1.17	1.081	0.966	0.959	1.019	1	0.979793	1.03534	0.974482	1.01279	1.06412	1.00884	0.990233	1.04682	1.00992	0.989638	0.983785	1.00975	1.0277	1.06789	0.962056	0.996971	1.00494			439.2	402.5	479.6	452.2
Q9JLJ2	4-trimethylaminobutyraldehyde dehydrogenase OS=Mus musculus OX=10090 GN=Aldh9a1 PE=1 SV=1	50	18	18	494	53.5	29	1	0.906	0.982	1.086	1.171	1.007	1.263	1.068	1.017	0.983	0.946	0.896	1.212	1.171	0.979	1.045	0.936	0.951	1	0.969097	0.931044	1.02746	1.09307	0.977713	1.06446	0.995827	0.953104	0.984877	0.948529	0.911552	1.13632	1.02858	0.967127	1.04073	0.973061	0.937874			4424.4	4007.2	4345.5	4806.1
Q9JM14	5'(3')-deoxyribonucleotidase, cytosolic type OS=Mus musculus OX=10090 GN=Nt5c PE=1 SV=1	71	9	9	200	23.1	17	1	0.932	1.085	1.111	1.094	1.134	1.263	1.124	1.161	0.967	1	1.002	1.135	1.234	1.089	1.091	0.988	1.118	1	0.996907	1.0287	1.05112	1.02119	1.10102	1.06446	1.04804	1.08806	0.968847	1.00267	1.01939	1.06412	1.08392	1.07579	1.08655	1.02712	1.10257			1882.6	1754.7	2042	2092.1
Q8VCE6	5'(3')-deoxyribonucleotidase, mitochondrial OS=Mus musculus OX=10090 GN=Nt5m PE=1 SV=1	20	4	4	220	25.6	5	1	0.981	1.15	1.117	1.111	1.088	1.233	1.137	1.043	1.049	1.027	1.038	1.094	1.162	1.083	0.999	1.059	1.032	1	1.04932	1.09033	1.05679	1.03706	1.05636	1.03918	1.06016	0.977471	1.051	1.02975	1.05602	1.02569	1.02068	1.06987	0.994921	1.10093	1.01776			640	627.6	736.3	714.9
O35405	5'-3' exonuclease PLD3 OS=Mus musculus OX=10090 GN=Pld3 PE=1 SV=1	36	16	16	488	54.4	33	1	0.997	1.367	1.036	0.995	1.197	1.136	1.096	1.298	0.99	1.113	1.262	0.973	1.162	1.199	0.952	1.013	1.237	1	1.06643	1.29607	0.980158	0.928781	1.16219	0.957426	1.02194	1.21645	0.99189	1.11597	1.28391	0.912241	1.02068	1.18446	0.948113	1.05311	1.21993			4669.7	4656.8	6381.5	4838.1
P97789	5'-3' exoribonuclease 1 OS=Mus musculus OX=10090 GN=Xrn1 PE=1 SV=1	14	20	20	1719	194.2	24	1	0.887	1.012	1.014	1.029	0.987	1.104	1.053	1.065	1.007	0.941	0.939	0.989	1.088	0.964	0.913	0.892	0.961	1	0.948773	0.959487	0.959344	0.960519	0.958294	0.930456	0.981841	0.998089	1.00892	0.943515	0.955299	0.927242	0.955678	0.952308	0.909273	0.927319	0.947736			3366	2984.9	3404.8	3413
Q9DBR1	5'-3' exoribonuclease 2 OS=Mus musculus OX=10090 GN=Xrn2 PE=1 SV=1	27	20	20	951	108.6	30	1	0.838	0.979	0.936	1.029	0.907	1.13	0.981	0.961	0.931	0.917	0.896	0.911	1.006	0.873	0.843	0.878	0.934	1	0.896361	0.928199	0.885548	0.960519	0.880621	0.952369	0.914707	0.900623	0.932778	0.919451	0.911552	0.854113	0.88365	0.862412	0.839558	0.912764	0.921109			3602.9	3018.4	3526.2	3371.9
P70290	55 kDa erythrocyte membrane protein OS=Mus musculus OX=10090 GN=Mpp1 PE=1 SV=1	29	10	10	466	52.2	12	1	0.882	0.975	1.042	1.007	0.948	1.124	0.977	0.99	0.952	0.878	0.896	1.022	1.065	0.969	0.974	0.85	0.922	1	0.943425	0.924407	0.985835	0.939983	0.920429	0.947312	0.910977	0.927801	0.953818	0.880347	0.911552	0.958181	0.935475	0.957248	0.970024	0.883656	0.909274			1469.3	1295.5	1433.2	1531.2
Q8VC19	5-aminolevulinate synthase, nonspecific, mitochondrial OS=Mus musculus OX=10090 GN=Alas1 PE=1 SV=2	4	2	2	642	71	2	1	0.997	0.993	1.104	1.033	0.837	1.1	0.922	1.004	1.104	1.005	0.925	1.062	1.138	0.942	0.994	0.877	0.885	1	1.06643	0.941473	1.04449	0.964252	0.812657	0.927085	0.859694	0.940921	1.10611	1.00769	0.941056	0.995683	0.999597	0.930575	0.989942	0.911725	0.872785			352.9	352	350.6	389.6
Q5EG47	5'-AMP-activated protein kinase catalytic subunit alpha-1 OS=Mus musculus OX=10090 GN=Prkaa1 PE=1 SV=2	24	10	6	559	63.9	12	1	0.913	1.02	1.094	1.091	1.051	1.253	1.125	1.102	0.964	0.948	0.964	1.113	1.167	1.015	1.098	1.02	1.067	1	0.976584	0.967072	1.03503	1.01839	1.02043	1.05603	1.04898	1.03276	0.965841	0.950534	0.980733	1.0435	1.02507	1.00269	1.09352	1.06039	1.05227			1603.8	1463.9	1635.6	1753.8
Q8BRK8	5'-AMP-activated protein kinase catalytic subunit alpha-2 OS=Mus musculus OX=10090 GN=Prkaa2 PE=1 SV=3	39	16	13	552	62	21	1	0.92	1.069	1.082	1.078	1.061	1.234	1.108	1.091	0.999	1.025	1.016	1.134	1.178	1.068	1.04	0.991	1.063	1	0.984072	1.01353	1.02368	1.00626	1.03014	1.04002	1.03312	1.02246	1.00091	1.02774	1.03364	1.06319	1.03473	1.05505	1.03575	1.03024	1.04833			3854.9	3544.9	4120.7	4169.4
Q9R078	5'-AMP-activated protein kinase subunit beta-1 OS=Mus musculus OX=10090 GN=Prkab1 PE=1 SV=2	18	3	3	270	30.3	3	1	0.941	1.079	1.144	1.139	1.095	1.332	1.194	1.098	1.056	1.047	0.979	1.123	1.229	1.017	1.094	1.089	1.102	1	1.00653	1.02301	1.08234	1.0632	1.06315	1.12262	1.11331	1.02902	1.05802	1.0498	0.995993	1.05287	1.07953	1.00467	1.08953	1.13212	1.08679			257.6	242.4	278	294.6
Q6PAM0	5'-AMP-activated protein kinase subunit beta-2 OS=Mus musculus OX=10090 GN=Prkab2 PE=1 SV=1	41	7	7	271	30.2	9	1	0.906	1.035	1.042	1.079	1.03	1.154	1.08	1.045	1.005	0.982	0.966	1.066	1.107	1.002	0.983	0.929	0.997	1	0.969097	0.981293	0.985835	1.00719	1.00004	0.972597	1.00702	0.979345	1.00692	0.984625	0.982767	0.999434	0.972367	0.989848	0.978987	0.965784	0.983239			2185.6	1979.8	2262.7	2277
O54950	5'-AMP-activated protein kinase subunit gamma-1 OS=Mus musculus OX=10090 GN=Prkag1 PE=1 SV=2	37	10	8	330	37.5	14	1	0.899	1.083	1.059	1.043	1.064	1.234	1.112	1.118	0.979	1.023	0.991	1.081	1.128	1.052	1.016	0.971	1.034	1	0.961609	1.0268	1.00192	0.973587	1.03306	1.04002	1.03685	1.04776	0.980869	1.02573	1.0082	1.0135	0.990813	1.03924	1.01185	1.00945	1.01973			1423.8	1280.7	1541.5	1507.5
Q91WG5	5'-AMP-activated protein kinase subunit gamma-2 OS=Mus musculus OX=10090 GN=Prkag2 PE=1 SV=2	32	14	12	566	62.9	19	1	0.94	1.009	1.078	1.093	1.027	1.208	1.093	1.06	0.981	0.956	0.947	1.118	1.163	1.013	1.056	0.989	1.013	1	1.00546	0.956643	1.01989	1.02026	0.997131	1.01811	1.01914	0.993403	0.982873	0.958555	0.963438	1.04819	1.02156	1.00071	1.05169	1.02816	0.999018			4203.3	3950	4239.2	4531.6
P97478	5-demethoxyubiquinone hydroxylase, mitochondrial OS=Mus musculus OX=10090 GN=Coq7 PE=1 SV=3	14	3	3	217	24	4	1	0.907	1.105	1.1	1.13	1.069	1.266	1.118	1.19	1.102	1.071	1.023	1.124	1.179	1.065	1.063	1.031	1.08	1	0.970166	1.04766	1.04071	1.0548	1.03791	1.06699	1.04245	1.11524	1.1041	1.07386	1.04076	1.05381	1.03561	1.05208	1.05866	1.07182	1.06509			841.8	763.9	929.8	925.7
Q3SXD3	5'-deoxynucleotidase HDDC2 OS=Mus musculus OX=10090 GN=Hddc2 PE=1 SV=1	58	8	8	199	22.7	11	1	0.912	1.025	1.022	1.093	0.974	1.202	1.042	1.027	0.964	0.952	0.96	1.062	1.101	0.985	1.008	0.943	1.038	1	0.975515	0.971812	0.966913	1.02026	0.945673	1.01305	0.971584	0.962476	0.965841	0.954545	0.976663	0.995683	0.967097	0.973054	1.00388	0.980338	1.02367			1943.8	1773.2	1993.2	1986.1
Q9CZ57	5-methylcytosine rRNA methyltransferase NSUN4 OS=Mus musculus OX=10090 GN=Nsun4 PE=1 SV=1	5	2	2	381	42.8	2	1	1.003	1.184	1.145	1.153	1.096	1.21	1.147	1.191	1.058	1.166	1.137	1.091	1.205	1.098	0.995	1.03	1.118	1	1.07285	1.12256	1.08328	1.07627	1.06412	1.01979	1.06949	1.11617	1.06002	1.16912	1.15674	1.02287	1.05845	1.08468	0.990938	1.07078	1.10257			376.3	377.3	445.5	430.8
Q3UHB1	5'-nucleotidase domain-containing protein 3 OS=Mus musculus OX=10090 GN=Nt5dc3 PE=1 SV=1	53	24	24	546	63.1	65	1	1.013	1.15	1.074	1.119	1.1	1.118	1.062	1.086	0.972	1.072	1.046	0.996	1.135	1.039	0.891	0.94	1.016	1	1.08355	1.09033	1.01611	1.04453	1.06801	0.942256	0.990233	1.01777	0.973856	1.07487	1.06416	0.933805	0.996961	1.0264	0.887362	0.977219	1.00198			10590.3	10728.3	12177.9	11369.9
Q61503	5'-nucleotidase OS=Mus musculus OX=10090 GN=Nt5e PE=1 SV=2	6	2	2	576	63.8	3	1	1.034	1.14	1.246	1.083	1.085	1.288	1.145	1.225	1.065	1.224	1.067	1.087	1.313	1.133	1.149	1.211	1.256	1	1.10601	1.08084	1.17884	1.01092	1.05344	1.08553	1.06762	1.14804	1.06703	1.22727	1.08552	1.01912	1.15331	1.11926	1.14431	1.25895	1.23866			87.1	90.1	99.3	108.5
Q8K010	5-oxoprolinase OS=Mus musculus OX=10090 GN=Oplah PE=1 SV=1	10	8	8	1288	137.5	9	1	0.822	0.943	0.962	1.015	0.883	1.114	0.99	0.957	0.977	0.891	0.883	0.925	1.008	0.888	0.883	0.863	0.924	1	0.879247	0.894067	0.910147	0.94745	0.857319	0.938884	0.923099	0.896874	0.978866	0.893382	0.898327	0.867238	0.885407	0.87723	0.879395	0.89717	0.911247			1824.6	1500.1	1720.9	1755.7
P63038	60 kDa heat shock protein, mitochondrial OS=Mus musculus OX=10090 GN=Hspd1 PE=1 SV=1	77	37	37	573	60.9	617	1	0.982	1.109	1.111	1.12	1.094	1.195	1.098	1.092	0.992	1.011	1.001	1.09	1.175	1.073	1.013	0.968	1.036	1	1.05039	1.05145	1.05112	1.04546	1.06218	1.00715	1.0238	1.02339	0.993894	1.0137	1.01837	1.02193	1.0321	1.05999	1.00886	1.00633	1.0217			55823.6	54806.5	61883.1	62013.9
O08848	60 kDa SS-A/Ro ribonucleoprotein OS=Mus musculus OX=10090 GN=RO60 PE=1 SV=1	54	20	20	538	60.1	35	1	0.889	0.985	1.068	1.103	1.028	1.236	1.079	1.066	0.958	0.944	0.927	1.109	1.15	0.992	1.055	0.95	0.998	1	0.950913	0.933888	1.01043	1.02959	0.998102	1.04171	1.00608	0.999026	0.959829	0.946523	0.94309	1.03975	1.01014	0.979969	1.05069	0.987615	0.984225			4784.2	4251.2	4711.7	5107.2
P14869	60S acidic ribosomal protein P0 OS=Mus musculus OX=10090 GN=Rplp0 PE=1 SV=3	67	17	17	317	34.2	110	1	0.893	0.978	0.98	1.006	0.967	1.114	0.973	0.972	0.943	0.923	0.892	0.969	1.025	0.936	0.905	0.869	0.912	1	0.955191	0.927251	0.927177	0.939049	0.938876	0.938884	0.907247	0.910932	0.944801	0.925467	0.907483	0.908491	0.90034	0.924648	0.901305	0.903408	0.899412			19813.4	17692.3	19371	19410.6
P47955	60S acidic ribosomal protein P1 OS=Mus musculus OX=10090 GN=Rplp1 PE=1 SV=1	52	2	2	114	11.5	16	1	0.933	0.992	0.947	1.011	0.97	1.094	0.947	0.98	0.988	0.949	0.907	0.942	1.008	0.913	0.977	0.833	0.914	1	0.997977	0.940525	0.895955	0.943717	0.941789	0.922028	0.883004	0.918429	0.989887	0.951537	0.922743	0.883177	0.885407	0.901927	0.973011	0.865982	0.901385			1707.5	1592.3	1694.6	1617.1
P99027	60S acidic ribosomal protein P2 OS=Mus musculus OX=10090 GN=Rplp2 PE=1 SV=3	90	7	7	115	11.6	36	1	0.887	0.956	0.846	0.931	0.836	0.971	0.829	0.848	0.952	0.896	0.869	0.787	0.862	0.813	0.755	0.734	0.787	1	0.948773	0.906393	0.800399	0.869041	0.811686	0.818363	0.772978	0.794722	0.953818	0.898395	0.884084	0.737856	0.757164	0.80314	0.751918	0.763063	0.776138			8079.4	7164	7725.5	6838.8
Q99L48	60S ribosomal export protein NMD3 OS=Mus musculus OX=10090 GN=Nmd3 PE=1 SV=1	18	8	8	503	57.6	10	1	0.931	1.049	1.089	1.112	1.081	1.237	1.13	1.118	1.024	1.065	0.98	1.132	1.176	1.037	1.02	0.967	1.067	1	0.995838	0.994567	1.0303	1.03799	1.04956	1.04255	1.05364	1.04776	1.02596	1.06785	0.99701	1.06131	1.03298	1.02442	1.01584	1.00529	1.05227			1588.7	1479.1	1666.9	1729.7
Q6ZWV3	60S ribosomal protein L10 OS=Mus musculus OX=10090 GN=Rpl10 PE=1 SV=3	51	11	11	214	24.6	83	1	0.906	1.026	1.056	1.099	1.063	1.22	1.049	1.071	0.952	0.98	0.937	1.153	1.139	1.056	1.044	0.935	1.014	1	0.969097	0.97276	0.99908	1.02586	1.03208	1.02822	0.978111	1.00371	0.953818	0.982619	0.953264	1.081	1.00048	1.04319	1.03974	0.972021	1			13084	11858.9	13427.1	13812
P53026	60S ribosomal protein L10a OS=Mus musculus OX=10090 GN=Rpl10a PE=1 SV=3	38	9	9	217	24.9	30	1	0.894	0.993	0.968	0.996	0.99	1.102	0.96	1.008	1	0.945	0.924	0.976	1.023	0.995	0.904	0.856	0.938	1	0.956261	0.941473	0.915823	0.929715	0.961207	0.928771	0.895126	0.94467	1.00191	0.947526	0.940038	0.915054	0.898583	0.982932	0.900309	0.889893	0.925053			5871.6	5250	5828.7	5683.7
Q9CXW4	60S ribosomal protein L11 OS=Mus musculus OX=10090 GN=Rpl11 PE=1 SV=4	46	7	7	178	20.2	106	1	0.957	1.043	1.128	1.133	1.125	1.27	1.139	1.147	1.007	0.994	0.978	1.194	1.218	1.111	1.177	1	1.12	1	1.02365	0.988878	1.0672	1.0576	1.09228	1.07036	1.06203	1.07494	1.00892	0.996657	0.994976	1.11944	1.06987	1.09753	1.17219	1.03959	1.10454			7681.8	7349.1	8008.8	8665.5
P35979	60S ribosomal protein L12 OS=Mus musculus OX=10090 GN=Rpl12 PE=1 SV=2	63	8	8	165	17.8	50	1	0.858	1.017	0.99	1.025	0.967	1.089	1	0.991	0.964	0.968	0.928	0.955	1.021	0.947	0.852	0.865	0.929	1	0.917754	0.964227	0.936638	0.956785	0.938876	0.917814	0.932423	0.928738	0.965841	0.970587	0.944108	0.895365	0.896826	0.935515	0.848522	0.89925	0.916178			7562.9	6491.9	7691.6	7487.9
P47963	60S ribosomal protein L13 OS=Mus musculus OX=10090 GN=Rpl13 PE=1 SV=3	47	11	11	211	24.3	68	1	0.919	0.972	1.031	1.064	1.038	1.22	1.036	1.015	0.949	0.936	0.898	1.12	1.111	1.006	1.037	0.876	0.958	1	0.983002	0.921562	0.975428	0.993189	1.00781	1.02822	0.96599	0.95123	0.950812	0.938502	0.913587	1.05006	0.97588	0.993799	1.03277	0.910685	0.944777			14978.2	13761.6	14555.8	15448.8
P19253	60S ribosomal protein L13a OS=Mus musculus OX=10090 GN=Rpl13a PE=1 SV=4	41	9	9	203	23.4	50	1	0.897	1.012	1.085	1.13	1.102	1.258	1.093	1.083	0.948	0.966	0.924	1.164	1.15	1.067	1.056	0.946	1.032	1	0.95947	0.959487	1.02652	1.0548	1.06995	1.06025	1.01914	1.01496	0.94981	0.968582	0.940038	1.09131	1.01014	1.05406	1.05169	0.983457	1.01776			7216.3	6471.6	7305.1	7828.9
Q9CR57	60S ribosomal protein L14 OS=Mus musculus OX=10090 GN=Rpl14 PE=1 SV=3	34	8	8	217	23.5	50	1	0.932	1.006	1.072	1.101	1.06	1.219	1.075	1.048	0.965	0.966	0.921	1.112	1.117	1.04	1.057	0.928	0.99	1	0.996907	0.953798	1.01422	1.02773	1.02917	1.02738	1.00235	0.982157	0.966843	0.968582	0.936986	1.04256	0.981151	1.02739	1.05268	0.964744	0.976336			8204.3	7650	8256.7	8791.9
Q9CZM2	60S ribosomal protein L15 OS=Mus musculus OX=10090 GN=Rpl15 PE=1 SV=4	52	14	14	204	24.1	54	1	0.918	1.002	1.082	1.1	1.082	1.226	1.072	1.061	0.96	0.982	0.941	1.167	1.158	1.065	1.052	0.949	1.007	1	0.981932	0.950006	1.02368	1.02679	1.05053	1.03328	0.999557	0.99434	0.961833	0.984625	0.957333	1.09413	1.01716	1.05208	1.04771	0.986575	0.993101			8619.3	7914.4	8635.8	9328.5
Q9CPR4	60S ribosomal protein L17 OS=Mus musculus OX=10090 GN=Rpl17 PE=1 SV=3	54	11	11	184	21.4	117	1	0.958	1.018	1.075	1.105	1.068	1.208	1.073	1.065	0.97	0.971	0.94	1.134	1.161	1.049	1.115	0.941	1.022	1	1.02472	0.965176	1.01706	1.03146	1.03694	1.01811	1.00049	0.998089	0.971852	0.973595	0.956316	1.06319	1.0198	1.03628	1.11045	0.978259	1.00789			15466.5	14817	15746.6	16621.3
P35980	60S ribosomal protein L18 OS=Mus musculus OX=10090 GN=Rpl18 PE=1 SV=3	39	7	7	188	21.6	91	1	0.898	1.015	1.067	1.093	1.073	1.254	1.1	1.096	0.936	0.989	0.958	1.161	1.165	1.058	1.077	0.928	1.026	1	0.96054	0.962331	1.00949	1.02026	1.04179	1.05688	1.02567	1.02714	0.937787	0.991643	0.974629	1.0885	1.02331	1.04517	1.0726	0.964744	1.01184			13616	12225.4	13819.3	14527.2
P62717	60S ribosomal protein L18a OS=Mus musculus OX=10090 GN=Rpl18a PE=1 SV=1	55	11	11	176	20.7	70	1	0.911	1.019	1.058	1.094	1.058	1.229	1.083	1.091	0.972	0.972	0.939	1.131	1.147	1.045	1.063	0.949	1.02	1	0.974445	0.966124	1.00097	1.02119	1.02723	1.03581	1.00981	1.02246	0.973856	0.974598	0.955299	1.06037	1.0075	1.03233	1.05866	0.986575	1.00592			8980.3	8180.5	9147.7	9497.5
P84099	60S ribosomal protein L19 OS=Mus musculus OX=10090 GN=Rpl19 PE=1 SV=1	29	6	6	196	23.5	55	1	0.901	1.022	1.023	1.062	1.045	1.188	1.036	1.048	0.962	0.957	0.94	1.071	1.101	1.004	0.993	0.923	0.955	1	0.963748	0.968968	0.967859	0.991322	1.01461	1.00125	0.96599	0.982157	0.963837	0.959558	0.956316	1.00412	0.967097	0.991823	0.988946	0.959546	0.941819			7139.5	6430	7294.1	7300.2
O09167	60S ribosomal protein L21 OS=Mus musculus OX=10090 GN=Rpl21 PE=1 SV=3	44	8	8	160	18.6	41	1	0.902	1	1.052	1.074	1.065	1.161	1.041	1.032	0.986	0.939	0.913	1.084	1.13	1.024	1.023	0.909	0.996	1	0.964818	0.94811	0.995296	1.00252	1.03403	0.978496	0.970652	0.967162	0.987883	0.94151	0.928847	1.01631	0.99257	1.01158	1.01882	0.944992	0.982253			5667.5	5110.9	5665.2	5962.3
P67984	60S ribosomal protein L22 OS=Mus musculus OX=10090 GN=Rpl22 PE=1 SV=2	55	5	5	128	14.8	25	1	0.88	1.007	1.051	1.099	1.017	1.182	1.03	1.001	0.961	0.974	0.94	1.045	1.102	0.975	0.948	0.925	0.964	1	0.941286	0.954746	0.99435	1.02586	0.987422	0.996195	0.960395	0.93811	0.962835	0.976603	0.956316	0.979745	0.967975	0.963175	0.94413	0.961625	0.950695			4346.1	3825.8	4375.2	4569.9
Q9D7S7	60S ribosomal protein L22-like 1 OS=Mus musculus OX=10090 GN=Rpl22l1 PE=1 SV=1	48	4	4	122	14.5	11	1	0.981	1.1	1.071	1.043	1.105	1.217	1.111	1.157	0.996	1.071	1.056	1.059	1.226	1.044	0.984	1.045	1.135	1	1.04932	1.04292	1.01327	0.973587	1.07286	1.02569	1.03592	1.08431	0.997902	1.07386	1.07433	0.992871	1.07689	1.03134	0.979983	1.08638	1.11933			1653.3	1621.4	1818.8	1770.8
P62830	60S ribosomal protein L23 OS=Mus musculus OX=10090 GN=Rpl23 PE=1 SV=1	74	10	10	140	14.9	156	1	0.89	1.022	1.077	1.109	1.072	1.232	1.097	1.076	1.004	0.973	0.946	1.112	1.122	1.06	1.008	0.959	1.029	1	0.951982	0.968968	1.01895	1.03519	1.04082	1.03834	1.02287	1.0084	1.00592	0.975601	0.96242	1.04256	0.985543	1.04714	1.00388	0.996971	1.0148			12641.9	11253.5	12917.6	13610.8
P62751	60S ribosomal protein L23a OS=Mus musculus OX=10090 GN=Rpl23a PE=1 SV=1	46	7	7	156	17.7	27	1	0.948	1.003	1.013	1.064	1.017	1.195	0.986	1.003	0.944	0.949	0.901	1.11	1.088	0.984	1.077	0.854	0.955	1	1.01402	0.950954	0.958398	0.993189	0.987422	1.00715	0.919369	0.939984	0.945803	0.951537	0.916639	1.04069	0.955678	0.972066	1.0726	0.887814	0.941819			6908.4	6546.6	6926.7	7001.1
Q8BP67	60S ribosomal protein L24 OS=Mus musculus OX=10090 GN=Rpl24 PE=1 SV=2	36	8	8	157	17.8	33	1	0.859	0.962	1.009	1.06	1.027	1.182	0.995	0.993	0.934	0.892	0.881	1.055	1.049	0.987	0.983	0.868	0.956	1	0.918823	0.912081	0.954613	0.989456	0.997131	0.996195	0.927761	0.930612	0.935784	0.894384	0.896292	0.98912	0.921421	0.975029	0.978987	0.902368	0.942805			8238.8	7076.5	7921.9	8315.9
P61255	60S ribosomal protein L26 OS=Mus musculus OX=10090 GN=Rpl26 PE=1 SV=1	42	7	6	145	17.2	21	1	0.895	0.95	1.054	1.072	1.059	1.219	1.048	1.047	0.961	0.89	0.854	1.125	1.086	1.028	1.045	0.915	0.969	1	0.957331	0.900704	0.997188	1.00066	1.0282	1.02738	0.977179	0.98122	0.962835	0.892379	0.868823	1.05475	0.953921	1.01553	1.04073	0.951229	0.955626			5761.1	5157.8	5474.6	6072.7
P61358	60S ribosomal protein L27 OS=Mus musculus OX=10090 GN=Rpl27 PE=1 SV=2	48	7	7	136	15.8	24	1	0.948	1.047	1.109	1.075	1.07	1.232	1.107	1.075	1.012	1.007	0.961	1.13	1.14	1.064	1.042	0.969	0.992	1	1.01402	0.992671	1.04922	1.00346	1.03888	1.03834	1.03219	1.00746	1.01393	1.00969	0.977681	1.05944	1.00135	1.0511	1.03775	1.00737	0.978308			5707.9	5409.3	5978.3	6327.3
P14115	60S ribosomal protein L27a OS=Mus musculus OX=10090 GN=Rpl27a PE=1 SV=5	35	6	6	148	16.6	30	1	0.87	1.006	1.054	1.079	1.054	1.218	1.088	1.04	0.934	0.962	0.925	1.093	1.108	1.027	0.954	0.928	0.991	1	0.93059	0.953798	0.997188	1.00719	1.02335	1.02654	1.01448	0.974659	0.935784	0.964571	0.941056	1.02475	0.973245	1.01454	0.950105	0.964744	0.977322			6303	5480.6	6343	6646
P41105	60S ribosomal protein L28 OS=Mus musculus OX=10090 GN=Rpl28 PE=1 SV=2	45	7	7	137	15.7	73	1	0.916	0.943	1.016	1.042	1.004	1.188	1.029	0.984	0.967	0.931	0.89	1.052	1.073	0.987	1.016	0.88	0.95	1	0.979793	0.894067	0.961236	0.972654	0.9748	1.00125	0.959463	0.922178	0.968847	0.933488	0.905448	0.986308	0.942502	0.975029	1.01185	0.914843	0.936888			11729	10740.1	11059.5	11915.6
P47915	60S ribosomal protein L29 OS=Mus musculus OX=10090 GN=Rpl29 PE=1 SV=2	21	4	4	160	17.6	12	1	0.818	0.832	0.889	0.946	0.897	1.031	0.874	0.844	0.901	0.825	0.782	0.902	0.908	0.836	0.843	0.708	0.792	1	0.874968	0.788827	0.841082	0.883042	0.870912	0.868932	0.814937	0.790974	0.902721	0.827205	0.795574	0.845675	0.797569	0.825861	0.839558	0.736033	0.781069			2747.9	2247.3	2285.3	2442.2
P27659	60S ribosomal protein L3 OS=Mus musculus OX=10090 GN=Rpl3 PE=1 SV=3	58	22	22	403	46.1	248	1	0.901	1.006	1.092	1.102	1.099	1.245	1.103	1.093	0.985	0.969	0.917	1.163	1.141	1.076	1.048	0.961	1.013	1	0.963748	0.953798	1.03314	1.02866	1.06704	1.04929	1.02846	1.02433	0.986881	0.97159	0.932917	1.09038	1.00223	1.06295	1.04372	0.999051	0.999018			24495.3	22076.7	24642.5	26752.6
P62889	60S ribosomal protein L30 OS=Mus musculus OX=10090 GN=Rpl30 PE=1 SV=2	76	8	8	115	12.8	76	1	0.912	1.015	1.069	1.084	1.085	1.22	1.094	1.073	0.943	0.975	0.945	1.123	1.136	1.04	1.019	0.94	1.021	1	0.975515	0.962331	1.01138	1.01186	1.05344	1.02822	1.02007	1.00559	0.944801	0.977606	0.961403	1.05287	0.99784	1.02739	1.01484	0.977219	1.00691			13854.1	12628.6	14065.4	14810.1
P62900	60S ribosomal protein L31 OS=Mus musculus OX=10090 GN=Rpl31 PE=1 SV=1	53	8	8	125	14.5	52	1	0.883	0.963	0.985	1.043	0.984	1.157	0.975	0.998	0.971	0.931	0.9	1.06	1.074	0.967	0.977	0.88	0.943	1	0.944495	0.913029	0.931907	0.973587	0.955382	0.975125	0.909112	0.935298	0.972854	0.933488	0.915622	0.993808	0.94338	0.955272	0.973011	0.914843	0.929984			11257.5	9942.5	10837.1	11087.6
P62911	60S ribosomal protein L32 OS=Mus musculus OX=10090 GN=Rpl32 PE=1 SV=2	44	6	6	135	15.9	37	1	0.964	1.027	1.081	1.104	1.099	1.245	1.108	1.071	1.004	0.984	0.944	1.167	1.183	1.065	1.103	0.952	0.993	1	1.03114	0.973708	1.02273	1.03053	1.06704	1.04929	1.03312	1.00371	1.00592	0.98663	0.960386	1.09413	1.03912	1.05208	1.0985	0.989694	0.979294			6224.4	5999.7	6392.1	6729.7
Q9D1R9	60S ribosomal protein L34 OS=Mus musculus OX=10090 GN=Rpl34 PE=1 SV=2	44	8	8	117	13.3	34	1	0.931	0.966	1.045	1.078	1.071	1.232	1.046	1.05	0.949	0.941	0.876	1.15	1.13	1.051	1.103	0.912	0.982	1	0.995838	0.915874	0.988673	1.00626	1.03985	1.03834	0.975314	0.984031	0.950812	0.943515	0.891205	1.07819	0.99257	1.03825	1.0985	0.94811	0.968446			8522.2	7931.5	8230.3	8903.7
Q6ZWV7	60S ribosomal protein L35 OS=Mus musculus OX=10090 GN=Rpl35 PE=1 SV=1	20	3	3	123	14.5	16	1	0.858	0.932	0.962	1.008	0.985	1.132	0.965	0.948	0.937	0.872	0.846	1.027	1.042	0.964	0.952	0.85	0.908	1	0.917754	0.883638	0.910147	0.940916	0.956353	0.954055	0.899788	0.88844	0.938789	0.874331	0.860685	0.962869	0.915272	0.952308	0.948113	0.883656	0.895468			5562.7	4775.1	5183.4	5353
O55142	60S ribosomal protein L35a OS=Mus musculus OX=10090 GN=Rpl35a PE=1 SV=2	61	11	11	110	12.5	69	1	0.976	0.99	1.067	1.074	1.07	1.198	1.101	1.067	1.014	0.973	0.898	1.112	1.101	1.083	1.074	0.939	0.963	1	1.04397	0.938628	1.00949	1.00252	1.03888	1.00968	1.0266	0.999963	1.01594	0.975601	0.913587	1.04256	0.967097	1.06987	1.06962	0.97618	0.949708			13459.1	13130.7	13329.3	14361.4
P47964	60S ribosomal protein L36 OS=Mus musculus OX=10090 GN=Rpl36 PE=1 SV=2	24	3	2	105	12.2	14	1	0.888	0.977	1.048	1.049	1.066	1.182	1.075	1.041	1.03	0.952	0.927	1.088	1.123	1.04	1.005	0.926	0.966	1	0.949843	0.926303	0.991511	0.979188	1.035	0.996195	1.00235	0.975597	1.03197	0.954545	0.94309	1.02006	0.986421	1.02739	1.0009	0.962665	0.952667			3978.1	3532.3	3887.1	4170.5
P83882	60S ribosomal protein L36a OS=Mus musculus OX=10090 GN=Rpl36a PE=3 SV=2	35	6	6	106	12.4	17	1	0.893	0.986	1.028	1.062	1.024	1.181	1.024	1.008	0.955	0.959	0.924	1.092	1.089	1.021	0.991	0.883	0.953	1	0.955191	0.934836	0.972589	0.991322	0.994218	0.995352	0.954801	0.94467	0.956824	0.961563	0.940038	1.02381	0.956556	1.00862	0.986954	0.917962	0.939846			3594.3	3208.6	3543.2	3694.6
Q9D823	60S ribosomal protein L37 OS=Mus musculus OX=10090 GN=Rpl37 PE=1 SV=3	35	5	5	97	11.1	23	1	0.901	0.919	0.967	1.01	0.999	1.152	1.022	0.993	0.92	0.934	0.879	1.033	1.064	0.955	0.948	0.841	0.92	1	0.963748	0.871313	0.914877	0.942783	0.969945	0.970911	0.952936	0.930612	0.921757	0.936496	0.894257	0.968494	0.934597	0.943418	0.94413	0.874299	0.907302			3765.1	3394	3459.4	3639.6
P61514	60S ribosomal protein L37a OS=Mus musculus OX=10090 GN=Rpl37a PE=1 SV=2	50	4	4	92	10.3	22	1	0.905	0.969	1.03	1.08	1.027	1.209	1.018	1.029	0.94	0.926	0.897	1.128	1.142	1.03	1.051	0.908	0.964	1	0.968027	0.918718	0.974482	1.00812	0.997131	1.01895	0.949206	0.964351	0.941795	0.928475	0.91257	1.05756	1.00311	1.01751	1.04671	0.943952	0.950695			2803.2	2538.2	2715.8	2886.2
Q9JJI8	60S ribosomal protein L38 OS=Mus musculus OX=10090 GN=Rpl38 PE=1 SV=3	39	3	3	70	8.2	9	1	0.898	0.973	1.039	1.059	0.996	1.192	1.05	1.034	0.911	0.917	0.877	1.069	1.119	0.988	1.018	0.898	0.956	1	0.96054	0.922511	0.982996	0.988522	0.967033	1.00462	0.979044	0.969036	0.91274	0.919451	0.892223	1.00225	0.982907	0.976017	1.01384	0.933556	0.942805			1517.5	1363.4	1477.1	1576.1
P62892	60S ribosomal protein L39 OS=Mus musculus OX=10090 GN=Rpl39 PE=1 SV=2	20	1	1	51	6.4	2	1	1.45	1.006	0.978	1.057	0.982	1.254	0.947	1.027	1.055	0.992	0.959	1.387	1.519	0.935	1.943	0.887	0.944	1	1.55098	0.953798	0.925284	0.986655	0.95344	1.05688	0.883004	0.962476	1.05701	0.994651	0.975646	1.30039	1.33426	0.92366	1.93507	0.922121	0.930971			180.2	261.3	181.2	176.2
Q9D8E6	60S ribosomal protein L4 OS=Mus musculus OX=10090 GN=Rpl4 PE=1 SV=3	47	18	18	419	47.1	113	1	0.905	1.016	1.088	1.118	1.102	1.246	1.101	1.084	0.994	0.983	0.954	1.172	1.17	1.082	1.05	0.965	1.018	1	0.968027	0.963279	1.02936	1.0436	1.06995	1.05013	1.0266	1.0159	0.995898	0.985627	0.970559	1.09881	1.0277	1.06888	1.04571	1.00321	1.00395			21361.7	19340.5	21699.1	23240.9
P47962	60S ribosomal protein L5 OS=Mus musculus OX=10090 GN=Rpl5 PE=1 SV=3	61	17	17	297	34.4	87	1	0.9	0.996	1.014	1.049	1.017	1.159	1.004	1	0.989	0.965	0.908	1.052	1.083	0.992	0.989	0.89	0.944	1	0.962679	0.944317	0.959344	0.979188	0.987422	0.976811	0.936152	0.937173	0.990889	0.967579	0.923761	0.986308	0.951286	0.979969	0.984962	0.925239	0.930971			18576.9	16726	18499.6	18846.2
P47911	60S ribosomal protein L6 OS=Mus musculus OX=10090 GN=Rpl6 PE=1 SV=3	51	17	17	296	33.5	73	1	0.905	0.979	1.07	1.096	1.071	1.22	1.063	1.049	0.954	0.939	0.899	1.132	1.11	1.045	1.072	0.925	1.001	1	0.968027	0.928199	1.01233	1.02306	1.03985	1.02822	0.991165	0.983094	0.955822	0.94151	0.914604	1.06131	0.975002	1.03233	1.06762	0.961625	0.987184			15299.2	13843.4	14981.5	16368
P14148	60S ribosomal protein L7 OS=Mus musculus OX=10090 GN=Rpl7 PE=1 SV=2	54	16	16	270	31.4	79	1	0.923	0.995	1.072	1.088	1.069	1.227	1.067	1.068	0.948	0.944	0.916	1.15	1.152	1.053	1.066	0.937	1.013	1	0.987281	0.943369	1.01422	1.01559	1.03791	1.03412	0.994895	1.0009	0.94981	0.946523	0.9319	1.07819	1.01189	1.04023	1.06165	0.9741	0.999018			15467	14277.3	15395.9	16575.6
P12970	60S ribosomal protein L7a OS=Mus musculus OX=10090 GN=Rpl7a PE=1 SV=2	55	16	16	266	30	65	1	0.891	1.007	1.068	1.088	1.063	1.22	1.076	1.065	0.975	0.96	0.933	1.108	1.14	1.043	1.018	0.952	1.017	1	0.953052	0.954746	1.01043	1.01559	1.03208	1.02822	1.00329	0.998089	0.976862	0.962566	0.949195	1.03881	1.00135	1.03035	1.01384	0.989694	1.00296			12274.9	10938.9	12354.7	13114.8
Q9D8M4	60S ribosomal protein L7-like 1 OS=Mus musculus OX=10090 GN=Rpl7l1 PE=1 SV=1	20	5	5	246	28.5	5	1	0.922	0.951	0.961	0.972	0.937	1.109	0.978	0.933	0.936	0.931	0.856	1.007	0.983	0.946	0.951	0.898	0.914	1	0.986211	0.901652	0.909201	0.907312	0.909749	0.93467	0.911909	0.874382	0.937787	0.933488	0.870858	0.944118	0.863448	0.934527	0.947117	0.933556	0.901385			1546.3	1425.4	1471.2	1486.7
P62918	60S ribosomal protein L8 OS=Mus musculus OX=10090 GN=Rpl8 PE=1 SV=2	53	12	12	257	28	47	1	0.894	0.992	1.035	1.055	1.041	1.191	1.045	1.032	0.961	0.933	0.91	1.074	1.112	1.001	1.014	0.906	0.988	1	0.956261	0.940525	0.979212	0.984788	1.01072	1.00378	0.974382	0.967162	0.962835	0.935494	0.925795	1.00693	0.976759	0.98886	1.00986	0.941873	0.974363			8503.4	7604.1	8438.1	8798.3
P51410	60S ribosomal protein L9 OS=Mus musculus OX=10090 GN=Rpl9 PE=1 SV=2	68	10	10	192	21.9	102	1	0.898	1.028	1.098	1.107	1.092	1.241	1.103	1.11	0.982	0.975	0.945	1.142	1.164	1.081	1.06	0.964	1.042	1	0.96054	0.974657	1.03882	1.03333	1.06024	1.04592	1.02846	1.04026	0.983875	0.977606	0.961403	1.07069	1.02243	1.06789	1.05567	1.00217	1.02762			11447.5	10274.4	11764.5	12563.8
Q9CXK8	60S ribosome subunit biogenesis protein NIP7 homolog OS=Mus musculus OX=10090 GN=Nip7 PE=1 SV=1	41	5	5	180	20.4	7	1	0.879	1.014	0.997	1.089	0.999	1.196	1.012	1.016	0.987	0.961	0.91	1.079	1.022	0.974	0.985	0.932	0.936	1	0.940216	0.961383	0.94326	1.01653	0.969945	1.00799	0.943612	0.952167	0.988885	0.963569	0.925795	1.01162	0.897705	0.962187	0.980979	0.968902	0.923081			1358.8	1194.4	1378.4	1355.2
P70266	6-phosphofructo-2-kinase/fructose-2,6-bisphosphatase 1 OS=Mus musculus OX=10090 GN=Pfkfb1 PE=1 SV=2	4	2	1	471	54.8	3	1	0.932	0.866	1.119	0.955	1.304	1.182	1.21	1.276	0.926	1.097	1.193	1.276	1.418	1.162	1.125	1.139	1.097	1	0.996907	0.821063	1.05868	0.891443	1.26607	0.996195	1.12823	1.19583	0.927768	1.09993	1.21371	1.19632	1.24554	1.14791	1.12041	1.1841	1.08186			35.2	32.8	30.5	39.4
P70265	6-phosphofructo-2-kinase/fructose-2,6-bisphosphatase 2 OS=Mus musculus OX=10090 GN=Pfkfb2 PE=1 SV=2	22	9	9	519	59.9	12	1	1.021	1.068	1.131	1.134	1.127	1.252	1.151	1.165	1.023	1.053	1.013	1.171	1.227	1.102	1.141	0.988	1.1	1	1.09211	1.01258	1.07004	1.05853	1.09422	1.05519	1.07322	1.09181	1.02495	1.05581	1.03058	1.09788	1.07777	1.08863	1.13634	1.02712	1.08482			1546.7	1579.1	1651.9	1749.9
Q6DTY7	6-phosphofructo-2-kinase/fructose-2,6-bisphosphatase 4 OS=Mus musculus OX=10090 GN=Pfkfb4 PE=2 SV=4	9	4	3	469	54	4	1	0.942	1.084	1.112	1.046	1.07	1.175	1.125	1.179	1.049	1.049	0.997	1.129	1.209	1.082	1.021	1.007	1.083	1	1.0076	1.02775	1.05206	0.976387	1.03888	0.990295	1.04898	1.10493	1.051	1.0518	1.01431	1.0585	1.06196	1.06888	1.01683	1.04687	1.06805			636.2	599.5	689.6	707.3
Q9DCD0	6-phosphogluconate dehydrogenase, decarboxylating OS=Mus musculus OX=10090 GN=Pgd PE=1 SV=3	48	19	19	483	53.2	61	1	0.913	1.044	1.06	1.074	1.04	1.189	1.097	1.09	0.973	0.99	0.99	1.042	1.16	1.017	1.005	0.966	1.041	1	0.976584	0.989826	1.00286	1.00252	1.00975	1.00209	1.02287	1.02152	0.974858	0.992646	1.00718	0.976932	1.01892	1.00467	1.0009	1.00425	1.02663			9406.7	8587.8	9817.4	9974.2
Q9CQ60	6-phosphogluconolactonase OS=Mus musculus OX=10090 GN=Pgls PE=1 SV=1	89	13	13	257	27.2	58	1	0.892	1.053	1.066	1.12	1.067	1.219	1.117	1.123	0.977	0.981	1.017	1.065	1.17	1.055	1.013	0.974	1.078	1	0.954122	0.998359	1.00854	1.04546	1.03597	1.02738	1.04152	1.05244	0.978866	0.983622	1.03465	0.998496	1.0277	1.0422	1.00886	1.01257	1.06312			4120.9	3674	4338.6	4394.2
Q9R1Z7	6-pyruvoyl tetrahydrobiopterin synthase OS=Mus musculus OX=10090 GN=Pts PE=1 SV=2	20	1	1	144	16.2	1	1	0.99	1.282	1.398	1.243	0.961	1.214	0.942	0.83	1.058	1.17	1.073	1.233	1.684	1.252	1.083	1.005	1.146	1	1.05895	1.21548	1.32265	1.16028	0.933051	1.02316	0.878342	0.777853	1.06002	1.17313	1.09162	1.15601	1.47919	1.23682	1.07858	1.04479	1.13018			20.6	20.4	26.4	28.8
O88455	7-dehydrocholesterol reductase OS=Mus musculus OX=10090 GN=Dhcr7 PE=1 SV=1	21	10	10	471	53.9	29	1	0.894	0.939	1.027	1.041	0.949	1.107	1.048	0.971	0.926	0.946	0.871	1.07	1.101	0.938	0.973	0.913	0.907	1	0.956261	0.890275	0.971643	0.97172	0.9214	0.932985	0.977179	0.909995	0.927768	0.948529	0.886118	1.00318	0.967097	0.926624	0.969028	0.94915	0.894481			4599.2	4110.1	4319.9	4722.8
Q3UFY7	7-methylguanosine phosphate-specific 5'-nucleotidase OS=Mus musculus OX=10090 GN=Nt5c3b PE=1 SV=3	55	11	11	300	34.4	16	1	0.835	1.055	1.113	1.136	1.09	1.241	1.139	1.187	0.975	0.975	0.971	1.127	1.163	1.077	0.983	1.029	1.09	1	0.893152	1.00026	1.05301	1.0604	1.0583	1.04592	1.06203	1.11242	0.976862	0.977606	0.987854	1.05662	1.02156	1.06394	0.978987	1.06974	1.07496			2048.1	1709.7	2160.9	2279.6
Q8K3A9	7SK snRNA methylphosphate capping enzyme OS=Mus musculus OX=10090 GN=Mepce PE=1 SV=2	8	3	3	666	72	4	1	0.92	1.017	1.133	1.153	1.123	1.338	1.18	1.219	0.905	1.03	0.925	1.256	1.235	1.073	1.104	1.048	1.074	1	0.984072	0.964227	1.07193	1.07627	1.09034	1.12767	1.10026	1.14241	0.906728	1.03275	0.941056	1.17757	1.0848	1.05999	1.09949	1.0895	1.05918			217.9	200.5	221.7	246.9
Q3U2V3	8-oxo-dGDP phosphatase NUDT18 OS=Mus musculus OX=10090 GN=Nudt18 PE=1 SV=1	15	3	3	323	35.7	3	1	0.958	1.149	1.107	1.101	1.078	1.233	1.156	1.112	1.086	1.12	1.082	1.131	1.269	1.051	1.1	0.998	1.124	1	1.02472	1.08938	1.04733	1.02773	1.04665	1.03918	1.07788	1.04214	1.08807	1.12299	1.10078	1.06037	1.11466	1.03825	1.09551	1.03752	1.10849			366.6	351.1	421.4	405.8
Q9D0L4	AarF domain-containing protein kinase 1 OS=Mus musculus OX=10090 GN=Adck1 PE=1 SV=1	43	17	17	525	59.7	23	1	0.916	1.019	0.966	1.003	0.91	1.043	0.942	0.942	0.962	0.956	0.951	0.914	1.034	0.904	0.828	0.843	0.883	1	0.979793	0.966124	0.913931	0.936249	0.883534	0.879045	0.878342	0.882817	0.963837	0.958555	0.967507	0.856925	0.908245	0.893036	0.82462	0.876378	0.870813			5120.8	4691.9	5217.8	4947.5
Q9JJ59	ABC-type oligopeptide transporter ABCB9 OS=Mus musculus OX=10090 GN=Abcb9 PE=2 SV=1	19	8	8	762	83.9	12	1	0.944	1.031	1.074	1.097	1.117	1.182	1.095	1.085	0.991	1.044	1.038	1.089	1.213	1.086	1.005	0.973	1.078	1	1.00974	0.977501	1.01611	1.02399	1.08451	0.996195	1.021	1.01683	0.992892	1.04679	1.05602	1.021	1.06548	1.07283	1.0009	1.01153	1.06312			806.7	761.2	831.8	866.3
Q8K440	ABC-type organic anion transporter ABCA8B OS=Mus musculus OX=10090 GN=Abca8b PE=1 SV=2	2	3	3	1620	182.9	3	1	0.88	1.175	1.081	1.075	1.152	1.376	1.111	1.189	1.022	1.036	1.098	1.116	1.246	1.074	0.992	1.057	1.099	1	0.941286	1.11403	1.02273	1.00346	1.1185	1.1597	1.03592	1.1143	1.02395	1.03877	1.11706	1.04631	1.09446	1.06097	0.98795	1.09885	1.08383			171.2	150.7	201.1	185.1
Q8CBW3	Abl interactor 1 OS=Mus musculus OX=10090 GN=Abi1 PE=1 SV=3	36	12	9	481	52.3	29	1	0.895	1.022	0.982	0.951	0.935	1.054	0.974	0.97	0.986	0.95	0.937	0.907	1.02	0.908	0.826	0.85	0.918	1	0.957331	0.968968	0.929069	0.88771	0.907807	0.888316	0.90818	0.909057	0.987883	0.952539	0.953264	0.850362	0.895948	0.896988	0.822628	0.883656	0.90533			4860.7	4350.1	4969.2	4773.6
P62484	Abl interactor 2 OS=Mus musculus OX=10090 GN=Abi2 PE=1 SV=1	31	11	8	446	49.4	27	1	0.894	0.99	0.988	0.985	0.924	1.08	1.004	0.952	0.987	0.906	0.895	0.926	1.038	0.897	0.878	0.875	0.897	1	0.956261	0.938628	0.934745	0.919447	0.897127	0.910229	0.936152	0.892188	0.988885	0.908422	0.910535	0.868176	0.911759	0.886121	0.874415	0.909645	0.884619			3073.9	2748.3	3043.7	3036
Q9DAZ9	Abscission/NoCut checkpoint regulator OS=Mus musculus OX=10090 GN=Zfyve19 PE=1 SV=2	6	3	3	389	43.2	3	1	0.741	0.858	0.841	0.909	0.821	0.919	0.842	0.749	0.903	0.858	0.817	0.783	0.85	0.711	0.622	0.718	0.753	1	0.792606	0.813478	0.795669	0.848505	0.797122	0.774537	0.7851	0.701942	0.904724	0.860293	0.831181	0.734106	0.746623	0.702377	0.619461	0.746429	0.742607			839.3	622	720.3	705.5
Q9D2R0	Acetoacetyl-CoA synthetase OS=Mus musculus OX=10090 GN=Aacs PE=1 SV=1	40	23	23	672	75.2	44	1	0.875	0.992	1.079	1.163	1.076	1.307	1.127	1.1	0.942	0.946	0.913	1.243	1.178	1.036	1.148	1.004	1.047	1	0.935938	0.940525	1.02084	1.0856	1.04471	1.10155	1.05084	1.03089	0.943799	0.948529	0.928847	1.16538	1.03473	1.02344	1.14331	1.04375	1.03255			6289.7	5501.4	6239.7	6789.2
P21836	Acetylcholinesterase OS=Mus musculus OX=10090 GN=Ache PE=1 SV=1	13	6	6	614	68.1	7	1	0.912	1.092	1.054	1.036	1.056	1.182	1.084	1.111	1.024	1.03	1.017	1.037	1.128	1.004	0.994	0.964	1.022	1	0.975515	1.03534	0.997188	0.967053	1.02529	0.996195	1.01075	1.0412	1.02596	1.03275	1.03465	0.972244	0.990813	0.991823	0.989942	1.00217	1.00789			1040.8	948.9	1136.7	1096.5
Q8CAY6	Acetyl-CoA acetyltransferase, cytosolic OS=Mus musculus OX=10090 GN=Acat2 PE=1 SV=2	79	18	18	397	41.3	93	1	0.895	0.966	1.061	1.076	1.012	1.169	1.115	1.065	1.014	0.966	0.932	1.074	1.156	0.993	1.051	0.938	1.004	1	0.957331	0.915874	1.00381	1.00439	0.982567	0.985239	1.03965	0.998089	1.01594	0.968582	0.948177	1.00693	1.01541	0.980957	1.04671	0.97514	0.990143			10652.9	9537	10287.6	11302.5
Q8QZT1	Acetyl-CoA acetyltransferase, mitochondrial OS=Mus musculus OX=10090 GN=Acat1 PE=1 SV=1	71	22	22	424	44.8	250	1	0.924	1.074	1.06	1.116	1.048	1.168	1.072	1.047	0.98	0.985	0.991	1.064	1.12	1.021	0.971	0.929	0.995	1	0.98835	1.01827	1.00286	1.04173	1.01752	0.984396	0.999557	0.98122	0.981871	0.987633	1.0082	0.997558	0.983786	1.00862	0.967036	0.965784	0.981267			28994.5	26799.6	31140.5	30720.3
Q5SWU9	Acetyl-CoA carboxylase 1 OS=Mus musculus OX=10090 GN=Acaca PE=1 SV=1	52	95	95	2345	265.1	187	1	0.934	1.025	1.135	1.124	1.07	1.244	1.145	1.078	0.968	0.993	0.959	1.165	1.213	1.046	1.08	1.005	1.032	1	0.999047	0.971812	1.07382	1.0492	1.03888	1.04845	1.06762	1.01027	0.969848	0.995654	0.975646	1.09225	1.06548	1.03331	1.07559	1.04479	1.01776			31672.6	29583.6	32479.8	35940.4
Q99NB1	Acetyl-coenzyme A synthetase 2-like, mitochondrial OS=Mus musculus OX=10090 GN=Acss1 PE=1 SV=1	48	22	22	682	74.6	30	1	1.09	1.12	1.232	1.184	1.092	1.229	1.185	1.081	1.025	1.095	1.022	1.202	1.292	1.033	1.06	0.993	0.978	1	1.16591	1.06188	1.16559	1.1052	1.06024	1.03581	1.10492	1.01308	1.02696	1.09793	1.03974	1.12694	1.13487	1.02047	1.05567	1.03232	0.964501			5340.2	5821.9	5982.4	6576.7
Q9QXG4	Acetyl-coenzyme A synthetase, cytoplasmic OS=Mus musculus OX=10090 GN=Acss2 PE=1 SV=2	24	11	11	701	78.8	14	1	0.886	1.036	1.116	1.166	1.128	1.312	1.164	1.182	1.007	0.976	0.986	1.228	1.235	1.142	1.119	1.049	1.135	1	0.947704	0.982241	1.05585	1.0884	1.09519	1.10576	1.08534	1.10774	1.00892	0.978609	1.00311	1.15132	1.0848	1.12815	1.11443	1.09053	1.11933			2070.9	1834.5	2145.7	2310.9
Q99J27	Acetyl-coenzyme A transporter 1 OS=Mus musculus OX=10090 GN=Slc33a1 PE=1 SV=1	14	8	8	550	61	12	1	0.966	1.099	1.093	1.089	1.087	1.22	1.112	1.14	1.046	1.017	1.008	1.127	1.168	1.053	1.067	0.991	1.031	1	1.03328	1.04197	1.03409	1.01653	1.05539	1.02822	1.03685	1.06838	1.048	1.01972	1.0255	1.05662	1.02595	1.04023	1.06264	1.03024	1.01677			2262	2186	2486.5	2471.8
D3KU66	Acetylserotonin O-methyltransferase OS=Mus musculus OX=10090 GN=Asmt PE=2 SV=1	3	1	1	387	40.9	1	1	0.758	1.072	1.003	1.098	1.036	1.24	1.209	0.928	0.881	1.088	0.902	0.925	1.183	0.995	0.915	0.866	0.982	1	0.810789	1.01637	0.948937	1.02493	1.00587	1.04508	1.1273	0.869696	0.882682	1.09091	0.917657	0.867238	1.03912	0.982932	0.911264	0.900289	0.968446			38.8	29.4	41.6	38.9
Q9WV54	Acid ceramidase OS=Mus musculus OX=10090 GN=Asah1 PE=1 SV=1	46	16	16	394	44.6	34	1	0.968	1.075	1.101	1.127	1.028	1.216	1.102	1.065	1.036	1.046	1.016	1.121	1.199	1.02	1.076	0.969	1.023	1	1.03541	1.01922	1.04165	1.052	0.998102	1.02485	1.02753	0.998089	1.03798	1.0488	1.03364	1.051	1.05318	1.00763	1.07161	1.00737	1.00888			6342.3	6140.7	6819.9	6982.9
P70158	Acid sphingomyelinase-like phosphodiesterase 3a OS=Mus musculus OX=10090 GN=Smpdl3a PE=1 SV=2	17	7	7	445	49.8	9	1	0.97	1.097	1.067	1.03	0.987	1.103	1.056	1.059	1.003	1.024	1.053	1.03	1.212	1.038	0.949	0.937	0.98	1	1.03755	1.04008	1.00949	0.961452	0.958294	0.929614	0.984638	0.992466	1.00492	1.02674	1.07128	0.965682	1.0646	1.02541	0.945126	0.9741	0.966474			2022.1	1962.2	2217.5	2157.9
P58242	Acid sphingomyelinase-like phosphodiesterase 3b OS=Mus musculus OX=10090 GN=Smpdl3b PE=1 SV=1	2	1	1	456	51.6	1	1	1.068	1.088	1.046	0.954	0.969	0.91	1.137	1.084	1	1.209	1.183	0.87	0.963	1.046	0.916	0.952	0.837	1	1.14238	1.03154	0.989619	0.89051	0.940818	0.766952	1.06016	1.0159	1.00191	1.21223	1.20353	0.815673	0.84588	1.03331	0.91226	0.989694	0.825447			45.4	48.5	49.4	47.5
Q9JI19	Acidic fibroblast growth factor intracellular-binding protein OS=Mus musculus OX=10090 GN=Fibp PE=1 SV=1	22	8	8	357	41.2	8	1	0.964	1.078	1.098	1.106	1.061	1.225	1.134	1.12	1.043	1.01	0.983	1.151	1.186	1.031	1.077	1.005	1.035	1	1.03114	1.02206	1.03882	1.03239	1.03014	1.03244	1.05737	1.04963	1.04499	1.0127	1.00006	1.07913	1.04176	1.0185	1.0726	1.04479	1.02071			1608.2	1550	1733.2	1766.4
O35381	Acidic leucine-rich nuclear phosphoprotein 32 family member A OS=Mus musculus OX=10090 GN=Anp32a PE=1 SV=1	46	10	7	247	28.5	53	1	0.912	1.041	1.077	1.237	1.122	1.374	1.097	1.168	0.983	0.97	0.926	1.252	1.246	1.055	1.245	1.072	1.091	1	0.975515	0.986982	1.01895	1.15468	1.08937	1.15801	1.02287	1.09462	0.984877	0.972593	0.942073	1.17382	1.09446	1.0422	1.23992	1.11445	1.07594			7102.8	6474.4	7392.4	7652.7
Q9EST5	Acidic leucine-rich nuclear phosphoprotein 32 family member B OS=Mus musculus OX=10090 GN=Anp32b PE=1 SV=1	35	8	5	272	31.1	27	1	0.884	0.991	1.14	1.256	1.123	1.355	1.151	1.161	0.975	0.933	0.909	1.298	1.212	1.096	1.196	1.027	1.104	1	0.945565	0.939577	1.07855	1.17241	1.09034	1.142	1.07322	1.08806	0.976862	0.935494	0.924778	1.21695	1.0646	1.08271	1.19112	1.06766	1.08876			2318.8	2048.7	2297.9	2643.8
P97822	Acidic leucine-rich nuclear phosphoprotein 32 family member E OS=Mus musculus OX=10090 GN=Anp32e PE=1 SV=2	52	7	7	260	29.6	41	1	0.938	1.057	1.099	1.188	1.144	1.361	1.154	1.189	1.025	0.979	0.966	1.237	1.206	1.117	1.179	1.034	1.148	1	1.00333	1.00215	1.03976	1.10894	1.11073	1.14706	1.07602	1.1143	1.02696	0.981617	0.982767	1.15976	1.05933	1.10345	1.17419	1.07494	1.13215			2760.7	2590.7	2918.4	3035.1
Q6NXK8	Acid-sensing ion channel 1 OS=Mus musculus OX=10090 GN=Asic1 PE=1 SV=1	26	9	9	526	59.6	10	1	0.887	1.054	0.987	1.062	1.021	1.223	0.994	1.067	0.983	0.961	0.972	1.067	1.136	1.016	1.003	0.913	0.984	1	0.948773	0.999307	0.933799	0.991322	0.991306	1.03075	0.926828	0.999963	0.984877	0.963569	0.988872	1.00037	0.99784	1.00368	0.998905	0.94915	0.970419			1367.1	1212.2	1440.4	1349.4
Q99KI0	Aconitate hydratase, mitochondrial OS=Mus musculus OX=10090 GN=Aco2 PE=1 SV=1	65	40	40	780	85.4	279	1	0.98	1.194	1.134	1.108	1.16	1.184	1.14	1.165	1.005	1.089	1.121	1.072	1.224	1.137	0.985	1.079	1.121	1	1.04825	1.13204	1.07288	1.03426	1.12626	0.997881	1.06296	1.09181	1.00692	1.09191	1.14046	1.00506	1.07514	1.12321	0.980979	1.12172	1.10553			42132.2	41281.9	50326	47797.8
Q80YS6	Actin filament-associated protein 1 OS=Mus musculus OX=10090 GN=Afap1 PE=1 SV=1	22	15	15	731	80.6	22	1	0.823	0.968	0.914	0.93	0.93	1.119	0.954	0.956	0.928	0.875	0.858	0.927	0.994	0.856	0.839	0.857	0.918	1	0.880316	0.91777	0.864734	0.868107	0.902952	0.943098	0.889531	0.895937	0.929772	0.877339	0.872893	0.869113	0.87311	0.845618	0.835575	0.890933	0.90533			4687	3858.5	4536.7	4286.1
P68033	Actin, alpha cardiac muscle 1 OS=Mus musculus OX=10090 GN=Actc1 PE=1 SV=1	53	27	7	377	42	1122	1	0.928	1.074	1.117	1.129	1.094	1.265	1.134	1.107	0.995	0.993	0.984	1.155	1.194	1.068	1.1	0.998	1.077	1	0.992629	1.01827	1.05679	1.05386	1.06218	1.06615	1.05737	1.03745	0.9969	0.995654	1.00108	1.08288	1.04879	1.05505	1.09551	1.03752	1.06213			22517.1	20898.1	24187	25141.4
P63260	Actin, cytoplasmic 2 OS=Mus musculus OX=10090 GN=Actg1 PE=1 SV=1	90	36	14	375	41.8	2289	1	0.946	1.05	1.096	1.107	1.068	1.234	1.115	1.087	1.017	0.979	0.975	1.149	1.175	1.05	1.097	0.974	1.044	1	1.01188	0.995515	1.03692	1.03333	1.03694	1.04002	1.03965	1.01871	1.01894	0.981617	0.991924	1.07725	1.0321	1.03727	1.09252	1.01257	1.02959			218471	206585	229321	239530
Q8K4G5	Actin-binding LIM protein 1 OS=Mus musculus OX=10090 GN=Ablim1 PE=1 SV=1	29	22	22	861	96.7	37	1	0.815	0.861	0.879	0.904	0.791	0.991	0.857	0.815	0.935	0.78	0.744	0.789	0.875	0.791	0.749	0.731	0.755	1	0.871759	0.816322	0.831621	0.843838	0.767995	0.835219	0.799086	0.763796	0.936785	0.782085	0.756914	0.739731	0.768583	0.781407	0.745942	0.759944	0.744579			6918.1	5635.2	5958.9	6079.1
Q8BL65	Actin-binding LIM protein 2 OS=Mus musculus OX=10090 GN=Ablim2 PE=1 SV=1	27	13	13	612	68.1	14	1	0.829	0.932	0.919	0.968	0.87	1.053	0.927	0.9	0.955	0.862	0.841	0.896	0.972	0.834	0.816	0.807	0.827	1	0.886734	0.883638	0.869465	0.903578	0.844697	0.887473	0.864356	0.843455	0.956824	0.864304	0.855598	0.840049	0.853786	0.823885	0.812669	0.838953	0.815586			3956.6	3280.5	3689.5	3637.2
Q69ZX8	Actin-binding LIM protein 3 OS=Mus musculus OX=10090 GN=Ablim3 PE=1 SV=2	3	2	2	682	77.6	2	1	0.827	0.797	0.813	0.895	0.736	0.855	0.872	0.803	0.986	0.75	0.673	0.718	0.824	0.83	0.748	0.742	0.746	1	0.884595	0.755643	0.769178	0.835437	0.714594	0.720598	0.813073	0.75255	0.987883	0.752005	0.684682	0.673164	0.723785	0.819934	0.744946	0.771379	0.735703			279.8	231.3	222.9	227.5
Q91WC0	Actin-histidine N-methyltransferase OS=Mus musculus OX=10090 GN=Setd3 PE=1 SV=1	36	18	18	594	67.1	26	1	0.929	0.988	1.133	1.181	1.137	1.329	1.143	1.156	0.976	0.964	0.948	1.273	1.245	1.142	1.159	1.041	1.145	1	0.993698	0.936732	1.07193	1.1024	1.10393	1.12009	1.06576	1.08337	0.977864	0.966577	0.964455	1.19351	1.09358	1.12815	1.15427	1.08222	1.1292			3776.9	3509.4	3731.2	4278.9
Q9Z2N8	Actin-like protein 6A OS=Mus musculus OX=10090 GN=Actl6a PE=1 SV=2	30	10	7	429	47.4	14	1	0.868	1.005	1.03	1.082	0.996	1.203	1.008	1.011	1.009	0.969	0.949	1.063	1.064	0.977	0.979	0.905	0.964	1	0.92845	0.95285	0.974482	1.00999	0.967033	1.01389	0.939882	0.947481	1.01093	0.97159	0.965472	0.996621	0.934597	0.965151	0.975003	0.940833	0.950695			1519.6	1319.6	1526.8	1565.3
Q99MR0	Actin-like protein 6B OS=Mus musculus OX=10090 GN=Actl6b PE=1 SV=1	51	14	11	426	46.9	29	1	0.889	1.021	1.074	1.103	1.047	1.269	1.07	1.101	0.955	0.955	0.93	1.103	1.14	1.045	1.071	0.973	1.047	1	0.950913	0.96802	1.01611	1.02959	1.01655	1.06952	0.997692	1.03183	0.956824	0.957553	0.946143	1.03412	1.00135	1.03233	1.06663	1.01153	1.03255			4308.4	3828.6	4400.7	4628.9
Q9QZB7	Actin-related protein 10 OS=Mus musculus OX=10090 GN=Actr10 PE=1 SV=2	52	17	17	417	46.2	40	1	0.943	1.048	1.048	1.056	1.011	1.171	1.062	1.059	1.012	0.981	0.993	1.006	1.11	0.99	0.98	0.93	1.014	1	1.00867	0.993619	0.991511	0.985722	0.981596	0.986924	0.990233	0.992466	1.01393	0.983622	1.01024	0.94318	0.975002	0.977993	0.975999	0.966823	1			5417.2	5108.2	5679	5677
P61161	Actin-related protein 2 OS=Mus musculus OX=10090 GN=Actr2 PE=1 SV=1	57	17	16	394	44.7	147	1	0.906	1.056	1.04	1.015	1.002	1.158	1.068	1.032	1.015	0.979	0.982	0.998	1.117	0.977	0.948	0.943	0.989	1	0.969097	1.0012	0.983943	0.94745	0.972858	0.975968	0.995827	0.967162	1.01694	0.981617	0.999045	0.93568	0.981151	0.965151	0.94413	0.980338	0.97535			20960.9	19000.4	22129.3	21803.7
Q9R0Q6	Actin-related protein 2/3 complex subunit 1A OS=Mus musculus OX=10090 GN=Arpc1a PE=1 SV=1	71	20	19	370	41.6	72	1	0.945	1.059	1.052	1.015	1.011	1.135	1.087	1.035	1.033	1.003	1.008	0.978	1.122	0.981	0.959	0.951	0.985	1	1.01081	1.00405	0.995296	0.94745	0.981596	0.956583	1.01354	0.969974	1.03497	1.00568	1.0255	0.916929	0.985543	0.969102	0.955085	0.988655	0.971405			14956.1	14135.5	15835	15731.1
Q9WV32	Actin-related protein 2/3 complex subunit 1B OS=Mus musculus OX=10090 GN=Arpc1b PE=1 SV=4	23	6	5	372	41	11	1	0.981	1.156	1.07	1.155	1.125	1.221	1.071	1.152	1.053	1.028	1.104	1.09	1.131	1.083	1.026	0.906	1.06	1	1.04932	1.09601	1.01233	1.07813	1.09228	1.02906	0.998625	1.07962	1.05501	1.03075	1.12316	1.02193	0.993448	1.06987	1.02181	0.941873	1.04537			1909.4	1872.9	2207.2	2043.4
Q9CVB6	Actin-related protein 2/3 complex subunit 2 OS=Mus musculus OX=10090 GN=Arpc2 PE=1 SV=3	83	24	24	300	34.3	113	1	0.931	1.035	1.028	0.995	0.982	1.126	1.045	1.02	0.992	0.971	0.969	0.989	1.108	0.95	0.94	0.922	0.973	1	0.995838	0.981293	0.972589	0.928781	0.95344	0.948998	0.974382	0.955916	0.993894	0.973595	0.98582	0.927242	0.973245	0.938478	0.936162	0.958506	0.95957			20816.5	19371.1	21554.7	21396.2
Q9JM76	Actin-related protein 2/3 complex subunit 3 OS=Mus musculus OX=10090 GN=Arpc3 PE=1 SV=3	53	10	10	178	20.5	71	1	0.97	1.075	1.059	1.018	1.035	1.162	1.097	1.064	1.047	0.994	1.003	1.036	1.147	1.026	0.992	1	1.037	1	1.03755	1.01922	1.00192	0.950251	1.0049	0.979339	1.02287	0.997152	1.049	0.996657	1.02041	0.971307	1.0075	1.01356	0.98795	1.03959	1.02269			10561.4	10242.7	11353.2	11182
P59999	Actin-related protein 2/3 complex subunit 4 OS=Mus musculus OX=10090 GN=Arpc4 PE=1 SV=3	74	12	12	168	19.7	75	1	0.942	1.045	1.049	1.011	1.014	1.154	1.074	1.051	0.996	0.987	0.976	1.014	1.144	0.986	0.992	0.948	1.005	1	1.0076	0.990774	0.992457	0.943717	0.984509	0.972597	1.00142	0.984968	0.997902	0.989638	0.992941	0.950681	1.00487	0.974042	0.98795	0.985536	0.991129			7656.7	7209.2	8003.7	8028.9
Q9CPW4	Actin-related protein 2/3 complex subunit 5 OS=Mus musculus OX=10090 GN=Arpc5 PE=1 SV=3	71	9	9	151	16.3	27	1	0.902	1.02	1.02	0.987	0.972	1.116	1.025	1.006	0.99	0.958	0.958	0.948	1.064	0.924	0.887	0.94	0.951	1	0.964818	0.967072	0.965021	0.921314	0.943731	0.94057	0.955733	0.942796	0.99189	0.960561	0.974629	0.888802	0.934597	0.912794	0.883379	0.977219	0.937874			5909.4	5330.2	6028.5	6024.7
Q9D898	Actin-related protein 2/3 complex subunit 5-like protein OS=Mus musculus OX=10090 GN=Arpc5l PE=1 SV=1	60	8	8	153	17	21	1	0.905	1.059	0.967	0.945	0.954	1.06	0.967	1.004	0.987	0.966	0.999	0.918	1.061	0.91	0.909	0.883	0.922	1	0.968027	1.00405	0.914877	0.882109	0.926254	0.893373	0.901653	0.940921	0.988885	0.968582	1.01634	0.860675	0.931961	0.898963	0.905289	0.917962	0.909274			3909.3	3538.9	4140.6	3780.2
Q99JY9	Actin-related protein 3 OS=Mus musculus OX=10090 GN=Actr3 PE=1 SV=3	69	22	16	418	47.3	113	1	0.909	1.044	1.013	1.006	0.976	1.126	1.034	1.008	0.975	0.967	0.969	0.967	1.089	0.942	0.914	0.915	0.965	1	0.972306	0.989826	0.958398	0.939049	0.947614	0.948998	0.964125	0.94467	0.976862	0.969585	0.98582	0.906616	0.956556	0.930575	0.910268	0.951229	0.951681			18788	17069.6	19620.7	19038.3
Q641P0	Actin-related protein 3B OS=Mus musculus OX=10090 GN=Actr3b PE=1 SV=1	60	19	13	418	47.5	63	1	0.945	1.071	1.039	0.977	1.028	1.085	1.039	1.028	1.002	1.003	1.013	0.946	1.117	1.007	0.908	0.935	0.97	1	1.01081	1.01543	0.982996	0.911979	0.998102	0.914443	0.968787	0.963413	1.00391	1.00568	1.03058	0.886927	0.981151	0.994787	0.904293	0.972021	0.956612			4465.6	4220.9	4781.8	4639.3
Q9D864	Actin-related protein 6 OS=Mus musculus OX=10090 GN=Actr6 PE=1 SV=2	5	2	2	396	45.8	2	1	0.944	1.201	1.073	1.102	1.077	1.269	1.113	1.038	1.028	1.05	1.006	1.239	1.147	1.01	1.162	1.085	1.054	1	1.00974	1.13868	1.01516	1.02866	1.04568	1.06952	1.03779	0.972785	1.02996	1.05281	1.02346	1.16163	1.0075	0.997751	1.15726	1.12796	1.03945			90.4	85.3	108.6	97
Q9D9J3	Actin-related protein T1 OS=Mus musculus OX=10090 GN=Actrt1 PE=2 SV=1	2	1	1	376	42.2	2	1	0.92	1.104	1.084	1.104	1.082	1.267	1.1	1.179	0.877	1.054	1.078	1.124	1.276	1.008	0.997	1.103	1.115	1	0.984072	1.04671	1.02557	1.03053	1.05053	1.06783	1.02567	1.10493	0.878675	1.05682	1.09671	1.05381	1.12081	0.995775	0.99293	1.14667	1.09961			935.1	860.1	1032	1013.7
Q8BXF8	Actin-related protein T3 OS=Mus musculus OX=10090 GN=Actrt3 PE=1 SV=1	5	1	1	369	40.4	1	1	0.957	1.069	1.069	1.1	1.061	1.11	1.128	1.188	0.898	0.99	0.873	1.231	1.328	1.094	1.171	1.013	1.028	1	1.02365	1.01353	1.01138	1.02679	1.03014	0.935513	1.05177	1.11336	0.899715	0.992646	0.888153	1.15413	1.16649	1.08073	1.16622	1.05311	1.01381			151.3	144.8	161.7	161.7
P11031	Activated RNA polymerase II transcriptional coactivator p15 OS=Mus musculus OX=10090 GN=Sub1 PE=1 SV=3	54	6	6	127	14.4	30	1	0.93	1.041	1.332	1.314	1.334	1.601	1.349	1.355	1.047	0.99	0.997	1.543	1.42	1.361	1.568	1.149	1.253	1	0.994768	0.986982	1.2602	1.22655	1.2952	1.34933	1.25784	1.26987	1.049	0.992646	1.01431	1.44665	1.2473	1.34449	1.5616	1.19449	1.23571			4797.4	4459.7	4992.3	6390.2
A2AH22	Activating molecule in BECN1-regulated autophagy protein 1 OS=Mus musculus OX=10090 GN=Ambra1 PE=1 SV=1	1	1	1	1300	142.8	1	1	0.792	0.843	0.901	0.997	0.832	1.015	0.872	0.974	1.061	0.853	0.951	0.972	1.055	1.003	0.973	0.914	0.932	1	0.847157	0.799256	0.852435	0.930648	0.807802	0.855447	0.813073	0.912806	1.06303	0.85528	0.967507	0.911303	0.926691	0.990835	0.969028	0.95019	0.919136			234.7	185.9	197.8	211.4
Q9D8Z1	Activating signal cointegrator 1 complex subunit 1 OS=Mus musculus OX=10090 GN=Ascc1 PE=1 SV=1	5	2	2	356	41.3	2	1	0.874	0.965	1.088	1.106	1.077	1.268	1.19	1.095	0.949	0.957	0.992	1.219	1.222	1.073	1.059	1.01	1.118	1	0.934868	0.914926	1.02936	1.03239	1.04568	1.06868	1.10958	1.0262	0.950812	0.959558	1.00922	1.14288	1.07338	1.05999	1.05468	1.04999	1.10257			352.8	308.5	340.5	383.8
Q91WR3	Activating signal cointegrator 1 complex subunit 2 OS=Mus musculus OX=10090 GN=Ascc2 PE=1 SV=1	12	5	5	749	85.6	8	1	0.886	0.979	1.082	1.115	1.072	1.177	1.111	1.093	0.987	0.998	0.974	1.136	1.191	1.063	1.118	0.99	1.082	1	0.947704	0.928199	1.02368	1.0408	1.04082	0.991981	1.03592	1.02433	0.988885	1.00067	0.990906	1.06506	1.04615	1.05011	1.11344	1.0292	1.06707			462.9	410	453.3	500.7
E9PZJ8	Activating signal cointegrator 1 complex subunit 3 OS=Mus musculus OX=10090 GN=Ascc3 PE=1 SV=1	14	24	24	2198	250.4	27	1	0.91	1.056	1.117	1.093	1.117	1.242	1.123	1.114	1.004	1.014	0.969	1.157	1.161	1.097	1.057	0.992	1.043	1	0.973375	1.0012	1.05679	1.02026	1.08451	1.04676	1.04711	1.04401	1.00592	1.01671	0.98582	1.08475	1.0198	1.0837	1.05268	1.03128	1.0286			4166.2	3790	4399.8	4653
Q9QXN3	Activating signal cointegrator 1 OS=Mus musculus OX=10090 GN=Trip4 PE=1 SV=2	21	6	6	581	66.2	6	1	0.909	1.044	1.054	1.093	1.026	1.176	1.039	1.058	1.034	1.01	0.997	1.103	1.16	0.995	1.032	0.97	1.05	1	0.972306	0.989826	0.997188	1.02026	0.99616	0.991138	0.968787	0.991529	1.03597	1.0127	1.01431	1.03412	1.01892	0.982932	1.02779	1.00841	1.03551			681.4	619.7	711.2	718.2
Q7TT18	Activating transcription factor 7-interacting protein 1 OS=Mus musculus OX=10090 GN=Atf7ip PE=1 SV=1	1	1	1	1306	138.5	1	1	1.011	0.905	0.908	0.971	0.843	1.142	1.095	0.986	0.954	0.881	0.957	0.944	0.989	0.901	0.938	0.873	0.999	1	1.08141	0.858039	0.859057	0.906379	0.818483	0.962483	1.021	0.924052	0.955822	0.883355	0.973611	0.885052	0.868718	0.890073	0.93417	0.907566	0.985212			180.2	182.1	163	163.7
Q8BK64	Activator of 90 kDa heat shock protein ATPase homolog 1 OS=Mus musculus OX=10090 GN=Ahsa1 PE=1 SV=2	57	17	17	338	38.1	39	1	0.938	1.021	1.041	1.035	1.003	1.181	1.074	1.058	0.961	0.991	0.959	1.027	1.138	0.958	0.978	0.965	1.014	1	1.00333	0.96802	0.984889	0.966119	0.973829	0.995352	1.00142	0.991529	0.962835	0.993649	0.975646	0.962869	0.999597	0.946381	0.974007	1.00321	1			9345.3	8770	9543	9731.4
Q8N9S3	Activator of 90 kDa heat shock protein ATPase homolog 2 OS=Mus musculus OX=10090 GN=Ahsa2 PE=1 SV=2	33	8	8	331	37.6	10	1	0.971	1.127	1.178	1.212	1.169	1.351	1.195	1.193	0.981	1.009	1.013	1.235	1.264	1.171	1.189	1.085	1.189	1	1.03862	1.06852	1.1145	1.13134	1.135	1.13863	1.11425	1.11805	0.982873	1.0117	1.03058	1.15788	1.11027	1.1568	1.18415	1.12796	1.17259			1886.1	1831.4	2125.1	2221.1
Q9QYL7	Activator of basal transcription 1 OS=Mus musculus OX=10090 GN=Abt1 PE=2 SV=1	7	2	2	269	30.6	2	1	1.067	1.108	1.076	1.157	1.062	1.287	1.103	1.124	1.058	1.074	1.051	1.118	1.158	1.096	1.113	1.034	1.134	1	1.14131	1.05051	1.018	1.08	1.03111	1.08469	1.02846	1.05338	1.06002	1.07687	1.06924	1.04819	1.01716	1.08271	1.10846	1.07494	1.11835			559.8	597.1	620.4	602.4
Q5SSL4	Active breakpoint cluster region-related protein OS=Mus musculus OX=10090 GN=Abr PE=1 SV=1	55	35	34	859	97.6	84	1	0.932	1.131	1.063	1.043	1.1	1.171	1.093	1.131	0.946	1.007	1.04	1.015	1.145	1.052	0.939	0.979	1.077	1	0.996907	1.07231	1.0057	0.973587	1.06801	0.986924	1.01914	1.05994	0.947806	1.00969	1.05805	0.951618	1.00575	1.03924	0.935166	1.01776	1.06213			13538	12615.6	15305.7	14386.8
P37172	Activin receptor type-1 OS=Mus musculus OX=10090 GN=Acvr1 PE=2 SV=2	11	4	4	509	57.2	4	1	0.981	1.153	1.076	1.1	1.13	1.277	1.157	1.122	0.999	1.086	1.093	1.039	1.171	1.106	0.998	0.964	1.053	1	1.04932	1.09317	1.018	1.02679	1.09714	1.07626	1.07881	1.05151	1.00091	1.0889	1.11197	0.97412	1.02858	1.09259	0.993926	1.00217	1.03847			598.9	587.6	690.3	644.6
Q61271	Activin receptor type-1B OS=Mus musculus OX=10090 GN=Acvr1b PE=1 SV=1	21	9	6	505	56.7	11	1	0.884	1.049	1.075	1.069	1.032	1.101	1.077	1.049	0.92	0.978	0.974	1.041	1.155	0.979	0.969	0.972	0.993	1	0.945565	0.994567	1.01706	0.997857	1.00199	0.927928	1.00422	0.983094	0.921757	0.980614	0.990906	0.975995	1.01453	0.967127	0.965044	1.01049	0.979294			1681.9	1486.5	1764.7	1807.6
P27038	Activin receptor type-2A OS=Mus musculus OX=10090 GN=Acvr2a PE=1 SV=1	12	6	6	513	57.9	8	1	0.92	1.024	1.014	1.119	0.972	1.122	1.052	0.995	0.951	0.898	0.89	1.023	1.139	0.935	0.963	0.883	0.913	1	0.984072	0.970864	0.959344	1.04453	0.943731	0.945627	0.980909	0.932487	0.952816	0.9004	0.905448	0.959119	1.00048	0.92366	0.959068	0.917962	0.900399			1512.2	1390.8	1548.9	1532.7
Q9Z103	Activity-dependent neuroprotector homeobox protein OS=Mus musculus OX=10090 GN=Adnp PE=1 SV=2	17	17	17	1108	124.2	23	1	0.86	0.998	0.979	1.074	0.979	1.166	1.019	1.02	0.928	0.955	0.916	1.011	1.046	0.943	0.971	0.895	0.964	1	0.919893	0.946213	0.92623	1.00252	0.950527	0.98271	0.950139	0.955916	0.929772	0.957553	0.9319	0.947868	0.918786	0.931563	0.967036	0.930437	0.950695			4023.3	3458.8	4017	3939.2
Q9CR21	Acyl carrier protein, mitochondrial OS=Mus musculus OX=10090 GN=Ndufab1 PE=1 SV=1	15	3	3	156	17.4	22	1	0.997	1.2	1.133	1.19	1.141	1.213	1.078	1.095	1.047	1.035	1.065	1.099	1.2	1.067	1.048	0.971	1.074	1	1.06643	1.13773	1.07193	1.1108	1.10782	1.02232	1.00515	1.0262	1.049	1.03777	1.08349	1.03037	1.05406	1.05406	1.04372	1.00945	1.05918			4016.1	4006	4820.3	4551.2
Q8R146	Acylamino-acid-releasing enzyme OS=Mus musculus OX=10090 GN=Apeh PE=1 SV=3	16	9	9	732	81.5	12	1	0.909	1.008	1.025	1.041	0.98	1.157	1.098	1.053	0.963	0.989	0.984	1.017	1.152	0.973	1.02	0.945	0.996	1	0.972306	0.955694	0.969751	0.97172	0.951498	0.975125	1.0238	0.986843	0.964839	0.991643	1.00108	0.953493	1.01189	0.961199	1.01584	0.982417	0.982253			1891.1	1719.1	1906	1938.1
Q920L1	Acyl-CoA (8-3)-desaturase OS=Mus musculus OX=10090 GN=Fads1 PE=1 SV=1	32	12	11	447	52.3	24	1	0.852	1.006	1.049	1.156	1.046	1.337	1.087	1.061	0.94	0.937	0.921	1.176	1.152	1.038	1.121	0.948	0.985	1	0.911336	0.953798	0.992457	1.07907	1.01558	1.12683	1.01354	0.99434	0.941795	0.939504	0.936986	1.10256	1.01189	1.02541	1.11642	0.985536	0.971405			2555.7	2177.3	2572.2	2681
Q9Z0R9	Acyl-CoA 6-desaturase OS=Mus musculus OX=10090 GN=Fads2 PE=1 SV=1	32	15	13	444	52.4	26	1	0.881	1.041	1.09	1.118	1.056	1.287	1.119	1.068	0.959	0.941	0.93	1.213	1.165	1.019	1.152	0.973	1.018	1	0.942356	0.986982	1.03125	1.0436	1.02529	1.08469	1.04338	1.0009	0.960831	0.943515	0.946143	1.13725	1.02331	1.00664	1.1473	1.01153	1.00395			5059.5	4455.8	5267.9	5513.9
Q8K370	Acyl-CoA dehydrogenase family member 10 OS=Mus musculus OX=10090 GN=Acad10 PE=1 SV=1	6	5	5	1069	118.9	5	1	0.931	1.091	1.064	1.082	1.039	1.165	1.075	1.04	0.979	1.024	0.996	1.045	1.128	1.004	0.95	0.84	0.879	1	0.995838	1.03439	1.00665	1.00999	1.00878	0.981867	1.00235	0.974659	0.980869	1.02674	1.01329	0.979745	0.990813	0.991823	0.946121	0.87326	0.866868			774.2	720.7	844.4	823.6
Q80XL6	Acyl-CoA dehydrogenase family member 11 OS=Mus musculus OX=10090 GN=Acad11 PE=1 SV=2	31	16	16	779	87.3	18	1	1	1.192	1.152	1.079	1.14	1.196	1.176	1.156	1.039	1.107	1.118	1.118	1.254	1.096	1.038	1.012	1.084	1	1.06964	1.13015	1.08991	1.00719	1.10684	1.00799	1.09653	1.08337	1.04098	1.10996	1.13741	1.04819	1.10149	1.08271	1.03376	1.05207	1.06904			3203.4	3203.4	3819.9	3691.3
Q99PL7	Acyl-CoA desaturase 3 OS=Mus musculus OX=10090 GN=Scd3 PE=1 SV=1	7	3	1	359	41.4	4	1	0.776	0.875	0.828	0.867	0.774	0.823	0.799	0.866	0.954	0.821	0.881	0.691	0.834	0.833	0.714	0.627	0.723	1	0.830043	0.829596	0.78337	0.8093	0.751489	0.693628	0.745006	0.811591	0.955822	0.823194	0.896292	0.64785	0.732569	0.822897	0.711085	0.651826	0.713021			112.5	87.3	98.4	93.2
Q91YX5	Acyl-CoA:lysophosphatidylglycerol acyltransferase 1 OS=Mus musculus OX=10090 GN=Lpgat1 PE=1 SV=1	23	7	7	370	43.1	12	1	1.001	1.12	1.076	1.035	1.142	1.196	1.108	1.157	0.971	1.079	1.081	1.052	1.171	1.112	0.999	0.983	1.148	1	1.07071	1.06188	1.018	0.966119	1.10879	1.00799	1.03312	1.08431	0.972854	1.08188	1.09976	0.986308	1.02858	1.09851	0.994921	1.02192	1.13215			1723.4	1724.7	1931	1855
Q5XG73	Acyl-CoA-binding domain-containing protein 5 OS=Mus musculus OX=10090 GN=Acbd5 PE=1 SV=1	23	10	10	508	56.6	13	1	0.894	1.005	1.022	0.984	0.966	1.149	1.019	0.981	0.961	0.978	0.949	1.04	1.071	0.943	0.948	0.858	0.947	1	0.956261	0.95285	0.966913	0.918513	0.937905	0.968383	0.950139	0.919366	0.962835	0.980614	0.965472	0.975057	0.940745	0.931563	0.94413	0.891972	0.933929			2034.7	1819.5	2045.7	2080
Q9D061	Acyl-CoA-binding domain-containing protein 6 OS=Mus musculus OX=10090 GN=Acbd6 PE=1 SV=2	35	9	9	282	30.9	14	1	0.911	1.049	1.11	1.104	1.06	1.237	1.128	1.108	0.993	0.969	0.974	1.193	1.169	1.044	1.05	0.977	1.055	1	0.974445	0.994567	1.05017	1.03053	1.02917	1.04255	1.05177	1.03839	0.994896	0.97159	0.990906	1.1185	1.02683	1.03134	1.04571	1.01568	1.04044			2563.3	2335.3	2689.7	2845.9
P31786	Acyl-CoA-binding protein OS=Mus musculus OX=10090 GN=Dbi PE=1 SV=2	56	4	4	87	10	21	1	0.814	0.885	0.985	1.133	0.859	1.2	0.99	0.961	0.968	0.933	0.898	1.068	1.075	0.836	1.024	0.839	0.937	1	0.870689	0.839077	0.931907	1.0576	0.834017	1.01137	0.923099	0.900623	0.969848	0.935494	0.913587	1.00131	0.944259	0.825861	1.01982	0.87222	0.924067			4850.9	3950.3	4295.4	4777
P11930	Acyl-coenzyme A diphosphatase NUDT19 OS=Mus musculus OX=10090 GN=Nudt19 PE=1 SV=2	32	7	7	357	40.3	9	1	1.028	1.171	1.131	1.095	1.13	1.169	1.116	1.19	1.003	1.103	1.077	1.096	1.224	1.118	1.028	0.966	1.079	1	1.09959	1.11024	1.07004	1.02213	1.09714	0.985239	1.04058	1.11524	1.00492	1.10595	1.09569	1.02756	1.07514	1.10444	1.0238	1.00425	1.06411			1501.1	1543.8	1758.3	1698.4
Q9DBS4	Acyl-coenzyme A oxidase-like protein OS=Mus musculus OX=10090 GN=Acoxl PE=1 SV=1	2	1	1	632	70.7	1	1	0.814	0.915	1.227	1.034	1.117	1.266	1.179	1.168	0.982	0.983	0.874	1.174	1.159	1.199	1.103	0.998	1.095	1	0.870689	0.86752	1.16086	0.965186	1.08451	1.06699	1.09933	1.09462	0.983875	0.985627	0.889171	1.10069	1.01804	1.18446	1.0985	1.03752	1.07989			164.5	133.9	150.5	201.8
O55137	Acyl-coenzyme A thioesterase 1 OS=Mus musculus OX=10090 GN=Acot1 PE=1 SV=1	57	17	5	419	46.1	25	1	0.895	1.048	1.066	1.174	1.055	1.23	1.094	1.102	1.022	0.998	1.014	1.093	1.147	1.032	1.036	1.003	1.071	1	0.957331	0.993619	1.00854	1.09587	1.02432	1.03665	1.02007	1.03276	1.02395	1.00067	1.0316	1.02475	1.0075	1.01948	1.03177	1.04271	1.05622			1146.5	1026.6	1201	1221.7
Q8VHQ9	Acyl-coenzyme A thioesterase 11 OS=Mus musculus OX=10090 GN=Acot11 PE=1 SV=1	13	5	5	594	67.3	6	1	1.015	1.132	1.133	1.053	0.932	1.094	1.038	0.954	1.003	1.101	1.174	1.019	1.242	0.915	0.707	0.696	0.968	1	1.08569	1.07326	1.07193	0.982921	0.904894	0.922028	0.967855	0.894063	1.00492	1.10394	1.19438	0.955368	1.09095	0.903903	0.704114	0.723558	0.954639			507.9	515.3	575	575.2
Q9CQR4	Acyl-coenzyme A thioesterase 13 OS=Mus musculus OX=10090 GN=Acot13 PE=1 SV=1	39	5	5	140	15.2	13	1	1.008	1.087	1.179	1.14	1.101	1.134	1.08	1.048	1.022	1.068	1.087	1.138	1.269	1.055	1.035	0.953	0.989	1	1.0782	1.0306	1.11545	1.06413	1.06898	0.95574	1.00702	0.982157	1.02395	1.07085	1.10587	1.06694	1.11466	1.0422	1.03077	0.990734	0.97535			2794.1	2817.6	3037.1	3295.4
Q9QYR9	Acyl-coenzyme A thioesterase 2, mitochondrial OS=Mus musculus OX=10090 GN=Acot2 PE=1 SV=2	51	17	7	453	49.6	27	1	0.906	1.01	1.039	1.081	0.994	1.145	1.013	1.015	0.943	0.953	0.926	1.063	1.112	0.968	0.995	0.88	0.965	1	0.969097	0.957591	0.982996	1.00906	0.965091	0.965011	0.944544	0.95123	0.944801	0.955547	0.942073	0.996621	0.976759	0.95626	0.990938	0.914843	0.951681			4355.2	3945.1	4397.1	4527.1
Q32Q92	Acyl-coenzyme A thioesterase 6 OS=Mus musculus OX=10090 GN=Acot6 PE=1 SV=1	17	6	1	419	46.7	9	1	0.947	0.99	0.952	1.022	0.916	1.093	0.98	1.105	0.987	1.05	0.88	1.115	1.135	0.968	1.012	0.875	0.905	1	1.01295	0.938628	0.900686	0.953985	0.889359	0.921186	0.913774	1.03558	0.988885	1.05281	0.895275	1.04537	0.996961	0.95626	1.00787	0.909645	0.892509			204.6	193.7	202.6	194.7
P58137	Acyl-coenzyme A thioesterase 8 OS=Mus musculus OX=10090 GN=Acot8 PE=1 SV=1	39	10	10	320	35.8	12	1	0.974	1.099	1.109	1.076	1.071	1.183	1.077	1.078	0.982	1.029	1.02	1.106	1.174	1.035	1.029	0.962	1.04	1	1.04183	1.04197	1.04922	1.00439	1.03985	0.997038	1.00422	1.01027	0.983875	1.03175	1.0377	1.03694	1.03122	1.02245	1.0248	1.00009	1.02565			2254.4	2196.3	2477.2	2499.1
Q9R0X4	Acyl-coenzyme A thioesterase 9, mitochondrial OS=Mus musculus OX=10090 GN=Acot9 PE=1 SV=1	43	18	18	439	50.5	32	1	0.99	1.069	1.081	1.106	1.035	1.13	1.062	1.035	0.958	0.989	0.98	1.024	1.141	1.018	0.974	0.966	0.999	1	1.05895	1.01353	1.02273	1.03239	1.0049	0.952369	0.990233	0.969974	0.959829	0.991643	0.99701	0.960056	1.00223	1.00565	0.970024	1.00425	0.985212			5419.5	5365.5	5791.5	5861
Q8BL86	Acyl-coenzyme A thioesterase MBLAC2 OS=Mus musculus OX=10090 GN=Mblac2 PE=1 SV=2	69	16	16	279	31.2	26	1	0.901	1.009	1.072	1.077	1.021	1.165	1.083	1.044	0.955	0.932	0.941	1.112	1.173	0.995	1.041	0.958	0.984	1	0.963748	0.956643	1.01422	1.00532	0.991306	0.981867	1.00981	0.978408	0.956824	0.934491	0.957333	1.04256	1.03034	0.982932	1.03675	0.995932	0.970419			5494.7	4951	5541.5	5891.6
Q3UUI3	Acyl-coenzyme A thioesterase THEM4 OS=Mus musculus OX=10090 GN=Them4 PE=1 SV=1	34	7	7	230	26	8	1	1.006	1.009	1.081	1.12	0.99	1.093	1.025	0.953	1.014	0.992	0.929	0.986	1.097	0.922	0.908	0.911	0.885	1	1.07606	0.956643	1.02273	1.04546	0.961207	0.921186	0.955733	0.893125	1.01594	0.994651	0.945125	0.924429	0.963583	0.910818	0.904293	0.947071	0.872785			1324.1	1332	1335.5	1432
Q9ESW4	Acylglycerol kinase, mitochondrial OS=Mus musculus OX=10090 GN=Agk PE=1 SV=1	57	20	20	421	46.9	39	1	0.97	1.096	1.097	1.097	1.061	1.16	1.095	1.083	0.986	1.017	1.013	1.061	1.192	1.048	0.992	1.008	1.053	1	1.03755	1.03913	1.03787	1.02399	1.03014	0.977653	1.021	1.01496	0.987883	1.01972	1.03058	0.994746	1.04703	1.03529	0.98795	1.04791	1.03847			7566.1	7339.7	8295.1	8300.9
P56376	Acylphosphatase-1 OS=Mus musculus OX=10090 GN=Acyp1 PE=1 SV=2	70	7	7	99	11.2	8	1	0.889	1.009	1.049	1.044	0.945	1.206	1.105	1.037	1.026	1.019	0.965	1.028	1.144	0.909	0.997	0.976	1.01	1	0.950913	0.956643	0.992457	0.97452	0.917516	1.01642	1.03033	0.971848	1.02796	1.02172	0.98175	0.963806	1.00487	0.897975	0.99293	1.01464	0.99606			1825.3	1622.7	1842.3	1915
P56375	Acylphosphatase-2 OS=Mus musculus OX=10090 GN=Acyp2 PE=1 SV=2	36	4	4	106	11.9	6	1	0.929	1.126	0.982	0.965	1.032	1.048	0.991	1.097	0.967	0.983	1.039	0.95	1.126	1.013	0.916	0.939	1.056	1	0.993698	1.06757	0.929069	0.900778	1.00199	0.883259	0.924031	1.02808	0.968847	0.985627	1.05703	0.890677	0.989056	1.00071	0.91226	0.97618	1.04142			1868.2	1735.1	2103	1834.5
P97823	Acyl-protein thioesterase 1 OS=Mus musculus OX=10090 GN=Lypla1 PE=1 SV=1	39	6	6	230	24.7	7	1	0.928	1.058	1.08	1.068	1.059	1.191	1.056	1.1	0.939	0.93	0.999	1.047	1.156	1.066	0.998	0.958	1.08	1	0.992629	1.0031	1.02179	0.996923	1.0282	1.00378	0.984638	1.03089	0.940793	0.932486	1.01634	0.98162	1.01541	1.05307	0.993926	0.995932	1.06509			1634.7	1516.5	1730.2	1764.9
Q9WTL7	Acyl-protein thioesterase 2 OS=Mus musculus OX=10090 GN=Lypla2 PE=1 SV=1	56	9	9	231	24.8	38	1	0.91	1.087	1.101	1.1	1.107	1.24	1.152	1.131	1.031	1.001	0.994	1.118	1.184	1.064	1.029	1.051	1.078	1	0.973375	1.0306	1.04165	1.02679	1.0748	1.04508	1.07415	1.05994	1.03297	1.00368	1.01125	1.04819	1.04	1.0511	1.0248	1.09261	1.06312			6594	6003.5	7168.8	7257.4
Q8R0F8	Acylpyruvase FAHD1, mitochondrial OS=Mus musculus OX=10090 GN=Fahd1 PE=1 SV=2	43	8	8	227	25.2	10	1	1.013	1.116	1.069	1.106	1.054	1.152	1.073	1.061	0.973	1.029	1.091	1.047	1.159	1.012	1.012	0.946	1.016	1	1.08355	1.05809	1.01138	1.03239	1.02335	0.970911	1.00049	0.99434	0.974858	1.03175	1.10994	0.98162	1.01804	0.999726	1.00787	0.983457	1.00198			2343.8	2374.5	2615.8	2506.1
Q64010	Adapter molecule crk OS=Mus musculus OX=10090 GN=Crk PE=1 SV=1	65	16	16	304	33.8	32	1	0.873	1.009	0.979	1.005	0.928	1.083	0.994	0.969	0.974	0.97	0.95	0.922	1.053	0.909	0.891	0.944	0.953	1	0.933798	0.956643	0.92623	0.938116	0.90101	0.912757	0.926828	0.90812	0.97586	0.972593	0.96649	0.864426	0.924934	0.897975	0.887362	0.981378	0.939846			4825.5	4210.7	4869.8	4723
Q9CR95	Adaptin ear-binding coat-associated protein 1 OS=Mus musculus OX=10090 GN=Necap1 PE=1 SV=2	38	8	8	275	29.6	14	1	0.822	0.903	0.826	0.868	0.796	0.887	0.785	0.796	0.928	0.768	0.779	0.696	0.8	0.759	0.658	0.673	0.738	1	0.879247	0.856143	0.781477	0.810233	0.772849	0.747568	0.731952	0.745989	0.929772	0.770053	0.792522	0.652538	0.702704	0.749795	0.655314	0.699647	0.727814			4285	3523.1	3868	3539.3
Q9D1J1	Adaptin ear-binding coat-associated protein 2 OS=Mus musculus OX=10090 GN=Necap2 PE=1 SV=1	10	1	1	266	28.6	4	1	0.974	1.028	1.053	1.059	1.07	1.115	1.066	1.051	1.002	1.038	1.005	0.964	1.105	0.98	0.94	0.993	1.063	1	1.04183	0.974657	0.996242	0.988522	1.03888	0.939727	0.993963	0.984968	1.00391	1.04077	1.02244	0.903803	0.97061	0.968114	0.936162	1.03232	1.04833			290.3	282.8	298.4	305.6
Q99P21	Adenine DNA glycosylase OS=Mus musculus OX=10090 GN=Mutyh PE=1 SV=2	2	1	1	515	57.7	1	1	0.947	1.007	0.955	1.066	0.903	1.15	0.927	0.894	1.001	0.897	0.916	0.979	1.007	0.916	0.879	0.868	0.857	1	1.01295	0.954746	0.903524	0.995056	0.876738	0.969225	0.864356	0.837832	1.00291	0.899398	0.9319	0.917866	0.884529	0.904891	0.875411	0.902368	0.845171			266.6	252.5	268.4	254.6
Q501J2	Adenine nucleotide translocase lysine N-methyltransferase OS=Mus musculus OX=10090 GN=Antkmt PE=1 SV=1	17	3	3	229	24.7	3	1	0.994	1.195	1.15	1.143	1.183	1.278	1.146	1.265	1.08	1.092	1.11	1.118	1.229	1.157	1.102	1.201	1.157	1	1.06323	1.13299	1.08801	1.06693	1.14859	1.0771	1.06856	1.18552	1.08206	1.09492	1.12927	1.04819	1.07953	1.14297	1.0975	1.24855	1.14103			282.9	281.1	338	325.4
P08030	Adenine phosphoribosyltransferase OS=Mus musculus OX=10090 GN=Aprt PE=1 SV=2	70	10	10	180	19.7	29	1	0.909	1.044	1.115	1.189	1.16	1.317	1.163	1.154	0.972	0.961	0.972	1.234	1.228	1.121	1.143	1.02	1.122	1	0.972306	0.989826	1.0549	1.10987	1.12626	1.10997	1.08441	1.0815	0.973856	0.963569	0.988872	1.15694	1.07865	1.1074	1.13833	1.06039	1.10651			4289.1	3897.5	4478.5	4780.6
Q9Z1K7	Adenomatous polyposis coli protein 2 OS=Mus musculus OX=10090 GN=Apc2 PE=1 SV=1	4	8	7	2274	243	8	1	0.82	0.958	0.942	1	0.891	1.125	0.936	0.933	0.954	0.877	0.876	0.916	0.996	0.872	0.897	0.847	0.88	1	0.877107	0.908289	0.891225	0.933449	0.865087	0.948155	0.872748	0.874382	0.955822	0.879344	0.891205	0.8588	0.874867	0.861424	0.893338	0.880537	0.867854			1884.6	1545.2	1805.8	1775.4
Q61315	Adenomatous polyposis coli protein OS=Mus musculus OX=10090 GN=Apc PE=1 SV=1	15	32	31	2845	310.9	36	1	0.901	1.022	0.955	1	0.898	1.047	0.971	0.925	0.972	0.962	0.925	0.885	1.009	0.855	0.83	0.858	0.862	1	0.963748	0.968968	0.903524	0.933449	0.871883	0.882416	0.905382	0.866885	0.973856	0.964571	0.941056	0.829736	0.886286	0.84463	0.826611	0.891972	0.850102			6779.6	6107.4	6925.9	6476.7
Q91ZN5	Adenosine 3'-phospho 5'-phosphosulfate transporter 1 OS=Mus musculus OX=10090 GN=Slc35b2 PE=1 SV=1	9	4	4	431	47.3	6	1	0.943	1.045	1.088	1.098	1.016	1.18	1.09	1.039	0.998	0.972	0.937	1.091	1.097	0.965	0.977	0.926	0.99	1	1.00867	0.990774	1.02936	1.02493	0.986451	0.99451	1.01634	0.973722	0.999906	0.974598	0.953264	1.02287	0.963583	0.953296	0.973011	0.962665	0.976336			624.5	588.7	652.4	679.4
P70349	Adenosine 5'-monophosphoramidase HINT1 OS=Mus musculus OX=10090 GN=Hint1 PE=1 SV=3	77	6	6	126	13.8	29	1	0.966	1.065	1.096	1.083	1.068	1.218	1.139	1.108	1.01	1.011	1.027	1.112	1.188	1.044	1.081	0.985	1.086	1	1.03328	1.00974	1.03692	1.01092	1.03694	1.02654	1.06203	1.03839	1.01193	1.0137	1.04483	1.04256	1.04352	1.03134	1.07659	1.024	1.07101			5408.6	5223	5758.5	5929.4
Q9D0S9	Adenosine 5'-monophosphoramidase HINT2 OS=Mus musculus OX=10090 GN=Hint2 PE=1 SV=1	49	6	6	163	17.3	9	1	1.011	1.201	1.159	1.091	1.135	1.181	1.115	1.113	0.997	1.045	1.142	1.1	1.217	1.091	1.033	0.97	1.055	1	1.08141	1.13868	1.09653	1.01839	1.10199	0.995352	1.03965	1.04307	0.998904	1.04779	1.16182	1.03131	1.06899	1.07777	1.02878	1.00841	1.04044			2174.6	2197.6	2612.6	2521.3
Q9CPS6	Adenosine 5'-monophosphoramidase HINT3 OS=Mus musculus OX=10090 GN=Hint3 PE=1 SV=1	65	8	8	165	18.8	11	1	0.899	1.021	1.111	1.131	1.036	1.267	1.141	1.107	1.045	1.01	0.978	1.124	1.181	1.039	1.129	0.991	1.039	1	0.961609	0.96802	1.05112	1.05573	1.00587	1.06783	1.06389	1.03745	1.047	1.0127	0.994976	1.05381	1.03737	1.0264	1.12439	1.03024	1.02466			2207.4	1985.1	2253.3	2452.9
P03958	Adenosine deaminase OS=Mus musculus OX=10090 GN=Ada PE=1 SV=3	16	3	3	352	40	5	1	0.831	0.904	0.994	1.055	0.901	1.143	0.987	0.921	0.928	0.858	0.86	1.01	1.045	0.864	0.997	0.877	0.846	1	0.888873	0.857091	0.940422	0.984788	0.874796	0.963326	0.920301	0.863136	0.929772	0.860293	0.874928	0.94693	0.917907	0.853521	0.99293	0.911725	0.834323			493.5	409.9	446.2	490.6
P55264	Adenosine kinase OS=Mus musculus OX=10090 GN=Adk PE=1 SV=2	41	10	10	361	40.1	24	1	0.902	1.078	1.208	1.266	1.252	1.397	1.186	1.257	0.954	1.02	1.051	1.34	1.328	1.22	1.298	1.089	1.269	1	0.964818	1.02206	1.14289	1.18175	1.21559	1.1774	1.10585	1.17803	0.955822	1.02273	1.06924	1.25632	1.16649	1.2052	1.2927	1.13212	1.25148			3330.3	3005.2	3591.1	4024.2
Q60612	Adenosine receptor A1 OS=Mus musculus OX=10090 GN=Adora1 PE=2 SV=4	5	2	2	326	36.6	3	1	1.093	1.299	1.227	1.034	1.165	1.14	1.115	1.121	1.278	1.217	1.223	1.101	1.257	1.144	1.016	1.05	1.128	1	1.16912	1.23159	1.16086	0.965186	1.13112	0.960797	1.03965	1.05057	1.28044	1.22025	1.24423	1.03225	1.10412	1.13013	1.01185	1.09157	1.11243			321.6	351.4	417.7	394.6
P50247	Adenosylhomocysteinase OS=Mus musculus OX=10090 GN=Ahcy PE=1 SV=3	65	23	22	432	47.7	66	1	0.922	1.066	1.079	1.13	1.096	1.265	1.105	1.133	0.946	0.969	0.984	1.125	1.169	1.05	1.048	0.985	1.066	1	0.986211	1.01068	1.02084	1.0548	1.06412	1.06615	1.03033	1.06182	0.947806	0.97159	1.00108	1.05475	1.02683	1.03727	1.04372	1.024	1.05129			11484.9	10586.1	12247.2	12394.1
O88444	Adenylate cyclase type 1 OS=Mus musculus OX=10090 GN=Adcy1 PE=1 SV=2	18	15	14	1118	123.3	26	1	0.953	1.095	1.082	1.079	1.06	1.18	1.11	1.071	1.064	1.015	1.024	1.069	1.197	1.034	1.044	1.015	1.023	1	1.01937	1.03818	1.02368	1.00719	1.02917	0.99451	1.03499	1.00371	1.06603	1.01771	1.04177	1.00225	1.05142	1.02146	1.03974	1.05519	1.00888			2389.6	2276.1	2615.5	2586.1
Q80TL1	Adenylate cyclase type 2 OS=Mus musculus OX=10090 GN=Adcy2 PE=1 SV=2	11	10	8	1090	123.2	10	1	0.893	1.092	1.049	1.021	1.065	1.143	1.091	1.034	0.996	0.969	0.988	1.058	1.144	1.055	0.913	0.911	0.951	1	0.955191	1.03534	0.992457	0.953051	1.03403	0.963326	1.01727	0.969036	0.997902	0.97159	1.00515	0.991933	1.00487	1.0422	0.909273	0.947071	0.937874			1706.3	1524.2	1863.3	1790.3
Q8VHH7	Adenylate cyclase type 3 OS=Mus musculus OX=10090 GN=Adcy3 PE=1 SV=2	15	12	12	1145	129	15	1	0.966	1.063	1.049	1.024	1.041	1.168	1.067	1.04	1.01	0.979	1.038	1.056	1.177	0.996	0.986	0.962	1.024	1	1.03328	1.00784	0.992457	0.955851	1.01072	0.984396	0.994895	0.974659	1.01193	0.981617	1.05602	0.990058	1.03385	0.98392	0.981975	1.00009	1.00987			1766.7	1706.5	1877.3	1852.9
P84309	Adenylate cyclase type 5 OS=Mus musculus OX=10090 GN=Adcy5 PE=1 SV=2	14	14	6	1262	139	14	1	0.917	1.099	1.076	1.03	1.042	1.169	1.079	1.09	1.01	1.005	0.983	1.068	1.183	0.999	1.022	1.008	1.015	1	0.980863	1.04197	1.018	0.961452	1.01169	0.985239	1.00608	1.02152	1.01193	1.00769	1.00006	1.00131	1.03912	0.986884	1.01783	1.04791	1.00099			1619.1	1484	1779.8	1741.9
Q01341	Adenylate cyclase type 6 OS=Mus musculus OX=10090 GN=Adcy6 PE=1 SV=1	8	10	3	1165	130.2	10	1	0.914	1.023	1.116	1.143	1.099	1.266	1.089	1.107	1.002	0.968	0.926	1.13	1.135	1.05	1.078	0.955	1.043	1	0.977654	0.969916	1.05585	1.06693	1.06704	1.06699	1.01541	1.03745	1.00391	0.970587	0.942073	1.05944	0.996961	1.03727	1.0736	0.992813	1.0286			783.3	716.1	801.5	874.3
P97490	Adenylate cyclase type 8 OS=Mus musculus OX=10090 GN=Adcy8 PE=1 SV=2	11	10	10	1249	140	11	1	1.218	1.182	1.127	0.961	1.105	1.143	1.194	1.191	1.02	1.176	1.118	1.002	1.191	1.161	0.944	1.023	1.096	1	1.30283	1.12067	1.06625	0.897044	1.07286	0.963326	1.11331	1.11617	1.02195	1.17914	1.13741	0.93943	1.04615	1.14692	0.940146	1.06351	1.08087			1126.6	1372.5	1331.9	1270.2
P51830	Adenylate cyclase type 9 OS=Mus musculus OX=10090 GN=Adcy9 PE=1 SV=1	8	9	9	1353	150.9	10	1	0.886	1.089	0.945	0.966	0.978	1.061	0.969	1.031	0.979	0.92	0.941	0.913	1.027	0.971	0.835	0.861	0.937	1	0.947704	1.03249	0.894063	0.901711	0.949556	0.894216	0.903518	0.966225	0.980869	0.922459	0.957333	0.855988	0.902096	0.959224	0.831591	0.895091	0.924067			1691.7	1499.2	1842.1	1598.3
Q9WTP6	Adenylate kinase 2, mitochondrial OS=Mus musculus OX=10090 GN=Ak2 PE=1 SV=5	51	12	12	239	26.5	25	1	1.023	1.065	1.051	1.097	1.004	1.152	1.022	0.977	0.982	1.034	0.993	1.073	1.104	0.96	0.958	0.858	0.933	1	1.09424	1.00974	0.99435	1.02399	0.9748	0.970911	0.952936	0.915618	0.983875	1.03676	1.01024	1.006	0.969732	0.948357	0.954089	0.891972	0.920122			5631	5763.1	5995	5920.4
Q9WUR9	Adenylate kinase 4, mitochondrial OS=Mus musculus OX=10090 GN=Ak4 PE=1 SV=1	32	5	5	223	25	8	1	0.808	0.989	0.879	0.976	0.863	1.092	0.906	0.863	0.958	0.901	0.888	0.949	0.937	0.807	0.873	0.807	0.827	1	0.864272	0.93768	0.831621	0.911046	0.837901	0.920343	0.844775	0.80878	0.959829	0.903408	0.903414	0.88974	0.823042	0.797213	0.869436	0.838953	0.815586			974.7	787.6	963.5	857.2
Q9R0Y5	Adenylate kinase isoenzyme 1 OS=Mus musculus OX=10090 GN=Ak1 PE=1 SV=1	82	15	14	194	21.5	67	1	0.959	1.098	1.133	1.149	1.138	1.258	1.153	1.158	1.008	1.009	1.018	1.17	1.274	1.122	1.115	1.057	1.119	1	1.02579	1.04102	1.07193	1.07253	1.1049	1.06025	1.07508	1.08525	1.00992	1.0117	1.03567	1.09694	1.11906	1.10839	1.11045	1.09885	1.10356			8631.1	8280.9	9479.9	9781.8
Q920P5	Adenylate kinase isoenzyme 5 OS=Mus musculus OX=10090 GN=Ak5 PE=1 SV=2	41	19	18	562	63.3	33	1	0.874	1.037	1.101	1.113	1.081	1.2	1.114	1.095	1.005	0.969	0.988	1.21	1.241	1.046	1.073	0.997	1.07	1	0.934868	0.98319	1.04165	1.03893	1.04956	1.01137	1.03872	1.0262	1.00692	0.97159	1.00515	1.13444	1.09007	1.03331	1.06862	1.03648	1.05523			6104.4	5333.2	6330	6718.6
Q8VCP8	Adenylate kinase isoenzyme 6 OS=Mus musculus OX=10090 GN=Ak6 PE=1 SV=1	31	3	3	172	19.9	6	1	0.942	0.994	1.147	1.113	1.108	1.326	1.183	1.134	0.917	0.93	0.881	1.227	1.186	1.132	1.202	1.029	1.09	1	1.0076	0.942421	1.08518	1.03893	1.07578	1.11756	1.10306	1.06275	0.918751	0.932486	0.896292	1.15038	1.04176	1.11827	1.19709	1.06974	1.07496			484.8	456.6	481.8	556.2
P54822	Adenylosuccinate lyase OS=Mus musculus OX=10090 GN=Adsl PE=1 SV=2	53	21	21	484	54.8	32	1	0.92	1.025	1.035	1.046	0.984	1.225	1.097	1.093	0.969	0.985	0.993	1.032	1.143	0.974	1.024	0.96	1.07	1	0.984072	0.971812	0.979212	0.976387	0.955382	1.03244	1.02287	1.02433	0.97085	0.987633	1.01024	0.967557	1.00399	0.962187	1.01982	0.998011	1.05523			5282.7	4862.7	5413.5	5468.2
P28650	Adenylosuccinate synthetase isozyme 1 OS=Mus musculus OX=10090 GN=Adss1 PE=1 SV=2	10	3	2	457	50.2	3	1	0.908	1.336	1.3	1.387	1.209	1.539	1.473	1.351	1.081	1.041	1.102	1.28	1.31	1.112	1.074	1.346	1.321	1	0.971236	1.26667	1.22993	1.29469	1.17384	1.29708	1.37346	1.26612	1.08306	1.04378	1.12113	1.20007	1.15068	1.09851	1.06962	1.39929	1.30277			39.3	35.7	52.5	51.1
P46664	Adenylosuccinate synthetase isozyme 2 OS=Mus musculus OX=10090 GN=Adss2 PE=1 SV=2	53	19	18	456	50	32	1	0.866	1.005	1.024	1.043	0.978	1.198	1.082	1.047	1.004	0.949	0.94	1.032	1.118	0.956	0.988	0.943	1.007	1	0.926311	0.95285	0.968805	0.973587	0.949556	1.00968	1.00888	0.98122	1.00592	0.951537	0.956316	0.967557	0.982029	0.944405	0.983966	0.980338	0.993101			4941.8	4279.2	4965.2	5059.1
P40124	Adenylyl cyclase-associated protein 1 OS=Mus musculus OX=10090 GN=Cap1 PE=1 SV=4	72	25	23	474	51.5	150	1	0.945	1.103	1.007	0.996	1.008	1.116	1.038	1.048	1.022	0.996	1.063	0.971	1.099	0.989	0.955	0.91	1.008	1	1.01081	1.04576	0.952721	0.929715	0.978684	0.94057	0.967855	0.982157	1.02395	0.998662	1.08145	0.910366	0.96534	0.977005	0.951101	0.946031	0.994087			19476.3	18396.9	21488.7	19621.4
Q9CYT6	Adenylyl cyclase-associated protein 2 OS=Mus musculus OX=10090 GN=Cap2 PE=1 SV=1	53	21	19	476	52.8	38	1	0.972	1.251	1.012	0.941	1.072	1.086	1.072	1.146	0.999	1.065	1.175	0.882	1.13	1.052	0.872	0.92	1.104	1	1.03969	1.18609	0.957452	0.878375	1.04082	0.915286	0.999557	1.074	1.00091	1.06785	1.1954	0.826923	0.99257	1.03924	0.86844	0.956427	1.08876			4501.2	4373.7	5630.8	4556.4
A2BDX3	Adenylyltransferase and sulfurtransferase MOCS3 OS=Mus musculus OX=10090 GN=Mocs3 PE=1 SV=1	21	8	8	460	49.3	9	1	0.904	1.122	1.084	1.142	1.122	1.284	1.119	1.225	1.026	0.989	1.045	1.182	1.192	1.153	1.11	1.196	1.177	1	0.966957	1.06378	1.02557	1.066	1.08937	1.08216	1.04338	1.14804	1.02796	0.991643	1.06314	1.10819	1.04703	1.13902	1.10547	1.24336	1.16075			1415.1	1279	1587.5	1534.3
Q3UHD1	Adhesion G protein-coupled receptor B1 OS=Mus musculus OX=10090 GN=Adgrb1 PE=1 SV=1	14	16	16	1582	173.2	19	1	0.946	0.991	1.009	0.977	0.886	1.045	0.993	0.925	1.012	0.975	0.896	0.917	1.036	0.888	0.871	0.89	0.871	1	1.01188	0.939577	0.954613	0.911979	0.860232	0.880731	0.925896	0.866885	1.01393	0.977606	0.911552	0.859738	0.910002	0.87723	0.867444	0.925239	0.858978			2385.5	2256.3	2364	2406.9
Q8CGM1	Adhesion G protein-coupled receptor B2 OS=Mus musculus OX=10090 GN=Adgrb2 PE=1 SV=2	9	9	8	1561	169.8	9	1	0.936	1.08	1.019	0.979	1.028	1.168	1.081	1.048	1.033	0.957	0.956	1.051	1.116	1.035	1.03	0.933	0.975	1	1.00119	1.02396	0.964074	0.913846	0.998102	0.984396	1.00795	0.982157	1.03497	0.959558	0.972594	0.98537	0.980272	1.02245	1.02579	0.969942	0.961543			597.6	559.4	645.6	609
Q80ZF8	Adhesion G protein-coupled receptor B3 OS=Mus musculus OX=10090 GN=Adgrb3 PE=1 SV=2	8	9	8	1522	171.2	11	1	0.817	0.909	0.949	1.008	0.905	1.082	0.952	0.929	0.978	0.836	0.841	0.995	1.007	0.916	0.931	0.914	0.874	1	0.873898	0.861832	0.897848	0.940916	0.878679	0.911915	0.887666	0.870633	0.979868	0.838235	0.855598	0.932867	0.884529	0.904891	0.927199	0.95019	0.861937			1839	1501.9	1672.1	1745
Q9Z0M6	Adhesion G protein-coupled receptor E5 OS=Mus musculus OX=10090 GN=Adgre5 PE=1 SV=2	2	1	1	818	90.4	1	1	0.996	1.118	1.206	1.166	1.162	1.33	1.175	1.215	0.961	1.06	1.13	1.252	1.245	1.096	1.085	0.991	1.096	1	1.06536	1.05999	1.14099	1.0884	1.1282	1.12093	1.0956	1.13866	0.962835	1.06283	1.14961	1.17382	1.09358	1.08271	1.08057	1.03024	1.08087			161.3	160.7	180.4	194.5
Q80TR1	Adhesion G protein-coupled receptor L1 OS=Mus musculus OX=10090 GN=Adgrl1 PE=1 SV=2	21	21	21	1466	161.6	29	1	0.91	1.083	0.981	0.979	0.971	1.077	0.993	1.018	0.999	0.963	1.015	0.928	1.076	0.964	0.889	0.903	0.971	1	0.973375	1.0268	0.928123	0.913846	0.94276	0.907701	0.925896	0.954042	1.00091	0.965574	1.03262	0.870051	0.945137	0.952308	0.885371	0.938754	0.957598			5621.9	5117.8	6086.4	5517.2
Q8JZZ7	Adhesion G protein-coupled receptor L2 OS=Mus musculus OX=10090 GN=Adgrl2 PE=1 SV=3	11	10	10	1487	166.5	12	1	0.969	1.11	1.081	1.113	1.053	1.21	1.081	1.104	1.057	1.053	1.054	1.112	1.146	1.052	1.045	0.971	1.02	1	1.03648	1.0524	1.02273	1.03893	1.02237	1.01979	1.00795	1.03464	1.05902	1.05581	1.07229	1.04256	1.00662	1.03924	1.04073	1.00945	1.00592			1241.8	1203.4	1378.5	1342.8
Q80TS3	Adhesion G protein-coupled receptor L3 OS=Mus musculus OX=10090 GN=Adgrl3 PE=1 SV=3	21	25	25	1537	171	40	1	0.911	1.06	1.038	1.038	1.029	1.137	1.084	1.059	0.957	0.989	0.995	0.968	1.122	1.004	0.935	0.948	1.024	1	0.974445	1.005	0.98205	0.96892	0.999073	0.958269	1.01075	0.992466	0.958827	0.991643	1.01227	0.907553	0.985543	0.991823	0.931183	0.985536	1.00987			8170.7	7445.2	8657.4	8484.2
Q8K209	Adhesion G-protein coupled receptor G1 OS=Mus musculus OX=10090 GN=Adgrg1 PE=1 SV=1	7	4	4	687	77.2	4	1	1.027	1.11	1.105	1.1	1.078	1.184	1.128	1.08	1.058	1.103	1.08	1.048	1.124	1.059	0.986	0.966	1.022	1	1.09852	1.0524	1.04544	1.02679	1.04665	0.997881	1.05177	1.01215	1.06002	1.10595	1.09875	0.982558	0.987299	1.04616	0.981975	1.00425	1.00789			718.7	738.4	797.5	794.2
Q9D7N9	Adipocyte plasma membrane-associated protein OS=Mus musculus OX=10090 GN=Apmap PE=1 SV=1	60	20	20	415	46.4	59	1	0.899	1.089	1.046	1.02	1.046	1.139	1.061	1.024	0.959	1.004	0.998	1.056	1.106	1.018	0.938	0.908	0.972	1	0.961609	1.03249	0.989619	0.952118	1.01558	0.959955	0.989301	0.959665	0.960831	1.00668	1.01532	0.990058	0.971488	1.00565	0.93417	0.943952	0.958584			6920.8	6219.1	7536.6	7240
C0HK80	Adipocyte-related X-chromosome expressed sequence 2 OS=Mus musculus OX=10090 GN=Arxes2 PE=1 SV=1	38	6	6	180	20.1	13	1	1.016	1.054	1.104	1.062	1.082	1.19	1.09	1.056	0.967	1.018	0.967	1.102	1.135	1.05	1.017	0.941	1.002	1	1.08676	0.999307	1.04449	0.991322	1.05053	1.00294	1.01634	0.989654	0.968847	1.02072	0.983785	1.03319	0.996961	1.03727	1.01285	0.978259	0.98817			1956.4	1987.7	2062.3	2160.5
Q91VH1	Adiponectin receptor protein 1 OS=Mus musculus OX=10090 GN=Adipor1 PE=1 SV=1	7	2	2	375	42.3	5	1	0.981	1.209	0.908	0.849	1.016	0.966	0.93	1.137	0.773	1.075	0.997	0.914	1.143	0.987	0.876	0.921	0.933	1	1.04932	1.14626	0.859057	0.792498	0.986451	0.814149	0.867153	1.06557	0.774476	1.07787	1.01431	0.856925	1.00399	0.975029	0.872424	0.957467	0.920122			74.3	72.9	89.8	67.5
P48962	ADP/ATP translocase 1 OS=Mus musculus OX=10090 GN=Slc25a4 PE=1 SV=4	68	21	9	298	32.9	400	1	1.013	1.173	1.139	1.114	1.132	1.192	1.139	1.125	0.982	1.068	1.074	1.091	1.221	1.112	1.037	1.021	1.094	1	1.08355	1.11213	1.07761	1.03986	1.09908	1.00462	1.06203	1.05432	0.983875	1.07085	1.09264	1.02287	1.0725	1.09851	1.03277	1.06143	1.0789			54007.1	54699.1	63372.1	61539
P51881	ADP/ATP translocase 2 OS=Mus musculus OX=10090 GN=Slc25a5 PE=1 SV=3	63	20	8	298	32.9	314	1	0.994	1.112	1.137	1.103	1.106	1.206	1.136	1.118	0.989	1.032	1.04	1.131	1.207	1.101	1.058	1.004	1.056	1	1.06323	1.0543	1.07571	1.02959	1.07383	1.01642	1.05923	1.04776	0.990889	1.03476	1.05805	1.06037	1.0602	1.08765	1.05368	1.04375	1.04142			10294.9	10232.1	11448.1	11704.2
Q3V132	ADP/ATP translocase 4 OS=Mus musculus OX=10090 GN=Slc25a31 PE=1 SV=1	12	4	1	320	35.2	65	1	0.925	1.157	1.258	1.154	1.197	1.437	1.106	1.028	1.161	1.102	1.073	1.14	1.089	1.183	1.207	1.124	1.232	1	0.98942	1.09696	1.19019	1.0772	1.16219	1.21111	1.03126	0.963413	1.16322	1.10495	1.09162	1.06881	0.956556	1.16865	1.20207	1.1685	1.215			49.2	45.5	56.9	61.9
Q8VDL4	ADP-dependent glucokinase OS=Mus musculus OX=10090 GN=Adpgk PE=1 SV=2	28	11	11	496	53.9	13	1	1.019	1.065	1.083	1.07	1.046	1.213	1.093	1.094	1.048	1.068	1.01	1.116	1.151	1.045	1.027	0.953	1.022	1	1.08997	1.00974	1.02462	0.99879	1.01558	1.02232	1.01914	1.02527	1.05	1.07085	1.02753	1.04631	1.01102	1.03233	1.02281	0.990734	1.00789			2021	2058.5	2151.7	2189.5
Q8CG72	ADP-ribose glycohydrolase ARH3 OS=Mus musculus OX=10090 GN=Adprs PE=1 SV=1	9	2	2	370	39.4	2	1	0.912	0.955	1.048	1.203	0.881	1.279	1.093	1.05	0.969	1.02	0.98	1.125	1.23	0.988	1.218	0.98	1.072	1	0.975515	0.905445	0.991511	1.12294	0.855377	1.07795	1.01914	0.984031	0.97085	1.02273	0.99701	1.05475	1.08041	0.976017	1.21303	1.0188	1.0572			162.9	148.6	155.6	170.8
Q922B1	ADP-ribose glycohydrolase MACROD1 OS=Mus musculus OX=10090 GN=Macrod1 PE=1 SV=2	27	4	4	323	35.3	6	1	0.904	0.993	1.095	1.172	0.966	1.184	1.041	0.981	0.905	1.033	1.002	1.014	1.192	0.97	0.896	0.941	0.938	1	0.966957	0.941473	1.03598	1.094	0.937905	0.997881	0.970652	0.919366	0.906728	1.03576	1.01939	0.950681	1.04703	0.958236	0.892342	0.978259	0.925053			397	358.9	394.4	434.8
Q3UYG8	ADP-ribose glycohydrolase MACROD2 OS=Mus musculus OX=10090 GN=Macrod2 PE=1 SV=1	39	12	12	475	52.1	21	1	0.909	0.981	1.044	1.131	1.03	1.137	1.076	1.009	0.905	0.921	0.94	1.069	1.154	1.001	0.968	0.867	0.938	1	0.972306	0.930095	0.987727	1.05573	1.00004	0.958269	1.00329	0.945607	0.906728	0.923462	0.956316	1.00225	1.01365	0.98886	0.964048	0.901329	0.925053			3112.7	2828.5	3054.6	3250.2
Q8R5F3	ADP-ribose glycohydrolase OARD1 OS=Mus musculus OX=10090 GN=Oard1 PE=1 SV=2	13	1	1	152	17.1	1	1	0.809	1.026	0.974	1.009	0.826	1.298	1.187	1.055	0.966	1.004	0.987	1.226	1.064	1.247	1.226	0.906	1.132	1	0.865341	0.97276	0.9215	0.94185	0.801977	1.09396	1.10679	0.988717	0.967845	1.00668	1.00413	1.14944	0.934597	1.23188	1.22099	0.941873	1.11638			23.5	19	24.1	22.9
Q8BVU5	ADP-ribose pyrophosphatase, mitochondrial OS=Mus musculus OX=10090 GN=Nudt9 PE=1 SV=1	30	10	10	350	38.6	12	1	0.94	1.062	1.023	1.028	0.941	1.081	1.021	0.985	0.986	1.041	1.007	0.933	1.089	0.917	0.874	0.895	0.934	1	1.00546	1.00689	0.967859	0.959585	0.913632	0.911072	0.952004	0.923115	0.987883	1.04378	1.02448	0.874739	0.956556	0.905878	0.870432	0.930437	0.921109			2872.9	2699.5	3050.6	2938.5
P84078	ADP-ribosylation factor 1 OS=Mus musculus OX=10090 GN=Arf1 PE=1 SV=2	77	12	1	181	20.7	263	1	0.745	0.97	1.032	1.075	1.005	1.198	0.866	1.009	0.881	0.909	1.05	1.125	1.137	1.07	0.941	0.79	0.968	1	0.796884	0.919666	0.976374	1.00346	0.975771	1.00968	0.807478	0.945607	0.882682	0.91143	1.06823	1.05475	0.998718	1.05702	0.937158	0.82128	0.954639			56.1	41.8	54.4	57.9
Q8BSL7	ADP-ribosylation factor 2 OS=Mus musculus OX=10090 GN=Arf2 PE=1 SV=2	77	12	3	181	20.7	232	1	0.899	1.027	1.139	1.17	1.174	1.362	1.151	1.163	0.988	0.976	0.978	1.29	1.231	1.128	1.114	1.031	1.142	1	0.961609	0.973708	1.07761	1.09213	1.13986	1.1479	1.07322	1.08993	0.989887	0.978609	0.994976	1.20945	1.08129	1.11432	1.10945	1.07182	1.12624			889.9	799.9	913.5	1014
P61205	ADP-ribosylation factor 3 OS=Mus musculus OX=10090 GN=Arf3 PE=2 SV=2	77	12	1	181	20.6	261	1	0.963	1.099	1.103	1.112	1.118	1.232	1.12	1.145	0.997	1.041	1.041	1.123	1.214	1.112	1.109	1.021	1.114	1	1.03007	1.04197	1.04355	1.03799	1.08548	1.03834	1.04431	1.07306	0.998904	1.04378	1.05907	1.05287	1.06635	1.09851	1.10447	1.06143	1.09862			13854	13345.2	15222.4	15276.6
P61750	ADP-ribosylation factor 4 OS=Mus musculus OX=10090 GN=Arf4 PE=1 SV=2	83	11	5	180	20.4	158	1	0.935	1.07	1.167	1.175	1.167	1.314	1.174	1.155	0.979	1.024	1.004	1.215	1.242	1.148	1.117	1.025	1.105	1	1.00012	1.01448	1.1041	1.0968	1.13306	1.10745	1.09466	1.08243	0.980869	1.02674	1.02143	1.13913	1.09095	1.13408	1.11244	1.06558	1.08975			3254.8	3044.1	3482.3	3798.9
P84084	ADP-ribosylation factor 5 OS=Mus musculus OX=10090 GN=Arf5 PE=1 SV=2	83	13	6	180	20.5	186	1	0.919	1.078	1.118	1.108	1.135	1.272	1.147	1.156	1.002	1	1.002	1.13	1.208	1.088	1.081	1.025	1.104	1	0.983002	1.02206	1.05774	1.03426	1.10199	1.07205	1.06949	1.08337	1.00391	1.00267	1.01939	1.05944	1.06108	1.0748	1.07659	1.06558	1.08876			18654.2	17143.9	20110.4	20850.3
P62331	ADP-ribosylation factor 6 OS=Mus musculus OX=10090 GN=Arf6 PE=1 SV=2	69	10	9	175	20.1	20	1	0.904	1.066	1.131	1.089	1.087	1.222	1.139	1.102	0.985	1.034	1.017	1.086	1.188	1.019	1.03	1.021	1.07	1	0.966957	1.01068	1.07004	1.01653	1.05539	1.02991	1.06203	1.03276	0.986881	1.03676	1.03465	1.01818	1.04352	1.00664	1.02579	1.06143	1.05523			3206.7	2898.2	3419.5	3627.6
Q9EPJ9	ADP-ribosylation factor GTPase-activating protein 1 OS=Mus musculus OX=10090 GN=Arfgap1 PE=1 SV=2	37	11	11	414	45.3	20	1	0.913	1.054	0.875	0.892	0.828	0.915	0.842	0.833	1.002	0.914	0.914	0.72	0.87	0.812	0.709	0.766	0.789	1	0.976584	0.999307	0.827836	0.832636	0.803919	0.771166	0.7851	0.780665	1.00391	0.916443	0.929865	0.67504	0.764191	0.802152	0.706105	0.79633	0.77811			3272.1	2988.1	3449.3	2862.8
Q99K28	ADP-ribosylation factor GTPase-activating protein 2 OS=Mus musculus OX=10090 GN=Arfgap2 PE=1 SV=1	12	6	6	520	56.6	6	1	0.888	0.988	0.987	1.029	0.931	1.137	0.946	0.949	0.99	0.935	0.897	0.966	0.979	0.892	0.882	0.804	0.911	1	0.949843	0.936732	0.933799	0.960519	0.903923	0.958269	0.882072	0.889377	0.99189	0.937499	0.91257	0.905678	0.859934	0.881182	0.878399	0.835834	0.898426			1663.7	1477.9	1644.2	1642.8
Q9D8S3	ADP-ribosylation factor GTPase-activating protein 3 OS=Mus musculus OX=10090 GN=Arfgap3 PE=1 SV=2	8	5	5	523	57.4	5	1	0.877	0.999	1.023	1.061	0.925	1.142	0.988	0.982	1.002	0.916	0.932	1.004	1.059	0.947	0.946	0.912	0.941	1	0.938077	0.947161	0.967859	0.990389	0.898098	0.962483	0.921234	0.920303	1.00391	0.918448	0.948177	0.941305	0.930205	0.935515	0.942138	0.94811	0.928012			1400.3	1228.3	1398.4	1432.9
Q8R0H9	ADP-ribosylation factor-binding protein GGA1 OS=Mus musculus OX=10090 GN=Gga1 PE=1 SV=1	44	16	16	635	69.9	40	1	0.921	1.001	0.99	1.034	0.945	1.154	1.027	1.001	1.013	0.971	0.968	0.989	1.081	0.927	0.955	0.962	0.978	1	0.985141	0.949058	0.936638	0.965186	0.917516	0.972597	0.957598	0.93811	1.01493	0.973595	0.984802	0.927242	0.949529	0.915757	0.951101	1.00009	0.964501			2883.6	2656.8	2885.5	2853.5
Q6P5E6	ADP-ribosylation factor-binding protein GGA2 OS=Mus musculus OX=10090 GN=Gga2 PE=1 SV=1	9	4	4	603	66	5	1	0.914	1.081	1.081	1.138	1.057	1.316	1.023	0.991	1.01	0.994	0.859	1.074	1.131	0.994	1.032	0.917	0.979	1	0.977654	1.02491	1.02273	1.06226	1.02626	1.10913	0.953868	0.928738	1.01193	0.996657	0.87391	1.00693	0.993448	0.981945	1.02779	0.953308	0.965488			686.9	627.9	742.5	742.4
Q8BMI3	ADP-ribosylation factor-binding protein GGA3 OS=Mus musculus OX=10090 GN=Gga3 PE=1 SV=2	25	11	11	718	77.9	13	1	0.908	1.04	1.017	1.03	0.982	1.106	1.01	0.995	0.996	0.969	0.961	0.913	1.046	0.924	0.906	0.966	0.965	1	0.971236	0.986034	0.962182	0.961452	0.95344	0.932142	0.941747	0.932487	0.997902	0.97159	0.977681	0.855988	0.918786	0.912794	0.902301	1.00425	0.951681			2159.9	1962	2247.2	2197.5
P61211	ADP-ribosylation factor-like protein 1 OS=Mus musculus OX=10090 GN=Arl1 PE=1 SV=1	71	9	9	181	20.4	28	1	0.958	1.092	1.187	1.239	1.201	1.412	1.21	1.22	1.008	1.064	1.072	1.281	1.324	1.18	1.254	1.094	1.183	1	1.02472	1.03534	1.12302	1.15654	1.16607	1.19004	1.12823	1.14335	1.00992	1.06684	1.09061	1.20101	1.16298	1.16569	1.24888	1.13732	1.16667			2402.2	2301.7	2622.9	2850.6
Q9QXJ4	ADP-ribosylation factor-like protein 10 OS=Mus musculus OX=10090 GN=Arl10 PE=1 SV=2	31	4	4	243	27.3	8	1	0.885	1.061	1.106	1.141	1.077	1.201	1.09	1.057	0.966	0.921	0.958	1.109	1.172	1.031	1.068	0.953	1.018	1	0.946634	1.00594	1.04639	1.06506	1.04568	1.01221	1.01634	0.990591	0.967845	0.923462	0.974629	1.03975	1.02946	1.0185	1.06364	0.990734	1.00395			1960.1	1734	2080	2167.8
Q640N2	ADP-ribosylation factor-like protein 13B OS=Mus musculus OX=10090 GN=Arl13b PE=1 SV=2	3	1	1	427	48.1	1	1	0.792	0.875	0.954	1.073	0.925	1.164	1.004	0.98	0.986	0.899	0.894	0.988	1.03	0.943	0.888	0.903	0.864	1	0.847157	0.829596	0.902578	1.00159	0.898098	0.981025	0.936152	0.918429	0.987883	0.901403	0.909518	0.926304	0.904732	0.931563	0.884375	0.938754	0.852075			144.9	114.8	126.8	138.2
Q8BGR6	ADP-ribosylation factor-like protein 15 OS=Mus musculus OX=10090 GN=Arl15 PE=1 SV=1	46	6	6	204	22.9	11	1	0.943	1.033	1.096	1.095	1.036	1.229	1.147	1.062	0.962	0.959	0.952	1.117	1.215	1.007	1.115	1.051	1.036	1	1.00867	0.979397	1.03692	1.02213	1.00587	1.03581	1.06949	0.995277	0.963837	0.961563	0.968524	1.04725	1.06723	0.994787	1.11045	1.09261	1.0217			1534.4	1446.2	1585.7	1681.8
Q9D0J4	ADP-ribosylation factor-like protein 2 OS=Mus musculus OX=10090 GN=Arl2 PE=1 SV=1	69	8	8	184	20.9	20	1	0.946	1.061	1.13	1.123	1.122	1.253	1.151	1.103	1.034	1.011	0.994	1.194	1.204	1.058	1.1	1.016	1.081	1	1.01188	1.00594	1.06909	1.04826	1.08937	1.05603	1.07322	1.0337	1.03597	1.0137	1.01125	1.11944	1.05757	1.04517	1.09551	1.05623	1.06608			1287.5	1217.5	1365.7	1455.5
Q9D385	ADP-ribosylation factor-like protein 2-binding protein OS=Mus musculus OX=10090 GN=Arl2bp PE=1 SV=1	26	3	3	163	18.7	4	1	1.038	1.03	1.107	1.167	1.066	1.267	1.073	1.093	0.97	1.016	0.935	1.184	1.247	1.003	1.257	1.071	1.041	1	1.11029	0.976553	1.04733	1.08933	1.035	1.06783	1.00049	1.02433	0.971852	1.01872	0.951229	1.11007	1.09534	0.990835	1.25187	1.11341	1.02663			470.9	489	484.9	521.4
Q9WUL7	ADP-ribosylation factor-like protein 3 OS=Mus musculus OX=10090 GN=Arl3 PE=1 SV=1	82	12	12	182	20.5	46	1	0.889	1.024	1.127	1.169	1.134	1.337	1.162	1.186	0.952	0.955	0.941	1.243	1.232	1.113	1.201	1.015	1.142	1	0.950913	0.970864	1.06625	1.0912	1.10102	1.12683	1.08348	1.11149	0.953818	0.957553	0.957333	1.16538	1.08216	1.0995	1.1961	1.05519	1.12624			6398.1	5687.4	6551	7209.7
P61208	ADP-ribosylation factor-like protein 4C OS=Mus musculus OX=10090 GN=Arl4c PE=2 SV=1	28	4	4	192	21.5	4	1	0.889	1.033	1.044	1.048	1.022	1.202	1.092	1.043	0.997	0.926	0.949	1.114	1.133	1.024	0.991	1.006	1.055	1	0.950913	0.979397	0.987727	0.978254	0.992277	1.01305	1.01821	0.977471	0.998904	0.928475	0.965472	1.04444	0.995205	1.01158	0.986954	1.04583	1.04044			633.2	563	654.2	661.1
Q80ZU0	ADP-ribosylation factor-like protein 5A OS=Mus musculus OX=10090 GN=Arl5a PE=1 SV=1	27	5	3	179	20.7	7	1	0.905	1.05	1.065	1.084	1.033	1.195	1.118	1.076	1.03	1.005	1.004	1.071	1.165	1.053	0.987	0.947	1.014	1	0.968027	0.995515	1.00759	1.01186	1.00296	1.00715	1.04245	1.0084	1.03197	1.00769	1.02143	1.00412	1.02331	1.04023	0.98297	0.984496	1			1133.8	1026.2	1190	1207.9
Q9D4P0	ADP-ribosylation factor-like protein 5B OS=Mus musculus OX=10090 GN=Arl5b PE=2 SV=3	16	3	1	179	20.4	4	1	1.064	0.988	1.053	1.11	1.087	1.302	1.137	1.065	1.029	1.049	0.88	1.17	1.15	1.059	1.074	1.011	1.119	1	1.1381	0.936732	0.996242	1.03613	1.05539	1.09733	1.06016	0.998089	1.03096	1.0518	0.895275	1.09694	1.01014	1.04616	1.06962	1.05103	1.10356			136.4	145.1	134.8	143.6
O88848	ADP-ribosylation factor-like protein 6 OS=Mus musculus OX=10090 GN=Arl6 PE=1 SV=1	62	9	9	186	20.9	12	1	1.005	1.104	1.153	1.149	1.169	1.234	1.174	1.156	1.002	1.056	1.059	1.11	1.235	1.113	1.045	1.019	1.114	1	1.07499	1.04671	1.09085	1.07253	1.135	1.04002	1.09466	1.08337	1.00391	1.05882	1.07738	1.04069	1.0848	1.0995	1.04073	1.05935	1.09862			2350.6	2363.2	2595.7	2709.7
Q9JKW0	ADP-ribosylation factor-like protein 6-interacting protein 1 OS=Mus musculus OX=10090 GN=Arl6ip1 PE=1 SV=1	26	4	4	203	23.4	55	1	0.952	1.069	1.054	1.087	1.03	1.226	1.107	1.076	1.023	1.019	1.006	1.097	1.147	1.001	1.021	0.973	1.004	1	1.0183	1.01353	0.997188	1.01466	1.00004	1.03328	1.03219	1.0084	1.02495	1.02172	1.02346	1.0285	1.0075	0.98886	1.01683	1.01153	0.990143			3870.9	3685.5	4139.2	4078.7
Q9JM93	ADP-ribosylation factor-like protein 6-interacting protein 4 OS=Mus musculus OX=10090 GN=Arl6ip4 PE=1 SV=1	4	1	1	229	25.5	1	1	0.769	0.866	1.075	1.177	1.186	1.373	1.226	1.176	0.952	0.919	0.873	1.178	1.153	1.079	0.95	1.038	1.076	1	0.822556	0.821063	1.01706	1.09867	1.15151	1.15717	1.14315	1.10211	0.953818	0.921456	0.888153	1.10444	1.01277	1.06591	0.946121	1.0791	1.06115			296.5	228	256.9	318.6
Q8VEH3	ADP-ribosylation factor-like protein 8A OS=Mus musculus OX=10090 GN=Arl8a PE=1 SV=1	75	13	3	186	21.4	110	1	0.953	1.061	1.109	1.121	1.055	1.21	1.134	1.072	1.019	1.004	0.981	1.158	1.217	1.047	1.087	0.989	1.027	1	1.01937	1.00594	1.04922	1.0464	1.02432	1.01979	1.05737	1.00465	1.02095	1.00668	0.998028	1.08569	1.06899	1.0343	1.08256	1.02816	1.01283			5646.3	5382	5992	6263.8
Q9CQW2	ADP-ribosylation factor-like protein 8B OS=Mus musculus OX=10090 GN=Arl8b PE=1 SV=1	75	14	4	186	21.5	97	1	0.974	1.076	1.13	1.092	1.081	1.189	1.118	1.082	1.015	1.027	1.021	1.124	1.21	1.063	1.066	0.99	1.042	1	1.04183	1.02017	1.06909	1.01933	1.04956	1.00209	1.04245	1.01402	1.01694	1.02975	1.03872	1.05381	1.06284	1.05011	1.06165	1.0292	1.02762			13413.2	13062.7	14429.5	15160.1
Q8BXL7	ADP-ribosylation factor-related protein 1 OS=Mus musculus OX=10090 GN=Arfrp1 PE=1 SV=2	36	5	5	201	22.6	9	1	0.924	1.061	1.09	1.15	1.08	1.291	1.123	1.116	1.046	0.994	0.987	1.131	1.168	1.025	1.077	1.005	1.05	1	0.98835	1.00594	1.03125	1.07347	1.04859	1.08806	1.04711	1.04588	1.048	0.996657	1.00413	1.06037	1.02595	1.01257	1.0726	1.04479	1.03551			1228.5	1135.5	1303.9	1339.4
Q9JKX6	ADP-sugar pyrophosphatase OS=Mus musculus OX=10090 GN=Nudt5 PE=1 SV=1	36	8	8	218	24	9	1	0.911	0.979	1.059	1.072	1.012	1.188	1.083	1.055	0.991	0.985	0.971	1.118	1.146	0.987	1.036	0.971	1.015	1	0.974445	0.928199	1.00192	1.00066	0.982567	1.00125	1.00981	0.988717	0.992892	0.987633	0.987854	1.04819	1.00662	0.975029	1.03177	1.00945	1.00099			1921.1	1751	1879.8	2034.1
Q9ESC8	AF4/FMR2 family member 4 OS=Mus musculus OX=10090 GN=Aff4 PE=1 SV=1	3	3	3	1160	126.6	3	1	0.862	1.208	1.207	1.311	1.172	1.229	1.014	1.15	1.163	0.946	0.95	1.209	1.126	1.035	1.035	0.962	0.918	1	0.922032	1.14532	1.14194	1.22375	1.13791	1.03581	0.945477	1.07775	1.16522	0.948529	0.96649	1.1335	0.989056	1.02245	1.03077	1.00009	0.90533			174.8	150.7	211.1	210.9
Q8VC66	Afadin- and alpha-actinin-binding protein OS=Mus musculus OX=10090 GN=Ssx2ip PE=1 SV=1	2	1	1	615	70.9	1	1	0.957	1.158	1.171	1.148	1.187	1.291	1.181	1.175	1.052	1.049	0.995	1.182	1.177	1.056	1.089	1.006	1.006	1	1.02365	1.09791	1.10788	1.0716	1.15248	1.08806	1.10119	1.10118	1.05401	1.0518	1.01227	1.10819	1.03385	1.04319	1.08455	1.04583	0.992115			130.7	125.1	151.4	153
Q9QZQ1	Afadin OS=Mus musculus OX=10090 GN=Afdn PE=1 SV=3	34	47	47	1820	206.4	72	1	0.853	0.921	0.881	0.919	0.816	1.009	0.908	0.868	0.965	0.856	0.832	0.81	0.916	0.795	0.78	0.781	0.795	1	0.912406	0.873209	0.833513	0.857839	0.792268	0.85039	0.84664	0.813466	0.966843	0.858288	0.846442	0.759419	0.804596	0.785358	0.776816	0.811924	0.784027			14097.3	12019	12990.3	12424.5
Q3V384	AFG1-like ATPase OS=Mus musculus OX=10090 GN=Afg1l PE=1 SV=1	5	2	2	480	54.3	3	1	0.996	1.211	1.075	1.105	1.234	1.16	1.137	1.187	1.021	1.139	1.103	1.157	1.31	1.124	0.994	1.067	1.089	1	1.06536	1.14816	1.01706	1.03146	1.19811	0.977653	1.06016	1.11242	1.02295	1.14204	1.12215	1.08475	1.15068	1.11037	0.989942	1.10925	1.07397			309	307.9	374.1	332.3
Q920A7	AFG3-like protein 1 OS=Mus musculus OX=10090 GN=Afg3l1 PE=1 SV=2	25	15	11	789	87	22	1	1.021	1.174	1.161	1.147	1.166	1.271	1.204	1.221	1.07	1.115	1.073	1.147	1.257	1.212	1.113	1.103	1.156	1	1.09211	1.11308	1.09842	1.07067	1.13209	1.0712	1.12264	1.14429	1.07204	1.11798	1.09162	1.07538	1.10412	1.1973	1.10846	1.14667	1.14004			1822	1860.6	2138.8	2116.2
Q8JZQ2	AFG3-like protein 2 OS=Mus musculus OX=10090 GN=Afg3l2 PE=1 SV=1	43	32	27	802	89.5	52	1	0.955	1.133	1.078	1.098	1.089	1.167	1.085	1.074	0.984	1.01	1.049	1.035	1.161	1.053	0.97	0.967	1.048	1	1.02151	1.07421	1.01989	1.02493	1.05733	0.983553	1.01168	1.00652	0.985879	1.0127	1.06721	0.970369	1.0198	1.04023	0.96604	1.00529	1.03354			10288.3	9826.7	11653.2	11086.9
Q8CG76	Aflatoxin B1 aldehyde reductase member 2 OS=Mus musculus OX=10090 GN=Akr7a2 PE=1 SV=3	40	12	12	367	40.6	19	1	0.95	1.1	1.135	1.133	1.118	1.257	1.135	1.156	0.976	1.009	1.017	1.152	1.23	1.071	1.089	1.019	1.107	1	1.01616	1.04292	1.07382	1.0576	1.08548	1.05941	1.0583	1.08337	0.977864	1.0117	1.03465	1.08006	1.08041	1.05801	1.08455	1.05935	1.09172			4001.7	3800	4401.7	4540.5
Q80WT5	Aftiphilin OS=Mus musculus OX=10090 GN=Aftph PE=1 SV=2	7	4	4	931	101.1	5	1	0.905	1.098	1.069	1.036	1.03	1.167	1.055	1.078	1.008	1.016	1.011	1.062	1.155	0.998	0.98	1.015	1.023	1	0.968027	1.04102	1.01138	0.967053	1.00004	0.983553	0.983706	1.01027	1.00992	1.01872	1.02855	0.995683	1.01453	0.985896	0.975999	1.05519	1.00888			528.1	477.7	580.1	564.5
A2ASQ1	Agrin OS=Mus musculus OX=10090 GN=Agrn PE=1 SV=1	18	23	23	1950	207.4	33	1	0.95	1.003	1.061	1.028	0.967	1.117	1.08	0.985	0.951	0.956	0.946	0.996	1.128	0.919	0.933	0.876	0.905	1	1.01616	0.950954	1.00381	0.959585	0.938876	0.941413	1.00702	0.923115	0.952816	0.958555	0.96242	0.933805	0.990813	0.907854	0.929191	0.910685	0.892509			5270.2	5008.4	5285.2	5593.6
O08915	AH receptor-interacting protein OS=Mus musculus OX=10090 GN=Aip PE=1 SV=1	34	9	9	330	37.6	10	1	0.922	1.053	1.097	1.087	1.077	1.19	1.102	1.082	0.971	1.006	1.015	1.11	1.177	1.042	1.023	0.945	1.05	1	0.986211	0.998359	1.03787	1.01466	1.04568	1.00294	1.02753	1.01402	0.972854	1.00869	1.03262	1.04069	1.03385	1.02936	1.01882	0.982417	1.03551			1581.6	1458	1665.3	1734.8
O08715	A-kinase anchor protein 1, mitochondrial OS=Mus musculus OX=10090 GN=Akap1 PE=1 SV=4	13	7	7	857	92.1	9	1	0.818	0.969	0.95	0.994	0.898	1.067	0.935	0.901	0.934	0.885	0.902	0.946	0.976	0.885	0.843	0.845	0.874	1	0.874968	0.918718	0.898794	0.927848	0.871883	0.899273	0.871815	0.844392	0.935784	0.887366	0.917657	0.886927	0.857299	0.874267	0.839558	0.878458	0.861937			1390.5	1136.9	1347.7	1320.4
O88845	A-kinase anchor protein 10, mitochondrial OS=Mus musculus OX=10090 GN=Akap10 PE=1 SV=3	15	6	6	662	73.6	8	1	0.906	1.159	1.131	1.155	1.15	1.247	1.131	1.174	1.059	1.019	1.048	1.161	1.239	1.184	1.14	1.061	1.208	1	0.969097	1.09886	1.07004	1.07813	1.11655	1.05098	1.05457	1.10024	1.06102	1.02172	1.06619	1.0885	1.08831	1.16964	1.13535	1.10301	1.19133			361.1	327.3	418.5	408.3
Q9WTQ5	A-kinase anchor protein 12 OS=Mus musculus OX=10090 GN=Akap12 PE=1 SV=1	31	32	32	1684	180.6	41	1	0.82	0.792	0.8	0.834	0.65	0.864	0.753	0.679	1.008	0.804	0.717	0.675	0.766	0.641	0.617	0.658	0.627	1	0.877107	0.750903	0.756879	0.778496	0.631096	0.728183	0.702114	0.63634	1.00992	0.806149	0.729445	0.63285	0.672839	0.633226	0.614481	0.684053	0.618346			10001.3	8201.6	7923.6	7996.2
E9Q394	A-kinase anchor protein 13 OS=Mus musculus OX=10090 GN=Akap13 PE=1 SV=1	0	1	1	2776	303.8	1	1	0.888	0.889	0.925	1.08	0.779	0.976	0.877	0.89	1.091	0.825	0.837	0.892	0.862	0.867	0.784	0.7	0.747	1	0.949843	0.842869	0.875141	1.00812	0.756344	0.822577	0.817735	0.834084	1.09308	0.827205	0.851528	0.836299	0.757164	0.856485	0.780799	0.727716	0.73669			140.1	124.4	124.6	129.6
O54931	A-kinase anchor protein 2 OS=Mus musculus OX=10090 GN=Akap2 PE=1 SV=3	4	2	2	893	98.5	2	1	0.643	0.746	0.584	0.711	0.552	0.728	0.579	0.574	0.955	0.702	0.747	0.513	0.604	0.54	0.484	0.483	0.484	1	0.687781	0.70729	0.552522	0.663682	0.535946	0.613562	0.539873	0.537937	0.956824	0.703876	0.759966	0.480966	0.530542	0.533451	0.482024	0.502124	0.47732			293.8	189	219.2	171.7
D3YVF0	A-kinase anchor protein 5 OS=Mus musculus OX=10090 GN=Akap5 PE=1 SV=2	34	12	12	745	79.4	14	1	0.87	1.003	0.824	0.791	0.809	0.861	0.821	0.845	0.996	0.887	0.945	0.665	0.892	0.782	0.635	0.772	0.79	1	0.93059	0.950954	0.779585	0.738358	0.785471	0.725655	0.765519	0.791911	0.997902	0.889371	0.961403	0.623474	0.783515	0.772516	0.632408	0.802567	0.779096			2295.7	1998	2302.8	1891.2
Q7TN79	A-kinase anchor protein 7 isoform gamma OS=Mus musculus OX=10090 GN=Akap7 PE=1 SV=2	18	7	7	314	35.5	27	1	0.929	0.945	0.871	0.884	0.882	0.891	0.898	0.864	0.941	0.93	0.86	0.824	1.05	0.693	0.739	0.803	0.816	1	0.993698	0.895964	0.824052	0.825169	0.856348	0.750939	0.837316	0.809717	0.942797	0.932486	0.874928	0.772545	0.922299	0.684595	0.735983	0.834795	0.804737			5821.5	5407.7	5500.8	5072.6
Q9DBR0	A-kinase anchor protein 8 OS=Mus musculus OX=10090 GN=Akap8 PE=1 SV=1	11	6	6	687	76.2	10	1	0.92	0.962	0.983	1.041	0.947	1.1	0.945	0.916	0.976	0.954	0.909	0.992	1.072	0.935	0.911	0.847	0.904	1	0.984072	0.912081	0.930015	0.97172	0.919458	0.927085	0.881139	0.85845	0.977864	0.95655	0.924778	0.930054	0.941624	0.92366	0.907281	0.880537	0.891523			1477.9	1360	1421.9	1453
Q9R0L7	A-kinase anchor protein 8-like OS=Mus musculus OX=10090 GN=Akap8l PE=1 SV=1	16	8	8	642	71.4	11	1	0.901	0.999	0.978	1.02	0.966	1.008	0.883	0.877	0.968	0.978	0.921	1.013	1.042	0.945	0.849	0.775	0.812	1	0.963748	0.947161	0.925284	0.952118	0.937905	0.849547	0.823329	0.8219	0.969848	0.980614	0.936986	0.949743	0.915272	0.933539	0.845534	0.805686	0.800793			2753.3	2481.7	2751	2693.2
Q70FJ1	A-kinase anchor protein 9 OS=Mus musculus OX=10090 GN=Akap9 PE=1 SV=2	7	19	19	3797	435.9	23	1	0.878	1.047	1.076	1.135	1.069	1.281	1.127	1.121	0.997	1.004	0.98	1.152	1.166	1.063	1.044	1.012	1.065	1	0.939147	0.992671	1.018	1.05946	1.03791	1.07963	1.05084	1.05057	0.998904	1.00668	0.99701	1.08006	1.02419	1.05011	1.03974	1.05207	1.0503			3949.4	3467.4	4133.8	4250.6
Q6NSW3	A-kinase anchor protein SPHKAP OS=Mus musculus OX=10090 GN=Sphkap PE=1 SV=2	23	29	29	1687	185	37	1	0.851	0.921	0.941	1.019	0.86	1.066	0.972	0.91	0.898	0.855	0.835	0.886	1.037	0.865	0.873	0.863	0.88	1	0.910266	0.873209	0.890279	0.951184	0.834988	0.89843	0.906315	0.852827	0.899715	0.857285	0.849494	0.830674	0.91088	0.854509	0.869436	0.89717	0.867854			5850.7	4978	5391.3	5505.7
Q64362	AKT-interacting protein OS=Mus musculus OX=10090 GN=Aktip PE=1 SV=1	35	7	7	292	32.9	8	1	0.871	1.038	1.027	1.031	0.999	1.233	1.048	1.074	1.004	0.965	0.929	1.043	1.072	0.993	0.979	0.932	1.003	1	0.931659	0.984138	0.971643	0.962386	0.969945	1.03918	0.977179	1.00652	1.00592	0.967579	0.945125	0.97787	0.941624	0.980957	0.975003	0.968902	0.989156			1313.7	1143.9	1363	1349.6
P58742	Aladin OS=Mus musculus OX=10090 GN=Aaas PE=1 SV=1	15	6	6	546	59.4	7	1	1.03	1.043	1.077	1.106	1.059	1.236	1.062	1.083	0.982	1	1.004	1.153	1.204	1.011	1.116	0.983	1.039	1	1.10173	0.988878	1.01895	1.03239	1.0282	1.04171	0.990233	1.01496	0.983875	1.00267	1.02143	1.081	1.05757	0.998738	1.11144	1.02192	1.02466			1028.8	1059.6	1072.8	1108.1
Q8BGT5	Alanine aminotransferase 2 OS=Mus musculus OX=10090 GN=Gpt2 PE=1 SV=1	45	18	18	522	57.9	37	1	0.907	1.057	1.071	1.111	1.036	1.192	1.074	1.036	0.945	0.98	0.983	1.068	1.13	1.004	0.951	0.931	0.971	1	0.970166	1.00215	1.01327	1.03706	1.00587	1.00462	1.00142	0.970911	0.946805	0.982619	1.00006	1.00131	0.99257	0.991823	0.947117	0.967863	0.957598			5912.4	5363.8	6252.3	6329.9
Q8BGQ7	Alanine--tRNA ligase, cytoplasmic OS=Mus musculus OX=10090 GN=Aars1 PE=1 SV=1	77	57	57	968	106.8	231	1	0.9	1.019	1.083	1.065	1.08	1.262	1.106	1.125	0.984	0.964	0.962	1.173	1.181	1.045	1.096	0.994	1.065	1	0.962679	0.966124	1.02462	0.994123	1.04859	1.06362	1.03126	1.05432	0.985879	0.966577	0.978698	1.09975	1.03737	1.03233	1.09153	1.03336	1.0503			35050.8	31554.9	35703.6	37958.7
Q14CH7	Alanine--tRNA ligase, mitochondrial OS=Mus musculus OX=10090 GN=Aars2 PE=1 SV=1	14	10	10	980	106.7	14	1	0.931	1.119	1.077	1.106	1.074	1.212	1.095	1.115	1.015	1.055	1.053	1.099	1.174	1.078	1.035	1.038	1.102	1	0.995838	1.06093	1.01895	1.03239	1.04276	1.02148	1.021	1.04495	1.01694	1.05782	1.07128	1.03037	1.03122	1.06493	1.03077	1.0791	1.08679			1479.3	1377.1	1655.8	1593.4
Q3THG9	Alanyl-tRNA editing protein Aarsd1 OS=Mus musculus OX=10090 GN=Aarsd1 PE=1 SV=2	50	12	12	412	44.9	21	1	0.874	0.985	1.08	1.133	1.07	1.321	1.108	1.105	0.979	0.932	0.923	1.236	1.162	1.03	1.144	0.967	1.058	1	0.934868	0.933888	1.02179	1.0576	1.03888	1.11334	1.03312	1.03558	0.980869	0.934491	0.939021	1.15882	1.02068	1.01751	1.13933	1.00529	1.0434			3633.8	3175.1	3580.3	3925.8
P07724	Albumin OS=Mus musculus OX=10090 GN=Alb PE=1 SV=3	7	3	3	608	68.6	42	1	1.025	1.245	1.697	1.239	1.493	1.441	1.671	2.22	0.931	1.317	1.231	1.527	1.921	1.441	1.243	1.345	2.498	1	1.09638	1.1804	1.60553	1.15654	1.44958	1.21448	1.55808	2.08052	0.932778	1.32052	1.25237	1.43165	1.68737	1.42352	1.23793	1.39826	2.46352			4179.3	4284.3	5204.5	7093.2
P28474	Alcohol dehydrogenase class-3 OS=Mus musculus OX=10090 GN=Adh5 PE=1 SV=3	55	17	17	374	39.5	63	1	0.896	0.979	1.059	1.124	1.035	1.276	1.092	1.071	0.989	0.933	0.916	1.142	1.169	1.001	1.086	0.968	1.005	1	0.9584	0.928199	1.00192	1.0492	1.0049	1.07542	1.01821	1.00371	0.990889	0.935494	0.9319	1.07069	1.02683	0.98886	1.08157	1.00633	0.991129			10259.3	9189.8	10040.3	10863.7
P24549	Aldehyde dehydrogenase 1A1 OS=Mus musculus OX=10090 GN=Aldh1a1 PE=1 SV=5	9	6	3	501	54.4	8	1	1.008	1.195	1.132	1.091	1.166	1.232	1.172	1.205	0.938	1.032	1.06	1.116	1.239	1.134	1.009	1.062	1.17	1	1.0782	1.13299	1.07098	1.01839	1.13209	1.03834	1.0928	1.12929	0.939791	1.03476	1.0784	1.04631	1.08831	1.12025	1.00488	1.10405	1.15385			1528.2	1540.1	1826.9	1730.2
P47740	Aldehyde dehydrogenase family 3 member A2 OS=Mus musculus OX=10090 GN=Aldh3a2 PE=1 SV=2	34	14	14	484	53.9	37	1	0.941	1.012	1.049	1.074	0.999	1.202	1.062	1.038	0.999	0.973	0.96	1.132	1.126	0.981	1.056	0.927	0.965	1	1.00653	0.959487	0.992457	1.00252	0.969945	1.01305	0.990233	0.972785	1.00091	0.975601	0.976663	1.06131	0.989056	0.969102	1.05169	0.963704	0.951681			4257.1	4004.8	4309	4467
Q9CZS1	Aldehyde dehydrogenase X, mitochondrial OS=Mus musculus OX=10090 GN=Aldh1b1 PE=1 SV=1	40	17	15	519	57.5	29	1	0.868	0.994	0.994	1.102	0.968	1.134	1.003	0.962	1.002	0.905	0.909	1.089	1.083	0.96	1.011	0.876	0.924	1	0.92845	0.942421	0.940422	1.02866	0.939847	0.95574	0.93522	0.90156	1.00391	0.907419	0.924778	1.021	0.951286	0.948357	1.00687	0.910685	0.911247			5732.5	4976.9	5695.6	5698.2
O35945	Aldehyde dehydrogenase, cytosolic 1 OS=Mus musculus OX=10090 GN=Aldh1a7 PE=1 SV=1	9	5	2	501	54.6	7	1	0.878	1.104	1.074	1.026	1.091	1.164	1.103	1.071	0.938	0.961	0.963	1.051	1.116	1.03	0.936	1.02	1.001	1	0.939147	1.04671	1.01611	0.957718	1.05927	0.981025	1.02846	1.00371	0.939791	0.963569	0.979715	0.98537	0.980272	1.01751	0.932179	1.06039	0.987184			519.4	456.2	573.3	557.8
P47738	Aldehyde dehydrogenase, mitochondrial OS=Mus musculus OX=10090 GN=Aldh2 PE=1 SV=1	56	24	22	519	56.5	74	1	0.934	1.079	1.112	1.137	1.057	1.205	1.089	1.057	1.007	1.02	0.993	1.149	1.176	1.025	1.05	0.96	0.996	1	0.999047	1.02301	1.05206	1.06133	1.02626	1.01558	1.01541	0.990591	1.00892	1.02273	1.01024	1.07725	1.03298	1.01257	1.04571	0.998011	0.982253			12851.5	12007.2	13864.8	14291.5
O54754	Aldehyde oxidase 1 OS=Mus musculus OX=10090 GN=Aox1 PE=1 SV=2	1	2	2	1333	146.6	2	1	0.961	1.187	1.128	1.138	1.166	1.225	1.171	1.19	1.047	1.061	1.143	1.096	1.225	1.12	0.954	1.102	1.115	1	1.02793	1.12541	1.0672	1.06226	1.13209	1.03244	1.09187	1.11524	1.049	1.06384	1.16284	1.02756	1.07602	1.10642	0.950105	1.14563	1.09961			516.9	496.9	613.8	583
Q9JII6	Aldo-keto reductase family 1 member A1 OS=Mus musculus OX=10090 GN=Akr1a1 PE=1 SV=3	77	22	21	325	36.6	58	1	0.947	1.047	1.09	1.066	1.059	1.192	1.118	1.11	0.964	0.998	0.987	1.102	1.196	1.032	1.054	0.979	1.05	1	1.01295	0.992671	1.03125	0.995056	1.0282	1.00462	1.04245	1.04026	0.965841	1.00067	1.00413	1.03319	1.05054	1.01948	1.0497	1.01776	1.03551			8790.5	8328.9	9206.8	9577.7
P45376	Aldo-keto reductase family 1 member B1 OS=Mus musculus OX=10090 GN=Akr1b1 PE=1 SV=3	74	20	20	316	35.7	97	1	0.936	1.131	1.117	1.109	1.138	1.247	1.135	1.17	0.975	1.004	1.055	1.141	1.27	1.117	1.084	1.02	1.145	1	1.00119	1.07231	1.05679	1.03519	1.1049	1.05098	1.0583	1.09649	0.976862	1.00668	1.07331	1.06975	1.11554	1.10345	1.07957	1.06039	1.1292			11163.9	10443.9	12628.6	12472.8
P21300	Aldo-keto reductase family 1 member B7 OS=Mus musculus OX=10090 GN=Akr1b7 PE=1 SV=4	5	2	1	316	36	3	1	0.906	1.035	1.064	1.062	1.116	1.013	0.988	0.889	0.894	1.005	1.015	1.098	1.127	0.992	0.795	0.802	0.907	1	0.969097	0.981293	1.00665	0.991322	1.08354	0.853761	0.921234	0.833146	0.895707	1.00769	1.03262	1.02944	0.989934	0.979969	0.791754	0.833755	0.894481			409.3	370.9	423.7	435.3
P45377	Aldose reductase-related protein 2 OS=Mus musculus OX=10090 GN=Akr1b8 PE=1 SV=2	8	2	1	316	36.1	2	1	1.228	1.98	1.95	1.129	1.525	1.881	1.574	1.693	1.337	1.188	1.96	1.297	1.475	1.762	1.653	1.485	2.089	1	1.31352	1.87726	1.84489	1.05386	1.48065	1.58532	1.46763	1.58663	1.33955	1.19118	1.99402	1.21601	1.29561	1.74063	1.64625	1.5438	2.06017			10.1	12.4	20	19.7
Q80UG6	ALK and LTK ligand 2 OS=Mus musculus OX=10090 GN=Alkal2 PE=2 SV=3	7	1	1	151	17.5	1	1	1.285	1.225	1.223	0.918	1.079	1.299	1.384	1.164	1.133	1.598	1.143	1.295	1.16	1.538	1.084	1.143	1.271	1	1.37449	1.16143	1.15708	0.856906	1.04762	1.0948	1.29047	1.09087	1.13516	1.60227	1.16284	1.21413	1.01892	1.51935	1.07957	1.18826	1.25346			64.5	82.9	79	78.9
P09242	Alkaline phosphatase, tissue-nonspecific isozyme OS=Mus musculus OX=10090 GN=Alpl PE=1 SV=2	5	2	2	524	57.5	2	1	1.043	1.164	1.26	1.137	1.178	1.271	1.233	1.151	1.118	1.146	1.024	1.142	1.248	1.215	1.127	1.02	1.078	1	1.11564	1.1036	1.19208	1.06133	1.14374	1.0712	1.14968	1.07869	1.12013	1.14906	1.04177	1.07069	1.09622	1.20026	1.1224	1.06039	1.06312			560.2	584.3	652.3	706
Q80Y20	Alkylated DNA repair protein alkB homolog 8 OS=Mus musculus OX=10090 GN=Alkbh8 PE=1 SV=1	18	9	9	664	74.7	11	1	0.918	1.053	1.044	1.087	1.031	1.183	1.106	1.052	0.997	0.995	0.97	1.084	1.149	1.048	0.977	0.945	0.988	1	0.981932	0.998359	0.987727	1.01466	1.00101	0.997038	1.03126	0.985906	0.998904	0.99766	0.986837	1.01631	1.00926	1.03529	0.973011	0.982417	0.974363			905.2	831.2	952.8	945.4
Q8C0I1	Alkyldihydroxyacetonephosphate synthase, peroxisomal OS=Mus musculus OX=10090 GN=Agps PE=1 SV=1	59	26	26	645	71.6	48	1	0.926	1.018	1.061	1.081	1.03	1.212	1.102	1.051	0.974	0.995	0.949	1.123	1.142	1.007	1.062	0.967	1.016	1	0.99049	0.965176	1.00381	1.00906	1.00004	1.02148	1.02753	0.984968	0.97586	0.99766	0.965472	1.05287	1.00311	0.994787	1.05766	1.00529	1.00198			8236.1	7626.6	8384.3	8735.5
Q33DR3	All trans-polyprenyl-diphosphate synthase PDSS2 OS=Mus musculus OX=10090 GN=Pdss2 PE=1 SV=2	1	1	1	401	44	1	1	0.861	0.98	0.931	0.982	0.862	1.257	1.094	1.028	0.827	0.909	0.901	1.176	1.091	1.091	1.534	1.53	1.083	1	0.920963	0.929147	0.880818	0.916647	0.83693	1.05941	1.02007	0.963413	0.828579	0.91143	0.916639	1.10256	0.958313	1.07777	1.52774	1.59058	1.06805			136.7	117.7	133.9	127.3
Q9EQX4	Allograft inflammatory factor 1-like OS=Mus musculus OX=10090 GN=Aif1l PE=1 SV=1	7	1	1	150	17	1	1	0.845	0.967	1.04	1.024	0.964	1.132	1.11	1.047	1.031	0.978	0.942	1.084	1.093	0.906	0.923	0.868	0.941	1	0.903848	0.916822	0.983943	0.955851	0.935963	0.954055	1.03499	0.98122	1.03297	0.980614	0.958351	1.01631	0.96007	0.895012	0.919232	0.902368	0.928012			461.9	390.1	446.5	480.6
Q6PGD0	All-trans retinoic acid-induced differentiation factor OS=Mus musculus OX=10090 GN=Atraid PE=2 SV=2	24	5	5	223	23.8	10	1	1.059	1.06	1.224	1.118	1.077	1.241	1.208	1.08	0.92	1.041	0.99	1.148	1.237	1.047	1.069	1.023	1.045	1	1.13275	1.005	1.15802	1.0436	1.04568	1.04592	1.12637	1.01215	0.921757	1.04378	1.00718	1.07631	1.08656	1.0343	1.06464	1.06351	1.03058			1544.5	1635.8	1637.3	1891
Q64FW2	All-trans-retinol 13,14-reductase OS=Mus musculus OX=10090 GN=Retsat PE=1 SV=3	6	2	2	609	67.3	3	1	0.969	0.973	0.902	0.995	1.043	1.156	1.026	1.084	1.114	0.955	0.926	1.194	1.248	1.115	1.144	0.926	0.941	1	1.03648	0.922511	0.853381	0.928781	1.01267	0.974282	0.956666	1.0159	1.11613	0.957553	0.942073	1.11944	1.09622	1.10148	1.13933	0.962665	0.928012			129	125	125.5	116.4
Q8R2R3	Alpha- and gamma-adaptin-binding protein p34 OS=Mus musculus OX=10090 GN=Aagab PE=1 SV=2	25	5	5	316	34.5	5	1	0.963	1.02	1.004	0.997	0.996	1.137	0.992	1.021	1.001	0.984	0.938	1.008	1.1	0.922	0.983	0.858	0.928	1	1.03007	0.967072	0.949883	0.930648	0.967033	0.958269	0.924963	0.956853	1.00291	0.98663	0.954281	0.945055	0.966218	0.910818	0.978987	0.891972	0.915191			812.5	782.1	828.4	816.1
Q8BHC9	Alpha-(1,3)-fucosyltransferase 11 OS=Mus musculus OX=10090 GN=Fut11 PE=1 SV=1	12	5	5	489	55.5	6	1	0.883	0.994	1.01	1.066	0.962	1.087	1.072	1.094	1.023	0.96	0.908	0.977	1.069	0.999	0.949	0.887	0.897	1	0.944495	0.942421	0.95556	0.995056	0.934022	0.916129	0.999557	1.02527	1.02495	0.962566	0.923761	0.915991	0.938988	0.986884	0.945126	0.922121	0.884619			415.8	367	413.4	419.9
Q9WTS2	Alpha-(1,6)-fucosyltransferase OS=Mus musculus OX=10090 GN=Fut8 PE=1 SV=2	37	15	15	575	66.5	18	1	1.002	1.096	1.048	1.028	1.07	1.139	1.099	1.087	0.974	1.057	1.028	1.066	1.173	1	0.973	0.965	1.032	1	1.07178	1.03913	0.991511	0.959585	1.03888	0.959955	1.02473	1.01871	0.97586	1.05983	1.04584	0.999434	1.03034	0.987872	0.969028	1.00321	1.01776			3493.3	3501.4	3827.3	3661.1
Q99JW1	Alpha/beta hydrolase domain-containing protein 17A OS=Mus musculus OX=10090 GN=Abhd17a PE=1 SV=1	38	8	7	310	33.9	14	1	0.889	1.068	1.08	1.12	1.073	1.25	1.097	1.168	1.055	0.98	0.993	1.076	1.163	1.055	1.032	1.009	1.043	1	0.950913	1.01258	1.02179	1.04546	1.04179	1.05351	1.02287	1.09462	1.05701	0.982619	1.01024	1.00881	1.02156	1.0422	1.02779	1.04895	1.0286			1419.6	1261.6	1515.5	1532.5
Q7M759	Alpha/beta hydrolase domain-containing protein 17B OS=Mus musculus OX=10090 GN=Abhd17b PE=1 SV=1	56	9	9	288	32.2	13	1	1.004	1.161	1.121	1.13	1.119	1.23	1.202	1.157	1.044	1.073	1.017	1.159	1.227	1.151	1.036	1.029	1.138	1	1.07392	1.10076	1.06058	1.0548	1.08646	1.03665	1.12077	1.08431	1.04599	1.07587	1.03465	1.08663	1.07777	1.13704	1.03177	1.06974	1.12229			1043.6	1048	1211.3	1170.3
Q8VCV1	Alpha/beta hydrolase domain-containing protein 17C OS=Mus musculus OX=10090 GN=Abhd17c PE=1 SV=2	43	8	7	320	35.1	16	1	0.915	1.058	1.105	1.139	1.104	1.265	1.173	1.148	1.056	0.99	0.977	1.187	1.233	1.066	1.119	0.987	1.035	1	0.978723	1.0031	1.04544	1.0632	1.07189	1.06615	1.09373	1.07587	1.05802	0.992646	0.993958	1.11288	1.08304	1.05307	1.11443	1.02608	1.02071			1245.5	1139.4	1317.4	1376.6
Q8VDI9	Alpha-1,2-mannosyltransferase ALG9 OS=Mus musculus OX=10090 GN=Alg9 PE=2 SV=1	20	8	8	611	69.5	13	1	0.896	0.991	1.047	1.062	1.048	1.188	1.069	1.028	1.013	0.936	0.963	1.111	1.156	1.007	1.075	0.987	1.029	1	0.9584	0.939577	0.990565	0.991322	1.01752	1.00125	0.99676	0.963413	1.01493	0.938502	0.979715	1.04162	1.01541	0.994787	1.07061	1.02608	1.0148			1127.3	1009.6	1116.6	1180.3
Q9DBE8	Alpha-1,3/1,6-mannosyltransferase ALG2 OS=Mus musculus OX=10090 GN=Alg2 PE=1 SV=2	53	19	19	415	47.4	60	1	0.905	1.026	1.023	1.047	1.033	1.173	1.048	1.03	0.942	0.952	0.941	1.062	1.089	0.995	1.001	0.932	1.009	1	0.968027	0.97276	0.967859	0.977321	1.00296	0.98861	0.977179	0.965288	0.943799	0.954545	0.957333	0.995683	0.956556	0.982932	0.996913	0.968902	0.995073			11558.2	10459.5	11860.9	11818.7
P27808	Alpha-1,3-mannosyl-glycoprotein 2-beta-N-acetylglucosaminyltransferase OS=Mus musculus OX=10090 GN=Mgat1 PE=1 SV=1	10	2	2	447	51.7	4	1	0.89	1.053	1.114	1.123	1.025	1.207	1.076	1.055	0.929	0.987	0.935	1.135	1.182	0.983	1.056	0.918	1.015	1	0.951982	0.998359	1.05395	1.04826	0.995189	1.01727	1.00329	0.988717	0.930774	0.989638	0.951229	1.06412	1.03825	0.971078	1.05169	0.954348	1.00099			399.3	355.4	420.6	444.8
Q812G0	Alpha-1,3-mannosyl-glycoprotein 4-beta-N-acetylglucosaminyltransferase A OS=Mus musculus OX=10090 GN=Mgat4a PE=2 SV=1	4	1	1	535	61.4	1	1	0.842	1.302	1.201	1.177	1.082	1.341	1.132	1.218	0.929	1.056	1.093	1.326	1.16	1.089	1.082	1.002	1.138	1	0.900639	1.23444	1.13626	1.09867	1.05053	1.1302	1.0555	1.14148	0.930774	1.05882	1.11197	1.2432	1.01892	1.07579	1.07758	1.04167	1.12229			46.3	39	60.3	55.6
Q812F8	Alpha-1,3-mannosyl-glycoprotein 4-beta-N-acetylglucosaminyltransferase B OS=Mus musculus OX=10090 GN=Mgat4b PE=2 SV=1	13	4	4	548	63.3	6	1	0.806	0.988	0.995	1.021	0.967	1.077	1.009	0.958	0.944	0.95	0.874	0.984	0.993	0.934	0.822	0.892	0.904	1	0.862132	0.936732	0.941368	0.953051	0.938876	0.907701	0.940815	0.897811	0.945803	0.952539	0.889171	0.922554	0.872232	0.922672	0.818644	0.927319	0.891523			858.5	691.8	848.3	854.3
Q921V5	Alpha-1,6-mannosyl-glycoprotein 2-beta-N-acetylglucosaminyltransferase OS=Mus musculus OX=10090 GN=Mgat2 PE=1 SV=1	23	9	9	442	51	9	1	0.962	1.009	1.056	0.999	1.017	1.177	1.055	0.994	0.972	0.995	0.952	1.064	1.068	0.988	0.965	0.896	0.961	1	1.029	0.956643	0.99908	0.932515	0.987422	0.991981	0.983706	0.93155	0.973856	0.99766	0.968524	0.997558	0.93811	0.976017	0.96106	0.931477	0.947736			1801.5	1732.6	1817.1	1901.8
Q8R4G6	Alpha-1,6-mannosylglycoprotein 6-beta-N-acetylglucosaminyltransferase A OS=Mus musculus OX=10090 GN=Mgat5 PE=1 SV=1	24	12	12	740	84.5	12	1	1.065	1.166	1.152	1.118	1.156	1.177	1.14	1.154	1.024	1.067	1.118	1.094	1.213	1.152	1.008	0.992	1.114	1	1.13917	1.1055	1.08991	1.0436	1.12238	0.991981	1.06296	1.0815	1.02596	1.06985	1.13741	1.02569	1.06548	1.13803	1.00388	1.03128	1.09862			1308.5	1393.4	1525.4	1506.8
Q61234	Alpha-1-syntrophin OS=Mus musculus OX=10090 GN=Snta1 PE=1 SV=1	31	11	10	503	53.6	17	1	0.942	1.013	1.051	1.072	0.972	1.181	1.031	1.005	1.007	0.976	0.984	1.055	1.111	0.967	0.984	0.895	0.923	1	1.0076	0.960435	0.99435	1.00066	0.943731	0.995352	0.961328	0.941858	1.00892	0.978609	1.00108	0.98912	0.97588	0.955272	0.979983	0.930437	0.91026			3133.1	2952.1	3173.3	3293.4
O35696	Alpha-2,8-sialyltransferase 8B OS=Mus musculus OX=10090 GN=St8sia2 PE=1 SV=2	12	5	5	375	42.4	5	1	0.978	1.036	1.106	1.121	1.034	1.197	1.107	1.065	0.963	1.028	0.966	1.091	1.181	0.983	1.064	0.992	0.982	1	1.04611	0.982241	1.04639	1.0464	1.00393	1.00884	1.03219	0.998089	0.964839	1.03075	0.982767	1.02287	1.03737	0.971078	1.05966	1.03128	0.968446			1231.2	1203.9	1275.9	1361.6
Q01338	Alpha-2A adrenergic receptor OS=Mus musculus OX=10090 GN=Adra2a PE=1 SV=2	13	3	3	465	50.5	5	1	0.983	1.228	1.204	1.069	1.189	1.133	1.212	1.262	0.981	1.114	1.173	1.088	1.446	1.095	1.006	1.153	1.218	1	1.05146	1.16428	1.1391	0.997857	1.15442	0.954898	1.1301	1.18271	0.982873	1.11698	1.19336	1.02006	1.27014	1.08172	1.00189	1.19865	1.20119			458.1	450.5	562.5	551.5
P55302	Alpha-2-macroglobulin receptor-associated protein OS=Mus musculus OX=10090 GN=Lrpap1 PE=1 SV=1	45	17	17	360	42.2	34	1	1.091	1.156	1.005	0.94	0.989	1.001	0.991	1.018	0.956	1.11	1.065	0.856	1.041	0.94	0.817	0.871	0.934	1	1.16698	1.09601	0.950829	0.877442	0.960236	0.843647	0.924031	0.954042	0.957826	1.11297	1.08349	0.802547	0.914394	0.9286	0.813664	0.905487	0.921109			7070.8	7716.9	8177.1	7107
Q6GQT1	Alpha-2-macroglobulin-P OS=Mus musculus OX=10090 GN=A2m PE=2 SV=2	1	2	2	1474	164.2	4	1	1.049	1.126	1.16	1.109	1.131	1.202	1.168	1.16	0.93	1.021	1.024	1.138	1.282	1.092	1.101	1.047	1.158	1	1.12206	1.06757	1.09747	1.03519	1.09811	1.01305	1.08907	1.08712	0.931776	1.02373	1.04177	1.06694	1.12608	1.07876	1.09651	1.08846	1.14202			1483.2	1555.7	1669.4	1720
Q7TPR4	Alpha-actinin-1 OS=Mus musculus OX=10090 GN=Actn1 PE=1 SV=1	67	46	27	892	103	120	1	0.895	1.076	0.883	0.935	0.877	1.022	0.91	0.936	0.967	0.98	1.026	0.831	0.966	0.87	0.802	0.831	0.886	1	0.957331	1.02017	0.835405	0.872775	0.851494	0.861346	0.848505	0.877194	0.968847	0.982619	1.04381	0.779108	0.848515	0.859448	0.798726	0.863903	0.873771			8639.8	7729.1	9297.5	7625.9
Q9JI91	Alpha-actinin-2 OS=Mus musculus OX=10090 GN=Actn2 PE=1 SV=2	34	24	12	894	103.8	46	1	0.911	1.041	0.947	0.907	0.904	1.118	1.067	1.027	0.993	0.992	0.999	0.846	1.038	0.911	0.884	0.962	0.979	1	0.974445	0.986982	0.895955	0.846638	0.877708	0.942256	0.994895	0.962476	0.994896	0.994651	1.01634	0.793171	0.911759	0.899951	0.880391	1.00009	0.965488			1830.4	1668	1904.7	1734.3
P57780	Alpha-actinin-4 OS=Mus musculus OX=10090 GN=Actn4 PE=1 SV=1	68	52	36	912	104.9	160	1	0.946	1.066	0.932	0.915	0.882	1.007	0.941	0.908	1.006	1.01	1.016	0.833	0.99	0.87	0.792	0.838	0.866	1	1.01188	1.01068	0.881764	0.854106	0.856348	0.848704	0.87741	0.850953	1.00792	1.0127	1.03364	0.780983	0.869596	0.859448	0.788767	0.87118	0.854047			31395.6	29688	33470.2	29274.9
Q9QYC0	Alpha-adducin OS=Mus musculus OX=10090 GN=Add1 PE=1 SV=2	53	27	26	735	80.6	119	1	0.842	0.947	0.881	0.917	0.809	0.983	0.871	0.845	0.97	0.86	0.857	0.79	0.918	0.8	0.762	0.77	0.796	1	0.900639	0.89786	0.833513	0.855972	0.785471	0.828477	0.81214	0.791911	0.971852	0.862299	0.871875	0.740668	0.806353	0.790297	0.758889	0.800488	0.785013			24085.1	20283.6	22813.9	21215
Q9DBF1	Alpha-aminoadipic semialdehyde dehydrogenase OS=Mus musculus OX=10090 GN=Aldh7a1 PE=1 SV=4	58	20	20	539	58.8	47	1	0.959	1.095	1.14	1.096	1.054	1.184	1.107	1.072	0.998	1.088	1.076	1.109	1.211	1.035	0.974	0.97	1.004	1	1.02579	1.03818	1.07855	1.02306	1.02335	0.997881	1.03219	1.00465	0.999906	1.09091	1.09468	1.03975	1.06372	1.02245	0.970024	1.00841	0.990143			5834.9	5598.4	6386.6	6650.4
P61164	Alpha-centractin OS=Mus musculus OX=10090 GN=Actr1a PE=1 SV=1	77	20	8	376	42.6	103	1	0.906	1.053	1.052	1.064	1.033	1.182	1.086	1.063	0.985	0.966	0.984	1.042	1.13	1.008	0.978	0.976	1.018	1	0.969097	0.998359	0.995296	0.993189	1.00296	0.996195	1.01261	0.996214	0.986881	0.968582	1.00108	0.976932	0.99257	0.995775	0.974007	1.01464	1.00395			15600.6	14127.1	16426.5	16412.3
P60840	Alpha-endosulfine OS=Mus musculus OX=10090 GN=Ensa PE=1 SV=1	59	7	6	121	13.3	10	1	0.83	0.911	0.768	0.803	0.668	0.83	0.701	0.702	0.999	0.837	0.81	0.607	0.741	0.719	0.56	0.615	0.662	1	0.887804	0.863728	0.726604	0.749559	0.648572	0.699528	0.653628	0.657895	1.00091	0.839237	0.82406	0.569096	0.65088	0.71028	0.557714	0.639351	0.652863			2918.2	2422.7	2657.1	2240.7
P17182	Alpha-enolase OS=Mus musculus OX=10090 GN=Eno1 PE=1 SV=3	78	25	18	434	47.1	528	1	0.688	0.813	0.778	1.008	0.765	1.119	0.83	0.823	0.875	0.78	0.748	0.868	0.877	0.735	0.826	0.765	0.76	1	0.735914	0.770813	0.736065	0.940916	0.742751	0.943098	0.773911	0.771293	0.876671	0.782085	0.760983	0.813798	0.770339	0.726086	0.822628	0.79529	0.74951			67796.6	46640.7	55085.8	52753.4
P51569	Alpha-galactosidase A OS=Mus musculus OX=10090 GN=Gla PE=1 SV=1	30	10	10	419	47.6	10	1	0.954	1.193	1.032	1.073	1.051	1.19	1.06	1.132	0.977	1.102	1.108	1.058	1.167	1.044	1.011	0.987	1.09	1	1.02044	1.13109	0.976374	1.00159	1.02043	1.00294	0.988368	1.06088	0.978866	1.10495	1.12723	0.991933	1.02507	1.03134	1.00687	1.02608	1.07496			2135.2	2037.9	2547.5	2204.3
Q9ERA0	Alpha-globin transcription factor CP2 OS=Mus musculus OX=10090 GN=Tfcp2 PE=1 SV=1	9	3	2	502	57	5	1	0.959	1.112	1.088	1.123	1.04	1.285	1.03	1.029	0.986	0.976	0.881	1.11	1.161	1.065	1.088	0.945	1.052	1	1.02579	1.0543	1.02936	1.04826	1.00975	1.083	0.960395	0.964351	0.987883	0.978609	0.896292	1.04069	1.0198	1.05208	1.08356	0.982417	1.03748			346.9	332.7	385.7	377.5
P46660	Alpha-internexin OS=Mus musculus OX=10090 GN=Ina PE=1 SV=3	65	30	26	501	55.3	75	1	0.918	0.846	0.923	0.926	0.747	0.999	0.96	0.746	0.975	0.842	0.739	0.782	0.899	0.72	0.749	0.773	0.685	1	0.981932	0.802101	0.873249	0.864373	0.725275	0.841962	0.895126	0.699131	0.976862	0.844251	0.751827	0.733168	0.789664	0.711268	0.745942	0.803607	0.675545			14006	12857.1	11842.2	12931.1
Q8K2U2	Alpha-ketoglutarate-dependent dioxygenase alkB homolog 6 OS=Mus musculus OX=10090 GN=Alkbh6 PE=2 SV=3	7	1	1	238	26.8	3	1	0.924	1.22	1.069	1.026	1.16	1.323	1.318	1.186	0.982	0.987	0.981	1.177	1.118	1.226	1.094	1.122	1.118	1	0.98835	1.15669	1.01138	0.957718	1.12626	1.11503	1.22893	1.11149	0.983875	0.989638	0.998028	1.1035	0.982029	1.21113	1.08953	1.16643	1.10257			77.3	71.4	94.3	82.6
Q9D6Z0	Alpha-ketoglutarate-dependent dioxygenase alkB homolog 7, mitochondrial OS=Mus musculus OX=10090 GN=Alkbh7 PE=1 SV=1	10	1	1	221	25	1	1	0.987	1.039	1.27	1.162	1.242	1.301	1.174	1.133	1.124	1.135	1.161	1.258	1.214	1.198	1.254	1.091	1.174	1	1.05574	0.985086	1.20155	1.08467	1.20588	1.09649	1.09466	1.06182	1.12615	1.13803	1.18115	1.17944	1.06635	1.18347	1.24888	1.1342	1.1578			95.8	94.6	99.5	121.7
Q8BGW1	Alpha-ketoglutarate-dependent dioxygenase FTO OS=Mus musculus OX=10090 GN=Fto PE=1 SV=1	32	12	12	502	58	20	1	0.944	1.112	1.153	1.198	1.137	1.377	1.189	1.167	1.015	1.017	0.993	1.262	1.276	1.129	1.2	1.076	1.158	1	1.00974	1.0543	1.09085	1.11827	1.10393	1.16054	1.10865	1.09368	1.01694	1.01972	1.01024	1.18319	1.12081	1.11531	1.1951	1.1186	1.14202			1948	1839.8	2166.2	2246.4
P27046	Alpha-mannosidase 2 OS=Mus musculus OX=10090 GN=Man2a1 PE=1 SV=2	13	10	9	1150	131.5	10	1	0.973	1.084	1.093	1.076	1.104	1.252	1.139	1.097	1.01	1.004	0.956	1.168	1.196	1.061	1.126	1.111	1.06	1	1.04076	1.02775	1.03409	1.00439	1.07189	1.05519	1.06203	1.02808	1.01193	1.00668	0.972594	1.09506	1.05054	1.04813	1.1214	1.15499	1.04537			861.7	838.3	934.1	941.6
Q91W89	Alpha-mannosidase 2C1 OS=Mus musculus OX=10090 GN=Man2c1 PE=1 SV=1	10	7	7	1039	115.6	8	1	0.832	0.98	0.989	1.011	0.936	1.176	1.167	1.028	0.932	0.935	0.96	1.015	1.073	0.969	0.984	0.888	0.974	1	0.889943	0.929147	0.935691	0.943717	0.908778	0.991138	1.08814	0.963413	0.93378	0.937499	0.976663	0.951618	0.942502	0.957248	0.979983	0.92316	0.960557			675.8	562.4	662.4	668.3
Q8BRK9	Alpha-mannosidase 2x OS=Mus musculus OX=10090 GN=Man2a2 PE=1 SV=2	13	13	12	1152	130.6	16	1	0.95	1.041	1.025	1.088	0.999	1.171	1.077	1.051	1.036	0.981	0.979	1.112	1.096	1.015	1.019	0.94	1.005	1	1.01616	0.986982	0.969751	1.01559	0.969945	0.986924	1.00422	0.984968	1.03798	0.983622	0.995993	1.04256	0.962705	1.00269	1.01484	0.977219	0.991129			2554.9	2425.9	2659.5	2618.5
O09174	Alpha-methylacyl-CoA racemase OS=Mus musculus OX=10090 GN=Amacr PE=1 SV=4	14	4	4	381	41.7	5	1	1.009	1.14	1.206	1.165	1.182	1.26	1.189	1.18	1.054	1.052	1.06	1.19	1.284	1.155	1.109	1.082	1.166	1	1.07927	1.08084	1.14099	1.08747	1.14762	1.06193	1.10865	1.10586	1.05601	1.05481	1.0784	1.11569	1.12784	1.14099	1.10447	1.12484	1.14991			692.4	698.8	789.1	835
Q9QWR8	Alpha-N-acetylgalactosaminidase OS=Mus musculus OX=10090 GN=Naga PE=1 SV=2	42	14	14	415	47.2	21	1	0.858	0.986	0.978	1.103	0.917	1.265	1.045	1.041	0.951	0.967	0.904	1.08	1.095	0.897	1.002	0.927	0.988	1	0.917754	0.934836	0.925284	1.02959	0.89033	1.06615	0.974382	0.975597	0.952816	0.969585	0.919691	1.01256	0.961826	0.886121	0.997909	0.963704	0.974363			4587.2	3937	4523.4	4484.9
Q9QYJ1	Alpha-N-acetylgalactosaminide alpha-2,6-sialyltransferase 5 OS=Mus musculus OX=10090 GN=St6galnac5 PE=1 SV=1	17	5	5	336	38.4	5	1	0.893	0.945	0.975	0.963	0.844	1.083	0.981	0.887	1.042	0.934	0.853	0.962	1.013	0.835	0.898	0.849	0.799	1	0.955191	0.895964	0.922446	0.898911	0.819453	0.912757	0.914707	0.831272	1.04399	0.936496	0.867806	0.901928	0.889799	0.824873	0.894334	0.882616	0.787972			860.1	768.4	812.9	838.9
Q9R2B6	Alpha-N-acetyl-neuraminyl-2,3-beta-galactosyl-1,3-N-acetyl-galactosaminide alpha-2,6-sialyltransferase OS=Mus musculus OX=10090 GN=St6galnac4 PE=1 SV=1	2	1	1	360	40.7	1	1	0.941	0.99	1.042	1.108	0.977	1.161	1.059	1.063	1.001	0.912	1.02	1.075	1.042	1.027	1.058	0.869	0.914	1	1.00653	0.938628	0.985835	1.03426	0.948585	0.978496	0.987436	0.996214	1.00291	0.914438	1.0377	1.00787	0.915272	1.01454	1.05368	0.903408	0.901385			93.3	87.8	92.4	97.2
Q9EPC1	Alpha-parvin OS=Mus musculus OX=10090 GN=Parva PE=1 SV=1	10	3	2	372	42.3	3	1	0.944	1.179	1.084	1.095	1.075	1.277	1.145	1.224	0.972	1.059	1.017	1.1	1.272	1.119	1.119	1.003	1.277	1	1.00974	1.11782	1.02557	1.02213	1.04374	1.07626	1.06762	1.1471	0.973856	1.06183	1.03465	1.03131	1.1173	1.10543	1.11443	1.04271	1.25937			189.5	178.8	223.5	205.5
Q924C5	Alpha-protein kinase 3 OS=Mus musculus OX=10090 GN=Alpk3 PE=1 SV=1	0	1	1	1678	180.1	1	1	0.836	1.007	0.984	0.949	0.964	1.126	1.004	1.075	0.943	0.968	0.968	1.034	1.036	0.901	0.954	0.891	0.977	1	0.894222	0.954746	0.930961	0.885843	0.935963	0.948998	0.936152	1.00746	0.944801	0.970587	0.984802	0.969432	0.910002	0.890073	0.950105	0.926279	0.963515			415.9	347.5	418.9	409.3
Q9DB05	Alpha-soluble NSF attachment protein OS=Mus musculus OX=10090 GN=Napa PE=1 SV=1	82	18	15	295	33.2	69	1	0.942	1.119	1.066	1.04	1.111	1.16	1.094	1.139	0.985	1.016	1.039	1.044	1.168	1.04	1.016	0.977	1.087	1	1.0076	1.06093	1.00854	0.970787	1.07869	0.977653	1.02007	1.06744	0.986881	1.01872	1.05703	0.978807	1.02595	1.02739	1.01185	1.01568	1.072			11657	10983.3	13048.9	12423.3
O55042	Alpha-synuclein OS=Mus musculus OX=10090 GN=Snca PE=1 SV=2	87	9	6	140	14.5	48	1	0.904	0.854	0.774	0.786	0.634	0.801	0.727	0.647	1.012	0.797	0.747	0.614	0.764	0.631	0.607	0.639	0.62	1	0.966957	0.809686	0.73228	0.733691	0.615561	0.675087	0.677871	0.606351	1.01393	0.79913	0.759966	0.575659	0.671082	0.623347	0.604522	0.664301	0.611443			11303.7	10216.1	9658.3	8753.1
Q6PAM1	Alpha-taxilin OS=Mus musculus OX=10090 GN=Txlna PE=1 SV=1	29	14	14	554	62.3	17	1	0.905	1.119	1.128	1.186	1.115	1.316	1.152	1.167	1.059	1.053	1.023	1.185	1.212	1.073	1.125	1.031	1.089	1	0.968027	1.06093	1.0672	1.10707	1.08257	1.10913	1.07415	1.09368	1.06102	1.05581	1.04076	1.111	1.0646	1.05999	1.12041	1.07182	1.07397			3225.7	2918	3610	3639
Q9D3D0	Alpha-tocopherol transfer protein-like OS=Mus musculus OX=10090 GN=Ttpal PE=1 SV=3	16	3	3	343	38.8	4	1	1.067	1.114	1.024	1.085	1.118	1.207	1.092	1.062	0.953	0.906	1.015	1.147	1.285	1.08	1.073	1.028	1.055	1	1.14131	1.05619	0.968805	1.01279	1.08548	1.01727	1.01821	0.995277	0.95482	0.908422	1.03262	1.07538	1.12872	1.0669	1.06862	1.0687	1.04044			184.3	196.6	205.4	188.7
Q8K341	Alpha-tubulin N-acetyltransferase 1 OS=Mus musculus OX=10090 GN=Atat1 PE=1 SV=1	39	15	15	421	47.1	42	1	0.96	0.966	1.063	1.038	0.962	1.129	1.087	0.982	0.927	0.896	0.835	1.005	1.103	0.923	0.946	0.892	0.927	1	1.02686	0.915874	1.0057	0.96892	0.934022	0.951526	1.01354	0.920303	0.92877	0.898395	0.849494	0.942243	0.968853	0.911806	0.942138	0.927319	0.914205			5183	4976.3	5008.3	5511.4
Q920R0	Alsin OS=Mus musculus OX=10090 GN=Als2 PE=1 SV=3	15	17	17	1651	182.5	18	1	0.942	1.127	1.143	1.232	1.109	1.243	1.164	1.117	1.007	1.022	1.03	1.168	1.242	1.069	1.069	1.02	1.088	1	1.0076	1.06852	1.08139	1.15001	1.07675	1.04761	1.08534	1.04682	1.00892	1.02473	1.04788	1.09506	1.09095	1.05603	1.06464	1.06039	1.07298			2950.7	2779.8	3324.8	3372
Q8K4E0	Alstrom syndrome protein 1 homolog OS=Mus musculus OX=10090 GN=Alms1 PE=1 SV=2	1	2	2	3251	360	4	1	0.982	1.192	1.181	1.194	1.17	1.332	1.235	1.163	1.111	1.083	1.106	1.184	1.35	1.123	1.121	1.096	1.16	1	1.05039	1.13015	1.11734	1.11454	1.13597	1.12262	1.15154	1.08993	1.11312	1.08589	1.1252	1.11007	1.18581	1.10938	1.11642	1.1394	1.14399			523.2	513.9	623.5	618
Q9JJW6	Aly/REF export factor 2 OS=Mus musculus OX=10090 GN=Alyref2 PE=1 SV=1	30	4	1	218	23.7	10	1	1.034	1	1.149	1.15	1.06	1.228	1.259	1.074	1.129	1.03	0.94	1.113	1.204	1.054	1.081	1.062	1.015	1	1.10601	0.94811	1.08707	1.07347	1.02917	1.03496	1.17392	1.00652	1.13116	1.03275	0.956316	1.0435	1.05757	1.04122	1.07659	1.10405	1.00099			107.5	111.2	107.5	123.5
Q64133	Amine oxidase [flavin-containing] A OS=Mus musculus OX=10090 GN=Maoa PE=1 SV=3	47	20	19	526	59.6	46	1	1.011	1.12	1.138	1.116	1.092	1.217	1.129	1.099	1.01	1.038	1.03	1.124	1.226	1.06	1.051	0.997	1.051	1	1.08141	1.06188	1.07666	1.04173	1.06024	1.02569	1.05271	1.02995	1.01193	1.04077	1.04788	1.05381	1.07689	1.04714	1.04671	1.03648	1.03649			7463.1	7543.6	8356.5	8489.6
Q8BW75	Amine oxidase [flavin-containing] B OS=Mus musculus OX=10090 GN=Maob PE=1 SV=4	6	3	2	520	58.5	3	1	0.912	1.008	1.078	1.065	0.945	1.113	1	0.971	1.005	0.999	0.951	1.121	1.149	0.963	1.009	0.902	0.932	1	0.975515	0.955694	1.01989	0.994123	0.917516	0.938042	0.932423	0.909995	1.00692	1.00167	0.967507	1.051	1.00926	0.951321	1.00488	0.937715	0.919136			427.6	390.1	430.9	461.1
P31230	Aminoacyl tRNA synthase complex-interacting multifunctional protein 1 OS=Mus musculus OX=10090 GN=Aimp1 PE=1 SV=2	71	16	16	310	34	28	1	0.91	1.011	1.04	1.058	1.005	1.194	1.052	1.062	0.943	0.985	0.936	1.015	1.099	0.987	0.963	0.937	1.016	1	0.973375	0.958539	0.983943	0.987589	0.975771	1.00631	0.980909	0.995277	0.944801	0.987633	0.952247	0.951618	0.96534	0.975029	0.959068	0.9741	1.00198			6619.8	6023.5	6691.9	6882.6
Q8R010	Aminoacyl tRNA synthase complex-interacting multifunctional protein 2 OS=Mus musculus OX=10090 GN=Aimp2 PE=1 SV=2	68	13	13	320	35.4	32	1	0.976	1.045	1.102	1.103	1.043	1.255	1.095	1.094	1.006	1.004	0.963	1.104	1.166	1.047	1.075	1.012	1.057	1	1.04397	0.990774	1.0426	1.02959	1.01267	1.05772	1.021	1.02527	1.00792	1.00668	0.979715	1.03506	1.02419	1.0343	1.07061	1.05207	1.04241			4805.2	4692.2	5022.4	5295.3
Q99JW2	Aminoacylase-1 OS=Mus musculus OX=10090 GN=Acy1 PE=1 SV=1	14	4	4	408	45.8	4	1	0.884	1.021	1.033	1.147	1.019	1.279	1.102	1.047	1.037	0.983	0.994	1.154	1.213	0.98	1.063	0.996	1	1	0.945565	0.96802	0.97732	1.07067	0.989364	1.07795	1.02753	0.98122	1.03898	0.985627	1.01125	1.08194	1.06548	0.968114	1.05866	1.03544	0.986198			1138.4	1006.5	1162.3	1176
Q8CFA2	Aminomethyltransferase, mitochondrial OS=Mus musculus OX=10090 GN=Amt PE=1 SV=1	21	5	5	403	44	6	1	1.009	1.035	1.149	1.056	1.013	1.055	0.957	0.91	1.018	1.051	0.985	1.079	1.167	0.946	0.889	0.756	0.863	1	1.07927	0.981293	1.08707	0.985722	0.983538	0.889159	0.892329	0.852827	1.01994	1.05381	1.0021	1.01162	1.02507	0.934527	0.885371	0.785934	0.851089			514.9	519.3	532.8	591.7
Q8VCT3	Aminopeptidase B OS=Mus musculus OX=10090 GN=Rnpep PE=1 SV=2	41	19	19	650	72.4	28	1	0.918	1.029	1.023	1.035	0.983	1.204	1.106	1.058	0.983	0.962	0.974	1.028	1.133	0.95	1.019	0.949	1.012	1	0.981932	0.975605	0.967859	0.966119	0.954411	1.01474	1.03126	0.991529	0.984877	0.964571	0.990906	0.963806	0.995205	0.938478	1.01484	0.986575	0.998032			4270.6	3919.1	4395.7	4368.9
P97449	Aminopeptidase N OS=Mus musculus OX=10090 GN=Anpep PE=1 SV=4	2	2	1	966	109.6	2	1	1.082	1.275	1.433	1.3	1.553	1.632	1.259	1.602	1.286	1.245	1.237	1.485	1.749	1.294	1.332	1.098	1.45	1	1.15735	1.20884	1.35576	1.21348	1.50783	1.37546	1.17392	1.50135	1.28846	1.24833	1.25847	1.39227	1.53629	1.27831	1.32656	1.14148	1.42999			36.7	39.7	46.8	52.6
Q9DBT5	AMP deaminase 2 OS=Mus musculus OX=10090 GN=Ampd2 PE=1 SV=1	21	18	17	798	92	29	1	0.845	0.993	0.943	0.971	0.924	1.108	0.976	0.976	0.967	0.886	0.896	0.898	1.007	0.918	0.871	0.829	0.929	1	0.903848	0.941473	0.892171	0.906379	0.897127	0.933828	0.910045	0.91468	0.968847	0.888368	0.911552	0.841924	0.884529	0.906866	0.867444	0.861824	0.916178			6159.7	5203.7	6118	5810.9
O08739	AMP deaminase 3 OS=Mus musculus OX=10090 GN=Ampd3 PE=1 SV=2	10	6	5	766	88.6	7	1	0.806	0.994	0.927	1.071	0.907	1.146	0.95	0.954	0.971	1.003	1.002	0.946	0.981	0.908	0.887	0.84	0.961	1	0.862132	0.942421	0.877033	0.999724	0.880621	0.965854	0.885802	0.894063	0.972854	1.00568	1.01939	0.886927	0.861691	0.896988	0.883379	0.87326	0.947736			770.8	621.4	766.3	714.3
Q7TQF7	Amphiphysin OS=Mus musculus OX=10090 GN=Amph PE=1 SV=1	45	24	23	686	75	88	1	0.918	1.069	0.963	0.93	0.928	1.024	0.965	0.969	1.023	0.987	1.004	0.872	1.055	0.896	0.846	0.89	0.942	1	0.981932	1.01353	0.911093	0.868107	0.90101	0.863032	0.899788	0.90812	1.02495	0.989638	1.02143	0.817548	0.926691	0.885133	0.842546	0.925239	0.928998			15878.7	14580.7	16967.6	15298.1
Q8R5A3	Amyloid beta A4 precursor protein-binding family B member 1-interacting protein OS=Mus musculus OX=10090 GN=Apbb1ip PE=1 SV=2	3	3	3	670	74.3	3	1	0.923	1.048	1.055	1.062	0.99	1.151	1.049	1.046	0.985	1.063	1.014	1.039	1.165	0.968	0.965	0.943	0.989	1	0.987281	0.993619	0.998134	0.991322	0.961207	0.970068	0.978111	0.980282	0.986881	1.06584	1.0316	0.97412	1.02331	0.95626	0.96106	0.980338	0.97535			588.4	542.9	616.6	621
Q03157	Amyloid beta precursor like protein 1 OS=Mus musculus OX=10090 GN=Aplp1 PE=1 SV=2	15	7	7	654	72.8	10	1	1	1.165	1.098	1.13	1.046	1.214	1.133	1.154	1.009	1.09	1.07	1.023	1.175	1.035	0.974	0.999	1.09	1	1.06964	1.10455	1.03882	1.0548	1.01558	1.02316	1.05643	1.0815	1.01093	1.09291	1.08857	0.959119	1.0321	1.02245	0.970024	1.03856	1.07496			1143.9	1143.4	1332.1	1255.5
Q06335	Amyloid beta precursor like protein 2 OS=Mus musculus OX=10090 GN=Aplp2 PE=1 SV=4	34	17	16	707	80.4	46	1	1.023	1.126	1.103	1.017	1.049	1.154	1.109	1.084	1.024	1.153	1.02	1.037	1.227	0.991	0.922	1.045	1.013	1	1.09424	1.06757	1.04355	0.949317	1.01849	0.972597	1.03406	1.0159	1.02596	1.15608	1.0377	0.972244	1.07777	0.978981	0.918236	1.08638	0.999018			4067.5	4161.4	4578.7	4487.4
Q9QXJ1	Amyloid beta precursor protein binding family B member 1 OS=Mus musculus OX=10090 GN=Apbb1 PE=1 SV=3	19	10	9	710	77.3	13	1	0.967	1.053	1.018	1.024	0.96	1.112	1.018	0.996	0.96	0.993	0.958	0.946	1.089	0.951	0.874	0.926	0.961	1	1.03434	0.998359	0.963128	0.955851	0.93208	0.937199	0.949206	0.933424	0.961833	0.995654	0.974629	0.886927	0.956556	0.939466	0.870432	0.962665	0.947736			2860.7	2767.4	3012.7	2911
Q9DBR4	Amyloid beta precursor protein binding family B member 2 OS=Mus musculus OX=10090 GN=Apbb2 PE=1 SV=2	3	2	1	760	83.1	2	1	0.999	1.083	1.152	1.05	1.047	1.205	1.192	1.161	1.032	0.988	1.024	1.237	1.228	1.11	1.112	0.979	1.114	1	1.06857	1.0268	1.08991	0.980121	1.01655	1.01558	1.11145	1.08806	1.03397	0.990641	1.04177	1.15976	1.07865	1.09654	1.10746	1.01776	1.09862			105.6	105.5	114.4	121.7
Q9DAX9	Amyloid protein-binding protein 2 OS=Mus musculus OX=10090 GN=Appbp2 PE=2 SV=1	5	3	3	585	66.8	3	1	1.055	1.101	1.131	1.192	1.139	1.276	1.116	1.193	1.102	1.087	1.02	1.189	1.242	1.203	1.209	1.013	1.127	1	1.12847	1.04387	1.07004	1.11267	1.10587	1.07542	1.04058	1.11805	1.1041	1.08991	1.0377	1.11475	1.09095	1.18841	1.20406	1.05311	1.11144			434.4	458.4	478.2	491.3
B2RUJ5	Amyloid-beta A4 precursor protein-binding family A member 1 OS=Mus musculus OX=10090 GN=Apba1 PE=1 SV=2	47	24	21	842	92.9	55	1	0.896	0.98	0.911	0.871	0.845	0.963	0.909	0.866	0.992	0.939	0.885	0.801	0.948	0.797	0.731	0.798	0.81	1	0.9584	0.929147	0.861896	0.813034	0.820424	0.811621	0.847572	0.811591	0.993894	0.94151	0.900361	0.750981	0.832704	0.787334	0.728016	0.829597	0.79882			9974.3	8938.4	9779	9088.9
P98084	Amyloid-beta A4 precursor protein-binding family A member 2 OS=Mus musculus OX=10090 GN=Apba2 PE=1 SV=2	25	13	10	750	82.7	27	1	1.002	1.122	1.08	1.043	1.049	1.144	1.08	1.09	1.006	1.109	1.063	1.046	1.2	0.991	0.996	0.946	1.029	1	1.07178	1.06378	1.02179	0.973587	1.01849	0.964169	1.00702	1.02152	1.00792	1.11196	1.08145	0.980682	1.05406	0.978981	0.991934	0.983457	1.0148			1575	1578.6	1767.7	1700.9
P12023	Amyloid-beta precursor protein OS=Mus musculus OX=10090 GN=App PE=1 SV=3	45	25	24	770	86.7	53	1	1.033	1.089	1.086	1.04	1.061	1.165	1.081	1.068	0.996	1.118	1.013	1.025	1.144	1.053	0.955	0.986	1.024	1	1.10494	1.03249	1.02746	0.970787	1.03014	0.981867	1.00795	1.0009	0.997902	1.12099	1.03058	0.960994	1.00487	1.04023	0.951101	1.02504	1.00987			10935.2	11294.2	11912.6	11880.9
Q8BFR6	AN1-type zinc finger protein 1 OS=Mus musculus OX=10090 GN=Zfand1 PE=1 SV=1	7	2	2	268	30.2	2	1	0.917	0.958	1.066	1.069	1.041	1.218	1.118	1.047	0.972	1.005	1.001	1.105	1.186	1.09	0.999	0.923	1.065	1	0.980863	0.908289	1.00854	0.997857	1.01072	1.02654	1.04245	0.98122	0.973856	1.00769	1.01837	1.036	1.04176	1.07678	0.994921	0.959546	1.0503			206.4	189.3	197.8	220
Q91X58	AN1-type zinc finger protein 2B OS=Mus musculus OX=10090 GN=Zfand2b PE=1 SV=1	3	1	1	257	27.9	1	1	0.946	1.073	1.018	1.163	0.986	1.312	1.051	1.167	0.988	1.053	0.99	1.027	1.126	0.935	1.009	0.907	0.945	1	1.01188	1.01732	0.963128	1.0856	0.957324	1.10576	0.979976	1.09368	0.989887	1.05581	1.00718	0.962869	0.989056	0.92366	1.00488	0.942912	0.931957			246.6	233.4	264.5	251.1
Q8WTY4	Anamorsin OS=Mus musculus OX=10090 GN=Ciapin1 PE=1 SV=1	50	10	10	309	33.4	16	1	0.726	0.853	0.821	0.966	0.797	1.016	0.826	0.826	1.016	0.8	0.783	0.824	0.849	0.802	0.755	0.713	0.781	1	0.776561	0.808737	0.776747	0.901711	0.77382	0.85629	0.770181	0.774105	1.01794	0.802138	0.796591	0.772545	0.745745	0.792273	0.751918	0.741231	0.77022			3899.5	2830.3	3324.9	3203.1
P53995	Anaphase-promoting complex subunit 1 OS=Mus musculus OX=10090 GN=Anapc1 PE=1 SV=2	30	45	45	1944	215.9	55	1	0.928	1.037	1.118	1.178	1.078	1.308	1.142	1.132	0.994	0.994	0.973	1.194	1.203	1.054	1.119	1.041	1.074	1	0.992629	0.98319	1.05774	1.0996	1.04665	1.10239	1.06483	1.06088	0.995898	0.996657	0.989889	1.11944	1.05669	1.04122	1.11443	1.08222	1.05918			9554.3	8868.6	9911.5	10681.1
Q9CPX9	Anaphase-promoting complex subunit 11 OS=Mus musculus OX=10090 GN=Anapc11 PE=3 SV=1	18	1	1	84	9.8	1	1	1.03	1.042	1.03	1.152	1.227	1.306	1.247	1.156	0.995	0.997	0.975	1.221	1.42	1.038	1.366	1.129	1.177	1	1.10173	0.98793	0.974482	1.07533	1.19131	1.1007	1.16273	1.08337	0.9969	0.999665	0.991924	1.14475	1.2473	1.02541	1.36042	1.1737	1.16075			59.8	61.6	62.3	61.6
Q8R034	Anaphase-promoting complex subunit 13 OS=Mus musculus OX=10090 GN=Anapc13 PE=3 SV=1	18	2	2	74	8.3	2	1	0.892	0.936	1.066	1.157	0.948	1.294	1.03	1.08	0.944	0.878	0.877	1.093	1.135	0.956	1.168	0.971	1.026	1	0.954122	0.887431	1.00854	1.08	0.920429	1.09059	0.960395	1.01215	0.945803	0.880347	0.892223	1.02475	0.996961	0.944405	1.16323	1.00945	1.01184			206	183.7	192.8	219.6
Q9CPV2	Anaphase-promoting complex subunit 16 OS=Mus musculus OX=10090 GN=Anapc16 PE=3 SV=1	13	1	1	110	11.7	1	1	1.007	0.845	0.949	0.992	0.917	1.159	0.912	0.959	0.902	0.856	0.772	0.926	1.019	0.875	0.944	0.791	0.926	1	1.07713	0.801153	0.897848	0.925981	0.89033	0.976811	0.85037	0.898748	0.903722	0.858288	0.7854	0.868176	0.895069	0.864388	0.940146	0.822319	0.913219			59.2	59.6	50	56.2
Q8BZQ7	Anaphase-promoting complex subunit 2 OS=Mus musculus OX=10090 GN=Anapc2 PE=1 SV=2	23	15	15	837	95.2	20	1	0.893	1.021	1.09	1.126	1.022	1.292	1.138	1.088	0.973	0.976	0.964	1.175	1.177	1.04	1.066	0.988	1.048	1	0.955191	0.96802	1.03125	1.05106	0.992277	1.0889	1.0611	1.01964	0.974858	0.978609	0.980733	1.10163	1.03385	1.02739	1.06165	1.02712	1.03354			2638.9	2356	2693.8	2875.8
Q91W96	Anaphase-promoting complex subunit 4 OS=Mus musculus OX=10090 GN=Anapc4 PE=1 SV=1	25	16	16	807	91.6	19	1	0.922	1.058	1.144	1.15	1.121	1.316	1.195	1.185	0.982	1.013	0.986	1.18	1.227	1.091	1.104	1.032	1.113	1	0.986211	1.0031	1.08234	1.07347	1.0884	1.10913	1.11425	1.11055	0.983875	1.01571	1.00311	1.10631	1.07777	1.07777	1.09949	1.07286	1.09764			2518.5	2320.8	2664.1	2881.4
Q8BTZ4	Anaphase-promoting complex subunit 5 OS=Mus musculus OX=10090 GN=Anapc5 PE=1 SV=1	41	24	24	740	83	33	1	0.908	1.032	1.106	1.114	1.044	1.302	1.143	1.115	0.98	0.986	0.966	1.157	1.189	1.04	1.069	1.019	1.063	1	0.971236	0.978449	1.04639	1.03986	1.01364	1.09733	1.06576	1.04495	0.981871	0.988635	0.982767	1.08475	1.04439	1.02739	1.06464	1.05935	1.04833			5349.6	4856	5519.3	5914.6
Q9WVM3	Anaphase-promoting complex subunit 7 OS=Mus musculus OX=10090 GN=Anapc7 PE=1 SV=3	25	10	10	565	63	11	1	0.861	1.094	1.11	1.108	1.067	1.208	1.127	1.112	1.006	1.023	1.014	1.089	1.171	1.076	0.991	1.014	1.091	1	0.920963	1.03723	1.05017	1.03426	1.03597	1.01811	1.05084	1.04214	1.00792	1.02573	1.0316	1.021	1.02858	1.06295	0.986954	1.05415	1.07594			1072.5	923.1	1173	1190.8
Q99JP4	Anaphase-promoting complex subunit CDC26 OS=Mus musculus OX=10090 GN=Cdc26 PE=1 SV=1	34	2	2	85	9.8	2	1	0.862	0.962	0.947	1.019	0.878	1.185	0.935	0.937	0.82	0.937	0.873	0.995	1.023	0.784	0.91	0.816	0.878	1	0.922032	0.912081	0.895955	0.951184	0.852465	0.998724	0.871815	0.878131	0.821566	0.939504	0.888153	0.932867	0.898583	0.774492	0.906285	0.848309	0.865882			636.8	549.1	612.3	603.3
Q9R045	Angiopoietin-related protein 2 OS=Mus musculus OX=10090 GN=Angptl2 PE=2 SV=2	2	1	1	493	57.1	1	1	0.948	1.067	1.021	1.002	1.01	1.218	1.051	1.082	1.043	1.059	1.033	0.979	1.183	0.906	0.951	0.93	1.061	1	1.01402	1.01163	0.965967	0.935316	0.980626	1.02654	0.979976	1.01402	1.04499	1.06183	1.05093	0.917866	1.03912	0.895012	0.947117	0.966823	1.04636			388.2	368.1	414.1	396.5
P16283	Anion exchange protein 3 OS=Mus musculus OX=10090 GN=Slc4a3 PE=1 SV=2	6	4	4	1227	135.3	5	1	0.89	1.147	1.032	1.076	1.063	1.122	0.976	1.088	1.035	0.941	1.069	1.021	1.069	1.084	0.871	0.916	0.984	1	0.951982	1.08748	0.976374	1.00439	1.03208	0.945627	0.910045	1.01964	1.03698	0.943515	1.08756	0.957244	0.938988	1.07085	0.867444	0.952269	0.970419			344.7	306.8	395.2	355.9
Q9EP71	Ankycorbin OS=Mus musculus OX=10090 GN=Rai14 PE=1 SV=1	2	2	2	979	108.8	2	1	0.833	1.029	1.026	1.11	1.049	1.155	1.051	1.183	1.064	1.069	0.969	1.168	1.171	0.953	1.031	0.905	0.958	1	0.891013	0.975605	0.970697	1.03613	1.01849	0.973439	0.979976	1.10868	1.06603	1.07186	0.98582	1.09506	1.02858	0.941442	1.02679	0.940833	0.944777			286	238.1	294.2	293.5
A2RT91	Ankyrin and armadillo repeat-containing protein OS=Mus musculus OX=10090 GN=Ankar PE=2 SV=1	0	1	1	1465	165.2	1	1	0.971	1.116	1.078	1.251	1.103	1.291	1.184	1.232	1	1.204	1.08	1.187	1.241	1.02	1.181	1.09	1.122	1	1.03862	1.05809	1.01989	1.16774	1.07092	1.08806	1.10399	1.1546	1.00191	1.20722	1.09875	1.11288	1.09007	1.00763	1.17618	1.13316	1.10651			244.8	237.6	273.2	263.9
Q7TQI7	Ankyrin repeat and BTB/POZ domain-containing protein 2 OS=Mus musculus OX=10090 GN=Abtb2 PE=1 SV=1	1	1	1	1024	113.4	1	1	1.07	1.095	1.102	1.181	1.122	1.356	1.183	1.141	1.097	1.177	1.097	1.11	1.188	1.078	1.06	0.977	1.082	1	1.14452	1.03818	1.0426	1.1024	1.08937	1.14284	1.10306	1.06931	1.09909	1.18015	1.11604	1.04069	1.04352	1.06493	1.05567	1.01568	1.06707			174.9	187.1	191.6	192.8
Q6GQW0	Ankyrin repeat and BTB/POZ domain-containing protein BTBD11 OS=Mus musculus OX=10090 GN=Btbd11 PE=2 SV=2	4	3	3	1109	121.5	5	1	1	1.124	1.01	1.116	0.951	1.233	1.087	1.114	1.118	1.001	1.035	1.071	1.223	1.034	1.068	1.058	1.005	1	1.06964	1.06568	0.95556	1.04173	0.923341	1.03918	1.01354	1.04401	1.12013	1.00368	1.05297	1.00412	1.07426	1.02146	1.06364	1.09989	0.991129			150.5	150.5	169.2	152
Q6ZPS6	Ankyrin repeat and IBR domain-containing protein 1 OS=Mus musculus OX=10090 GN=Ankib1 PE=1 SV=2	16	12	12	1085	121.8	13	1	0.887	1.074	1.047	1.028	0.997	1.178	1.027	1.034	0.977	0.988	0.989	0.996	1.081	1.005	0.897	0.943	0.966	1	0.948773	1.01827	0.990565	0.959585	0.968004	0.992824	0.957598	0.969036	0.978866	0.990641	1.00617	0.933805	0.949529	0.992811	0.893338	0.980338	0.952667			1328.8	1178.1	1427.7	1390.9
Q6P1H6	Ankyrin repeat and LEM domain-containing protein 2 OS=Mus musculus OX=10090 GN=Ankle2 PE=1 SV=2	9	6	6	964	106.1	7	1	0.904	1.063	1.051	1.016	1.006	1.117	1.023	0.973	1.004	0.98	0.952	1.018	1.135	0.95	0.923	0.896	0.981	1	0.966957	1.00784	0.99435	0.948384	0.976742	0.941413	0.953868	0.911869	1.00592	0.982619	0.968524	0.954431	0.996961	0.938478	0.919232	0.931477	0.96746			862.9	780.1	917.3	907
Q8C0W1	Ankyrin repeat and MYND domain-containing protein 1 OS=Mus musculus OX=10090 GN=Ankmy1 PE=1 SV=1	1	1	1	906	101.9	1	1	1.446	1.627	0.684	0.741	0.734	0.624	0.843	0.761	1.019	2.123	1.644	0.472	1.086	0.511	0.403	0.884	0.672	1	1.5467	1.54257	0.647131	0.691685	0.712653	0.52591	0.786032	0.713188	1.02095	2.12867	1.67254	0.442526	0.953921	0.504802	0.401355	0.919002	0.662725			337.3	487.8	548.8	230.6
Q3TPE9	Ankyrin repeat and MYND domain-containing protein 2 OS=Mus musculus OX=10090 GN=Ankmy2 PE=1 SV=1	26	10	10	440	48.7	25	1	0.912	1.022	1.113	1.133	1.086	1.252	1.149	1.134	0.998	0.986	0.983	1.167	1.199	1.072	1.119	0.987	1.077	1	0.975515	0.968968	1.05301	1.0576	1.05442	1.05519	1.07135	1.06275	0.999906	0.988635	1.00006	1.09413	1.05318	1.059	1.11443	1.02608	1.06213			3218.9	2936.9	3290.1	3584.2
P59672	Ankyrin repeat and SAM domain-containing protein 1A OS=Mus musculus OX=10090 GN=Anks1a PE=1 SV=3	9	8	7	1150	125.2	8	1	0.909	0.948	1.041	1.054	1.013	1.16	1.061	0.994	0.933	0.927	0.898	1.062	1.115	0.955	1.022	0.908	0.974	1	0.972306	0.898808	0.984889	0.983855	0.983538	0.977653	0.989301	0.93155	0.934782	0.929478	0.913587	0.995683	0.979394	0.943418	1.01783	0.943952	0.960557			986.7	896.6	935.8	1026.8
Q9WV74	Ankyrin repeat and SOCS box protein 1 OS=Mus musculus OX=10090 GN=Asb1 PE=2 SV=1	7	2	2	336	37.2	2	1	0.917	1.026	1.047	0.982	1.001	1.133	1.016	1.05	0.966	1.04	1.003	0.956	1.053	0.973	0.926	0.911	0.973	1	0.980863	0.97276	0.990565	0.916647	0.971887	0.954898	0.947341	0.984031	0.967845	1.04278	1.02041	0.896303	0.924934	0.961199	0.922219	0.947071	0.95957			478.6	439.1	491.2	501.2
Q9WV72	Ankyrin repeat and SOCS box protein 3 OS=Mus musculus OX=10090 GN=Asb3 PE=1 SV=2	2	1	1	525	58.2	1	1	1.035	1.345	1.447	1.367	1.27	1.503	1.301	1.538	1.248	1.193	1.172	1.31	1.339	1.292	1.077	1.229	1.309	1	1.10708	1.27521	1.369	1.27602	1.23306	1.26674	1.21308	1.44137	1.25038	1.19619	1.19234	1.2282	1.17615	1.27633	1.0726	1.27766	1.29093			66.4	68.7	89.3	96.1
Q91ZU1	Ankyrin repeat and SOCS box protein 6 OS=Mus musculus OX=10090 GN=Asb6 PE=1 SV=1	7	2	2	418	46.2	3	1	0.983	1.073	1.189	1.109	1.19	1.262	1.163	1.209	1.048	1.007	0.999	1.093	1.21	1.168	1.157	1.032	1.137	1	1.05146	1.01732	1.12491	1.03519	1.15539	1.06362	1.08441	1.13304	1.05	1.00969	1.01634	1.02475	1.06284	1.15383	1.15228	1.07286	1.12131			350.7	344.9	376.2	417
Q8BIZ1	Ankyrin repeat and sterile alpha motif domain-containing protein 1B OS=Mus musculus OX=10090 GN=Anks1b PE=1 SV=3	13	14	13	1259	139	17	1	0.971	1.159	1.064	1.021	1.12	1.12	1.1	1.108	1.033	1.029	1.038	0.978	1.169	1.063	0.926	1	1.101	1	1.03862	1.09886	1.00665	0.953051	1.08743	0.943941	1.02567	1.03839	1.03497	1.03175	1.05602	0.916929	1.02683	1.05011	0.922219	1.03959	1.0858			2214.2	2149.2	2565.2	2356.9
E9Q4F7	Ankyrin repeat domain-containing protein 11 OS=Mus musculus OX=10090 GN=Ankrd11 PE=1 SV=1	1	2	2	2643	296	2	1	0.873	1.042	0.989	1.145	1.004	1.14	1.108	1.081	1.02	1.023	0.978	1.024	1.099	0.964	0.933	1.005	0.927	1	0.933798	0.98793	0.935691	1.0688	0.9748	0.960797	1.03312	1.01308	1.02195	1.02573	0.994976	0.960056	0.96534	0.952308	0.929191	1.04479	0.914205			204.5	178.6	213.1	202.3
Q5F259	Ankyrin repeat domain-containing protein 13B OS=Mus musculus OX=10090 GN=Ankrd13b PE=2 SV=1	2	1	1	626	70.3	1	1	1.103	0.935	1.099	1.185	1.099	1.267	1.095	1.172	0.871	0.862	1.185	1.168	1.103	1.026	0.987	1.047	0.935	1	1.17982	0.886482	1.03976	1.10614	1.06704	1.06783	1.021	1.09837	0.872663	0.864304	1.20557	1.09506	0.968853	1.01356	0.98297	1.08846	0.922095			23.2	25.6	21.7	25.5
Q3UX43	Ankyrin repeat domain-containing protein 13C OS=Mus musculus OX=10090 GN=Ankrd13c PE=1 SV=2	6	3	3	541	60.1	3	1	0.977	1.155	0.974	1.042	1.025	1.103	1.004	1.028	0.99	1.055	1.049	0.964	1.141	0.999	0.969	0.967	1.038	1	1.04504	1.09507	0.9215	0.972654	0.995189	0.929614	0.936152	0.963413	0.99189	1.05782	1.06721	0.903803	1.00223	0.986884	0.965044	1.00529	1.02367			843.6	824.5	974.1	821.9
Q6PD24	Ankyrin repeat domain-containing protein 13D OS=Mus musculus OX=10090 GN=Ankrd13d PE=1 SV=2	10	6	6	605	68	10	1	0.852	1.016	0.964	1.009	0.901	1.054	0.975	0.976	0.959	0.94	0.931	0.934	0.99	0.888	0.84	0.806	0.84	1	0.911336	0.963279	0.912039	0.94185	0.874796	0.888316	0.909112	0.91468	0.960831	0.942513	0.94716	0.875676	0.869596	0.87723	0.836571	0.837913	0.828406			1719.6	1464.9	1747.2	1657.9
Q99NH0	Ankyrin repeat domain-containing protein 17 OS=Mus musculus OX=10090 GN=Ankrd17 PE=1 SV=2	12	22	22	2603	274	27	1	0.925	1.03	1.032	1.049	1.012	1.178	1.041	1.042	1.001	0.967	0.944	1.066	1.095	0.999	1.008	0.934	0.969	1	0.98942	0.976553	0.976374	0.979188	0.982567	0.992824	0.970652	0.976534	1.00291	0.969585	0.960386	0.999434	0.961826	0.986884	1.00388	0.970982	0.955626			3561.6	3294.5	3667.1	3676.9
Q3UMR0	Ankyrin repeat domain-containing protein 27 OS=Mus musculus OX=10090 GN=Ankrd27 PE=1 SV=2	1	1	1	1048	116.7	1	1	0.99	1.075	1.092	1.163	1.09	1.204	1.108	1.087	1.013	0.992	0.993	1.188	1.287	1.066	1.243	1.093	1.051	1	1.05895	1.01922	1.03314	1.0856	1.0583	1.01474	1.03312	1.01871	1.01493	0.994651	1.01024	1.11382	1.13048	1.05307	1.23793	1.13628	1.03649			215	212.9	231.2	234.7
A0A140LI88	Ankyrin repeat domain-containing protein 31 OS=Mus musculus OX=10090 GN=Ankrd31 PE=1 SV=2	0	1	1	1857	206	2	1	0.982	1.148	1.188	1.211	1.312	1.468	1.257	1.304	1.365	1.254	1.151	1.456	1.517	1.648	1.338	1.572	1.377	1	1.05039	1.08843	1.12397	1.13041	1.27384	1.23724	1.17206	1.22207	1.36761	1.25735	1.17098	1.36508	1.3325	1.62801	1.33254	1.63424	1.35799			207.6	203.8	238.4	246.7
Q3V096	Ankyrin repeat domain-containing protein 42 OS=Mus musculus OX=10090 GN=Ankrd42 PE=1 SV=1	1	1	1	527	58.5	1	1	0.845	1.064	0.961	0.938	1	1.109	1.014	1.079	1.022	0.992	0.98	0.992	1.107	0.984	0.847	0.882	0.987	1	0.903848	1.00879	0.909201	0.875575	0.970916	0.93467	0.945477	1.01121	1.02395	0.994651	0.99701	0.930054	0.972367	0.972066	0.843542	0.916923	0.973377			294.9	249.2	313.7	283.5
Q8BTZ5	Ankyrin repeat domain-containing protein 46 OS=Mus musculus OX=10090 GN=Ankrd46 PE=1 SV=1	40	6	6	228	25.2	9	1	0.924	1.085	1.087	1.13	1.096	1.184	1.117	1.083	1.013	0.965	1.032	1.076	1.169	1.056	1.052	0.971	1.073	1	0.98835	1.0287	1.02841	1.0548	1.06412	0.997881	1.04152	1.01496	1.01493	0.967579	1.04991	1.00881	1.02683	1.04319	1.04771	1.00945	1.05819			1796.5	1659.3	1948.8	1952.5
Q8VE42	Ankyrin repeat domain-containing protein 49 OS=Mus musculus OX=10090 GN=Ankrd49 PE=1 SV=1	5	1	1	238	27.1	1	1	0.92	1.061	0.941	1.091	0.96	1.173	1.079	1.093	0.991	0.918	0.976	1.007	1.16	0.913	1.123	0.875	0.953	1	0.984072	1.00594	0.890279	1.01839	0.93208	0.98861	1.00608	1.02433	0.992892	0.920454	0.992941	0.944118	1.01892	0.901927	1.11842	0.909645	0.939846			200.5	184.4	212.7	188.6
Q91WK7	Ankyrin repeat domain-containing protein 54 OS=Mus musculus OX=10090 GN=Ankrd54 PE=1 SV=1	17	2	2	299	32.5	3	1	0.944	1.155	1.3	1.19	1.228	1.354	1.273	1.18	1.177	1.041	1.058	1.178	1.303	1.159	1.253	1.036	1.228	1	1.00974	1.09507	1.22993	1.1108	1.19229	1.14116	1.18697	1.10586	1.17925	1.04378	1.07636	1.10444	1.14453	1.14494	1.24788	1.07702	1.21105			108.9	102.8	125.8	141.6
Q8BLS7	Ankyrin repeat domain-containing protein SOWAHA OS=Mus musculus OX=10090 GN=Sowaha PE=1 SV=2	1	1	1	548	57.7	1	1	0.718	0.839	0.779	0.82	0.694	0.861	0.774	0.775	0.898	0.745	0.807	0.753	0.751	0.67	0.655	0.62	0.627	1	0.768004	0.795464	0.737011	0.765428	0.673816	0.725655	0.721695	0.726309	0.899715	0.746991	0.821008	0.705979	0.659664	0.661874	0.652326	0.644549	0.618346			312.6	224.4	262.2	243.6
Q8C0J6	Ankyrin repeat domain-containing protein SOWAHC OS=Mus musculus OX=10090 GN=Sowahc PE=1 SV=2	11	4	4	512	54.9	4	1	0.955	1.077	1.131	1.105	1.035	1.264	1.143	1.119	1.076	1.015	1.009	1.13	1.192	1.031	1.043	1.136	0.992	1	1.02151	1.02111	1.07004	1.03146	1.0049	1.06531	1.06576	1.0487	1.07805	1.01771	1.02651	1.05944	1.04703	1.0185	1.03874	1.18098	0.978308			619.3	591.2	667.1	700.3
Q02357	Ankyrin-1 OS=Mus musculus OX=10090 GN=Ank1 PE=1 SV=2	9	11	7	1862	204.1	17	1	0.907	1.078	0.983	0.969	0.969	1.061	0.948	0.988	0.901	0.946	0.917	0.937	1.022	0.993	0.862	0.952	0.944	1	0.970166	1.02206	0.930015	0.904512	0.940818	0.894216	0.883937	0.925926	0.902721	0.948529	0.932917	0.878489	0.897705	0.980957	0.858481	0.989694	0.930971			1127.6	1022.5	1215.4	1108.3
Q8C8R3	Ankyrin-2 OS=Mus musculus OX=10090 GN=Ank2 PE=1 SV=2	65	182	171	3898	426	419	1	0.852	0.936	0.894	0.894	0.8	0.928	0.864	0.816	0.985	0.859	0.859	0.752	0.905	0.79	0.703	0.76	0.764	1	0.911336	0.887431	0.845812	0.834503	0.776733	0.782123	0.805613	0.764733	0.986881	0.861296	0.87391	0.705041	0.794934	0.780419	0.70013	0.790092	0.753455			87072.7	74165.3	81497.4	77844.9
G5E8K5	Ankyrin-3 OS=Mus musculus OX=10090 GN=Ank3 PE=1 SV=1	36	49	38	1961	213.9	81	1	0.926	1.035	0.979	0.979	0.942	1.07	0.974	0.968	1.022	1.014	0.95	0.887	1.019	0.921	0.846	0.898	0.917	1	0.99049	0.981293	0.92623	0.913846	0.914603	0.901801	0.90818	0.907183	1.02395	1.01671	0.96649	0.831611	0.895069	0.90983	0.842546	0.933556	0.904343			8165.3	7564.2	8451.8	7990.1
P10107	Annexin A1 OS=Mus musculus OX=10090 GN=Anxa1 PE=1 SV=2	5	1	1	346	38.7	1	1	0.961	1.121	0.958	1.121	1.055	1.126	1.045	1.161	0.971	0.887	0.821	1.026	1.108	0.984	1	1.055	0.905	1	1.02793	1.06283	0.906362	1.0464	1.02432	0.948998	0.974382	1.08806	0.972854	0.889371	0.835251	0.961931	0.973245	0.972066	0.995917	1.09677	0.892509			38	36.5	42.6	36.4
P97384	Annexin A11 OS=Mus musculus OX=10090 GN=Anxa11 PE=1 SV=2	17	7	7	503	54	10	1	1.022	1.186	1.097	1.106	1.158	1.183	1.045	1.206	1.04	1.109	1.136	1.11	1.178	1.182	1.021	0.969	1.163	1	1.09318	1.12446	1.03787	1.03239	1.12432	0.997038	0.974382	1.13023	1.04199	1.11196	1.15572	1.04069	1.03473	1.16766	1.01683	1.00737	1.14695			1405.9	1436.3	1667.3	1542.9
P07356	Annexin A2 OS=Mus musculus OX=10090 GN=Anxa2 PE=1 SV=2	39	11	11	339	38.7	22	1	0.869	1.052	0.934	1.116	1.014	1.24	0.947	1.077	0.995	0.945	0.979	1.145	1.068	0.989	1.066	0.843	1.008	1	0.92952	0.997411	0.883656	1.04173	0.984509	1.04508	0.883004	1.00933	0.9969	0.947526	0.995993	1.0735	0.93811	0.977005	1.06165	0.876378	0.994087			3291.7	2861.4	3463	3074.2
O35639	Annexin A3 OS=Mus musculus OX=10090 GN=Anxa3 PE=1 SV=4	41	13	13	323	36.4	14	1	1.022	1.332	1.183	1.171	1.331	1.233	1.101	1.298	1.038	1.093	1.213	1.241	1.284	1.253	1.12	0.955	1.22	1	1.09318	1.26288	1.11923	1.09307	1.29229	1.03918	1.0266	1.21645	1.03998	1.09592	1.23405	1.16351	1.12784	1.2378	1.11543	0.992813	1.20316			2371.5	2424.6	3159.8	2804.5
P97429	Annexin A4 OS=Mus musculus OX=10090 GN=Anxa4 PE=1 SV=4	44	10	10	319	35.9	12	1	0.934	1.128	1.07	1.192	1.122	1.234	1.083	1.148	1.032	0.968	1.059	1.18	1.215	1.132	1.14	0.962	1.122	1	0.999047	1.06947	1.01233	1.11267	1.08937	1.04002	1.00981	1.07587	1.03397	0.970587	1.07738	1.10631	1.06723	1.11827	1.13535	1.00009	1.10651			1381.1	1290.5	1557.4	1477.8
P48036	Annexin A5 OS=Mus musculus OX=10090 GN=Anxa5 PE=1 SV=1	76	21	20	319	35.7	63	1	0.967	1.207	1.072	1.081	1.157	1.177	1.042	1.155	1.008	1.027	1.155	1.099	1.171	1.121	0.996	0.911	1.079	1	1.03434	1.14437	1.01422	1.00906	1.12335	0.991981	0.971584	1.08243	1.00992	1.02975	1.17505	1.03037	1.02858	1.1074	0.991934	0.947071	1.06411			8783.1	8493.8	10603.8	9411.5
P14824	Annexin A6 OS=Mus musculus OX=10090 GN=Anxa6 PE=1 SV=3	66	40	39	673	75.8	112	1	0.932	1.075	1.019	1.06	1.005	1.153	1.03	1.038	0.965	0.98	0.989	1.028	1.116	0.964	0.957	0.89	0.948	1	0.996907	1.01922	0.964074	0.989456	0.975771	0.971754	0.960395	0.972785	0.966843	0.982619	1.00617	0.963806	0.980272	0.952308	0.953093	0.925239	0.934915			20763.6	19348.1	22314.7	21147.9
Q07076	Annexin A7 OS=Mus musculus OX=10090 GN=Anxa7 PE=1 SV=2	49	21	21	463	49.9	60	1	0.952	1.053	1.05	1.061	1.022	1.15	1.065	1.041	1.002	0.968	0.959	1.077	1.157	0.995	1.006	0.932	0.969	1	1.0183	0.998359	0.993403	0.990389	0.992277	0.969225	0.99303	0.975597	1.00391	0.970587	0.975646	1.00975	1.01629	0.982932	1.00189	0.968902	0.955626			9929	9453.3	10454.3	10421.6
Q9JHQ0	Annexin A9 OS=Mus musculus OX=10090 GN=Anxa9 PE=2 SV=2	6	1	1	345	38.1	1	1	1.639	1.292	1.017	2.004	0.81	0.792	0.857	0.924	0.926	0.817	2.09	1.636	0.867	1.177	0.649	0.978	0.96	1	1.75315	1.22496	0.962182	1.87063	0.786442	0.667501	0.799086	0.865947	0.927768	0.819184	2.12628	1.53384	0.761556	1.16273	0.64635	1.01672	0.94675			164.2	269.2	212.2	167
Q8BHY3	Anoctamin-1 OS=Mus musculus OX=10090 GN=Ano1 PE=1 SV=2	2	1	1	960	110.8	1	1	0.97	1.172	1.147	1.165	1.182	1.281	1.15	1.157	1.048	1.063	1.14	1.117	1.193	1.106	0.955	1.129	1.071	1	1.03755	1.11118	1.08518	1.08747	1.14762	1.07963	1.07229	1.08431	1.05	1.06584	1.15979	1.04725	1.04791	1.09259	0.951101	1.1737	1.05622			270.2	262.1	316.8	309.9
Q8BH79	Anoctamin-10 OS=Mus musculus OX=10090 GN=Ano10 PE=1 SV=1	19	9	9	659	76.1	10	1	0.887	1.045	1.06	1.052	1.009	1.173	1.05	1.046	1.023	0.963	0.983	1.082	1.098	0.984	0.939	0.899	0.972	1	0.948773	0.990774	1.00286	0.981988	0.979655	0.98861	0.979044	0.980282	1.02495	0.965574	1.00006	1.01443	0.964461	0.972066	0.935166	0.934596	0.958584			1553.4	1378.3	1623.2	1646
Q6P9J9	Anoctamin-6 OS=Mus musculus OX=10090 GN=Ano6 PE=1 SV=1	1	1	1	911	106.2	1	1	1.082	1.134	1.171	1.207	1.212	1.29	1.133	1.291	1.103	1.101	1.117	1.298	1.408	1.219	1.401	1.092	1.191	1	1.15735	1.07516	1.10788	1.12667	1.17675	1.08722	1.05643	1.20989	1.10511	1.10394	1.13639	1.21695	1.23676	1.20422	1.39528	1.13524	1.17456			87.3	94.5	99	102.2
Q6PB70	Anoctamin-8 OS=Mus musculus OX=10090 GN=Ano8 PE=1 SV=3	8	7	7	1060	119	9	1	0.927	1.104	1.041	1.052	1.026	1.161	1.05	1.032	1.037	1.017	1	1.03	1.136	1.01	0.969	0.954	1.002	1	0.991559	1.04671	0.984889	0.981988	0.99616	0.978496	0.979044	0.967162	1.03898	1.01972	1.01736	0.965682	0.99784	0.997751	0.965044	0.991773	0.98817			1776.3	1647.1	1961.1	1849.3
P21958	Antigen peptide transporter 1 OS=Mus musculus OX=10090 GN=Tap1 PE=1 SV=3	1	1	1	724	78.8	1	1	0.966	0.984	0.965	1.053	0.858	1.07	0.96	1.008	1.02	1.044	0.922	0.999	1.088	0.874	1.031	0.858	0.979	1	1.03328	0.93294	0.912985	0.982921	0.833046	0.901801	0.895126	0.94467	1.02195	1.04679	0.938004	0.936617	0.955678	0.8634	1.02679	0.891972	0.965488			220.1	212.6	216.5	212.4
P36371	Antigen peptide transporter 2 OS=Mus musculus OX=10090 GN=Tap2 PE=1 SV=1	4	2	2	702	77.4	3	1	1.078	1.082	1.006	1.095	0.931	1.162	1.016	0.982	1.056	1.022	1.016	1.046	1.131	0.928	1.143	0.897	0.884	1	1.15308	1.02585	0.951775	1.02213	0.903923	0.979339	0.947341	0.920303	1.05802	1.02473	1.03364	0.980682	0.993448	0.916745	1.13833	0.932517	0.871799			325.4	350.8	352	327.2
P32261	Antithrombin-III OS=Mus musculus OX=10090 GN=Serpinc1 PE=1 SV=1	25	10	10	465	52	15	1	0.887	1.089	1.178	1.119	1.12	1.271	1.193	1.201	0.924	1.025	0.997	1.175	1.295	1.09	1.013	1.044	1.171	1	0.948773	1.03249	1.1145	1.04453	1.08743	1.0712	1.11238	1.12554	0.925764	1.02774	1.01431	1.10163	1.1375	1.07678	1.00886	1.08534	1.15484			3427	3040.9	3733	4036.4
Q6Q899	Antiviral innate immune response receptor RIG-I OS=Mus musculus OX=10090 GN=Ddx58 PE=1 SV=2	1	1	1	926	105.9	1	1	1.041	1.252	1.298	1.138	1.306	1.454	1.151	1.408	1.14	1.166	1.199	1.329	1.492	1.233	1.21	1.207	1.364	1	1.1135	1.18703	1.22804	1.06226	1.26802	1.22544	1.07322	1.31954	1.14218	1.16912	1.21981	1.24601	1.31054	1.21805	1.20506	1.25479	1.34517			68.7	71.5	86	89.2
O35643	AP-1 complex subunit beta-1 OS=Mus musculus OX=10090 GN=Ap1b1 PE=1 SV=2	69	47	28	943	103.9	173	1	0.931	1.065	0.996	0.996	0.985	1.125	1.04	1.036	0.995	0.979	1.004	0.97	1.109	0.943	0.94	0.913	0.994	1	0.995838	1.00974	0.942314	0.929715	0.956353	0.948155	0.96972	0.970911	0.9969	0.981617	1.02143	0.909428	0.974124	0.931563	0.936162	0.94915	0.980281			12180.5	11338.7	12974.9	12128.8
P22892	AP-1 complex subunit gamma-1 OS=Mus musculus OX=10090 GN=Ap1g1 PE=1 SV=3	44	30	29	822	91.3	65	1	0.896	1.026	0.96	0.99	0.92	1.1	1.003	0.988	0.961	0.964	0.957	0.92	1.043	0.902	0.897	0.88	0.919	1	0.9584	0.97276	0.908255	0.924114	0.893243	0.927085	0.93522	0.925926	0.962835	0.966577	0.973611	0.862551	0.916151	0.89106	0.893338	0.914843	0.906316			11148	9984.8	11437.9	10700
P35585	AP-1 complex subunit mu-1 OS=Mus musculus OX=10090 GN=Ap1m1 PE=1 SV=3	69	23	23	423	48.5	66	1	0.88	1.045	0.989	0.998	0.96	1.124	1.035	1.004	1.002	0.98	0.975	0.975	1.078	0.914	0.917	0.908	0.942	1	0.941286	0.990774	0.935691	0.931582	0.93208	0.947312	0.965058	0.940921	1.00391	0.982619	0.991924	0.914116	0.946894	0.902915	0.913256	0.943952	0.928998			8404.7	7396	8785.7	8310.4
P61967	AP-1 complex subunit sigma-1A OS=Mus musculus OX=10090 GN=Ap1s1 PE=1 SV=1	48	7	5	158	18.7	16	1	0.919	1.055	0.974	0.929	0.962	1.105	1.019	1.016	0.993	0.957	0.959	0.892	1.066	0.914	0.891	0.896	0.944	1	0.983002	1.00026	0.9215	0.867174	0.934022	0.931299	0.950139	0.952167	0.994896	0.959558	0.975646	0.836299	0.936353	0.902915	0.887362	0.931477	0.930971			2445.5	2248.6	2580.8	2382.4
Q9DB50	AP-1 complex subunit sigma-2 OS=Mus musculus OX=10090 GN=Ap1s2 PE=1 SV=1	27	4	2	160	18.9	4	1	0.798	0.992	0.845	0.985	0.842	1.071	0.866	0.862	0.936	0.846	0.821	0.972	0.947	0.794	0.872	0.82	0.799	1	0.853575	0.940525	0.799453	0.919447	0.817512	0.902644	0.807478	0.807843	0.937787	0.848261	0.835251	0.911303	0.831826	0.78437	0.86844	0.852468	0.787972			604.5	482.1	599.5	511.1
P17426	AP-2 complex subunit alpha-1 OS=Mus musculus OX=10090 GN=Ap2a1 PE=1 SV=1	71	57	41	977	107.6	287	1	0.925	1.095	1.028	1.009	1.03	1.128	1.061	1.058	0.991	0.988	1.02	0.994	1.12	0.999	0.955	0.934	1.01	1	0.98942	1.03818	0.972589	0.94185	1.00004	0.950684	0.989301	0.991529	0.992892	0.990641	1.0377	0.93193	0.983786	0.986884	0.951101	0.970982	0.99606			39572.3	36623.7	43339.7	40673.5
P17427	AP-2 complex subunit alpha-2 OS=Mus musculus OX=10090 GN=Ap2a2 PE=1 SV=2	73	52	36	938	104	271	1	0.933	1.034	1.038	1.02	1.008	1.148	1.069	1.043	1.014	0.981	0.979	1.021	1.126	0.984	1.003	0.949	1.007	1	0.997977	0.980345	0.98205	0.952118	0.978684	0.96754	0.99676	0.977471	1.01594	0.983622	0.995993	0.957244	0.989056	0.972066	0.998905	0.986575	0.993101			18918.3	17652.5	19564.7	19637.9
Q9DBG3	AP-2 complex subunit beta OS=Mus musculus OX=10090 GN=Ap2b1 PE=1 SV=1	69	48	29	937	104.5	278	1	0.923	1.048	0.989	0.983	0.975	1.091	1.018	1.004	0.983	0.961	0.98	0.946	1.07	0.942	0.911	0.897	0.956	1	0.987281	0.993619	0.935691	0.91758	0.946643	0.9195	0.949206	0.940921	0.984877	0.963569	0.99701	0.886927	0.939867	0.930575	0.907281	0.932517	0.942805			47414.9	43776	49676.5	46878.2
P84091	AP-2 complex subunit mu OS=Mus musculus OX=10090 GN=Ap2m1 PE=1 SV=1	74	30	30	435	49.6	152	1	0.915	1.085	1.033	1.009	1.031	1.119	1.072	1.05	1.025	0.992	1.018	0.985	1.108	0.994	0.942	0.948	0.99	1	0.978723	1.0287	0.97732	0.94185	1.00101	0.943098	0.999557	0.984031	1.02696	0.994651	1.03567	0.923492	0.973245	0.981945	0.938154	0.985536	0.976336			24912.5	22794.7	27023.8	25736.4
P62743	AP-2 complex subunit sigma OS=Mus musculus OX=10090 GN=Ap2s1 PE=1 SV=1	47	7	7	142	17	85	1	0.928	1.064	1.042	1.058	1.04	1.17	1.086	1.072	1.036	0.978	1.004	1.038	1.125	1.036	0.973	0.981	1.004	1	0.992629	1.00879	0.985835	0.987589	1.00975	0.986081	1.01261	1.00465	1.03798	0.980614	1.02143	0.973182	0.988178	1.02344	0.969028	1.01984	0.990143			6583.9	6109	7005.3	6860.7
Q3UHJ0	AP2-associated protein kinase 1 OS=Mus musculus OX=10090 GN=Aak1 PE=1 SV=2	49	29	29	959	103.3	73	1	0.923	1.077	0.981	0.98	0.988	1.076	1.002	1.024	1.026	0.972	0.966	0.928	1.048	0.971	0.881	0.898	0.986	1	0.987281	1.02111	0.928123	0.91478	0.959265	0.906858	0.934288	0.959665	1.02796	0.974598	0.982767	0.870051	0.920542	0.959224	0.877403	0.933556	0.972391			8899.6	8215.5	9589.1	8731.9
Q80TK0	AP2-interacting clathrin-endocytosis protein OS=Mus musculus OX=10090 GN=Kiaa1107 PE=1 SV=6	10	9	9	1239	134	10	1	0.993	1.358	0.859	0.729	0.842	0.813	0.827	0.92	0.969	1.056	1.145	0.577	0.819	0.821	0.49	0.72	0.854	1	1.06216	1.28753	0.812699	0.680484	0.817512	0.6852	0.771114	0.862199	0.97085	1.05882	1.16487	0.540969	0.719393	0.811043	0.488	0.748508	0.842213			1800.5	1788.4	2444.6	1546.6
Q9Z1T1	AP-3 complex subunit beta-1 OS=Mus musculus OX=10090 GN=Ap3b1 PE=1 SV=2	24	22	16	1105	122.7	31	1	0.955	1.071	1.092	1.112	1.049	1.198	1.094	1.115	1.011	1.031	0.994	1.122	1.17	1.049	1.043	0.944	1.033	1	1.02151	1.01543	1.03314	1.03799	1.01849	1.00968	1.02007	1.04495	1.01293	1.03376	1.01125	1.05194	1.0277	1.03628	1.03874	0.981378	1.01874			2625.5	2508	2811.5	2867.1
Q9JME5	AP-3 complex subunit beta-2 OS=Mus musculus OX=10090 GN=Ap3b2 PE=1 SV=2	59	55	49	1082	119.1	135	1	0.959	1.09	1.16	1.124	1.15	1.263	1.17	1.157	1.017	1.017	1.034	1.202	1.266	1.133	1.13	1.044	1.133	1	1.02579	1.03344	1.09747	1.0492	1.11655	1.06446	1.09093	1.08431	1.01894	1.01972	1.05195	1.12694	1.11203	1.11926	1.12539	1.08534	1.11736			18988	18200.1	20694.3	22024.1
O54774	AP-3 complex subunit delta-1 OS=Mus musculus OX=10090 GN=Ap3d1 PE=1 SV=1	44	47	47	1199	135	114	1	0.925	1.06	1.038	1.041	1.034	1.152	1.072	1.059	1.005	0.983	0.998	1.045	1.133	1.004	0.984	0.94	0.991	1	0.98942	1.005	0.98205	0.97172	1.00393	0.970911	0.999557	0.992466	1.00692	0.985627	1.01532	0.979745	0.995205	0.991823	0.979983	0.977219	0.977322			17156.9	15867.5	18188.9	17817.1
Q9JKC8	AP-3 complex subunit mu-1 OS=Mus musculus OX=10090 GN=Ap3m1 PE=1 SV=1	69	18	14	418	46.9	45	1	0.929	1.099	1.132	1.132	1.141	1.263	1.171	1.159	1.002	1.007	1.017	1.167	1.236	1.097	1.095	1.012	1.11	1	0.993698	1.04197	1.07098	1.05666	1.10782	1.06446	1.09187	1.08618	1.00391	1.00969	1.03465	1.09413	1.08568	1.0837	1.09053	1.05207	1.09468			3785.8	3515.3	4161.8	4284.9
Q8R2R9	AP-3 complex subunit mu-2 OS=Mus musculus OX=10090 GN=Ap3m2 PE=1 SV=1	63	18	14	418	46.9	44	1	0.93	1.066	1.084	1.081	1.057	1.213	1.096	1.085	0.984	0.994	0.991	1.111	1.203	1.031	1.038	0.971	1.035	1	0.994768	1.01068	1.02557	1.00906	1.02626	1.02232	1.02194	1.01683	0.985879	0.996657	1.0082	1.04162	1.05669	1.0185	1.03376	1.00945	1.02071			6095.4	5670.4	6499.4	6608.3
Q9DCR2	AP-3 complex subunit sigma-1 OS=Mus musculus OX=10090 GN=Ap3s1 PE=1 SV=2	58	8	8	193	21.7	14	1	0.984	1.113	1.182	1.121	1.14	1.294	1.238	1.164	1.018	1.048	1.026	1.197	1.265	1.104	1.134	1.05	1.121	1	1.05253	1.05525	1.11829	1.0464	1.10684	1.09059	1.15434	1.09087	1.01994	1.0508	1.04381	1.12225	1.11115	1.09061	1.12937	1.09157	1.10553			1551.6	1526.7	1727.4	1833.5
Q8BSZ2	AP-3 complex subunit sigma-2 OS=Mus musculus OX=10090 GN=Ap3s2 PE=1 SV=1	34	6	6	193	22	8	1	0.902	1.065	1.088	1.063	1.055	1.145	1.097	1.108	1.005	0.974	0.962	1.135	1.146	1.052	1.003	0.902	0.977	1	0.964818	1.00974	1.02936	0.992256	1.02432	0.965011	1.02287	1.03839	1.00692	0.976603	0.978698	1.06412	1.00662	1.03924	0.998905	0.937715	0.963515			1166.8	1052.6	1243	1269
Q8BG26	AP-4 complex accessory subunit RUSC1 OS=Mus musculus OX=10090 GN=Rusc1 PE=1 SV=2	4	3	3	893	95.1	3	1	0.919	1.03	1.03	1.057	1.031	1.22	1.134	1.067	0.97	0.983	0.954	1.075	1.097	1.006	0.975	0.969	0.953	1	0.983002	0.976553	0.974482	0.986655	1.00101	1.02822	1.05737	0.999963	0.971852	0.985627	0.970559	1.00787	0.963583	0.993799	0.971019	1.00737	0.939846			494.3	454.5	509.1	508.9
Q80U22	AP-4 complex accessory subunit RUSC2 OS=Mus musculus OX=10090 GN=Rusc2 PE=1 SV=2	1	1	1	1514	161	2	1	0.942	0.995	1.013	0.963	0.984	1.235	1.09	1.091	1.041	0.978	0.939	1.065	1.108	0.992	0.975	0.972	0.997	1	1.0076	0.943369	0.958398	0.898911	0.955382	1.04086	1.01634	1.02246	1.04299	0.980614	0.955299	0.998496	0.973245	0.979969	0.971019	1.01049	0.983239			249.9	235.5	248.6	253.1
Q3U3N6	AP-4 complex accessory subunit Tepsin OS=Mus musculus OX=10090 GN=Tepsin PE=2 SV=1	1	1	1	573	60.7	1	1	0.971	1.207	1.221	1.229	1.221	1.423	1.301	1.402	1.073	1.229	1.188	1.3	1.451	1.208	1.309	1.188	1.278	1	1.03862	1.14437	1.15519	1.14721	1.18549	1.19931	1.21308	1.31392	1.07505	1.23228	1.20862	1.21882	1.27453	1.19335	1.30366	1.23504	1.26036			206	200.1	248.6	251.5
Q9WV76	AP-4 complex subunit beta-1 OS=Mus musculus OX=10090 GN=Ap4b1 PE=1 SV=2	7	3	3	738	82.9	3	1	0.938	0.995	1.17	1.089	1.016	1.171	1.258	1.092	1.009	0.932	0.974	1.067	1.228	1.11	1.121	1.055	1.102	1	1.00333	0.943369	1.10694	1.01653	0.986451	0.986924	1.17299	1.02339	1.01093	0.934491	0.990906	1.00037	1.07865	1.09654	1.11642	1.09677	1.08679			116.1	108.9	115.5	135.8
Q80V94	AP-4 complex subunit epsilon-1 OS=Mus musculus OX=10090 GN=Ap4e1 PE=1 SV=3	6	4	4	1122	124.8	4	1	1.185	1.726	1.319	1.168	1.853	1.292	1.373	2.064	1.025	1.375	1.299	1.208	1.651	1.423	1.154	1.514	1.674	1	1.26753	1.63644	1.2479	1.09027	1.79911	1.0889	1.28022	1.93432	1.02696	1.37868	1.32155	1.13257	1.45021	1.40574	1.14929	1.57395	1.65089			220.2	260.9	380	290.4
Q9JKC7	AP-4 complex subunit mu-1 OS=Mus musculus OX=10090 GN=Ap4m1 PE=1 SV=1	6	2	2	449	49.5	2	1	1.02	1.074	1.061	1.185	1.113	1.295	1.221	1.145	1.093	1.037	0.98	1.156	1.239	1.07	1.13	1.026	1.123	1	1.09104	1.01827	1.00381	1.10614	1.08063	1.09143	1.13849	1.07306	1.09509	1.03977	0.99701	1.08381	1.08831	1.05702	1.12539	1.06662	1.1075			290.8	296.7	312.4	308.6
Q9WVL1	AP-4 complex subunit sigma-1 OS=Mus musculus OX=10090 GN=Ap4s1 PE=2 SV=1	13	2	2	144	16.8	2	1	0.817	0.939	1.02	1.023	1.027	1.138	1.129	1.132	0.946	0.986	0.976	1.001	1.147	0.991	0.944	1.015	1.098	1	0.873898	0.890275	0.965021	0.954918	0.997131	0.959112	1.05271	1.06088	0.947806	0.988635	0.992941	0.938492	1.0075	0.978981	0.940146	1.05519	1.08285			259.3	211.8	243.5	264.4
Q3TAP4	AP-5 complex subunit beta-1 OS=Mus musculus OX=10090 GN=Ap5b1 PE=1 SV=1	8	4	4	876	94.6	6	1	0.959	1.044	1.076	1.115	1.066	1.212	1.117	1.152	0.968	0.98	0.973	1.081	1.161	1.088	1.077	1.054	1.115	1	1.02579	0.989826	1.018	1.0408	1.035	1.02148	1.04152	1.07962	0.969848	0.982619	0.989889	1.0135	1.0198	1.0748	1.0726	1.09573	1.09961			431.9	414.2	451	464.8
Q8BJ63	AP-5 complex subunit mu-1 OS=Mus musculus OX=10090 GN=Ap5m1 PE=1 SV=2	2	1	1	490	54.3	1	1	0.962	1.312	1.179	1.294	1.191	1.498	1.096	1.152	0.944	1.009	0.916	1.249	1.279	1.041	1.208	1.027	1.057	1	1.029	1.24392	1.11545	1.20788	1.15636	1.26252	1.02194	1.07962	0.945803	1.0117	0.9319	1.17101	1.12345	1.02837	1.20307	1.06766	1.04241			438.1	421.6	574.6	516.6
Q3U829	AP-5 complex subunit zeta-1 OS=Mus musculus OX=10090 GN=Ap5z1 PE=2 SV=1	9	4	4	807	89.4	4	1	0.918	1.045	1.224	1.1	0.948	1.159	1.083	0.971	1.013	1.014	0.939	1.125	1.123	0.981	1.084	0.916	0.919	1	0.981932	0.990774	1.15802	1.02679	0.920429	0.976811	1.00981	0.909995	1.01493	1.01671	0.955299	1.05475	0.986421	0.969102	1.07957	0.952269	0.906316			180.1	165.4	188.2	220.5
Q8CCJ4	APC membrane recruitment protein 2 OS=Mus musculus OX=10090 GN=Amer2 PE=1 SV=2	17	8	8	672	69.9	12	1	0.877	0.914	0.787	0.876	0.714	0.886	0.831	0.808	1.012	0.874	0.81	0.649	0.802	0.7	0.603	0.685	0.711	1	0.938077	0.866572	0.74458	0.817701	0.693234	0.746725	0.774843	0.757235	1.01393	0.876336	0.82406	0.608473	0.704461	0.69151	0.600538	0.712122	0.701187			1445.5	1267.5	1321.1	1137.2
A2AJA9	Apical junction component 1 homolog OS=Mus musculus OX=10090 GN=Ajm1 PE=1 SV=1	7	6	6	974	107.1	8	1	0.962	1.021	1.061	1.077	1.024	1.149	1.08	1.127	1.09	1.038	1.011	1.138	1.173	1.01	0.971	1.044	0.985	1	1.029	0.96802	1.00381	1.00532	0.994218	0.968383	1.00702	1.05619	1.09208	1.04077	1.02855	1.06694	1.03034	0.997751	0.967036	1.08534	0.971405			357.6	344.1	365	379.4
Q00623	Apolipoprotein A-I OS=Mus musculus OX=10090 GN=Apoa1 PE=1 SV=2	4	1	1	264	30.6	1	1	0.926	1.252	1.24	1.277	1.287	1.336	1.338	1.297	1.078	1.087	0.922	1.375	1.525	1.285	1.311	1.179	1.148	1	0.99049	1.18703	1.17316	1.19201	1.24957	1.12599	1.24758	1.21551	1.08006	1.08991	0.938004	1.28914	1.33953	1.26942	1.30565	1.22568	1.13215			126.2	116.9	158	156.5
E9Q414	Apolipoprotein B-100 OS=Mus musculus OX=10090 GN=Apob PE=1 SV=1	0	1	1	4505	509.1	1	1	0.911	1.04	1.081	1.015	1.046	1.176	1.147	1.158	1.007	1.063	0.986	1.06	1.205	1.049	1.051	0.992	1.048	1	0.974445	0.986034	1.02273	0.94745	1.01558	0.991138	1.06949	1.08525	1.00892	1.06584	1.00311	0.993808	1.05845	1.03628	1.04671	1.03128	1.03354			202.9	184.9	211.1	219.3
P08226	Apolipoprotein E OS=Mus musculus OX=10090 GN=Apoe PE=1 SV=2	67	21	20	311	35.8	178	1	1.082	1.139	1.262	1.135	1.137	1.236	1.263	1.131	1.129	1.175	1.011	1.256	1.382	1.08	1.098	1.121	1.049	1	1.15735	1.0799	1.19398	1.05946	1.10393	1.04171	1.17765	1.05994	1.13116	1.17814	1.02855	1.17757	1.21392	1.0669	1.09352	1.16539	1.03452			20767.3	22464.9	23650.1	26205.9
O35841	Apoptosis inhibitor 5 OS=Mus musculus OX=10090 GN=Api5 PE=1 SV=2	48	19	19	504	56.8	34	1	0.827	0.971	0.899	1.053	0.862	1.161	0.933	0.955	0.975	0.933	0.891	0.916	0.989	0.854	0.87	0.843	0.913	1	0.884595	0.920614	0.850543	0.982921	0.83693	0.978496	0.86995	0.895	0.976862	0.935494	0.906466	0.8588	0.868718	0.843643	0.866448	0.876378	0.900399			4539.7	3753.1	4406	4079.8
Q07813	Apoptosis regulator BAX OS=Mus musculus OX=10090 GN=Bax PE=1 SV=1	49	7	7	192	21.4	30	1	0.845	0.996	1.052	1.101	0.995	1.206	1.087	1.054	0.953	0.952	0.953	1.017	1.106	0.978	0.943	0.948	1.015	1	0.903848	0.944317	0.995296	1.02773	0.966062	1.01642	1.01354	0.98778	0.95482	0.954545	0.969542	0.953493	0.971488	0.966139	0.93915	0.985536	1.00099			4243.9	3586.7	4225	4465.4
P10417	Apoptosis regulator Bcl-2 OS=Mus musculus OX=10090 GN=Bcl2 PE=1 SV=3	4	1	1	236	26.4	1	1	1.036	1.266	1.207	1.074	1.066	1.198	1.208	1.144	0.981	1.129	1.146	1.119	1.245	1.138	1	1.067	1.071	1	1.10815	1.20031	1.14194	1.00252	1.035	1.00968	1.12637	1.07213	0.982873	1.13202	1.16589	1.04912	1.09358	1.1242	0.995917	1.10925	1.05622			148.3	153.6	187.7	179
Q9CZI9	Apoptosis-enhancing nuclease OS=Mus musculus OX=10090 GN=Aen PE=2 SV=1	3	1	1	336	37.3	2	1	0.934	1.04	1.151	1.147	1.106	1.243	1.186	1.076	1.056	0.981	0.959	1.199	1.185	1.051	1.064	1.016	1.063	1	0.999047	0.986034	1.08896	1.07067	1.07383	1.04761	1.10585	1.0084	1.05802	0.983622	0.975646	1.12413	1.04088	1.03825	1.05966	1.05623	1.04833			278.4	259.9	289.5	320.3
Q9Z0X1	Apoptosis-inducing factor 1, mitochondrial OS=Mus musculus OX=10090 GN=Aifm1 PE=1 SV=1	44	20	20	612	66.7	42	1	0.972	1.135	1.139	1.118	1.093	1.197	1.106	1.082	1.002	1.049	1.07	1.088	1.177	1.06	0.989	1.007	1.055	1	1.03969	1.0761	1.07761	1.0436	1.06121	1.00884	1.03126	1.01402	1.00391	1.0518	1.08857	1.02006	1.03385	1.04714	0.984962	1.04687	1.04044			6908.7	6712.5	7841.2	7867.3
Q62415	Apoptosis-stimulating of p53 protein 1 OS=Mus musculus OX=10090 GN=Ppp1r13b PE=1 SV=2	5	5	5	1087	119.1	9	1	0.783	0.907	0.929	0.975	0.855	0.991	0.941	0.901	0.948	0.871	0.89	0.849	0.921	0.88	0.731	0.818	0.861	1	0.837531	0.859935	0.878926	0.910112	0.830134	0.835219	0.87741	0.844392	0.94981	0.873328	0.905448	0.795984	0.808988	0.869327	0.728016	0.850389	0.849116			1039.2	813.8	942.3	965.5
Q9JIX8	Apoptotic chromatin condensation inducer in the nucleus OS=Mus musculus OX=10090 GN=Acin1 PE=1 SV=3	29	31	31	1338	150.6	45	1	0.83	0.884	0.887	0.945	0.833	1.042	0.884	0.856	0.956	0.83	0.791	0.887	0.913	0.835	0.818	0.786	0.818	1	0.887804	0.838129	0.839189	0.882109	0.808773	0.878202	0.824262	0.80222	0.957826	0.832218	0.80473	0.831611	0.801961	0.824873	0.81466	0.817122	0.80671			9513.8	7895.2	8411.6	8438.1
O88879	Apoptotic protease-activating factor 1 OS=Mus musculus OX=10090 GN=Apaf1 PE=1 SV=3	10	9	9	1249	140.9	10	1	0.988	0.998	1.139	1.154	1.042	1.358	1.171	1.097	0.995	0.958	0.871	1.25	1.217	1.028	1.171	1.014	1.022	1	1.05681	0.946213	1.07761	1.0772	1.01169	1.14453	1.09187	1.02808	0.9969	0.960561	0.886118	1.17194	1.06899	1.01553	1.16622	1.05415	1.00789			855.2	845.1	853.3	974.2
P55088	Aquaporin-4 OS=Mus musculus OX=10090 GN=Aqp4 PE=1 SV=2	15	6	6	323	34.4	20	1	0.842	0.881	1.091	1.052	0.906	1.157	0.946	0.88	1.026	0.849	0.824	1.135	1.039	0.932	0.968	0.698	0.819	1	0.900639	0.835285	1.03219	0.981988	0.87965	0.975125	0.882072	0.824712	1.02796	0.851269	0.838303	1.06412	0.912637	0.920697	0.964048	0.725637	0.807696			6248.6	5258.5	5506.1	6817.9
Q400C8	Archaemetzincin-2 OS=Mus musculus OX=10090 GN=Amz2 PE=2 SV=1	14	5	5	359	41.3	5	1	0.853	0.975	1.009	1.102	0.962	1.22	1.025	0.995	0.973	0.969	0.927	1.083	1.111	0.961	1.035	0.957	0.98	1	0.912406	0.924407	0.954613	1.02866	0.934022	1.02822	0.955733	0.932487	0.974858	0.97159	0.94309	1.01537	0.97588	0.949345	1.03077	0.994892	0.966474			708	603.8	690.2	714.5
Q68FF6	ARF GTPase-activating protein GIT1 OS=Mus musculus OX=10090 GN=Git1 PE=1 SV=1	57	33	28	770	85.2	68	1	0.9	1.053	1.011	1.007	1.032	1.132	1.026	1.055	0.997	0.949	0.991	0.978	1.083	0.994	0.934	0.915	0.996	1	0.962679	0.998359	0.956506	0.939983	1.00199	0.954055	0.956666	0.988717	0.998904	0.951537	1.0082	0.916929	0.951286	0.981945	0.930187	0.951229	0.982253			9330.1	8399.4	9825.9	9437.3
Q9JLQ2	ARF GTPase-activating protein GIT2 OS=Mus musculus OX=10090 GN=Git2 PE=1 SV=2	24	14	9	708	78.7	20	1	0.938	1.1	1.079	1.103	1.082	1.206	1.118	1.109	0.974	1.059	1.078	1.094	1.2	1.058	1.033	1.053	1.075	1	1.00333	1.04292	1.02084	1.02959	1.05053	1.01642	1.04245	1.03932	0.97586	1.06183	1.09671	1.02569	1.05406	1.04517	1.02878	1.09469	1.06016			2114.8	1983.5	2327.2	2281
G5E8V9	Arfaptin-1 OS=Mus musculus OX=10090 GN=Arfip1 PE=1 SV=1	10	4	4	373	41.5	5	1	0.909	1.121	1.064	1.151	1.052	1.3	1.115	1.094	1.005	1.095	1.05	1.131	1.179	1.047	1.045	0.991	1.075	1	0.972306	1.06283	1.00665	1.0744	1.0214	1.09565	1.03965	1.02527	1.00692	1.09793	1.06823	1.06037	1.03561	1.0343	1.04073	1.03024	1.06016			1202.2	1092.9	1347.8	1278.6
Q8K221	Arfaptin-2 OS=Mus musculus OX=10090 GN=Arfip2 PE=1 SV=2	31	8	8	341	37.7	10	1	1.022	1.14	1.048	1.097	1.131	1.228	1.158	1.192	1.028	1.146	1.073	1.074	1.267	1.027	1.018	1.071	1.124	1	1.09318	1.08084	0.991511	1.02399	1.09811	1.03496	1.07975	1.11711	1.02996	1.14906	1.09162	1.00693	1.11291	1.01454	1.01384	1.11341	1.10849			1045.7	1068.4	1191.8	1096.3
Q8K2K6	Arf-GAP domain and FG repeat-containing protein 1 OS=Mus musculus OX=10090 GN=Agfg1 PE=1 SV=2	24	13	12	561	58	22	1	0.788	0.861	0.864	0.915	0.768	0.974	0.827	0.802	0.991	0.796	0.785	0.746	0.863	0.752	0.702	0.721	0.74	1	0.842879	0.816322	0.817429	0.854106	0.745664	0.820892	0.771114	0.751612	0.992892	0.798128	0.798626	0.699416	0.758042	0.74288	0.699134	0.749548	0.729786			5617.9	4424.9	4837.8	4854.9
Q80WC7	Arf-GAP domain and FG repeat-containing protein 2 OS=Mus musculus OX=10090 GN=Agfg2 PE=1 SV=1	17	6	5	479	48.9	8	1	0.867	1.04	1.043	1.069	1.105	1.171	1.078	1.165	0.999	0.965	0.959	1.098	1.162	1.05	1.027	0.984	1.061	1	0.927381	0.986034	0.986781	0.997857	1.07286	0.986924	1.00515	1.09181	1.00091	0.967579	0.975646	1.02944	1.02068	1.03727	1.02281	1.02296	1.04636			710.7	616.1	739.2	741
Q6ZQK5	Arf-GAP with coiled-coil, ANK repeat and PH domain-containing protein 2 OS=Mus musculus OX=10090 GN=Acap2 PE=1 SV=2	22	15	15	770	87.2	18	1	0.915	1.061	1.023	1.035	1.023	1.151	1.054	1.087	0.971	1.014	1.013	1.09	1.125	1.025	1.01	0.944	1.035	1	0.978723	1.00594	0.967859	0.966119	0.993247	0.970068	0.982774	1.01871	0.972854	1.01671	1.03058	1.02193	0.988178	1.01257	1.00588	0.981378	1.02071			2429.6	2223.2	2577.7	2485.5
Q8R2V5	Arf-GAP with dual PH domain-containing protein 2 OS=Mus musculus OX=10090 GN=Adap2 PE=1 SV=1	3	1	1	381	44	7	1	1.017	1.143	1.265	1.187	1.184	1.318	1.285	1.24	1.085	1.115	1.105	1.272	1.395	1.223	1.209	1.172	1.234	1	1.08783	1.08369	1.19681	1.108	1.14957	1.11082	1.19816	1.16209	1.08707	1.11798	1.12418	1.19257	1.22534	1.20817	1.20406	1.21841	1.21697			638	648.9	729.1	807
Q8BXK8	Arf-GAP with GTPase, ANK repeat and PH domain-containing protein 1 OS=Mus musculus OX=10090 GN=Agap1 PE=1 SV=1	26	18	15	857	94.4	24	1	0.875	0.998	0.968	0.991	0.917	1.106	0.985	0.945	0.989	0.919	0.912	0.965	1.023	0.886	0.919	0.871	0.917	1	0.935938	0.946213	0.915823	0.925048	0.89033	0.932142	0.918436	0.885628	0.990889	0.921456	0.92783	0.90474	0.898583	0.875254	0.915248	0.905487	0.904343			3553.4	3110.5	3547	3440.4
Q3UHD9	Arf-GAP with GTPase, ANK repeat and PH domain-containing protein 2 OS=Mus musculus OX=10090 GN=Agap2 PE=1 SV=1	32	25	25	1186	124.4	34	1	0.945	1.113	1.051	1.02	1.033	1.125	1.049	1.069	1.026	0.998	1.025	1.011	1.102	1.042	0.996	0.94	1	1	1.01081	1.05525	0.99435	0.952118	1.00296	0.948155	0.978111	1.00184	1.02796	1.00067	1.04279	0.947868	0.967975	1.02936	0.991934	0.977219	0.986198			5530.4	5227.6	6153.9	5812.7
Q8VHH5	Arf-GAP with GTPase, ANK repeat and PH domain-containing protein 3 OS=Mus musculus OX=10090 GN=Agap3 PE=1 SV=1	32	19	16	910	97.9	38	1	0.878	1.005	1.034	1.063	0.999	1.19	1.08	1.051	0.948	0.916	0.912	1.042	1.091	1.008	0.977	0.944	0.989	1	0.939147	0.95285	0.978266	0.992256	0.969945	1.00294	1.00702	0.984968	0.94981	0.918448	0.92783	0.976932	0.958313	0.995775	0.973011	0.981378	0.97535			6753.7	5933.1	6788.1	6982.4
Q4LDD4	Arf-GAP with Rho-GAP domain, ANK repeat and PH domain-containing protein 1 OS=Mus musculus OX=10090 GN=Arap1 PE=1 SV=2	4	3	3	1452	162.2	4	1	1.131	1.19	1.471	1.295	1.314	1.319	1.452	1.672	1.043	1.289	1.202	1.491	1.833	1.286	1.431	1.203	1.794	1	1.20977	1.12825	1.39171	1.20882	1.27578	1.11166	1.35388	1.56695	1.04499	1.29245	1.22286	1.39789	1.61007	1.2704	1.42516	1.25063	1.76924			239.9	271.4	285.5	353
Q8BZ05	Arf-GAP with Rho-GAP domain, ANK repeat and PH domain-containing protein 2 OS=Mus musculus OX=10090 GN=Arap2 PE=1 SV=2	3	3	3	1703	193.3	3	1	0.918	1.077	1.093	1.078	1.073	1.218	1.117	1.076	1.127	1.028	1.053	1.094	1.147	1.001	1.105	1.031	1.075	1	0.981932	1.02111	1.03409	1.00626	1.04179	1.02654	1.04152	1.0084	1.12915	1.03075	1.07128	1.02569	1.0075	0.98886	1.10049	1.07182	1.06016			330.3	303.2	355.6	361.1
Q9QWY8	Arf-GAP with SH3 domain, ANK repeat and PH domain-containing protein 1 OS=Mus musculus OX=10090 GN=Asap1 PE=1 SV=2	15	15	14	1147	127.3	19	1	0.905	1.072	1.009	0.954	0.986	1.082	1.011	1.014	0.984	0.981	1.015	0.922	1.083	0.975	0.862	0.902	0.965	1	0.968027	1.01637	0.954613	0.89051	0.957324	0.911915	0.942679	0.950293	0.985879	0.983622	1.03262	0.864426	0.951286	0.963175	0.858481	0.937715	0.951681			4337.7	3926.9	4651.7	4378.5
Q7SIG6	Arf-GAP with SH3 domain, ANK repeat and PH domain-containing protein 2 OS=Mus musculus OX=10090 GN=Asap2 PE=1 SV=3	23	16	15	958	106.7	24	1	0.876	1.069	1.009	0.99	0.935	1.157	1.01	0.99	0.965	0.965	0.945	0.937	1.084	0.912	0.941	0.92	0.971	1	0.937007	1.01353	0.954613	0.924114	0.907807	0.975125	0.941747	0.927801	0.966843	0.967579	0.961403	0.878489	0.952164	0.900939	0.937158	0.956427	0.957598			3790.8	3320	4052.4	3824
O08691	Arginase-2, mitochondrial OS=Mus musculus OX=10090 GN=Arg2 PE=1 SV=1	23	5	5	354	38.9	5	1	1.14	1.232	1.231	1.138	1.225	1.326	1.262	1.221	1.066	1.177	1.107	1.22	1.403	1.231	1.132	1.215	1.218	1	1.21939	1.16807	1.16465	1.06226	1.18937	1.11756	1.17672	1.14429	1.06804	1.18015	1.12621	1.14382	1.23237	1.21607	1.12738	1.26311	1.20119			595.3	678.8	733.7	732.7
Q3UL36	Arginine and glutamate-rich protein 1 OS=Mus musculus OX=10090 GN=Arglu1 PE=1 SV=2	14	5	5	271	32.9	8	1	0.798	0.852	0.887	0.985	0.874	1.118	0.906	0.848	0.882	0.817	0.788	1.043	0.991	0.845	1.034	0.766	0.779	1	0.853575	0.807789	0.839189	0.919447	0.848581	0.942256	0.844775	0.794722	0.883684	0.819184	0.801678	0.97787	0.870475	0.834752	1.02978	0.79633	0.768248			3596.9	2870.7	3064	3189.2
A2RTL5	Arginine/serine-rich coiled-coil protein 2 OS=Mus musculus OX=10090 GN=Rsrc2 PE=2 SV=1	2	1	1	376	43.9	1	1	0.814	0.714	0.813	1.163	0.786	1.288	1.118	0.839	0.681	0.705	0.809	1.431	1.104	0.931	1.003	0.656	0.651	1	0.870689	0.67695	0.769178	1.0856	0.76314	1.08553	1.04245	0.786288	0.6823	0.706884	0.823042	1.34164	0.969732	0.919709	0.998905	0.681974	0.642015			57.6	46.9	41.1	46.8
A2AJT4	Arginine/serine-rich protein PNISR OS=Mus musculus OX=10090 GN=Pnisr PE=1 SV=1	3	3	3	805	92.1	4	1	0.939	0.957	1.055	1.065	0.977	1.189	1.099	1.01	0.932	0.926	0.89	1.117	1.131	0.966	1.041	0.913	0.907	1	1.00439	0.907341	0.998134	0.994123	0.948585	1.00209	1.02473	0.946544	0.93378	0.928475	0.905448	1.04725	0.993448	0.954284	1.03675	0.94915	0.894481			1646.9	1546.2	1575.6	1738.2
Q80TZ9	Arginine-glutamic acid dipeptide repeats protein OS=Mus musculus OX=10090 GN=Rere PE=1 SV=3	1	1	1	1558	171.6	1	1	0.756	1.04	0.92	1.193	1.091	1.298	1.276	1.236	1.023	0.989	0.943	1.085	1.153	1.222	1.017	1.006	1.233	1	0.80865	0.986034	0.870411	1.1136	1.05927	1.09396	1.18977	1.15835	1.02495	0.991643	0.959368	1.01725	1.01277	1.20718	1.01285	1.04583	1.21598			35.2	26.6	36.6	32.4
A2APY7	Arginine-hydroxylase NDUFAF5, mitochondrial OS=Mus musculus OX=10090 GN=Ndufaf5 PE=1 SV=1	10	3	3	343	38.4	4	1	0.925	1.112	1.089	1.117	1.06	1.206	1.078	1.066	0.999	0.991	0.985	1.127	1.167	1.061	1.033	0.957	1.052	1	0.98942	1.0543	1.0303	1.04266	1.02917	1.01642	1.00515	0.999026	1.00091	0.993649	1.0021	1.05662	1.02507	1.04813	1.02878	0.994892	1.03748			977.1	904.3	1086.7	1064
Q9D0I9	Arginine--tRNA ligase, cytoplasmic OS=Mus musculus OX=10090 GN=Rars1 PE=1 SV=2	62	35	34	660	75.6	104	1	0.919	1.009	1.051	1.091	1.024	1.245	1.095	1.075	0.969	0.981	0.952	1.085	1.131	1.013	1.023	0.966	1.025	1	0.983002	0.956643	0.99435	1.01839	0.994218	1.04929	1.021	1.00746	0.97085	0.983622	0.968524	1.01725	0.993448	1.00071	1.01882	1.00425	1.01085			14981.4	13768.5	15119.1	15738.3
Q91YI0	Argininosuccinate lyase OS=Mus musculus OX=10090 GN=Asl PE=1 SV=1	34	14	14	464	51.7	15	1	0.932	1.05	1.059	1.103	1.027	1.253	1.125	1.095	1.039	0.995	0.984	1.098	1.191	1.002	1.064	0.994	1.065	1	0.996907	0.995515	1.00192	1.02959	0.997131	1.05603	1.04898	1.0262	1.04098	0.99766	1.00108	1.02944	1.04615	0.989848	1.05966	1.03336	1.0503			3592.5	3348.9	3773	3804.3
P16460	Argininosuccinate synthase OS=Mus musculus OX=10090 GN=Ass1 PE=1 SV=1	26	8	8	412	46.6	11	1	0.864	0.837	1.079	1.044	0.857	1.243	1.101	0.898	1.086	0.93	0.787	1.176	1.11	0.862	1.094	0.906	0.862	1	0.924172	0.793568	1.02084	0.97452	0.832075	1.04761	1.0266	0.841581	1.08807	0.932486	0.80066	1.10256	0.975002	0.851546	1.08953	0.941873	0.850102			1408.2	1216.4	1179.1	1519.1
Q9Z2A5	Arginyl-tRNA--protein transferase 1 OS=Mus musculus OX=10090 GN=Ate1 PE=1 SV=2	30	12	12	516	59.1	14	1	0.868	1	1.017	1.051	1.001	1.167	1.038	1.058	1.023	0.966	0.932	1.119	1.09	0.975	1.037	0.918	0.992	1	0.92845	0.94811	0.962182	0.981055	0.971887	0.983553	0.967855	0.991529	1.02495	0.968582	0.948177	1.04912	0.957434	0.963175	1.03277	0.954348	0.978308			2236.9	1941.8	2236.8	2275.5
Q8BIX3	ARL14 effector protein OS=Mus musculus OX=10090 GN=Arl14ep PE=1 SV=1	11	2	2	276	31	2	1	0.898	1.024	1.121	1.122	1.092	1.235	1.056	1.086	0.879	0.999	0.944	1.087	1.195	1.06	1.224	0.984	1.077	1	0.96054	0.970864	1.06058	1.04733	1.06024	1.04086	0.984638	1.01777	0.880679	1.00167	0.960386	1.01912	1.04966	1.04714	1.219	1.02296	1.06213			203.3	182.5	208.1	228
P98203	Armadillo repeat protein deleted in velo-cardio-facial syndrome homolog OS=Mus musculus OX=10090 GN=Arvcf PE=1 SV=2	33	23	23	962	105	33	1	0.93	1.04	1.047	1.029	1.018	1.121	1.042	1.007	0.979	0.968	0.987	1.015	1.107	0.998	0.928	0.931	0.968	1	0.994768	0.986034	0.990565	0.960519	0.988393	0.944784	0.971584	0.943733	0.980869	0.970587	1.00413	0.951618	0.972367	0.985896	0.924211	0.967863	0.954639			5148.8	4790.4	5353.1	5389.2
Q9D7A8	Armadillo repeat-containing protein 1 OS=Mus musculus OX=10090 GN=Armc1 PE=1 SV=1	56	9	9	282	31.2	29	1	0.904	1.063	1	1.025	0.997	1.098	1.01	0.989	0.982	0.98	0.992	0.935	1.074	0.945	0.901	0.894	0.956	1	0.966957	1.00784	0.946099	0.956785	0.968004	0.9254	0.941747	0.926864	0.983875	0.982619	1.00922	0.876614	0.94338	0.933539	0.897322	0.929398	0.942805			2590.2	2342.3	2754.5	2589.3
Q9D0L7	Armadillo repeat-containing protein 10 OS=Mus musculus OX=10090 GN=Armc10 PE=1 SV=1	54	11	11	306	33.3	28	1	0.943	1.047	1.14	1.194	1.116	1.279	1.157	1.1	1.046	1.004	0.979	1.189	1.201	1.076	1.125	1.04	1.041	1	1.00867	0.992671	1.07855	1.11454	1.08354	1.07795	1.07881	1.03089	1.048	1.00668	0.995993	1.11475	1.05493	1.06295	1.12041	1.08118	1.02663			4166.5	3929.7	4361.7	4749.7
Q8BNU0	Armadillo repeat-containing protein 6 OS=Mus musculus OX=10090 GN=Armc6 PE=1 SV=1	65	24	23	468	50.7	48	1	0.958	1.025	1.163	1.154	1.084	1.287	1.172	1.109	0.977	0.979	0.954	1.203	1.255	1.072	1.145	1.039	1.081	1	1.02472	0.971812	1.10031	1.0772	1.05247	1.08469	1.0928	1.03932	0.978866	0.981617	0.970559	1.12788	1.10237	1.059	1.14033	1.08014	1.06608			7053.4	6753.8	7230.1	8200.2
Q3UJZ3	Armadillo repeat-containing protein 7 OS=Mus musculus OX=10090 GN=Armc7 PE=1 SV=2	10	1	1	198	21.6	1	1	0.816	1.177	1.209	1.404	1.126	1.079	1.249	1.144	0.946	0.881	0.996	1.087	1.137	1.191	0.924	1.292	1.159	1	0.872829	1.11592	1.14383	1.31056	1.09325	0.909386	1.1646	1.07213	0.947806	0.883355	1.01329	1.01912	0.998718	1.17656	0.920228	1.34316	1.143			27.7	22.6	32.6	33.5
Q9DBR3	Armadillo repeat-containing protein 8 OS=Mus musculus OX=10090 GN=Armc8 PE=1 SV=2	43	22	22	673	75.3	28	1	0.926	1.076	1.106	1.099	1.089	1.223	1.109	1.118	1.01	0.996	0.984	1.117	1.189	1.041	1.055	0.991	1.055	1	0.99049	1.02017	1.04639	1.02586	1.05733	1.03075	1.03406	1.04776	1.01193	0.998662	1.00108	1.04725	1.04439	1.02837	1.05069	1.03024	1.04044			4919.8	4557.5	5292.6	5439.5
Q6A058	Armadillo repeat-containing X-linked protein 2 OS=Mus musculus OX=10090 GN=Armcx2 PE=2 SV=2	9	4	4	784	81	5	1	1.007	1.159	1.189	1.179	1.169	1.336	1.219	1.302	0.942	1.02	1.013	1.297	1.266	1.166	1.142	1.027	1.107	1	1.07713	1.09886	1.12491	1.10054	1.135	1.12599	1.13662	1.2202	0.943799	1.02273	1.03058	1.21601	1.11203	1.15186	1.13734	1.06766	1.09172			892	898.5	1034.2	1060.4
Q8BHS6	Armadillo repeat-containing X-linked protein 3 OS=Mus musculus OX=10090 GN=Armcx3 PE=1 SV=1	37	11	11	379	42.6	23	1	0.979	1.064	1.074	1.066	1.033	1.205	1.092	1.067	1.015	1.024	0.996	1.043	1.125	0.999	0.982	0.96	0.991	1	1.04718	1.00879	1.01611	0.995056	1.00296	1.01558	1.01821	0.999963	1.01694	1.02674	1.01329	0.97787	0.988178	0.986884	0.977991	0.998011	0.977322			2963.1	2902.2	3153.6	3181.7
Q3UZB0	Armadillo repeat-containing X-linked protein 5 OS=Mus musculus OX=10090 GN=Armcx5 PE=2 SV=1	3	1	1	606	67.9	1	1	0.859	0.962	1.047	0.997	0.979	1.257	0.984	1.149	1.071	0.958	1.027	1.11	1.242	1.059	1.055	0.961	1.006	1	0.918823	0.912081	0.990565	0.930648	0.950527	1.05941	0.917504	1.07681	1.07305	0.960561	1.04483	1.04069	1.09095	1.04616	1.05069	0.999051	0.992115			133.3	114.5	128.2	139.6
Q6PD19	Armadillo-like helical domain-containing protein 3 OS=Mus musculus OX=10090 GN=Armh3 PE=1 SV=2	31	16	16	689	78.6	24	1	0.941	1.047	1.026	1.077	1.045	1.213	1.047	1.057	0.975	0.988	1.009	1.039	1.101	0.992	1.001	0.969	1.049	1	1.00653	0.992671	0.970697	1.00532	1.01461	1.02232	0.976247	0.990591	0.976862	0.990641	1.02651	0.97412	0.967097	0.979969	0.996913	1.00737	1.03452			3081.3	2899.5	3225.2	3161.6
Q9D0A3	Arpin OS=Mus musculus OX=10090 GN=Arpin PE=1 SV=1	12	3	3	226	25.2	3	1	0.862	1.096	0.978	1.008	0.993	1.078	0.973	1.015	0.998	0.994	1.032	0.945	1.093	0.942	0.872	0.885	0.964	1	0.922032	1.03913	0.925284	0.940916	0.96412	0.908543	0.907247	0.95123	0.999906	0.996657	1.04991	0.885989	0.96007	0.930575	0.86844	0.920041	0.950695			1634.8	1409.8	1792.2	1599.1
Q61324	Aryl hydrocarbon receptor nuclear translocator 2 OS=Mus musculus OX=10090 GN=Arnt2 PE=1 SV=2	10	5	4	712	77.9	5	1	0.984	1.148	1.114	1.169	1.181	1.334	1.079	1.176	1.028	1.07	1.086	1.238	1.23	1.108	1.146	1.053	1.07	1	1.05253	1.08843	1.05395	1.0912	1.14665	1.1243	1.00608	1.10211	1.02996	1.07286	1.10485	1.16069	1.08041	1.09456	1.14132	1.09469	1.05523			426.7	419.8	489.8	475.2
Q9WTL8	Aryl hydrocarbon receptor nuclear translocator-like protein 1 OS=Mus musculus OX=10090 GN=Arntl PE=1 SV=2	1	1	1	632	69.4	1	1	0.978	1.012	1.015	0.946	0.945	1.035	0.95	0.982	0.939	0.991	0.913	0.951	1.106	0.859	0.916	0.842	0.923	1	1.04611	0.959487	0.96029	0.883042	0.917516	0.872303	0.885802	0.920303	0.940793	0.993649	0.928847	0.891615	0.971488	0.848582	0.91226	0.875339	0.91026			397.2	388.3	401.9	403.1
P50428	Arylsulfatase A OS=Mus musculus OX=10090 GN=Arsa PE=1 SV=2	25	7	7	506	53.7	11	1	0.93	1.029	0.928	1.042	0.908	1.127	1.019	1.002	0.978	1.051	0.988	1.016	1.096	0.885	0.934	0.923	0.931	1	0.994768	0.975605	0.877979	0.972654	0.881592	0.949841	0.950139	0.939047	0.979868	1.05381	1.00515	0.952556	0.962705	0.874267	0.930187	0.959546	0.91815			1283.9	1194.6	1321	1190.9
P50429	Arylsulfatase B OS=Mus musculus OX=10090 GN=Arsb PE=1 SV=3	32	16	16	534	59.6	30	1	0.825	0.986	0.933	1.08	0.888	1.134	0.957	0.933	0.952	0.968	0.931	1.057	1.051	0.898	0.934	0.878	0.89	1	0.882456	0.934836	0.88271	1.00812	0.862174	0.95574	0.892329	0.874382	0.953818	0.970587	0.94716	0.990996	0.923178	0.887109	0.930187	0.912764	0.877716			5935.9	4899	5855.4	5538.4
Q8BM89	Arylsulfatase J OS=Mus musculus OX=10090 GN=Arsj PE=2 SV=1	1	1	1	598	67.3	1	1	0.893	1.053	0.998	1.011	0.995	1.148	1.018	1.212	1.008	0.943	1.053	1.039	1.104	1.081	0.889	0.937	1.163	1	0.955191	0.998359	0.944206	0.943717	0.966062	0.96754	0.949206	1.13585	1.00992	0.945521	1.07128	0.97412	0.969732	1.06789	0.885371	0.9741	1.14695			131.4	117.3	138.3	131.1
Q9D2L1	Arylsulfatase K OS=Mus musculus OX=10090 GN=Arsk PE=1 SV=2	1	1	1	553	62.8	1	1	1.003	0.987	1.084	1.191	0.928	1.231	1.03	1.009	1.143	1.106	0.995	1.037	1.222	0.952	1.06	0.923	0.99	1	1.07285	0.935784	1.02557	1.11174	0.90101	1.03749	0.960395	0.945607	1.14518	1.10896	1.01227	0.972244	1.07338	0.940454	1.05567	0.959546	0.976336			128.3	128.7	126.6	139.1
Q922M7	Ashwin OS=Mus musculus OX=10090 PE=1 SV=1	4	1	1	232	26	1	1	0.72	0.879	0.901	1.053	0.886	1.176	0.95	0.935	0.932	0.798	0.798	0.923	0.932	0.896	0.866	0.847	0.882	1	0.770143	0.833388	0.852435	0.982921	0.860232	0.991138	0.885802	0.876256	0.93378	0.800133	0.811851	0.865363	0.81865	0.885133	0.862464	0.880537	0.869826			209.1	150.5	183.9	188.3
Q61024	Asparagine synthetase [glutamine-hydrolyzing] OS=Mus musculus OX=10090 GN=Asns PE=1 SV=3	62	28	28	561	64.2	76	1	0.887	0.96	1.084	1.155	1.112	1.382	1.124	1.159	0.978	0.938	0.907	1.295	1.19	1.074	1.227	0.989	1.112	1	0.948773	0.910185	1.02557	1.07813	1.07966	1.16476	1.04804	1.08618	0.979868	0.940507	0.922743	1.21413	1.04527	1.06097	1.22199	1.02816	1.09665			10818.6	9592.1	10391.1	11730.7
Q8BP47	Asparagine--tRNA ligase, cytoplasmic OS=Mus musculus OX=10090 GN=NARS1 PE=1 SV=2	54	28	27	559	64.2	145	1	0.911	1.037	1.106	1.098	1.098	1.28	1.147	1.143	0.977	1.008	0.989	1.179	1.202	1.067	1.082	1.001	1.08	1	0.974445	0.98319	1.04639	1.02493	1.06607	1.07879	1.06949	1.07119	0.978866	1.01069	1.00617	1.10538	1.05581	1.05406	1.07758	1.04063	1.06509			22892.2	20865.1	23744.8	25319.2
P05201	Aspartate aminotransferase, cytoplasmic OS=Mus musculus OX=10090 GN=Got1 PE=1 SV=3	62	22	22	413	46.2	63	1	0.921	1.203	1.002	0.965	1.031	1.158	1.115	1.195	1.032	1.081	1.144	0.911	1.126	1.021	0.946	1.024	1.159	1	0.985141	1.14058	0.947991	0.900778	1.00101	0.975968	1.03965	1.11992	1.03397	1.08389	1.16386	0.854113	0.989056	1.00862	0.942138	1.06455	1.143			10885.1	10025.3	13100.2	10904.5
P05202	Aspartate aminotransferase, mitochondrial OS=Mus musculus OX=10090 GN=Got2 PE=1 SV=1	74	29	29	430	47.4	180	1	0.998	1.162	1.077	1.073	1.086	1.121	1.063	1.082	0.979	1.045	1.091	1.012	1.167	1.063	0.951	0.963	1.042	1	1.0675	1.1017	1.01895	1.00159	1.05442	0.944784	0.991165	1.01402	0.980869	1.04779	1.10994	0.948806	1.02507	1.05011	0.947117	1.00113	1.02762			32033	31954.6	37237	34494.1
Q80VP9	Aspartate beta-hydroxylase domain-containing protein 2 OS=Mus musculus OX=10090 GN=Asphd2 PE=1 SV=1	33	7	7	343	38.7	7	1	0.928	1.069	1.139	1.096	1.104	1.254	1.149	1.112	1.015	1.001	1	1.209	1.253	1.079	1.029	0.987	1.039	1	0.992629	1.01353	1.07761	1.02306	1.07189	1.05688	1.07135	1.04214	1.01694	1.00368	1.01736	1.1335	1.10061	1.06591	1.0248	1.02608	1.02466			637.7	591.6	681.8	726.5
Q922B2	Aspartate--tRNA ligase, cytoplasmic OS=Mus musculus OX=10090 GN=Dars1 PE=1 SV=2	71	34	34	501	57.1	79	1	0.899	1.025	1.073	1.126	1.057	1.261	1.102	1.093	0.951	0.988	0.959	1.142	1.182	1.025	1.058	1	1.059	1	0.961609	0.971812	1.01516	1.05106	1.02626	1.06278	1.02753	1.02433	0.952816	0.990641	0.975646	1.07069	1.03825	1.01257	1.05368	1.03959	1.04438			17617.1	15832.6	18061.7	18902.9
Q8BIP0	Aspartate--tRNA ligase, mitochondrial OS=Mus musculus OX=10090 GN=Dars2 PE=1 SV=1	21	9	9	653	74.1	9	1	0.928	1.071	1.017	0.982	1.006	1.103	1.05	1.027	0.954	0.997	1.001	0.974	1.082	0.963	0.887	0.907	0.968	1	0.992629	1.01543	0.962182	0.916647	0.976742	0.929614	0.979044	0.962476	0.955822	0.999665	1.01837	0.913178	0.950407	0.951321	0.883379	0.942912	0.954639			2054.2	1907	2199.7	2089.5
Q9Z2W0	Aspartyl aminopeptidase OS=Mus musculus OX=10090 GN=Dnpep PE=1 SV=2	60	20	20	473	52.2	49	1	0.933	1.011	1.047	1.04	0.988	1.166	1.087	1.057	0.98	0.998	0.979	1.028	1.175	0.994	1.027	0.963	1.026	1	0.997977	0.958539	0.990565	0.970787	0.959265	0.98271	1.01354	0.990591	0.981871	1.00067	0.995993	0.963806	1.0321	0.981945	1.02281	1.00113	1.01184			6420	5989.9	6492	6720.1
Q8BSY0	Aspartyl/asparaginyl beta-hydroxylase OS=Mus musculus OX=10090 GN=Asph PE=1 SV=1	22	11	11	741	83	24	1	0.883	1.046	1.036	1.085	1.019	1.193	1.032	1.046	0.966	1.037	0.975	1.068	1.091	0.998	0.93	0.888	0.958	1	0.944495	0.991723	0.980158	1.01279	0.989364	1.00547	0.96226	0.980282	0.967845	1.03977	0.991924	1.00131	0.958313	0.985896	0.926203	0.92316	0.944777			2465.1	2176.9	2578	2555
Q62048	Astrocytic phosphoprotein PEA-15 OS=Mus musculus OX=10090 GN=Pea15 PE=1 SV=1	55	6	6	130	15	11	1	0.914	1.002	1.083	1.075	0.951	1.139	1.079	1.012	0.968	0.985	0.931	1.048	1.167	0.951	0.937	0.938	0.928	1	0.977654	0.950006	1.02462	1.00346	0.923341	0.959955	1.00608	0.948419	0.969848	0.987633	0.94716	0.982558	1.02507	0.939466	0.933175	0.97514	0.915191			2345.9	2143.9	2351.7	2541.2
Q61137	Astrotactin-1 OS=Mus musculus OX=10090 GN=Astn1 PE=1 SV=4	35	32	32	1302	144.8	60	1	0.964	1.124	0.904	0.84	0.89	0.902	0.899	0.915	0.996	0.985	1.048	0.722	0.996	0.853	0.692	0.832	0.853	1	1.03114	1.06568	0.855273	0.784097	0.864116	0.76021	0.838248	0.857513	0.997902	0.987633	1.06619	0.676915	0.874867	0.842655	0.689175	0.864943	0.841227			8313.1	8015.9	9341.9	7517.2
Q80Z10	Astrotactin-2 OS=Mus musculus OX=10090 GN=Astn2 PE=1 SV=2	3	2	2	1352	149.3	2	1	1.188	1.167	1.186	1.143	1.074	1.22	1.178	1.163	1.146	1.194	1.174	1.049	1.337	1.115	1.069	1.145	1.084	1	1.27074	1.10644	1.12207	1.06693	1.04276	1.02822	1.09839	1.08993	1.14819	1.19719	1.19438	0.983495	1.17439	1.10148	1.06464	1.19034	1.06904			112.3	133.4	131.1	133.2
P54254	Ataxin-1 OS=Mus musculus OX=10090 GN=Atxn1 PE=1 SV=2	1	1	1	791	83.7	1	1	0.598	0.674	0.676	0.803	0.676	0.847	0.618	0.644	0.881	0.586	0.565	0.607	0.638	0.701	0.58	0.51	0.623	1	0.639647	0.639026	0.639563	0.749559	0.656339	0.713856	0.576237	0.603539	0.882682	0.587566	0.574807	0.569096	0.560407	0.692498	0.577632	0.530193	0.614401			389.1	232.8	262.4	263.1
P28658	Ataxin-10 OS=Mus musculus OX=10090 GN=Atxn10 PE=1 SV=2	75	26	26	475	53.7	91	1	0.935	1.082	1.13	1.156	1.167	1.288	1.143	1.21	0.971	1.047	1.014	1.18	1.214	1.149	1.082	1.015	1.134	1	1.00012	1.02585	1.06909	1.07907	1.13306	1.08553	1.06576	1.13398	0.972854	1.0498	1.0316	1.10631	1.06635	1.13506	1.07758	1.05519	1.11835			10958.2	10249.7	11858	12380.6
O70305	Ataxin-2 OS=Mus musculus OX=10090 GN=Atxn2 PE=1 SV=1	12	14	13	1285	136.4	20	1	0.806	0.979	0.909	1.035	0.921	1.139	0.914	0.978	0.96	0.927	0.895	0.984	1.005	0.917	0.894	0.824	0.928	1	0.862132	0.928199	0.860004	0.966119	0.894214	0.959955	0.852234	0.916555	0.961833	0.929478	0.910535	0.922554	0.882772	0.905878	0.89035	0.856626	0.915191			3841.3	3095.2	3759.9	3491.8
Q7TQH0	Ataxin-2-like protein OS=Mus musculus OX=10090 GN=Atxn2l PE=1 SV=1	21	18	17	1049	110.6	25	1	0.805	0.875	0.803	0.943	0.764	1.032	0.798	0.811	0.95	0.831	0.783	0.8	0.844	0.779	0.752	0.702	0.779	1	0.861063	0.829596	0.759717	0.880242	0.74178	0.869774	0.744073	0.760047	0.951814	0.833221	0.796591	0.750044	0.741353	0.769552	0.74893	0.729796	0.768248			7638.7	6149	6686.4	6131.5
Q3UD01	Ataxin-7-like protein 3B OS=Mus musculus OX=10090 GN=Atxn7l3b PE=1 SV=1	24	2	2	97	10.7	3	1	0.917	1.048	1.142	1.157	1.129	1.362	1.135	1.157	0.916	1.025	0.929	1.142	1.213	1.111	1.088	1.363	1.101	1	0.980863	0.993619	1.08044	1.08	1.09616	1.1479	1.0583	1.08431	0.917749	1.02774	0.945125	1.07069	1.06548	1.09753	1.08356	1.41697	1.0858			339	311	355.4	387.2
Q8BH66	Atlastin-1 OS=Mus musculus OX=10090 GN=Atl1 PE=1 SV=1	64	31	28	558	63.3	98	1	0.911	1.049	1.08	1.07	1.052	1.155	1.096	1.061	0.993	0.969	0.978	1.055	1.163	1.014	0.993	0.987	1.018	1	0.974445	0.994567	1.02179	0.99879	1.0214	0.973439	1.02194	0.99434	0.994896	0.97159	0.994976	0.98912	1.02156	1.0017	0.988946	1.02608	1.00395			15057.2	13720	15790.5	16260.3
Q6PA06	Atlastin-2 OS=Mus musculus OX=10090 GN=Atl2 PE=1 SV=1	44	21	20	583	66.2	44	1	0.954	1.069	1.043	1.055	1.028	1.159	1.061	1.057	1.003	1.009	0.977	1.025	1.129	1.006	0.971	0.946	1.005	1	1.02044	1.01353	0.986781	0.984788	0.998102	0.976811	0.989301	0.990591	1.00492	1.0117	0.993958	0.960994	0.991691	0.993799	0.967036	0.983457	0.991129			6693	6382	7156.6	6979.6
Q91YH5	Atlastin-3 OS=Mus musculus OX=10090 GN=Atl3 PE=1 SV=1	38	15	14	541	60.5	25	1	0.947	1.034	1.063	1.11	1.008	1.207	1.051	1.029	1	0.972	0.953	1.091	1.109	1.005	1.025	0.905	0.957	1	1.01295	0.980345	1.0057	1.03613	0.978684	1.01727	0.979976	0.964351	1.00191	0.974598	0.969542	1.02287	0.974124	0.992811	1.02082	0.940833	0.943791			2859.5	2707.1	2955.8	3038.8
Q9CQQ7	ATP synthase F(0) complex subunit B1, mitochondrial OS=Mus musculus OX=10090 GN=Atp5pb PE=1 SV=1	52	14	14	256	28.9	111	1	0.984	1.146	1.114	1.084	1.102	1.17	1.116	1.118	0.971	1.039	1.064	1.06	1.185	1.099	0.994	1.015	1.063	1	1.05253	1.08653	1.05395	1.01186	1.06995	0.986081	1.04058	1.04776	0.972854	1.04178	1.08247	0.993808	1.04088	1.08567	0.989942	1.05519	1.04833			17734	17453.6	20316.3	19759.2
Q9CR84	ATP synthase F(0) complex subunit C1, mitochondrial OS=Mus musculus OX=10090 GN=Atp5mc1 PE=1 SV=1	5	1	1	136	14.2	39	1	0.949	1.123	1.117	1.05	1.107	1.158	1.138	1.1	1.054	1.048	1.038	1.06	1.16	1.097	1.041	1.009	1.043	1	1.01509	1.06473	1.05679	0.980121	1.0748	0.975968	1.0611	1.03089	1.05601	1.0508	1.05602	0.993808	1.01892	1.0837	1.03675	1.04895	1.0286			8315.6	7893.6	9335.6	9285
Q78IK2	ATP synthase membrane subunit K, mitochondrial OS=Mus musculus OX=10090 GN=Atp5mk PE=1 SV=1	17	1	1	58	6.4	4	1	1.062	1.28	1.175	1.167	1.204	1.297	1.23	1.21	1.007	1.146	1.144	1.156	1.344	1.211	1.113	1.115	1.198	1	1.13596	1.21358	1.11167	1.08933	1.16898	1.09312	1.14688	1.13398	1.00892	1.14906	1.16386	1.08381	1.18054	1.19631	1.10846	1.15915	1.18146			707.9	751.9	906.1	831.5
Q811I0	ATP synthase mitochondrial F1 complex assembly factor 1 OS=Mus musculus OX=10090 GN=Atpaf1 PE=1 SV=1	19	6	6	324	36.3	7	1	1.132	1.194	1.132	1.041	1.093	1.162	1.124	1.118	0.981	1.088	1.12	1.042	1.226	1.078	1.128	0.999	1.143	1	1.21084	1.13204	1.07098	0.97172	1.06121	0.979339	1.04804	1.04776	0.982873	1.09091	1.13944	0.976932	1.07689	1.06493	1.12339	1.03856	1.12722			1163.3	1316.5	1389.5	1316.6
Q91YY4	ATP synthase mitochondrial F1 complex assembly factor 2 OS=Mus musculus OX=10090 GN=Atpaf2 PE=1 SV=1	17	3	3	289	33.3	6	1	0.855	1.011	1.047	1.094	1.009	1.232	1.09	1.041	1.001	0.974	0.936	1.034	1.118	1.041	1.051	0.936	1.032	1	0.914545	0.958539	0.990565	1.02119	0.979655	1.03834	1.01634	0.975597	1.00291	0.976603	0.952247	0.969432	0.982029	1.02837	1.04671	0.973061	1.01776			587.9	502.9	594.5	615.5
P03930	ATP synthase protein 8 OS=Mus musculus OX=10090 GN=Mtatp8 PE=1 SV=1	34	2	2	67	7.8	7	1	1.073	1.15	1.147	1.164	1.167	1.268	1.146	1.191	1.062	1.068	1.101	1.104	1.225	1.159	1.118	1.069	1.11	1	1.14773	1.09033	1.08518	1.08653	1.13306	1.06868	1.06856	1.11617	1.06403	1.07085	1.12011	1.03506	1.07602	1.14494	1.11344	1.11133	1.09468			1159	1243.6	1332.4	1329.3
Q03265	ATP synthase subunit alpha, mitochondrial OS=Mus musculus OX=10090 GN=Atp5f1a PE=1 SV=1	70	43	43	553	59.7	829	1	0.995	1.176	1.138	1.125	1.155	1.201	1.133	1.155	1.008	1.062	1.085	1.095	1.216	1.138	1.017	1.033	1.105	1	1.06429	1.11498	1.07666	1.05013	1.12141	1.01221	1.05643	1.08243	1.00992	1.06484	1.10383	1.02662	1.06811	1.1242	1.01285	1.0739	1.08975			94808.6	94336.1	111478	107880
P56379	ATP synthase subunit ATP5MJ, mitochondrial OS=Mus musculus OX=10090 GN=Atp5mj PE=1 SV=1	24	2	2	58	6.7	7	1	0.97	1.127	1.11	1.051	1.076	1.145	1.088	1.074	0.866	1.032	1.05	1.027	1.162	1.044	0.946	0.982	1.042	1	1.03755	1.06852	1.05017	0.981055	1.04471	0.965011	1.01448	1.00652	0.867654	1.03476	1.06823	0.962869	1.02068	1.03134	0.942138	1.02088	1.02762			1848.2	1792.4	2082.9	2051.1
P56480	ATP synthase subunit beta, mitochondrial OS=Mus musculus OX=10090 GN=Atp5f1b PE=1 SV=2	78	28	28	529	56.3	989	1	0.991	1.163	1.137	1.122	1.143	1.208	1.145	1.153	1.02	1.056	1.078	1.096	1.213	1.128	1.04	1.025	1.103	1	1.06002	1.10265	1.07571	1.04733	1.10976	1.01811	1.06762	1.08056	1.02195	1.05882	1.09671	1.02756	1.06548	1.11432	1.03575	1.06558	1.08778			82144.6	81429.4	95510.3	93395.9
Q9D1Z3	ATP synthase subunit C lysine N-methyltransferase OS=Mus musculus OX=10090 GN=Atpsckmt PE=1 SV=1	5	1	1	247	27.4	1	1	1.017	1.302	1.266	1.121	1.282	1.122	1.239	1.252	1.029	1.136	1.146	1.042	1.293	1.143	0.965	1.12	1.111	1	1.08783	1.23444	1.19776	1.0464	1.24471	0.945627	1.15527	1.17334	1.03096	1.13904	1.16589	0.976932	1.13575	1.12914	0.96106	1.16435	1.09567			161	163.8	209.6	203.8
Q9DCX2	ATP synthase subunit d, mitochondrial OS=Mus musculus OX=10090 GN=Atp5pd PE=1 SV=3	81	15	15	161	18.7	156	1	1.015	1.181	1.128	1.133	1.146	1.201	1.125	1.138	1.008	1.078	1.112	1.096	1.224	1.117	1.031	1.01	1.099	1	1.08569	1.11972	1.0672	1.0576	1.11267	1.01221	1.04898	1.0665	1.00992	1.08088	1.1313	1.02756	1.07514	1.10345	1.02679	1.04999	1.08383			19874.8	20164	23473.5	22427
Q9D3D9	ATP synthase subunit delta, mitochondrial OS=Mus musculus OX=10090 GN=Atp5f1d PE=1 SV=1	39	6	6	168	17.6	21	1	1.004	1.119	1.102	1.113	1.112	1.158	1.093	1.106	1.01	1.122	1.076	1.099	1.201	1.089	1.003	0.959	1.04	1	1.07392	1.06093	1.0426	1.03893	1.07966	0.975968	1.01914	1.03651	1.01193	1.125	1.09468	1.03037	1.05493	1.07579	0.998905	0.996971	1.02565			3070.6	3083.7	3435.8	3385.2
Q06185	ATP synthase subunit e, mitochondrial OS=Mus musculus OX=10090 GN=Atp5me PE=1 SV=2	45	3	3	71	8.2	13	1	1.04	1.247	1.18	1.157	1.207	1.177	1.15	1.167	1.011	1.096	1.158	1.108	1.283	1.131	1.048	1.07	1.16	1	1.11243	1.18229	1.1164	1.08	1.1719	0.991981	1.07229	1.09368	1.01293	1.09893	1.1781	1.03881	1.12696	1.11728	1.04372	1.11237	1.14399			2602.9	2707	3245.1	3072.4
P56382	ATP synthase subunit epsilon, mitochondrial OS=Mus musculus OX=10090 GN=Atp5f1e PE=1 SV=2	42	3	3	52	5.8	11	1	1.009	1.129	1.037	1.039	1.063	1.08	1.018	1.026	0.915	0.99	1.027	0.951	1.125	1.033	0.904	0.935	0.997	1	1.07927	1.07042	0.981104	0.969853	1.03208	0.910229	0.949206	0.961539	0.916747	0.992646	1.04483	0.891615	0.988178	1.02047	0.900309	0.972021	0.983239			4859.1	4901.4	5485.3	5038
P56135	ATP synthase subunit f, mitochondrial OS=Mus musculus OX=10090 GN=Atp5mf PE=1 SV=3	26	2	2	88	10.3	27	1	0.926	1.139	1.115	1.122	1.106	1.166	1.109	1.1	0.981	1.04	1.041	1.047	1.164	1.088	0.945	1.008	1.067	1	0.99049	1.0799	1.0549	1.04733	1.07383	0.98271	1.03406	1.03089	0.982873	1.04278	1.05907	0.98162	1.02243	1.0748	0.941142	1.04791	1.05227			3568.9	3303.9	4063.4	3979.3
Q9CPQ8	ATP synthase subunit g, mitochondrial OS=Mus musculus OX=10090 GN=Atp5mg PE=1 SV=1	70	5	5	103	11.4	34	1	1.032	1.17	1.149	1.128	1.144	1.216	1.173	1.149	0.994	1.085	1.107	1.121	1.227	1.146	1.053	1.042	1.126	1	1.10387	1.10929	1.08707	1.05293	1.11073	1.02485	1.09373	1.07681	0.995898	1.0879	1.12621	1.051	1.07777	1.1321	1.0487	1.08326	1.11046			3939.3	4063.7	4610.2	4525.8
Q91VR2	ATP synthase subunit gamma, mitochondrial OS=Mus musculus OX=10090 GN=Atp5f1c PE=1 SV=1	45	15	14	298	32.9	127	1	1.006	1.179	1.125	1.093	1.15	1.178	1.132	1.143	0.995	1.044	1.073	1.066	1.194	1.134	1.003	1.035	1.084	1	1.07606	1.11782	1.06436	1.02026	1.11655	0.992824	1.0555	1.07119	0.9969	1.04679	1.09162	0.999434	1.04879	1.12025	0.998905	1.07598	1.06904			15645.7	15742	18442	17605.3
Q9DB20	ATP synthase subunit O, mitochondrial OS=Mus musculus OX=10090 GN=Atp5po PE=1 SV=1	61	10	10	213	23.3	96	1	1.054	1.182	1.123	1.118	1.147	1.184	1.128	1.129	0.968	1.051	1.085	1.082	1.219	1.114	1.036	1.012	1.097	1	1.1274	1.12067	1.06247	1.0436	1.11364	0.997881	1.05177	1.05807	0.969848	1.05381	1.10383	1.01443	1.07075	1.10049	1.03177	1.05207	1.08186			13465.9	14199	15917.9	15128.1
Q9CRA7	ATP synthase subunit s, mitochondrial OS=Mus musculus OX=10090 GN=Dmac2l PE=1 SV=1	15	3	3	200	23.3	3	1	0.941	1.101	1.073	1.085	1.025	1.21	1.081	1.082	1.006	0.993	1.008	1.103	1.154	1.01	1.014	0.959	1.017	1	1.00653	1.04387	1.01516	1.01279	0.995189	1.01979	1.00795	1.01402	1.00792	0.995654	1.0255	1.03412	1.01365	0.997751	1.00986	0.996971	1.00296			424.8	399.6	467.6	456
P97450	ATP synthase-coupling factor 6, mitochondrial OS=Mus musculus OX=10090 GN=Atp5pf PE=1 SV=1	46	6	6	108	12.5	24	1	1.097	1.225	1.186	1.153	1.189	1.222	1.141	1.153	1.085	1.073	1.126	1.116	1.264	1.193	1.125	1.075	1.142	1	1.1734	1.16143	1.12207	1.07627	1.15442	1.02991	1.06389	1.08056	1.08707	1.07587	1.14554	1.04631	1.11027	1.17853	1.12041	1.11756	1.12624			4228	4637.5	5179.2	5016.2
Q8CDM1	ATPase family AAA domain-containing protein 2 OS=Mus musculus OX=10090 GN=Atad2 PE=1 SV=1	2	2	2	1040	117.9	2	1	0.92	0.947	0.994	1.033	0.978	1.158	1.01	1.002	1.018	0.914	0.912	1.007	1.106	0.996	0.984	0.876	1.01	1	0.984072	0.89786	0.940422	0.964252	0.949556	0.975968	0.941747	0.939047	1.01994	0.916443	0.92783	0.944118	0.971488	0.98392	0.979983	0.910685	0.99606			280.1	257.7	265.2	278.4
Q925I1	ATPase family AAA domain-containing protein 3 OS=Mus musculus OX=10090 GN=Atad3 PE=1 SV=1	61	33	33	591	66.7	66	1	0.935	1.107	1.093	1.095	1.089	1.148	1.056	1.053	0.985	1.022	1.028	1.077	1.157	1.07	0.98	0.959	1.018	1	1.00012	1.04956	1.03409	1.02213	1.05733	0.96754	0.984638	0.986843	0.986881	1.02473	1.04584	1.00975	1.01629	1.05702	0.975999	0.996971	1.00395			10943.1	10228.5	12118.2	11961.3
Q3UMC0	ATPase family protein 2 homolog OS=Mus musculus OX=10090 GN=Spata5 PE=1 SV=2	10	7	6	893	97.2	9	1	0.84	0.972	1.105	1.101	1.006	1.234	1.049	1.062	0.992	0.928	0.847	1.14	1.14	1.01	1.041	0.936	0.994	1	0.8985	0.921562	1.04544	1.02773	0.976742	1.04002	0.978111	0.995277	0.993894	0.93048	0.861702	1.06881	1.00135	0.997751	1.03675	0.973061	0.980281			1004.4	843.8	976.3	1110
O54984	ATPase GET3 OS=Mus musculus OX=10090 GN=Get3 PE=1 SV=2	76	15	15	348	38.8	50	1	0.956	1.078	1.104	1.128	1.113	1.216	1.137	1.13	1.01	1.01	1.009	1.155	1.223	1.082	1.112	1.004	1.104	1	1.02258	1.02206	1.04449	1.05293	1.08063	1.02485	1.06016	1.059	1.01193	1.0127	1.02651	1.08288	1.07426	1.06888	1.10746	1.04375	1.08876			4614.5	4409.8	4972.4	5094.3
O35143	ATPase inhibitor, mitochondrial OS=Mus musculus OX=10090 GN=Atp5if1 PE=1 SV=2	25	3	3	106	12.2	28	1	0.958	1.08	0.966	1.01	0.961	1.019	0.922	0.952	0.97	0.989	0.965	0.865	1.022	0.948	0.812	0.851	0.906	1	1.02472	1.02396	0.913931	0.942783	0.933051	0.858818	0.859694	0.892188	0.971852	0.991643	0.98175	0.810985	0.897705	0.936502	0.808685	0.884695	0.893495			5519.9	5289	5961.3	5332.6
Q69ZX6	ATPase MORC2A OS=Mus musculus OX=10090 GN=Morc2a PE=1 SV=2	11	9	9	1030	117.3	9	1	0.889	1.029	1.007	1.084	0.988	1.209	1.052	1.029	0.961	1.004	0.949	1.046	1.06	0.991	0.988	0.966	0.966	1	0.950913	0.975605	0.952721	1.01186	0.959265	1.01895	0.980909	0.964351	0.962835	1.00668	0.965472	0.980682	0.931083	0.978981	0.983966	1.00425	0.952667			2202.3	1958.3	2267.1	2217
Q9D2Q3	ATPase PAAT OS=Mus musculus OX=10090 GN=Paat PE=2 SV=1	9	3	3	444	48.7	3	1	0.891	1.037	1.043	1.125	1.037	1.224	0.985	1.043	1.042	1.062	1.012	1.063	1.118	1.03	1.029	0.966	1.064	1	0.953052	0.98319	0.986781	1.05013	1.00684	1.03159	0.918436	0.977471	1.04399	1.06484	1.02957	0.996621	0.982029	1.01751	1.0248	1.00425	1.04931			601.6	536	624.1	627.6
Q91XU0	ATPase WRNIP1 OS=Mus musculus OX=10090 GN=Wrnip1 PE=1 SV=2	21	12	12	660	71.7	13	1	0.894	1.051	1.165	1.173	1.15	1.37	1.158	1.195	0.983	0.997	0.954	1.258	1.236	1.14	1.154	1.031	1.118	1	0.956261	0.996463	1.1022	1.09494	1.11655	1.15464	1.07975	1.11992	0.984877	0.999665	0.970559	1.17944	1.08568	1.12617	1.14929	1.07182	1.10257			1876.1	1677.7	1971.4	2186.1
P41234	ATP-binding cassette sub-family A member 2 OS=Mus musculus OX=10090 GN=Abca2 PE=1 SV=4	4	8	7	2434	270.3	8	1	0.881	1.09	1.03	1.021	1.094	1.158	1.087	1.147	0.92	0.971	0.964	1.049	1.137	1.04	0.929	0.946	1.023	1	0.942356	1.03344	0.974482	0.953051	1.06218	0.975968	1.01354	1.07494	0.921757	0.973595	0.980733	0.983495	0.998718	1.02739	0.925207	0.983457	1.00888			1228.9	1082.4	1338.9	1265.5
Q8K441	ATP-binding cassette sub-family A member 6 OS=Mus musculus OX=10090 GN=Abca6 PE=1 SV=2	1	1	1	1624	183.2	1	1	0.942	0.969	1.129	1.153	1.086	1.308	1.25	1.139	1.057	1.01	0.925	1.038	1.281	1.091	1.161	1.049	1.117	1	1.0076	0.918718	1.06815	1.07627	1.05442	1.10239	1.16553	1.06744	1.05902	1.0127	0.941056	0.973182	1.12521	1.07777	1.15626	1.09053	1.10158			154.3	145.4	149.5	174.2
Q91V24	ATP-binding cassette sub-family A member 7 OS=Mus musculus OX=10090 GN=Abca7 PE=1 SV=1	2	2	1	2159	236.7	2	1	0.966	1.097	1.067	1.273	1.112	1.389	1.284	1.159	0.987	1.05	0.981	1.151	1.393	1.114	1.017	1.009	1.088	1	1.03328	1.04008	1.00949	1.18828	1.07966	1.17066	1.19723	1.08618	0.988885	1.05281	0.998028	1.07913	1.22358	1.10049	1.01285	1.04895	1.07298			53.5	51.7	58.7	57.1
Q9JI39	ATP-binding cassette sub-family B member 10, mitochondrial OS=Mus musculus OX=10090 GN=Abcb10 PE=1 SV=1	10	5	5	715	77.1	5	1	0.897	1.037	1.079	1.049	1.074	1.146	1.086	1.074	0.99	1.033	0.997	1.11	1.168	1.071	0.977	0.96	1.056	1	0.95947	0.98319	1.02084	0.979188	1.04276	0.965854	1.01261	1.00652	0.99189	1.03576	1.01431	1.04069	1.02595	1.05801	0.973011	0.998011	1.04142			731.5	655.9	758.8	789.2
Q9DC29	ATP-binding cassette sub-family B member 6 OS=Mus musculus OX=10090 GN=Abcb6 PE=1 SV=1	25	15	15	842	93.7	23	1	1.057	1.17	1.192	1.061	1.216	1.225	1.187	1.214	1.094	1.106	1.104	1.138	1.264	1.173	1.072	1.065	1.142	1	1.13061	1.10929	1.12775	0.990389	1.18063	1.03244	1.10679	1.13773	1.09609	1.10896	1.12316	1.06694	1.11027	1.15877	1.06762	1.10717	1.12624			3520.2	3719.9	4119.2	4197.4
E9Q236	ATP-binding cassette sub-family C member 4 OS=Mus musculus OX=10090 GN=Abcc4 PE=1 SV=1	6	6	6	1325	148.8	6	1	0.98	0.992	1.134	1.138	1.012	1.247	1.129	1.115	1.03	0.986	0.931	1.135	1.142	1.091	1.126	0.979	1.063	1	1.04825	0.940525	1.07288	1.06226	0.982567	1.05098	1.05271	1.04495	1.03197	0.988635	0.94716	1.06412	1.00311	1.07777	1.1214	1.01776	1.04833			550.3	539.4	545.9	624.1
P48410	ATP-binding cassette sub-family D member 1 OS=Mus musculus OX=10090 GN=Abcd1 PE=1 SV=1	10	5	4	736	81.8	6	1	0.864	1.102	1.056	1.078	1.095	1.151	1.101	1.142	1.01	1.052	1.059	0.972	1.11	1.068	0.86	1.019	1.105	1	0.924172	1.04482	0.99908	1.00626	1.06315	0.970068	1.0266	1.07025	1.01193	1.05481	1.07738	0.911303	0.975002	1.05505	0.856489	1.05935	1.08975			352.7	304.7	388.5	372.6
Q61285	ATP-binding cassette sub-family D member 2 OS=Mus musculus OX=10090 GN=Abcd2 PE=1 SV=2	17	10	9	741	83.4	11	1	1.121	1.306	1.246	1.084	1.265	1.264	1.248	1.313	1.035	1.159	1.201	1.17	1.41	1.22	1.096	1.105	1.213	1	1.19907	1.23823	1.17884	1.01186	1.22821	1.06531	1.16366	1.23051	1.03698	1.1621	1.22185	1.09694	1.23852	1.2052	1.09153	1.14875	1.19626			1424.3	1596.8	1859.8	1774.7
P55096	ATP-binding cassette sub-family D member 3 OS=Mus musculus OX=10090 GN=Abcd3 PE=1 SV=2	56	29	29	659	75.4	101	1	0.918	1.035	1.078	1.09	1.025	1.186	1.076	1.027	0.969	0.974	0.95	1.118	1.126	0.999	0.981	0.902	0.95	1	0.981932	0.981293	1.01989	1.01746	0.995189	0.999566	1.00329	0.962476	0.97085	0.976603	0.96649	1.04819	0.989056	0.986884	0.976995	0.937715	0.936888			19186.9	17618	19853.4	20680.2
P61222	ATP-binding cassette sub-family E member 1 OS=Mus musculus OX=10090 GN=Abce1 PE=1 SV=1	51	25	25	599	67.3	54	1	0.89	1.017	1.128	1.18	1.123	1.348	1.14	1.186	0.954	0.981	0.944	1.261	1.207	1.103	1.157	1.019	1.11	1	0.951982	0.964227	1.0672	1.10147	1.09034	1.1361	1.06296	1.11149	0.955822	0.983622	0.960386	1.18226	1.0602	1.08962	1.15228	1.05935	1.09468			8568.7	7623.5	8718.4	9663
Q6P542	ATP-binding cassette sub-family F member 1 OS=Mus musculus OX=10090 GN=Abcf1 PE=1 SV=1	50	28	28	837	94.9	44	1	0.89	0.969	0.98	1.053	0.945	1.192	1.015	1.012	0.958	0.971	0.884	1.015	1.047	0.931	0.985	0.888	0.966	1	0.951982	0.918718	0.927177	0.982921	0.917516	1.00462	0.946409	0.948419	0.959829	0.973595	0.899344	0.951618	0.919664	0.919709	0.980979	0.92316	0.952667			6384.9	5681.8	6189.5	6254.2
Q99LE6	ATP-binding cassette sub-family F member 2 OS=Mus musculus OX=10090 GN=Abcf2 PE=1 SV=1	20	12	12	628	71.7	13	1	0.91	1.006	1.042	1.062	1.024	1.224	1.059	1.041	0.952	0.955	0.904	1.09	1.091	0.979	1	0.945	1.002	1	0.973375	0.953798	0.985835	0.991322	0.994218	1.03159	0.987436	0.975597	0.953818	0.957553	0.919691	1.02193	0.958313	0.967127	0.995917	0.982417	0.98817			3450.8	3141.9	3471.9	3595.1
Q8K268	ATP-binding cassette sub-family F member 3 OS=Mus musculus OX=10090 GN=Abcf3 PE=1 SV=1	26	16	16	709	79.8	17	1	0.975	1.071	1.119	1.119	1.141	1.213	1.087	1.138	0.977	1.046	1.033	1.131	1.183	1.071	1.059	0.972	1.068	1	1.0429	1.01543	1.05868	1.04453	1.10782	1.02232	1.01354	1.0665	0.978866	1.0488	1.05093	1.06037	1.03912	1.05801	1.05468	1.01049	1.05326			3536	3447	3785.4	3956
Q91WA9	ATP-binding cassette subfamily G member 4 OS=Mus musculus OX=10090 GN=Abcg4 PE=1 SV=2	4	3	3	646	72.1	3	1	0.99	1.109	1.109	1.096	1.067	1.21	1.103	1.093	0.995	1.057	1.032	1.092	1.19	1.028	0.98	0.964	1.04	1	1.05895	1.05145	1.04922	1.02306	1.03597	1.01979	1.02846	1.02433	0.9969	1.05983	1.04991	1.02381	1.04527	1.01553	0.975999	1.00217	1.02565			593.3	587.5	657.8	658.1
Q91V92	ATP-citrate synthase OS=Mus musculus OX=10090 GN=Acly PE=1 SV=1	62	56	56	1091	119.7	244	1	0.894	1.026	1.087	1.116	1.087	1.225	1.112	1.094	0.977	0.96	0.953	1.163	1.182	1.068	1.053	0.988	1.05	1	0.956261	0.97276	1.02841	1.04173	1.05539	1.03244	1.03685	1.02527	0.978866	0.962566	0.969542	1.09038	1.03825	1.05505	1.0487	1.02712	1.03551			40941.5	36614.8	41992.4	44486.2
Q9CZ42	ATP-dependent (S)-NAD(P)H-hydrate dehydratase OS=Mus musculus OX=10090 GN=Naxd PE=1 SV=1	60	14	14	343	36.7	35	1	0.911	1.076	1.065	1.1	1.052	1.166	1.056	1.071	0.94	0.977	0.986	1.048	1.133	1.036	0.966	0.933	0.995	1	0.974445	1.02017	1.00759	1.02679	1.0214	0.98271	0.984638	1.00371	0.941795	0.979611	1.00311	0.982558	0.995205	1.02344	0.962056	0.969942	0.981267			5271.2	4801.1	5670.4	5615.2
P12382	ATP-dependent 6-phosphofructokinase, liver type OS=Mus musculus OX=10090 GN=Pfkl PE=1 SV=4	45	28	23	780	85.3	64	1	0.675	0.741	0.802	1.067	0.772	1.14	0.848	0.785	0.825	0.74	0.702	0.949	0.883	0.759	0.823	0.766	0.75	1	0.722009	0.702549	0.758771	0.99599	0.749547	0.960797	0.790694	0.73568	0.826575	0.741978	0.714185	0.88974	0.77561	0.749795	0.81964	0.79633	0.739648			8659.7	5845.3	6414.2	6942.4
P47857	ATP-dependent 6-phosphofructokinase, muscle type OS=Mus musculus OX=10090 GN=Pfkm PE=1 SV=3	63	33	30	780	85.2	133	1	0.909	1.086	1.079	1.084	1.084	1.226	1.113	1.128	1.001	1.011	1.018	1.117	1.193	1.057	1.044	1.003	1.07	1	0.972306	1.02965	1.02084	1.01186	1.05247	1.03328	1.03779	1.05713	1.00291	1.0137	1.03567	1.04725	1.04791	1.04418	1.03974	1.04271	1.05523			17571	15976.3	19074.9	18953.6
Q9WUA3	ATP-dependent 6-phosphofructokinase, platelet type OS=Mus musculus OX=10090 GN=Pfkp PE=1 SV=1	53	30	27	784	85.4	72	1	0.95	1.217	1.056	0.935	1.142	1.201	1.17	1.285	1.001	1.061	1.14	0.982	1.2	1.115	1.023	1.076	1.202	1	1.01616	1.15385	0.99908	0.872775	1.10879	1.01221	1.09093	1.20427	1.00291	1.06384	1.15979	0.920679	1.05406	1.10148	1.01882	1.1186	1.18541			11971.9	11378.5	14567.9	12644.7
Q9JHS4	ATP-dependent Clp protease ATP-binding subunit clpX-like, mitochondrial OS=Mus musculus OX=10090 GN=Clpx PE=1 SV=2	41	25	25	634	69.2	31	1	0.935	1.126	1.14	1.095	1.128	1.213	1.154	1.152	0.992	1.027	1.045	1.113	1.19	1.114	1.046	0.997	1.088	1	1.00012	1.06757	1.07855	1.02213	1.09519	1.02232	1.07602	1.07962	0.993894	1.02975	1.06314	1.0435	1.04527	1.10049	1.04173	1.03648	1.07298			6444.5	6025.8	7255.8	7346.9
O88696	ATP-dependent Clp protease proteolytic subunit, mitochondrial OS=Mus musculus OX=10090 GN=Clpp PE=1 SV=1	50	10	10	272	29.8	31	1	0.934	1.062	1.052	1.093	1.012	1.172	1.053	1.042	0.962	0.991	0.997	1.125	1.154	1.041	1.019	0.944	0.975	1	0.999047	1.00689	0.995296	1.02026	0.982567	0.987767	0.981841	0.976534	0.963837	0.993649	1.01431	1.05475	1.01365	1.02837	1.01484	0.981378	0.961543			5027.5	4696	5339.1	5286.8
Q9Z129	ATP-dependent DNA helicase Q1 OS=Mus musculus OX=10090 GN=Recql PE=1 SV=2	3	2	2	648	72.4	2	1	0.834	1.145	1.133	1.341	1.146	1.457	1.063	1.12	0.893	0.967	0.956	1.284	1.135	1.116	1.124	0.991	1.037	1	0.892082	1.08559	1.07193	1.25175	1.11267	1.22797	0.991165	1.04963	0.894705	0.969585	0.972594	1.20382	0.996961	1.10246	1.11941	1.03024	1.02269			147.3	122.8	168.7	166.9
Q8VHK9	ATP-dependent DNA/RNA helicase DHX36 OS=Mus musculus OX=10090 GN=Dhx36 PE=1 SV=2	27	22	21	1001	113.8	29	1	1.004	1.038	1.081	1.107	1.072	1.297	1.125	1.119	0.941	0.993	0.971	1.164	1.186	1.021	1.206	0.967	1.069	1	1.07392	0.984138	1.02273	1.03333	1.04082	1.09312	1.04898	1.0487	0.942797	0.995654	0.987854	1.09131	1.04176	1.00862	1.20108	1.00529	1.05425			3361.3	3375.6	3488.4	3633.6
O70133	ATP-dependent RNA helicase A OS=Mus musculus OX=10090 GN=Dhx9 PE=1 SV=2	54	55	55	1380	149.4	248	1	0.901	0.977	1.013	1.044	0.966	1.177	1.036	0.993	0.962	0.931	0.895	1.032	1.07	0.945	0.955	0.928	0.942	1	0.963748	0.926303	0.958398	0.97452	0.937905	0.991981	0.96599	0.930612	0.963837	0.933488	0.910535	0.967557	0.939867	0.933539	0.951101	0.964744	0.928998			37862.6	34126.1	37004.8	38337.4
Q91VR5	ATP-dependent RNA helicase DDX1 OS=Mus musculus OX=10090 GN=Ddx1 PE=1 SV=1	61	40	40	740	82.4	106	1	0.886	1.033	1.134	1.161	1.131	1.318	1.14	1.16	0.981	0.98	0.948	1.232	1.22	1.116	1.139	1.019	1.103	1	0.947704	0.979397	1.07288	1.08373	1.09811	1.11082	1.06296	1.08712	0.982873	0.982619	0.964455	1.15507	1.07162	1.10246	1.13435	1.05935	1.08778			16926.4	15001.9	17488.4	19187.1
Q8K363	ATP-dependent RNA helicase DDX18 OS=Mus musculus OX=10090 GN=Ddx18 PE=1 SV=1	34	16	16	660	74.1	18	1	0.941	0.967	1.015	1.054	0.97	1.172	1.051	0.979	0.991	0.951	0.893	1.058	1.049	0.962	1.006	0.888	0.959	1	1.00653	0.916822	0.96029	0.983855	0.941789	0.987767	0.979976	0.917492	0.992892	0.953542	0.9085	0.991933	0.921421	0.950333	1.00189	0.92316	0.945764			3520.1	3312.6	3404.7	3572.1
Q61655	ATP-dependent RNA helicase DDX19A OS=Mus musculus OX=10090 GN=Ddx19a PE=1 SV=2	46	19	18	478	53.9	27	1	0.909	1.009	1.067	1.111	1.031	1.206	1.064	1.052	0.939	0.975	0.931	1.109	1.129	1.012	1.017	0.96	1.016	1	0.972306	0.956643	1.00949	1.03706	1.00101	1.01642	0.992098	0.985906	0.940793	0.977606	0.94716	1.03975	0.991691	0.999726	1.01285	0.998011	1.00198			6146.9	5585.5	6204.5	6558.9
Q9ESV0	ATP-dependent RNA helicase DDX24 OS=Mus musculus OX=10090 GN=Ddx24 PE=1 SV=2	8	6	6	857	96.4	7	1	0.965	1.031	1.001	1.062	0.994	1.122	1.03	1	1.016	0.99	0.953	1.035	1.044	0.965	0.952	0.917	0.961	1	1.03221	0.977501	0.947045	0.991322	0.965091	0.945627	0.960395	0.937173	1.01794	0.992646	0.969542	0.970369	0.917029	0.953296	0.948113	0.953308	0.947736			1379.2	1331.2	1421.6	1380.4
Q9QY15	ATP-dependent RNA helicase DDX25 OS=Mus musculus OX=10090 GN=Ddx25 PE=1 SV=2	20	6	5	484	54.8	7	1	0.857	0.947	1.114	1.147	1.056	1.351	1.087	1.073	0.974	0.91	0.859	1.244	1.139	1.037	1.187	1.009	1.018	1	0.916684	0.89786	1.05395	1.07067	1.02529	1.13863	1.01354	1.00559	0.97586	0.912432	0.87391	1.16632	1.00048	1.02442	1.18215	1.04895	1.00395			471.5	404	446.3	525.4
Q8VDW0	ATP-dependent RNA helicase DDX39A OS=Mus musculus OX=10090 GN=Ddx39a PE=1 SV=1	55	21	8	427	49	64	1	0.874	0.94	1.059	1.109	1.034	1.277	1.128	1.083	0.999	0.995	0.928	1.134	1.142	1.06	1.125	0.992	1.07	1	0.934868	0.891223	1.00192	1.03519	1.00393	1.07626	1.05177	1.01496	1.00091	0.99766	0.944108	1.06319	1.00311	1.04714	1.12041	1.03128	1.05523			1311.9	1146.3	1232.8	1389
Q62167	ATP-dependent RNA helicase DDX3X OS=Mus musculus OX=10090 GN=Ddx3x PE=1 SV=3	67	41	11	662	73.1	144	1	0.847	0.953	1.053	1.078	1.042	1.221	1.064	1.05	0.963	0.912	0.879	1.127	1.112	1.042	1.018	0.931	1.003	1	0.905988	0.903548	0.996242	1.00626	1.01169	1.02906	0.992098	0.984031	0.964839	0.914438	0.894257	1.05662	0.976759	1.02936	1.01384	0.967863	0.989156			29593.1	25069.9	28208.2	31156.2
Q62095	ATP-dependent RNA helicase DDX3Y OS=Mus musculus OX=10090 GN=Ddx3y PE=1 SV=2	47	32	2	658	73.4	117	1	0.796	0.953	0.894	0.962	0.922	1.042	0.916	0.887	0.44	0.431	0.373	0.39	0.445	0.409	0.348	0.345	0.362	1	0.851436	0.903548	0.845812	0.897978	0.895185	0.878202	0.854099	0.831272	0.44084	0.432152	0.379474	0.365646	0.390879	0.40404	0.346579	0.35866	0.357004			352.1	280.4	335.7	314.8
Q810A7	ATP-dependent RNA helicase DDX42 OS=Mus musculus OX=10090 GN=Ddx42 PE=1 SV=3	23	15	15	929	101.9	18	1	0.751	0.865	0.839	0.932	0.793	1.046	0.838	0.854	0.897	0.8	0.784	0.799	0.907	0.777	0.771	0.742	0.804	1	0.803302	0.820115	0.793777	0.869974	0.769937	0.881574	0.78137	0.800345	0.898713	0.802138	0.797608	0.749106	0.796691	0.767576	0.767852	0.771379	0.792903			3782	2840	3270.6	3173.2
Q99MJ9	ATP-dependent RNA helicase DDX50 OS=Mus musculus OX=10090 GN=Ddx50 PE=2 SV=1	25	14	14	734	82.1	22	1	0.917	1.024	0.987	0.998	0.99	1.111	0.993	1.007	1.016	0.962	0.935	1.005	1.047	0.99	0.954	0.891	0.957	1	0.980863	0.970864	0.933799	0.931582	0.961207	0.936356	0.925896	0.943733	1.01794	0.964571	0.951229	0.942243	0.919664	0.977993	0.950105	0.926279	0.943791			4546.7	4167.2	4655.4	4488.5
Q6P9R1	ATP-dependent RNA helicase DDX51 OS=Mus musculus OX=10090 GN=Ddx51 PE=1 SV=1	9	5	5	639	70.3	5	1	0.929	1.035	1.071	1.108	1.036	1.22	1.084	1.087	0.988	0.996	0.952	1.105	1.121	1.036	1.038	0.918	1.003	1	0.993698	0.981293	1.01327	1.03426	1.00587	1.02822	1.01075	1.01871	0.989887	0.998662	0.968524	1.036	0.984664	1.02344	1.03376	0.954348	0.989156			1203.3	1118	1245.2	1288.4
Q8K4L0	ATP-dependent RNA helicase DDX54 OS=Mus musculus OX=10090 GN=Ddx54 PE=1 SV=1	10	5	5	874	97.7	6	1	0.83	0.92	1.012	1.007	0.931	1.253	1.013	1.014	0.903	0.883	0.887	1.105	1.024	0.93	0.944	0.831	0.891	1	0.887804	0.872261	0.957452	0.939983	0.903923	1.05603	0.944544	0.950293	0.904724	0.88536	0.902396	1.036	0.899461	0.918721	0.940146	0.863903	0.878702			696.6	578.1	640.8	705.2
Q6PGC1	ATP-dependent RNA helicase DHX29 OS=Mus musculus OX=10090 GN=Dhx29 PE=1 SV=1	32	32	30	1365	153.9	46	1	0.87	0.961	1.023	1.063	0.961	1.19	1.031	1.006	0.991	0.911	0.887	1.07	1.07	0.945	0.983	0.888	0.94	1	0.93059	0.911133	0.967859	0.992256	0.933051	1.00294	0.961328	0.942796	0.992892	0.913435	0.902396	1.00318	0.939867	0.933539	0.978987	0.92316	0.927026			6819.5	5933.2	6552	6978.6
Q99PU8	ATP-dependent RNA helicase DHX30 OS=Mus musculus OX=10090 GN=Dhx30 PE=1 SV=1	44	42	42	1217	136.6	56	1	0.942	1.072	1.077	1.082	1.092	1.212	1.073	1.096	0.976	0.997	0.979	1.112	1.159	1.065	1.038	0.964	1.043	1	1.0076	1.01637	1.01895	1.00999	1.06024	1.02148	1.00049	1.02714	0.977864	0.999665	0.995993	1.04256	1.01804	1.05208	1.03376	1.00217	1.0286			9563.9	9008.5	10252.4	10304.3
Q80VY9	ATP-dependent RNA helicase DHX33 OS=Mus musculus OX=10090 GN=Dhx33 PE=1 SV=1	1	1	1	698	78.3	1	1	1.024	1.064	1.131	1.147	1.095	1.34	1.098	1.098	0.914	1.174	1.064	1.284	1.261	1.141	1.212	1.208	1.122	1	1.09531	1.00879	1.07004	1.07067	1.06315	1.12936	1.0238	1.02902	0.915745	1.17714	1.08247	1.20382	1.10764	1.12716	1.20705	1.25583	1.10651			155.8	159.5	165.8	176.2
A2A4P0	ATP-dependent RNA helicase DHX8 OS=Mus musculus OX=10090 GN=Dhx8 PE=2 SV=1	5	5	4	1244	142.5	7	1	0.834	0.844	0.863	0.95	0.859	1.128	0.898	0.891	1.068	0.938	0.865	0.81	0.937	0.87	0.787	0.777	0.911	1	0.892082	0.800204	0.816483	0.886776	0.834017	0.950684	0.837316	0.835021	1.07004	0.940507	0.880014	0.759419	0.823042	0.859448	0.783787	0.807765	0.898426			76.4	63.7	64.5	65.9
Q80YD1	ATP-dependent RNA helicase SUPV3L1, mitochondrial OS=Mus musculus OX=10090 GN=Supv3l1 PE=1 SV=1	17	11	11	779	87	14	1	0.933	1.075	1.065	1.124	1.05	1.206	1.104	1.063	1.016	1.014	0.987	1.09	1.143	1.005	1.001	0.92	0.979	1	0.997977	1.01922	1.00759	1.0492	1.01946	1.01642	1.02939	0.996214	1.01794	1.01671	1.00413	1.02193	1.00399	0.992811	0.996913	0.956427	0.965488			2834.7	2646.1	3048.4	3018.5
P06795	ATP-dependent translocase ABCB1 OS=Mus musculus OX=10090 GN=Abcb1b PE=1 SV=1	4	3	3	1276	140.9	3	1	0.841	1.024	0.665	1.189	1.152	1.177	1.152	1.171	0.756	0.963	0.927	0.835	1.323	1.091	1	1.335	1.14	1	0.89957	0.970864	0.629156	1.10987	1.1185	0.991981	1.07415	1.09743	0.757444	0.965574	0.94309	0.782858	1.1621	1.07777	0.995917	1.38786	1.12427			16.4	13.8	16.8	10.9
O88967	ATP-dependent zinc metalloprotease YME1L1 OS=Mus musculus OX=10090 GN=Yme1l1 PE=1 SV=1	35	20	20	715	80	32	1	0.964	1.111	1.078	1.051	1.051	1.124	1.088	1.078	0.987	1.045	1.038	1.013	1.157	1.02	0.932	0.957	1.032	1	1.03114	1.05335	1.01989	0.981055	1.02043	0.947312	1.01448	1.01027	0.988885	1.04779	1.05602	0.949743	1.01629	1.00763	0.928195	0.994892	1.01776			6420.9	6188.3	7131.4	6923.8
Q9JM63	ATP-sensitive inward rectifier potassium channel 10 OS=Mus musculus OX=10090 GN=Kcnj10 PE=1 SV=1	45	12	12	379	42.4	27	1	1.246	1.968	1.172	0.941	1.479	1.021	1.163	1.415	1.178	1.458	2.042	0.954	1.312	1.587	0.917	1.039	1.421	1	1.33278	1.86588	1.10883	0.878375	1.43599	0.860504	1.08441	1.3261	1.18025	1.4619	2.07744	0.894427	1.15243	1.56775	0.913256	1.08014	1.40139			2368.6	2950.5	4660.7	2775.6
Q6VVW5	Atrial natriuretic peptide receptor 2 OS=Mus musculus OX=10090 GN=Npr2 PE=1 SV=2	3	3	3	1047	117	3	1	1.075	1.104	1.033	1.095	0.984	1.123	1.155	1.111	1.02	1.04	1.047	1.135	1.155	1.015	1.024	0.974	1.04	1	1.14987	1.04671	0.97732	1.02213	0.955382	0.94647	1.07695	1.0412	1.02195	1.04278	1.06517	1.06412	1.01453	1.00269	1.01982	1.01257	1.02565			236.4	254.2	261.1	244.1
A2BH40	AT-rich interactive domain-containing protein 1A OS=Mus musculus OX=10090 GN=Arid1a PE=1 SV=1	13	21	19	2283	241.9	25	1	0.878	1.024	1.043	1.117	1.013	1.229	1.076	1.066	0.993	0.969	0.946	1.082	1.128	1.008	1.02	0.955	1.008	1	0.939147	0.970864	0.986781	1.04266	0.983538	1.03581	1.00329	0.999026	0.994896	0.97159	0.96242	1.01443	0.990813	0.995775	1.01584	0.992813	0.994087			5488.6	4821.2	5621.9	5724.3
E9Q4N7	AT-rich interactive domain-containing protein 1B OS=Mus musculus OX=10090 GN=Arid1b PE=1 SV=1	6	13	11	2244	237.6	15	1	0.901	1.01	1.063	1.131	1.069	1.292	1.078	1.074	0.95	0.953	0.938	1.131	1.169	1.037	1.089	1.005	1.062	1	0.963748	0.957591	1.0057	1.05573	1.03791	1.0889	1.00515	1.00652	0.951814	0.955547	0.954281	1.06037	1.02683	1.02442	1.08455	1.04479	1.04734			2893.4	2606.3	2922.8	3076.3
E9Q7E2	AT-rich interactive domain-containing protein 2 OS=Mus musculus OX=10090 GN=Arid2 PE=1 SV=1	3	4	4	1828	195.9	5	1	0.9	1.028	0.983	1.019	0.976	1.148	1.059	0.978	0.95	0.957	0.929	1.026	1.111	1	0.998	0.893	0.955	1	0.962679	0.974657	0.930015	0.951184	0.947614	0.96754	0.987436	0.916555	0.951814	0.959558	0.945125	0.961931	0.97588	0.987872	0.993926	0.928358	0.941819			721.5	649.3	741.9	709.2
A2CG63	AT-rich interactive domain-containing protein 4B OS=Mus musculus OX=10090 GN=Arid4b PE=1 SV=1	3	2	2	1314	147.6	2	1	0.943	1.094	1.105	1.157	1.035	1.31	1.16	1.141	1.06	0.971	1.038	1.146	1.178	1.096	1.078	1.037	1.091	1	1.00867	1.03723	1.04544	1.08	1.0049	1.10407	1.08161	1.06931	1.06202	0.973595	1.05602	1.07444	1.03473	1.08271	1.0736	1.07806	1.07594			230.6	217.4	252.2	254.7
Q9WU60	Attractin OS=Mus musculus OX=10090 GN=Atrn PE=1 SV=3	17	23	22	1428	158	33	1	0.962	1.075	1.098	1.069	1.06	1.145	1.091	1.07	0.977	0.976	1.012	1.06	1.167	1.054	1.001	0.971	1.025	1	1.029	1.01922	1.03882	0.997857	1.02917	0.965011	1.01727	1.00277	0.978866	0.978609	1.02957	0.993808	1.02507	1.04122	0.996913	1.00945	1.01085			7531.5	7248	8099.9	8269.2
Q6A051	Attractin-like protein 1 OS=Mus musculus OX=10090 GN=Atrnl1 PE=1 SV=2	14	15	14	1378	152.4	15	1	0.897	1.093	1.037	1.1	1.08	1.159	1.049	1.082	0.963	0.99	1.041	1.051	1.186	1.075	0.994	0.962	1.044	1	0.95947	1.03628	0.981104	1.02679	1.04859	0.976811	0.978111	1.01402	0.964839	0.992646	1.05907	0.98537	1.04176	1.06196	0.989942	1.00009	1.02959			2456.8	2203.6	2685.2	2547
Q60936	Atypical kinase COQ8A, mitochondrial OS=Mus musculus OX=10090 GN=Coq8a PE=1 SV=2	1	1	1	645	71.7	1	1	1.098	1.31	1.056	1.029	1.154	1.246	1.193	1.216	0.986	1.462	1.362	1.124	1.289	1.052	1.061	1.239	1.265	1	1.17447	1.24202	0.99908	0.960519	1.12044	1.05013	1.11238	1.1396	0.987883	1.46591	1.38564	1.05381	1.13223	1.03924	1.05667	1.28806	1.24754			191.5	210.3	250.9	202.2
Q566J8	Atypical kinase COQ8B, mitochondrial OS=Mus musculus OX=10090 GN=Coq8b PE=1 SV=1	6	2	2	533	59.2	2	1	0.905	1.201	1.124	1.186	1.095	1.28	1.061	1.07	0.973	0.976	0.977	1.169	1.208	1.068	1.052	1.122	1.074	1	0.968027	1.13868	1.06341	1.10707	1.06315	1.07879	0.989301	1.00277	0.974858	0.978609	0.993958	1.096	1.06108	1.05505	1.04771	1.16643	1.05918			162.4	146.9	195	182.5
Q99J83	Autophagy protein 5 OS=Mus musculus OX=10090 GN=Atg5 PE=1 SV=1	36	8	8	275	32.4	9	1	0.947	1.062	1.117	1.098	1.068	1.2	1.124	1.118	1.016	1.06	1.037	1.127	1.2	1.002	1.073	1.017	1.041	1	1.01295	1.00689	1.05679	1.02493	1.03694	1.01137	1.04804	1.04776	1.01794	1.06283	1.055	1.05662	1.05406	0.989848	1.06862	1.05727	1.02663			1253	1187.2	1330.4	1399.3
Q9D8Z6	Autophagy-related protein 101 OS=Mus musculus OX=10090 GN=Atg101 PE=1 SV=1	21	3	3	218	25	3	1	0.992	1.103	1.164	1.118	1.132	1.217	1.129	1.123	1.077	1.063	1.068	1.079	1.224	1.087	1.13	1.027	1.133	1	1.06109	1.04576	1.10126	1.0436	1.09908	1.02569	1.05271	1.05244	1.07906	1.06584	1.08654	1.01162	1.07514	1.07382	1.12539	1.06766	1.11736			477.4	473.8	526.6	555.9
Q91YI1	Autophagy-related protein 13 OS=Mus musculus OX=10090 GN=Atg13 PE=1 SV=2	2	1	1	516	56.4	1	1	0.943	1.184	1.116	1.091	1.054	1.218	1.099	1.11	1.061	1.034	1.052	1.081	1.173	0.978	1.004	0.963	1.002	1	1.00867	1.12256	1.05585	1.01839	1.02335	1.02654	1.02473	1.04026	1.06303	1.03676	1.07026	1.0135	1.03034	0.966139	0.999901	1.00113	0.98817			362.6	342	429.2	404.7
Q8C0J2	Autophagy-related protein 16-1 OS=Mus musculus OX=10090 GN=Atg16l1 PE=1 SV=1	24	11	11	607	68.1	13	1	0.91	1.018	1.013	1.041	0.972	1.148	1.03	1.005	0.971	0.96	0.939	1.037	1.085	0.955	1.007	0.881	0.916	1	0.973375	0.965176	0.958398	0.97172	0.943731	0.96754	0.960395	0.941858	0.972854	0.962566	0.955299	0.972244	0.953042	0.943418	1.00289	0.915883	0.903357			2579.4	2347.2	2625	2612.4
Q6P4T0	Autophagy-related protein 2 homolog A OS=Mus musculus OX=10090 GN=Atg2a PE=1 SV=2	5	6	6	1914	210.8	9	1	0.965	1.071	1.097	1.093	1.095	1.227	1.116	1.132	1.054	1.004	0.972	1.12	1.171	1.044	1.021	1.021	1.047	1	1.03221	1.01543	1.03787	1.02026	1.06315	1.03412	1.04058	1.06088	1.05601	1.00668	0.988872	1.05006	1.02858	1.03134	1.01683	1.06143	1.03255			876.9	846.5	938.8	961.9
Q80XK6	Autophagy-related protein 2 homolog B OS=Mus musculus OX=10090 GN=Atg2b PE=1 SV=3	15	24	24	2075	231.3	30	1	0.929	1.079	1.089	1.105	1.072	1.213	1.123	1.1	1	1.029	1.011	1.096	1.187	1.044	1.016	0.976	1.042	1	0.993698	1.02301	1.0303	1.03146	1.04082	1.02232	1.04711	1.03089	1.00191	1.03175	1.02855	1.02756	1.04264	1.03134	1.01185	1.01464	1.02762			3341.3	3102.6	3605	3638.6
Q68FE2	Autophagy-related protein 9A OS=Mus musculus OX=10090 GN=Atg9a PE=1 SV=2	19	12	12	839	94.4	16	1	1.019	1.024	1.132	1.025	1.056	1.146	1.115	1.048	1.02	0.985	0.934	1.084	1.153	1.093	1.022	1.165	1.036	1	1.08997	0.970864	1.07098	0.956785	1.02529	0.965854	1.03965	0.982157	1.02195	0.987633	0.950212	1.01631	1.01277	1.07974	1.01783	1.21113	1.0217			2524.2	2572.5	2584.5	2858
Q8C4Q6	Axin interactor, dorsalization-associated protein OS=Mus musculus OX=10090 GN=Aida PE=1 SV=1	17	3	3	305	34.9	5	1	0.991	1.085	1.069	1.108	1.007	1.178	1.103	1.12	1.049	0.98	0.995	1.094	1.214	1.033	1.152	1.039	1.052	1	1.06002	1.0287	1.01138	1.03426	0.977713	0.992824	1.02846	1.04963	1.051	0.982619	1.01227	1.02569	1.06635	1.02047	1.1473	1.08014	1.03748			470.6	466.2	510.8	503
Q9R1S0	B9 domain-containing protein 1 OS=Mus musculus OX=10090 GN=B9d1 PE=1 SV=1	12	1	1	204	22.6	1	1	0.773	0.809	1.076	0.906	0.996	1.129	1.095	0.95	0.94	0.824	0.866	1.009	1.092	1.057	0.963	0.851	1.03	1	0.826834	0.767021	1.018	0.845704	0.967033	0.951526	1.021	0.890314	0.941795	0.826202	0.881032	0.945993	0.959191	1.04418	0.959068	0.884695	1.01578			73.7	57	59.6	79.3
Q3UK10	B9 domain-containing protein 2 OS=Mus musculus OX=10090 GN=B9d2 PE=1 SV=2	12	1	1	175	19.2	1	1	0.997	1.048	1.14	1.113	1.145	1.301	1.091	1.183	1.155	1.038	1.019	1.296	1.26	1.103	1.293	0.921	1.086	1	1.06643	0.993619	1.07855	1.03893	1.1117	1.09649	1.01727	1.10868	1.15721	1.04077	1.03669	1.21507	1.10676	1.08962	1.28772	0.957467	1.07101			114.5	114.2	120	130.5
O88738	Baculoviral IAP repeat-containing protein 6 OS=Mus musculus OX=10090 GN=Birc6 PE=1 SV=2	21	67	67	4882	531.8	91	1	0.908	1.052	1.052	1.076	1.062	1.2	1.08	1.1	0.997	0.993	0.98	1.1	1.147	1.04	1.02	0.971	1.051	1	0.971236	0.997411	0.995296	1.00439	1.03111	1.01137	1.00702	1.03089	0.998904	0.995654	0.99701	1.03131	1.0075	1.02739	1.01584	1.00945	1.03649			12930.9	11744	13597.6	13608.8
Q60739	BAG family molecular chaperone regulator 1 OS=Mus musculus OX=10090 GN=Bag1 PE=1 SV=3	32	9	9	355	39.7	14	1	0.903	0.996	1.019	1.075	1.009	1.209	1.053	1.034	0.936	0.954	0.953	1.038	1.128	0.973	1.044	0.921	0.988	1	0.965888	0.944317	0.964074	1.00346	0.979655	1.01895	0.981841	0.969036	0.937787	0.95655	0.969542	0.973182	0.990813	0.961199	1.03974	0.957467	0.974363			2187.9	1976	2178.5	2229.1
Q91YN9	BAG family molecular chaperone regulator 2 OS=Mus musculus OX=10090 GN=Bag2 PE=1 SV=1	55	11	11	210	23.5	16	1	0.919	0.986	0.945	0.989	0.938	1.08	0.979	0.932	0.949	0.948	0.923	0.937	1.074	0.883	0.883	0.872	0.909	1	0.983002	0.934836	0.894063	0.923181	0.91072	0.910229	0.912842	0.873445	0.950812	0.950534	0.939021	0.878489	0.94338	0.872291	0.879395	0.906527	0.896454			4073.4	3744.4	4018.2	3849.2
Q9JLV1	BAG family molecular chaperone regulator 3 OS=Mus musculus OX=10090 GN=Bag3 PE=1 SV=2	4	2	2	577	61.8	2	1	0.851	0.877	1.003	1.106	1.044	1.173	1.029	1.01	0.92	0.961	0.96	1.018	1.004	0.946	0.929	0.888	0.973	1	0.910266	0.831492	0.948937	1.03239	1.01364	0.98861	0.959463	0.946544	0.921757	0.963569	0.976663	0.954431	0.881894	0.934527	0.925207	0.92316	0.95957			195.2	166.2	171.1	195.7
Q8CI61	BAG family molecular chaperone regulator 4 OS=Mus musculus OX=10090 GN=Bag4 PE=1 SV=2	7	2	2	457	49.1	3	1	0.976	1.125	1.064	1.041	1.048	1.255	0.99	1.084	1.067	1.001	1.024	1.053	1.163	1.077	1.092	0.982	1.02	1	1.04397	1.06662	1.00665	0.97172	1.01752	1.05772	0.923099	1.0159	1.06904	1.00368	1.04177	0.987245	1.02156	1.06394	1.08754	1.02088	1.00592			261.7	255.3	294.3	278.5
Q8CI32	BAG family molecular chaperone regulator 5 OS=Mus musculus OX=10090 GN=Bag5 PE=1 SV=1	51	17	17	447	50.9	27	1	0.96	1.095	1.09	1.094	1.079	1.228	1.095	1.108	0.999	1.031	1.002	1.108	1.166	1.053	1.038	0.989	1.057	1	1.02686	1.03818	1.03125	1.02119	1.04762	1.03496	1.021	1.03839	1.00091	1.03376	1.01939	1.03881	1.02419	1.04023	1.03376	1.02816	1.04241			3651.7	3507.4	3998.7	3980.2
Q9Z2H5	Band 4.1-like protein 1 OS=Mus musculus OX=10090 GN=Epb41l1 PE=1 SV=2	52	41	38	879	98.3	129	1	0.874	0.934	0.922	0.923	0.846	0.997	0.929	0.87	1.019	0.895	0.864	0.858	0.969	0.843	0.812	0.822	0.829	1	0.934868	0.885534	0.872303	0.861573	0.821395	0.840276	0.866221	0.81534	1.02095	0.897392	0.878997	0.804422	0.85115	0.832776	0.808685	0.854547	0.817558			25687.3	22440.6	24002.4	23695
O70318	Band 4.1-like protein 2 OS=Mus musculus OX=10090 GN=Epb41l2 PE=1 SV=2	47	39	34	988	109.9	71	1	0.769	0.83	0.985	1.148	0.879	1.185	0.898	0.849	0.922	0.831	0.775	1.138	1.002	0.892	0.986	0.72	0.792	1	0.822556	0.786931	0.931907	1.0716	0.853436	0.998724	0.837316	0.795659	0.923761	0.833221	0.788452	1.06694	0.880137	0.881182	0.981975	0.748508	0.781069			15264.8	11744	12668.6	15037.3
Q9WV92	Band 4.1-like protein 3 OS=Mus musculus OX=10090 GN=Epb41l3 PE=1 SV=1	41	31	25	929	103.3	57	1	0.8	0.945	0.805	0.83	0.769	0.877	0.785	0.795	0.97	0.82	0.845	0.671	0.817	0.777	0.635	0.698	0.759	1	0.855714	0.895964	0.761609	0.774762	0.746635	0.73914	0.731952	0.745052	0.971852	0.822192	0.859667	0.629099	0.717637	0.767576	0.632408	0.725637	0.748524			12804.5	10242.3	12098.2	10304.3
Q8BGS1	Band 4.1-like protein 5 OS=Mus musculus OX=10090 GN=Epb41l5 PE=1 SV=1	3	2	2	731	81.6	2	1	0.939	1.049	1.081	1.051	1.084	1.253	1.024	1.016	0.953	1.007	0.972	1.129	1.182	1.024	1.04	0.923	0.975	1	1.00439	0.994567	1.02273	0.981055	1.05247	1.05603	0.954801	0.952167	0.95482	1.00969	0.988872	1.0585	1.03825	1.01158	1.03575	0.959546	0.961543			395.2	370.9	414.4	427.1
Q3V3N7	Bardet-Biedl syndrome 1 protein homolog OS=Mus musculus OX=10090 GN=Bbs1 PE=1 SV=1	4	1	1	593	65.1	1	1	0.747	0.794	1.182	0.782	1.241	1.135	1.424	1	0.776	0.765	0.8	1.029	1.235	1.129	1.171	1.182	1.1	1	0.799023	0.752799	1.11829	0.729957	1.20491	0.956583	1.32777	0.937173	0.777482	0.767045	0.813886	0.964744	1.0848	1.11531	1.16622	1.2288	1.08482			17	12.7	13.5	20.1
Q8C1Z7	Bardet-Biedl syndrome 4 protein homolog OS=Mus musculus OX=10090 GN=Bbs4 PE=1 SV=1	2	1	1	520	58.2	1	1	0.859	0.998	0.999	1.065	0.875	1.127	1.011	0.982	0.965	0.963	0.855	1.006	1.037	0.877	0.832	0.851	0.957	1	0.918823	0.946213	0.945152	0.994123	0.849552	0.949841	0.942679	0.920303	0.966843	0.965574	0.869841	0.94318	0.91088	0.866364	0.828603	0.884695	0.943791			379.4	325.9	378.6	379.2
O54962	Barrier-to-autointegration factor OS=Mus musculus OX=10090 GN=Banf1 PE=1 SV=1	60	6	6	89	10.1	67	1	0.949	1.026	1.076	1.099	1.055	1.258	1.092	1.073	0.97	0.928	0.941	1.169	1.132	1.053	1.074	0.946	1.025	1	1.01509	0.97276	1.018	1.02586	1.02432	1.06025	1.01821	1.00559	0.971852	0.93048	0.957333	1.096	0.994326	1.04023	1.06962	0.983457	1.01085			12557.1	11912.5	12880.8	13517.4
Q05793	Basement membrane-specific heparan sulfate proteoglycan core protein OS=Mus musculus OX=10090 GN=Hspg2 PE=1 SV=1	0	1	1	3707	398	1	1	1.175	1.082	1.164	1.042	1.063	1.271	1.206	1.203	1.123	1.113	0.98	1.17	1.437	1.161	1.129	1.012	1.079	1	1.25683	1.02585	1.10126	0.972654	1.03208	1.0712	1.1245	1.12742	1.12514	1.11597	0.99701	1.09694	1.26223	1.14692	1.12439	1.05207	1.06411			137.4	161.5	148.6	159.9
Q8CBX9	Basic immunoglobulin-like variable motif-containing protein OS=Mus musculus OX=10090 GN=Bivm PE=2 SV=1	10	3	3	502	56.6	4	1	0.967	1.052	1.032	1.057	1.042	1.159	1.089	1.183	0.99	1.154	1.126	1.087	1.189	1.011	1.106	1.048	1.082	1	1.03434	0.997411	0.976374	0.986655	1.01169	0.976811	1.01541	1.10868	0.99189	1.15708	1.14554	1.01912	1.04439	0.998738	1.10148	1.0895	1.06707			231	223.3	243	238.5
Q9CQC6	Basic leucine zipper and W2 domain-containing protein 1 OS=Mus musculus OX=10090 GN=Bzw1 PE=1 SV=1	70	25	23	419	48	102	1	0.901	0.991	1.125	1.154	1.12	1.311	1.126	1.162	0.968	0.967	0.925	1.181	1.191	1.1	1.102	1.028	1.106	1	0.963748	0.939577	1.06436	1.0772	1.08743	1.10492	1.04991	1.08899	0.969848	0.969585	0.941056	1.10725	1.04615	1.08666	1.0975	1.0687	1.09073			10790	9720.1	10693.3	12134.6
Q91VK1	Basic leucine zipper and W2 domain-containing protein 2 OS=Mus musculus OX=10090 GN=Bzw2 PE=1 SV=1	65	24	22	419	48	68	1	0.893	0.99	1.058	1.131	1.043	1.273	1.105	1.068	0.94	0.936	0.907	1.12	1.135	0.994	1.033	0.985	1.042	1	0.955191	0.938628	1.00097	1.05573	1.01267	1.07289	1.03033	1.0009	0.941795	0.938502	0.922743	1.05006	0.996961	0.981945	1.02878	1.024	1.02762			9819.2	8772.7	9717.5	10386.9
P18572	Basigin OS=Mus musculus OX=10090 GN=Bsg PE=1 SV=2	28	9	9	389	42.4	47	1	0.914	1.037	0.994	0.998	0.999	1.085	0.967	1.009	0.975	0.979	0.975	0.996	1.056	0.97	0.911	0.85	0.953	1	0.977654	0.98319	0.940422	0.931582	0.969945	0.914443	0.901653	0.945607	0.976862	0.981617	0.991924	0.933805	0.927569	0.958236	0.907281	0.883656	0.939846			7344.3	6712.7	7618.9	7298.9
Q61124	Battenin OS=Mus musculus OX=10090 GN=Cln3 PE=1 SV=2	3	1	1	438	47.6	1	1	0.911	1.002	1.005	1.091	1.081	1.206	1.028	1.064	0.93	0.971	0.989	1.21	1.139	1.057	1.029	0.833	0.984	1	0.974445	0.950006	0.950829	1.01839	1.04956	1.01642	0.958531	0.997152	0.931776	0.973595	1.00617	1.13444	1.00048	1.04418	1.0248	0.865982	0.970419			288.7	262.9	289.3	290.1
Q9D2C7	Bax inhibitor 1 OS=Mus musculus OX=10090 GN=Tmbim6 PE=1 SV=1	3	1	1	237	26.5	1	1	0.88	0.959	1.025	1.139	0.972	1.254	0.982	1.002	0.906	0.853	0.859	1.158	1.053	0.949	0.963	0.844	0.894	1	0.941286	0.909237	0.969751	1.0632	0.943731	1.05688	0.915639	0.939047	0.90773	0.85528	0.87391	1.08569	0.924934	0.93749	0.959068	0.877418	0.881661			293.6	258.4	281.6	300.8
Q8CCN5	BCAS3 microtubule associated cell migration factor OS=Mus musculus OX=10090 GN=Bcas3 PE=1 SV=2	7	6	6	928	101	6	1	0.91	1.076	1.149	1.133	1.085	1.271	1.11	1.089	1.041	0.983	1.018	1.136	1.224	1.034	1.094	1.05	1.107	1	0.973375	1.02017	1.08707	1.0576	1.05344	1.0712	1.03499	1.02058	1.04299	0.985627	1.03567	1.06506	1.07514	1.02146	1.08953	1.09157	1.09172			943.9	858.9	1015.5	1084.2
Q9CXE2	B-cell CLL/lymphoma 7 protein family member A OS=Mus musculus OX=10090 GN=Bcl7a PE=2 SV=1	7	2	2	210	22.8	2	1	0.806	0.966	0.844	0.977	0.82	1.03	0.861	0.862	0.914	0.916	0.859	0.859	0.933	0.765	0.759	0.761	0.863	1	0.862132	0.915874	0.798507	0.911979	0.796151	0.868089	0.802816	0.807843	0.915745	0.918448	0.87391	0.80536	0.819529	0.755722	0.755901	0.791132	0.851089			1017.4	819.9	983	859.1
Q9QYE3	B-cell lymphoma/leukemia 11A OS=Mus musculus OX=10090 GN=Bcl11a PE=1 SV=1	15	10	8	773	83.8	11	1	0.803	0.937	0.889	0.95	0.879	1.07	0.919	0.957	0.953	0.814	0.854	0.904	0.983	0.851	0.859	0.852	0.904	1	0.858923	0.888379	0.841082	0.886776	0.853436	0.901801	0.856896	0.896874	0.95482	0.816176	0.868823	0.84755	0.863448	0.840679	0.855493	0.885735	0.891523			2760	2216.4	2586.1	2454.4
Q99PV8	B-cell lymphoma/leukemia 11B OS=Mus musculus OX=10090 GN=Bcl11b PE=1 SV=1	7	5	3	884	94.5	5	1	0.845	1.152	1.039	0.959	1.101	1.311	1.162	1.11	0.986	0.912	1.015	1.172	1.266	1.112	0.983	1.053	1.12	1	0.903848	1.09222	0.982996	0.895177	1.06898	1.10492	1.08348	1.04026	0.987883	0.914438	1.03262	1.09881	1.11203	1.09851	0.978987	1.09469	1.10454			137.8	116.4	158.8	143.2
Q61334	B-cell receptor-associated protein 29 OS=Mus musculus OX=10090 GN=Bcap29 PE=1 SV=1	19	4	4	240	27.9	6	1	0.891	1.027	1.014	0.994	0.972	1.147	1.025	0.98	0.976	0.963	0.968	0.981	1.074	0.965	0.982	0.916	0.963	1	0.953052	0.973708	0.959344	0.927848	0.943731	0.966697	0.955733	0.918429	0.977864	0.965574	0.984802	0.919741	0.94338	0.953296	0.977991	0.952269	0.949708			1208.1	1076.1	1240.4	1224.7
Q61335	B-cell receptor-associated protein 31 OS=Mus musculus OX=10090 GN=Bcap31 PE=1 SV=4	34	10	10	245	27.9	41	1	0.965	1.069	1.081	1.043	1.052	1.205	1.108	1.11	1.02	1.022	1.004	1.095	1.144	1.017	1.025	0.979	1.064	1	1.03221	1.01353	1.02273	0.973587	1.0214	1.01558	1.03312	1.04026	1.02195	1.02473	1.02143	1.02662	1.00487	1.00467	1.02082	1.01776	1.04931			9541.5	9204.6	10197.8	10314.6
O08734	Bcl-2 homologous antagonist/killer OS=Mus musculus OX=10090 GN=Bak1 PE=1 SV=3	48	5	5	209	23.3	8	1	0.979	1.106	1.128	1.079	1.074	1.266	1.13	1.047	1.009	1.062	1.022	1.119	1.138	1.064	0.995	0.964	0.986	1	1.04718	1.04861	1.0672	1.00719	1.04276	1.06699	1.05364	0.98122	1.01093	1.06484	1.03974	1.04912	0.999597	1.0511	0.990938	1.00217	0.972391			670.9	657	742.2	756.9
O55003	BCL2/adenovirus E1B 19 kDa protein-interacting protein 3 OS=Mus musculus OX=10090 GN=Bnip3 PE=1 SV=1	9	2	2	187	21	2	1	0.647	0.879	0.796	1.221	0.771	1.286	0.832	0.905	0.81	0.768	0.808	0.982	0.875	0.792	0.885	0.847	0.762	1	0.692059	0.833388	0.753094	1.13974	0.748577	1.08385	0.775776	0.848141	0.811547	0.770053	0.822025	0.920679	0.768583	0.782394	0.881387	0.880537	0.751483			369.6	239.2	324.7	294.2
Q61337	Bcl2-associated agonist of cell death OS=Mus musculus OX=10090 GN=Bad PE=1 SV=1	5	1	1	204	22.1	1	1	0.95	1.196	1.244	1.269	1.224	1.31	1.236	1.303	0.983	1.145	1.195	1.166	1.32	1.205	1.098	1.075	1.209	1	1.01616	1.13394	1.17695	1.18455	1.1884	1.10407	1.15247	1.22114	0.984877	1.14806	1.21574	1.09319	1.15946	1.19039	1.09352	1.11756	1.19231			209.7	199.2	250.8	260.8
Q8K019	Bcl-2-associated transcription factor 1 OS=Mus musculus OX=10090 GN=Bclaf1 PE=1 SV=2	34	28	27	919	105.9	50	1	0.854	0.922	0.888	0.94	0.845	1.042	0.901	0.852	0.95	0.839	0.853	0.855	0.906	0.827	0.836	0.79	0.814	1	0.913475	0.874157	0.840136	0.877442	0.820424	0.878202	0.840113	0.798471	0.951814	0.841243	0.867806	0.801609	0.795812	0.81697	0.832587	0.82128	0.802765			9915.8	8467.1	9145.9	8805.6
Q64373	Bcl-2-like protein 1 OS=Mus musculus OX=10090 GN=Bcl2l1 PE=1 SV=1	19	3	3	233	26.1	3	1	0.882	1	0.992	1.032	0.98	1.161	0.996	1.012	0.965	0.971	1.001	0.982	1.023	0.92	0.972	0.925	0.963	1	0.943425	0.94811	0.93853	0.963319	0.951498	0.978496	0.928693	0.948419	0.966843	0.973595	1.01837	0.920679	0.898583	0.908842	0.968032	0.961625	0.949708			653.9	576.9	654	648.7
P59017	Bcl-2-like protein 13 OS=Mus musculus OX=10090 GN=Bcl2l13 PE=1 SV=2	42	11	11	434	46.7	17	1	0.942	0.985	0.925	0.949	0.861	0.994	0.918	0.906	0.984	0.92	0.922	0.832	0.946	0.857	0.797	0.776	0.855	1	1.0076	0.933888	0.875141	0.885843	0.835959	0.837748	0.855964	0.849078	0.985879	0.922459	0.938004	0.780046	0.830948	0.846606	0.793746	0.806726	0.843199			2717.6	2559.5	2677.9	2514.7
P70345	Bcl-2-like protein 2 OS=Mus musculus OX=10090 GN=Bcl2l2 PE=1 SV=1	19	2	2	193	20.8	3	1	1.132	1.032	0.85	1.027	1.036	1.341	1.132	0.973	0.936	1.077	1.027	1.082	1.036	1.095	1.132	1.141	1.255	1	1.21084	0.978449	0.804184	0.958652	1.00587	1.1302	1.0555	0.911869	0.937787	1.07988	1.04483	1.01443	0.910002	1.08172	1.12738	1.18618	1.23768			22	24.9	22.7	18.7
O35425	Bcl-2-related ovarian killer protein OS=Mus musculus OX=10090 GN=Bok PE=1 SV=1	25	4	4	213	23.4	5	1	0.93	1.005	1.044	1.06	0.996	1.199	1.075	1.082	0.935	0.953	0.951	1.08	1.138	1	0.952	0.937	0.993	1	0.994768	0.95285	0.987727	0.989456	0.967033	1.01052	1.00235	1.01402	0.936785	0.955547	0.967507	1.01256	0.999597	0.987872	0.948113	0.9741	0.979294			1007.7	937.3	1012.9	1052
A2AQH4	BCL-6 corepressor-like protein 1 OS=Mus musculus OX=10090 GN=Bcorl1 PE=2 SV=1	1	1	1	1781	190.4	1	1	0.942	1.041	1.24	1.077	1.114	1.295	1.139	1.139	1	1.088	0.944	1.159	1.062	1.075	1.059	1.013	1.161	1	1.0076	0.986982	1.17316	1.00532	1.0816	1.09143	1.06203	1.06744	1.00191	1.09091	0.960386	1.08663	0.93284	1.06196	1.05468	1.05311	1.14498			76.2	71.8	79.3	94.5
P15209	BDNF/NT-3 growth factors receptor OS=Mus musculus OX=10090 GN=Ntrk2 PE=1 SV=1	44	26	19	821	92.1	68	1	0.947	1.058	1.06	1.081	1.042	1.151	1.068	1.066	1.014	1.005	0.995	1.031	1.126	1.021	0.938	0.935	1.004	1	1.01295	1.0031	1.00286	1.00906	1.01169	0.970068	0.995827	0.999026	1.01594	1.00769	1.01227	0.966619	0.989056	1.00862	0.93417	0.972021	0.990143			8644	8185.9	9145.7	9160.7
O88597	Beclin-1 OS=Mus musculus OX=10090 GN=Becn1 PE=1 SV=3	24	10	10	448	51.6	11	1	0.906	1.059	1.042	1.035	1.024	1.165	1.067	1.047	0.962	0.973	0.988	0.99	1.114	0.999	0.953	0.923	1.02	1	0.969097	1.00405	0.985835	0.966119	0.994218	0.981867	0.994895	0.98122	0.963837	0.975601	1.00515	0.928179	0.978516	0.986884	0.949109	0.959546	1.00592			2346	2124.9	2484.7	2445.5
O35623	BET1 homolog OS=Mus musculus OX=10090 GN=Bet1 PE=1 SV=1	25	2	2	118	13.3	5	1	0.901	0.948	1.023	1.118	0.996	1.175	1.057	1.019	0.974	0.987	0.907	1.062	1.145	1	0.964	0.87	0.918	1	0.963748	0.898808	0.967859	1.0436	0.967033	0.990295	0.985571	0.954979	0.97586	0.989638	0.922743	0.995683	1.00575	0.987872	0.960064	0.904447	0.90533			674.4	607.6	639.2	689.7
O35153	BET1-like protein OS=Mus musculus OX=10090 GN=Bet1l PE=3 SV=1	47	3	3	111	12.4	4	1	0.906	0.965	0.929	0.965	0.949	1.035	0.89	0.898	0.97	0.854	0.831	0.901	0.936	0.955	0.884	0.754	0.852	1	0.969097	0.914926	0.878926	0.900778	0.9214	0.872303	0.829856	0.841581	0.971852	0.856283	0.845424	0.844737	0.822164	0.943418	0.880391	0.783854	0.84024			1007.1	912.4	971.4	935.9
O54904	Beta-1,3-galactosyltransferase 1 OS=Mus musculus OX=10090 GN=B3galt1 PE=1 SV=2	7	2	2	326	38	2	1	0.738	0.975	0.992	1.003	0.921	1.088	0.959	1.043	0.933	0.889	0.846	1.036	1.086	0.958	0.92	0.904	0.966	1	0.789397	0.924407	0.93853	0.936249	0.894214	0.916971	0.894193	0.977471	0.934782	0.891376	0.860685	0.971307	0.953921	0.946381	0.916244	0.939794	0.952667			123.8	91.4	120.7	122.8
Q91Z92	Beta-1,3-galactosyltransferase 6 OS=Mus musculus OX=10090 GN=B3galt6 PE=2 SV=1	35	9	9	325	37	10	1	0.943	1.058	1.069	1.074	1.082	1.165	1.037	1.011	1.025	0.943	0.975	1.071	1.1	0.998	1.021	0.962	0.962	1	1.00867	1.0031	1.01138	1.00252	1.05053	0.981867	0.966922	0.947481	1.02696	0.945521	0.991924	1.00412	0.966218	0.985896	1.01683	1.00009	0.948722			1095	1032.6	1158.8	1170.8
Q8BHT6	Beta-1,3-glucosyltransferase OS=Mus musculus OX=10090 GN=B3glct PE=1 SV=3	17	6	6	489	55.3	9	1	0.967	1.002	1.065	1.075	0.982	1.162	1.101	0.999	1.046	1.03	0.979	1.069	1.148	0.975	0.995	0.964	0.971	1	1.03434	0.950006	1.00759	1.00346	0.95344	0.979339	1.0266	0.936235	1.048	1.03275	0.995993	1.00225	1.00838	0.963175	0.990938	1.00217	0.957598			1450	1402.3	1452.2	1544.5
O09010	Beta-1,3-N-acetylglucosaminyltransferase lunatic fringe OS=Mus musculus OX=10090 GN=Lfng PE=1 SV=1	3	1	1	378	41.9	1	1	0.928	1.008	1.183	1.123	1.144	1.098	1.26	1.188	1.095	1.077	1.005	1.252	1.283	1.262	1.211	0.974	1.118	1	0.992629	0.955694	1.11923	1.04826	1.11073	0.9254	1.17485	1.11336	1.09709	1.07988	1.02244	1.17382	1.12696	1.24669	1.20606	1.01257	1.10257			38.9	36.1	39.2	46
O09009	Beta-1,3-N-acetylglucosaminyltransferase radical fringe OS=Mus musculus OX=10090 GN=Rfng PE=2 SV=1	9	2	2	332	36.9	3	1	0.974	1.091	1.087	1.066	1.08	1.178	1.089	1.083	1.091	1.061	1.008	1.114	1.172	1.032	1.1	1.078	1.077	1	1.04183	1.03439	1.02841	0.995056	1.04859	0.992824	1.01541	1.01496	1.09308	1.06384	1.0255	1.04444	1.02946	1.01948	1.09551	1.12068	1.06213			351.3	342.1	383.1	381.8
Q09200	Beta-1,4 N-acetylgalactosaminyltransferase 1 OS=Mus musculus OX=10090 GN=B4galnt1 PE=1 SV=1	14	5	5	533	59.2	7	1	0.97	1.027	1.039	1.061	1.011	1.155	1.096	1.044	1.047	0.94	0.946	1.035	1.102	1.021	1.019	0.991	0.98	1	1.03755	0.973708	0.982996	0.990389	0.981596	0.973439	1.02194	0.978408	1.049	0.942513	0.96242	0.970369	0.967975	1.00862	1.01484	1.03024	0.966474			1149.1	1115.2	1179.8	1194.4
Q91YY2	Beta-1,4-galactosyltransferase 3 OS=Mus musculus OX=10090 GN=B4galt3 PE=1 SV=1	12	2	2	395	44.1	2	1	0.813	0.992	1.109	1.012	1.111	1.185	1.264	1.184	0.935	0.924	1.067	0.98	1.146	1.05	1.023	0.985	0.939	1	0.86962	0.940525	1.04922	0.94465	1.07869	0.998724	1.17858	1.10961	0.936785	0.92647	1.08552	0.918804	1.00662	1.03727	1.01882	1.024	0.92604			65.9	53.6	65.4	73.1
Q8R087	Beta-1,4-galactosyltransferase 7 OS=Mus musculus OX=10090 GN=B4galt7 PE=2 SV=1	3	1	1	327	37.7	1	1	0.639	1.046	1.12	0.884	0.815	1.153	0.898	0.917	0.977	0.81	0.981	1.102	1.083	1.102	1.144	0.963	0.963	1	0.683502	0.991723	1.05963	0.825169	0.791297	0.971754	0.837316	0.859387	0.978866	0.812165	0.998028	1.03319	0.951286	1.08863	1.13933	1.00113	0.949708			21.6	13.8	22.6	24.2
Q8BWP8	Beta-1,4-glucuronyltransferase 1 OS=Mus musculus OX=10090 GN=B4gat1 PE=1 SV=1	17	6	6	415	47.4	6	1	0.971	1.07	1.069	1.024	1.093	1.137	1.05	1.075	1.015	1.095	1.007	1.066	1.137	1.07	0.893	0.966	1.023	1	1.03862	1.01448	1.01138	0.955851	1.06121	0.958269	0.979044	1.00746	1.01694	1.09793	1.02448	0.999434	0.998718	1.05702	0.889354	1.00425	1.00888			977.5	949.5	1046.1	1044.8
Q01339	Beta-2-glycoprotein 1 OS=Mus musculus OX=10090 GN=Apoh PE=1 SV=1	3	1	1	345	38.6	1	1	0.865	1.179	1.035	1.145	1.042	1.432	1.295	1.087	0.847	0.857	0.893	0.997	1.15	0.939	0.947	0.961	1.003	1	0.925241	1.11782	0.979212	1.0688	1.01169	1.2069	1.20749	1.01871	0.848617	0.859291	0.9085	0.934742	1.01014	0.927612	0.943134	0.999051	0.989156			345.2	298.5	406.9	357.3
P01887	Beta-2-microglobulin OS=Mus musculus OX=10090 GN=B2m PE=1 SV=2	6	1	1	119	13.8	1	1	1.135	1.363	1.283	1.139	1.229	1.371	1.265	1.394	1.247	1.327	1.225	1.33	1.38	1.208	1.272	1.127	1.242	1	1.21404	1.29227	1.21384	1.0632	1.19326	1.15549	1.17951	1.30642	1.24938	1.33055	1.24626	1.24695	1.21216	1.19335	1.26681	1.17162	1.22486			154.9	175.8	211.1	198.8
Q61235	Beta-2-syntrophin OS=Mus musculus OX=10090 GN=Sntb2 PE=1 SV=2	8	4	3	520	56.3	4	1	1.003	1.27	1.211	1.167	1.204	1.342	1.3	1.245	1.086	1.078	1.219	1.072	1.357	1.214	1.207	1.136	1.282	1	1.07285	1.2041	1.14573	1.08933	1.16898	1.13104	1.21215	1.16678	1.08807	1.08088	1.24016	1.00506	1.19196	1.19928	1.20207	1.18098	1.26431			360.1	361.2	457.4	436
Q8BFZ3	Beta-actin-like protein 2 OS=Mus musculus OX=10090 GN=Actbl2 PE=1 SV=1	45	18	6	376	42	670	1	0.892	1.186	1.169	1.163	1.166	1.402	1.193	1.177	1.101	1.074	1.088	1.173	1.232	1.09	1.068	1.043	1.144	1	0.954122	1.12446	1.10599	1.0856	1.13209	1.18161	1.11238	1.10305	1.1031	1.07687	1.10689	1.09975	1.08216	1.07678	1.06364	1.0843	1.12821			2100.5	1874.6	2490.9	2455.7
Q9QYB8	Beta-adducin OS=Mus musculus OX=10090 GN=Add2 PE=1 SV=4	64	36	35	725	80.6	78	1	0.826	0.94	0.865	0.927	0.812	0.982	0.881	0.843	0.947	0.847	0.84	0.771	0.897	0.8	0.722	0.769	0.792	1	0.883525	0.891223	0.818375	0.865307	0.788384	0.827634	0.821464	0.790036	0.948808	0.849264	0.85458	0.722855	0.787907	0.790297	0.719052	0.799448	0.781069			15625.6	12905.1	14683.5	13522.2
Q99MK8	Beta-adrenergic receptor kinase 1 OS=Mus musculus OX=10090 GN=Grk2 PE=1 SV=2	55	31	24	689	79.6	55	1	0.93	1.06	1.097	1.091	1.091	1.215	1.12	1.104	0.99	0.995	0.983	1.148	1.206	1.06	1.054	0.989	1.064	1	0.994768	1.005	1.03787	1.01839	1.05927	1.02401	1.04431	1.03464	0.99189	0.99766	1.00006	1.07631	1.05933	1.04714	1.0497	1.02816	1.04931			9266.9	8619.7	9821.4	10166.5
Q3UYH7	Beta-adrenergic receptor kinase 2 OS=Mus musculus OX=10090 GN=Adrbk2 PE=1 SV=2	21	12	5	688	79.6	16	1	0.917	1.014	1.045	1.095	0.971	1.224	1.097	1.032	1.036	0.953	0.923	1.102	1.17	0.996	1.054	0.968	0.985	1	0.980863	0.961383	0.988673	1.02213	0.94276	1.03159	1.02287	0.967162	1.03798	0.955547	0.939021	1.03319	1.0277	0.98392	1.0497	1.00633	0.971405			475.8	436.3	482.4	497.4
Q8BWG8	Beta-arrestin-1 OS=Mus musculus OX=10090 GN=Arrb1 PE=1 SV=1	55	16	15	418	46.9	38	1	0.864	1.012	1.032	1.032	1.012	1.176	1.049	1.032	0.955	0.952	0.96	1.02	1.084	0.986	0.945	0.942	0.984	1	0.924172	0.959487	0.976374	0.963319	0.982567	0.991138	0.978111	0.967162	0.956824	0.954545	0.976663	0.956306	0.952164	0.974042	0.941142	0.979298	0.970419			6400.6	5529.7	6477	6606.8
Q91YI4	Beta-arrestin-2 OS=Mus musculus OX=10090 GN=Arrb2 PE=1 SV=1	24	7	6	410	46.3	9	1	0.869	0.985	1.039	1.045	0.996	1.174	1.127	1.063	0.966	0.957	0.936	1.055	1.122	1.011	1.005	0.979	0.98	1	0.92952	0.933888	0.982996	0.975454	0.967033	0.989453	1.05084	0.996214	0.967845	0.959558	0.952247	0.98912	0.985543	0.998738	1.0009	1.01776	0.966474			1106.1	961.1	1089.8	1149.4
Q9JJN6	Beta-catenin-interacting protein 1 OS=Mus musculus OX=10090 GN=Ctnnbip1 PE=1 SV=1	17	1	1	81	9.2	1	1	0.839	1.033	0.892	1.048	0.821	0.988	0.94	0.957	1.025	0.898	0.852	0.803	0.914	0.844	0.686	1.016	0.844	1	0.897431	0.979397	0.84392	0.978254	0.797122	0.832691	0.876477	0.896874	1.02696	0.9004	0.866789	0.752857	0.802839	0.833764	0.683199	1.05623	0.832351			152.8	128.2	157.9	136.3
Q9CWL8	Beta-catenin-like protein 1 OS=Mus musculus OX=10090 GN=Ctnnbl1 PE=1 SV=1	44	22	22	563	64.9	42	1	0.868	0.995	1.014	1.067	0.976	1.219	1.028	1.001	0.937	0.928	0.906	1.09	1.09	0.954	1.006	0.923	0.985	1	0.92845	0.943369	0.959344	0.99599	0.947614	1.02738	0.958531	0.93811	0.938789	0.93048	0.921726	1.02193	0.957434	0.94243	1.00189	0.959546	0.971405			5401.7	4690.8	5373.6	5475.4
Q8R5C5	Beta-centractin OS=Mus musculus OX=10090 GN=Actr1b PE=1 SV=1	75	19	8	376	42.3	60	1	0.946	1.171	1.072	1.011	1.098	1.148	1.087	1.152	1.003	1.032	1.109	1.036	1.147	1.075	0.969	0.975	1.133	1	1.01188	1.11024	1.01422	0.943717	1.06607	0.96754	1.01354	1.07962	1.00492	1.03476	1.12825	0.971307	1.0075	1.06196	0.965044	1.0136	1.11736			4311	4077.4	5046.6	4622.9
Q80XD1	Beta-chimaerin OS=Mus musculus OX=10090 GN=Chn2 PE=1 SV=2	27	6	6	332	38.2	7	1	0.921	1.023	1.094	1.104	1.037	1.246	1.212	1.064	1.053	0.951	0.952	1.104	1.187	1.033	1.085	0.976	1.01	1	0.985141	0.969916	1.03503	1.03053	1.00684	1.05013	1.1301	0.997152	1.05501	0.953542	0.968524	1.03506	1.04264	1.02047	1.08057	1.01464	0.99606			1094.4	1008	1119.6	1197.5
Q80WS1	Beta-citrylglutamate synthase B OS=Mus musculus OX=10090 GN=Rimklb PE=1 SV=1	10	2	2	387	42.5	4	1	0.93	1.041	1.114	1.197	1.145	1.345	1.21	1.061	1.018	1.049	0.976	1.153	1.171	1.114	1.087	1.018	1.017	1	0.994768	0.986982	1.05395	1.11734	1.1117	1.13357	1.12823	0.99434	1.01994	1.0518	0.992941	1.081	1.02858	1.10049	1.08256	1.05831	1.00296			126.2	117.4	131.4	140.6
P21550	Beta-enolase OS=Mus musculus OX=10090 GN=Eno3 PE=1 SV=3	26	10	2	434	47	182	1	2.635	0.87	0.873	0.905	0.784	1.177	0.852	1.007	0.887	0.802	0.812	0.865	0.882	0.771	0.791	0.759	0.814	1	2.81851	0.824855	0.825944	0.844771	0.761198	0.991981	0.794424	0.943733	0.888694	0.804144	0.826094	0.810985	0.774731	0.761649	0.787771	0.789052	0.802765			577.6	1522.2	502.5	504.2
P23780	Beta-galactosidase OS=Mus musculus OX=10090 GN=Glb1 PE=1 SV=1	29	16	16	647	73.1	24	1	0.932	1.044	0.994	1.059	0.918	1.142	1.039	0.989	0.982	1.018	0.987	0.994	1.101	0.945	0.961	0.936	0.955	1	0.996907	0.989826	0.940422	0.988522	0.891301	0.962483	0.968787	0.926864	0.983875	1.02072	1.00413	0.93193	0.967097	0.933539	0.957077	0.973061	0.941819			4999.4	4661.1	5220.1	4969.5
Q76K27	Beta-galactoside alpha-2,6-sialyltransferase 2 OS=Mus musculus OX=10090 GN=St6gal2 PE=2 SV=2	2	1	1	524	60.2	1	1	0.905	1.074	1.087	1.081	1.065	1.156	1.029	1.022	0.928	0.881	0.899	1.08	1.128	0.988	0.984	0.942	0.885	1	0.968027	1.01827	1.02841	1.00906	1.03403	0.974282	0.959463	0.95779	0.929772	0.883355	0.914604	1.01256	0.990813	0.976017	0.979983	0.979298	0.872785			259.7	234.9	278.9	282.3
P12265	Beta-glucuronidase OS=Mus musculus OX=10090 GN=Gusb PE=1 SV=2	27	15	15	648	74.1	21	1	0.948	1.108	1.097	1.142	1.098	1.231	1.102	1.114	1.041	1.05	1.049	1.162	1.234	1.071	1.116	0.973	1.064	1	1.01402	1.05051	1.03787	1.066	1.06607	1.03749	1.02753	1.04401	1.04299	1.05281	1.06721	1.08944	1.08392	1.05801	1.11144	1.01153	1.04931			3033.8	2876.3	3362.6	3328.4
P29416	Beta-hexosaminidase subunit alpha OS=Mus musculus OX=10090 GN=Hexa PE=1 SV=2	38	15	15	528	60.6	22	1	0.916	1.091	1.004	1.073	0.991	1.222	1.025	1.016	0.967	1.002	0.948	1.028	1.079	0.95	0.96	0.918	0.949	1	0.979793	1.03439	0.949883	1.00159	0.962178	1.02991	0.955733	0.952167	0.968847	1.00468	0.964455	0.963806	0.947772	0.938478	0.956081	0.954348	0.935902			4491.1	4113.7	4899.9	4509.2
P20060	Beta-hexosaminidase subunit beta OS=Mus musculus OX=10090 GN=Hexb PE=1 SV=2	51	22	22	536	61.1	32	1	0.904	1.079	1.004	1.132	1.033	1.197	0.991	1.047	1.017	0.997	1.047	1.175	1.174	1.028	1.104	0.883	1.033	1	0.966957	1.02301	0.949883	1.05666	1.00296	1.00884	0.924031	0.98122	1.01894	0.999665	1.06517	1.10163	1.03122	1.01553	1.09949	0.917962	1.01874			8160.4	7373.3	8801	8192.7
O35490	Betaine--homocysteine S-methyltransferase 1 OS=Mus musculus OX=10090 GN=Bhmt PE=1 SV=1	10	2	2	407	45	3	1	0.989	1.31	1.192	1.174	1.302	1.469	1.292	1.294	1.116	1.09	1.058	1.164	1.324	1.341	1.12	1.248	1.236	1	1.05788	1.24202	1.12775	1.09587	1.26413	1.23808	1.20469	1.2127	1.11813	1.09291	1.07636	1.09131	1.16298	1.32474	1.11543	1.29741	1.21894			97.6	96.5	127.9	116.3
Q99N32	Beta-klotho OS=Mus musculus OX=10090 GN=Klb PE=1 SV=1	1	1	1	1043	120.1	1	1	0.984	1.192	1.193	1.154	1.204	1.263	1.22	1.283	1.102	1.086	1.109	1.252	1.28	1.154	1.183	1.048	1.152	1	1.05253	1.13015	1.1287	1.0772	1.16898	1.06446	1.13756	1.20239	1.1041	1.0889	1.12825	1.17382	1.12433	1.14	1.17817	1.0895	1.1361			354.6	348.8	422.7	423.1
Q8K2I4	Beta-mannosidase OS=Mus musculus OX=10090 GN=Manba PE=1 SV=1	8	6	6	879	100.8	6	1	0.977	1.092	1.123	1.28	1.134	1.244	1.116	1.077	1.048	1.136	0.993	1.196	1.23	1.102	1.095	1.016	0.98	1	1.04504	1.03534	1.06247	1.19481	1.10102	1.04845	1.04058	1.00933	1.05	1.13904	1.01024	1.12132	1.08041	1.08863	1.09053	1.05623	0.966474			600.3	586.6	655.8	673.9
Q9ES46	Beta-parvin OS=Mus musculus OX=10090 GN=Parvb PE=1 SV=1	4	1	1	365	41.6	1	1	0.987	1.057	1.257	1.089	1.133	1.416	1.305	1.06	0.949	1.098	1.038	1.216	1.213	1.063	1.067	0.994	1.241	1	1.05574	1.00215	1.18925	1.01653	1.10005	1.19341	1.21681	0.993403	0.950812	1.10093	1.05602	1.14007	1.06548	1.05011	1.06264	1.03336	1.22387			31.5	31.1	33.3	39.6
P56818	Beta-secretase 1 OS=Mus musculus OX=10090 GN=Bace1 PE=1 SV=2	19	8	8	501	55.7	14	1	1.025	1.04	1.104	1.115	1.042	1.189	1.104	1.053	1.002	1.041	0.966	1.084	1.205	1.042	1.08	1.001	1.015	1	1.09638	0.986034	1.04449	1.0408	1.01169	1.00209	1.02939	0.986843	1.00391	1.04378	0.982767	1.01631	1.05845	1.02936	1.07559	1.04063	1.00099			2319	2376.4	2410.7	2560.9
P28663	Beta-soluble NSF attachment protein OS=Mus musculus OX=10090 GN=Napb PE=1 SV=2	73	17	14	298	33.5	98	1	0.933	1.12	1.079	1.062	1.077	1.168	1.09	1.099	1.036	1.006	1.067	1.113	1.194	1.068	1.025	0.974	1.061	1	0.997977	1.06188	1.02084	0.991322	1.04568	0.984396	1.01634	1.02995	1.03798	1.00869	1.08552	1.0435	1.04879	1.05505	1.02082	1.01257	1.04636			12748	11887.6	14281.8	13757.3
Q91ZZ3	Beta-synuclein OS=Mus musculus OX=10090 GN=Sncb PE=1 SV=1	54	6	3	133	14	31	1	0.711	0.825	0.64	0.686	0.472	0.606	0.556	0.488	0.96	0.707	0.683	0.318	0.541	0.457	0.285	0.515	0.472	1	0.760516	0.78219	0.605503	0.640346	0.458273	0.51074	0.518427	0.45734	0.961833	0.70889	0.694855	0.298142	0.475204	0.451457	0.283836	0.535391	0.465485			2455.5	1745.8	2026.1	1572.7
Q8VBT1	Beta-taxilin OS=Mus musculus OX=10090 GN=Txlnb PE=1 SV=2	1	1	1	685	77.2	1	1	0.925	0.968	1.02	1.111	1.019	1.251	1.107	1.018	0.911	0.986	0.917	1.147	1.132	0.971	0.987	0.88	0.947	1	0.98942	0.91777	0.965021	1.03706	0.989364	1.05435	1.03219	0.954042	0.91274	0.988635	0.932917	1.07538	0.994326	0.959224	0.98297	0.914843	0.933929			186.2	172.3	180.2	190
P70444	BH3-interacting domain death agonist OS=Mus musculus OX=10090 GN=Bid PE=1 SV=2	27	3	3	195	21.9	5	1	0.926	1.132	1.052	1.085	1.063	1.258	1.077	1.055	1.008	0.992	1.026	1.109	1.179	1.007	1.05	0.9	1.056	1	0.99049	1.07326	0.995296	1.01279	1.03208	1.06025	1.00422	0.988717	1.00992	0.994651	1.04381	1.03975	1.03561	0.994787	1.04571	0.935635	1.04142			554	513.2	627.3	582.6
Q60967	Bifunctional 3'-phosphoadenosine 5'-phosphosulfate synthase 1 OS=Mus musculus OX=10090 GN=Papss1 PE=1 SV=1	43	19	19	624	70.7	29	1	0.917	1	1.14	1.244	1.112	1.362	1.141	1.12	0.956	0.995	0.937	1.277	1.231	1.086	1.169	1.015	1.073	1	0.980863	0.94811	1.07855	1.16121	1.07966	1.1479	1.06389	1.04963	0.957826	0.99766	0.953264	1.19726	1.08129	1.07283	1.16423	1.05519	1.05819			4748.1	4354.7	4750.1	5413.7
Q8R079	Bifunctional apoptosis regulator OS=Mus musculus OX=10090 GN=Bfar PE=1 SV=1	12	5	5	450	52.9	6	1	0.906	1.044	1.081	1.011	0.972	1.131	1.036	1.026	0.943	1.043	0.985	1.031	1.102	1	0.972	0.924	1.021	1	0.969097	0.989826	1.02273	0.943717	0.943731	0.953212	0.96599	0.961539	0.944801	1.04579	1.0021	0.966619	0.967975	0.987872	0.968032	0.960586	1.00691			449.4	407.3	469.3	485.6
Q9ERI5	Bifunctional arginine demethylase and lysyl-hydroxylase JMJD6 OS=Mus musculus OX=10090 GN=Jmjd6 PE=1 SV=2	20	5	5	403	46.5	8	1	0.938	0.998	1.202	1.182	1.171	1.428	1.247	1.216	1.038	1.015	0.933	1.336	1.304	1.145	1.222	1.097	1.183	1	1.00333	0.946213	1.13721	1.10334	1.13694	1.20353	1.16273	1.1396	1.03998	1.01771	0.949195	1.25257	1.14541	1.13111	1.21701	1.14044	1.16667			737.4	691.6	735.9	886.1
Q9DBL7	Bifunctional coenzyme A synthase OS=Mus musculus OX=10090 GN=Coasy PE=1 SV=2	47	16	16	563	62	23	1	0.941	1.121	1.127	1.156	1.128	1.278	1.232	1.219	1.007	1.075	1.082	1.111	1.241	1.09	1.096	1.136	1.201	1	1.00653	1.06283	1.06625	1.07907	1.09519	1.0771	1.14874	1.14241	1.00892	1.07787	1.10078	1.04162	1.09007	1.07678	1.09153	1.18098	1.18442			4284.7	4033.4	4805	4826.9
P34914	Bifunctional epoxide hydrolase 2 OS=Mus musculus OX=10090 GN=Ephx2 PE=1 SV=2	39	12	12	554	62.5	17	1	0.94	1.084	1.128	1.056	1.068	1.214	1.093	1.072	1.011	1.023	1.061	1.12	1.198	0.988	1.015	0.99	1.021	1	1.00546	1.02775	1.0672	0.985722	1.03694	1.02316	1.01914	1.00465	1.01293	1.02573	1.07942	1.05006	1.0523	0.976017	1.01086	1.0292	1.00691			1315.7	1236.3	1426.7	1484.3
Q8CGC7	Bifunctional glutamate/proline--tRNA ligase OS=Mus musculus OX=10090 GN=Eprs1 PE=1 SV=4	64	80	78	1512	170	217	1	0.929	1.026	1.063	1.104	1.036	1.255	1.088	1.091	0.973	0.993	0.955	1.121	1.162	1.027	1.046	0.975	1.048	1	0.993698	0.97276	1.0057	1.03053	1.00587	1.05772	1.01448	1.02246	0.974858	0.995654	0.971576	1.051	1.02068	1.01454	1.04173	1.0136	1.03354			36525.1	33948.6	37483.2	38818.8
Q3UHN9	Bifunctional heparan sulfate N-deacetylase/N-sulfotransferase 1 OS=Mus musculus OX=10090 GN=Ndst1 PE=1 SV=2	11	7	7	882	100.7	9	1	0.985	1.097	1.111	1.112	1.138	1.281	1.167	1.151	1.082	1.081	1.06	1.169	1.225	1.12	1.107	1.058	1.072	1	1.0536	1.04008	1.05112	1.03799	1.1049	1.07963	1.08814	1.07869	1.08407	1.08389	1.0784	1.096	1.07602	1.10642	1.10248	1.09989	1.0572			800.1	788.4	877.7	888.7
P52850	Bifunctional heparan sulfate N-deacetylase/N-sulfotransferase 2 OS=Mus musculus OX=10090 GN=Ndst2 PE=1 SV=1	1	1	1	883	101.1	3	1	0.96	1.036	1.114	1.131	1.102	1.232	1.049	1.153	1.039	1.05	1.054	1.168	1.18	1.084	1.074	1	1.076	1	1.02686	0.982241	1.05395	1.05573	1.06995	1.03834	0.978111	1.08056	1.04098	1.05281	1.07229	1.09506	1.03649	1.07085	1.06962	1.03959	1.06115			164.5	158	170.5	183.2
P18155	Bifunctional methylenetetrahydrofolate dehydrogenase/cyclohydrolase, mitochondrial OS=Mus musculus OX=10090 GN=Mthfd2 PE=1 SV=1	41	11	10	350	37.8	14	1	0.8	0.86	0.991	1.005	0.899	1.221	1.028	0.942	0.995	0.901	0.825	1.111	1.04	0.857	1	0.905	0.876	1	0.855714	0.815374	0.937584	0.938116	0.872854	1.02906	0.958531	0.882817	0.9969	0.903408	0.83932	1.04162	0.913515	0.846606	0.995917	0.940833	0.863909			3232.6	2584.8	2779.9	3204.9
Q9JLV6	Bifunctional polynucleotide phosphatase/kinase OS=Mus musculus OX=10090 GN=Pnkp PE=1 SV=2	15	4	4	522	57.2	4	1	0.907	1.128	1.204	1.177	1.149	1.409	1.218	1.221	1.029	1.061	0.989	1.258	1.278	1.228	1.3	1.064	1.24	1	0.970166	1.06947	1.1391	1.09867	1.11558	1.18751	1.13569	1.14429	1.03096	1.06384	1.00617	1.17944	1.12257	1.21311	1.29469	1.10613	1.22289			272.2	246.9	307	327.7
Q9CWJ9	Bifunctional purine biosynthesis protein ATIC OS=Mus musculus OX=10090 GN=Atic PE=1 SV=2	74	33	33	592	64.2	106	1	0.901	1.007	1.095	1.131	1.064	1.268	1.132	1.077	0.991	0.963	0.944	1.176	1.187	1.036	1.071	1.001	1.043	1	0.963748	0.954746	1.03598	1.05573	1.03306	1.06868	1.0555	1.00933	0.992892	0.965574	0.960386	1.10256	1.04264	1.02344	1.06663	1.04063	1.0286			12022	10828.1	12108.6	13165
Q91WG8	Bifunctional UDP-N-acetylglucosamine 2-epimerase/N-acetylmannosamine kinase OS=Mus musculus OX=10090 GN=Gne PE=1 SV=1	20	11	11	722	79.1	11	1	0.928	1.032	1.038	1.083	1.006	1.217	1.039	1.072	0.977	1	0.956	1.105	1.136	1.014	1.025	0.957	1.005	1	0.992629	0.978449	0.98205	1.01092	0.976742	1.02569	0.968787	1.00465	0.978866	1.00267	0.972594	1.036	0.99784	1.0017	1.02082	0.994892	0.991129			1643.5	1524.4	1696	1706.6
Q9QY30	Bile salt export pump OS=Mus musculus OX=10090 GN=Abcb11 PE=1 SV=2	1	1	1	1321	146.7	1	1	0.886	0.95	0.921	0.976	0.86	1.138	1.026	0.938	0.958	0.956	0.911	0.956	1.128	0.863	0.955	0.884	0.996	1	0.947704	0.900704	0.871357	0.911046	0.834988	0.959112	0.956666	0.879068	0.959829	0.958555	0.926813	0.896303	0.990813	0.852533	0.951101	0.919002	0.982253			269.8	239.1	256.4	248.5
Q9CY64	Biliverdin reductase A OS=Mus musculus OX=10090 GN=Blvra PE=1 SV=1	57	13	13	295	33.5	15	1	0.915	1.067	1.095	1.12	1.127	1.248	1.12	1.158	0.942	0.977	0.999	1.167	1.225	1.103	1.12	1.011	1.13	1	0.978723	1.01163	1.03598	1.04546	1.09422	1.05182	1.04431	1.08525	0.943799	0.979611	1.01634	1.09413	1.07602	1.08962	1.11543	1.05103	1.1144			4510.2	4125.9	4812.4	4939.1
O55102	Biogenesis of lysosome-related organelles complex 1 subunit 1 OS=Mus musculus OX=10090 GN=Bloc1s1 PE=1 SV=2	51	4	4	125	14.3	7	1	0.89	1.054	1.058	1.109	1.017	1.216	1.073	1.048	1.068	0.993	0.993	1.08	1.119	1.024	1.034	0.965	1.002	1	0.951982	0.999307	1.00097	1.03519	0.987422	1.02485	1.00049	0.982157	1.07004	0.995654	1.01024	1.01256	0.982907	1.01158	1.02978	1.00321	0.98817			1017	904.7	1071.8	1075.5
Q9CWG9	Biogenesis of lysosome-related organelles complex 1 subunit 2 OS=Mus musculus OX=10090 GN=Bloc1s2 PE=1 SV=1	57	5	5	143	16.3	7	1	0.896	1.073	1.047	1.11	1.061	1.19	1.064	1.051	1.004	0.961	1.004	1.078	1.126	0.992	0.942	0.975	1.021	1	0.9584	1.01732	0.990565	1.03613	1.03014	1.00294	0.992098	0.984968	1.00592	0.963569	1.02143	1.01068	0.989056	0.979969	0.938154	1.0136	1.00691			1230.2	1102	1320.5	1288.1
Q8VED2	Biogenesis of lysosome-related organelles complex 1 subunit 4 OS=Mus musculus OX=10090 GN=Bloc1s4 PE=1 SV=1	9	2	2	215	23.1	3	1	0.789	0.806	0.975	1.015	0.807	1.126	0.959	0.936	0.873	0.655	0.658	1.037	1.004	0.864	0.921	0.759	0.822	1	0.843948	0.764176	0.922446	0.94745	0.78353	0.948998	0.894193	0.877194	0.874667	0.656751	0.669421	0.972244	0.881894	0.853521	0.91724	0.789052	0.810655			382.6	301.9	308.2	373.2
Q8R015	Biogenesis of lysosome-related organelles complex 1 subunit 5 OS=Mus musculus OX=10090 GN=Bloc1s5 PE=1 SV=1	8	1	1	185	21.3	1	1	0.939	1.191	1.19	1.172	1.159	1.376	1.244	1.168	1.22	1.077	1.036	1.295	1.303	1.145	1.182	1.156	1.109	1	1.00439	1.1292	1.12586	1.094	1.12529	1.1597	1.15993	1.09462	1.22233	1.07988	1.05398	1.21413	1.14453	1.13111	1.17717	1.20177	1.09369			196.8	184.8	234.4	234.2
Q9R0C0	Biogenesis of lysosome-related organelles complex 1 subunit 6 OS=Mus musculus OX=10090 GN=Bloc1s6 PE=1 SV=1	24	2	2	172	19.7	3	1	0.898	0.948	1.019	1.016	0.961	1.102	0.979	1.051	0.965	0.95	0.896	1.145	1.165	0.994	0.91	0.887	1.029	1	0.96054	0.898808	0.964074	0.948384	0.933051	0.928771	0.912842	0.984968	0.966843	0.952539	0.911552	1.0735	1.02331	0.981945	0.906285	0.922121	1.0148			82.3	73.9	78	83.9
E9Q6J5	Biorientation of chromosomes in cell division protein 1-like 1 OS=Mus musculus OX=10090 GN=Bod1l PE=1 SV=1	0	1	1	3032	327.3	1	1	1.684	2.309	1.223	1.06	1.321	1.11	1.479	1.349	1.054	2.536	2.432	0.935	1.774	0.983	0.952	1.864	1.387	1	1.80128	2.18918	1.15708	0.989456	1.28258	0.935513	1.37905	1.26425	1.05601	2.54278	2.47421	0.876614	1.55825	0.971078	0.948113	1.9378	1.36786			266.5	448.8	615.4	325.8
Q8CIF4	Biotinidase OS=Mus musculus OX=10090 GN=Btd PE=1 SV=2	3	1	1	520	58.1	1	1	0.871	0.964	0.902	0.941	0.885	0.957	0.906	0.926	1.024	0.934	0.909	0.993	1.05	0.806	0.913	0.773	0.921	1	0.931659	0.913978	0.853381	0.878375	0.859261	0.806564	0.844775	0.867822	1.02596	0.936496	0.924778	0.930992	0.922299	0.796225	0.909273	0.803607	0.908288			114.1	99.4	110	102.9
Q920N2	Biotin--protein ligase OS=Mus musculus OX=10090 GN=Hlcs PE=1 SV=1	1	1	1	722	78.5	1	1	0.829	1.121	1.04	1.081	1.003	1.165	0.99	1.196	0.954	1.09	1.109	1.149	1.11	0.969	0.96	0.96	1.059	1	0.886734	1.06283	0.983943	1.00906	0.973829	0.981867	0.923099	1.12086	0.955822	1.09291	1.12825	1.07725	0.975002	0.957248	0.956081	0.998011	1.04438			131.3	108.9	147.2	136.6
Q8BTJ4	Bis(5'-adenosyl)-triphosphatase enpp4 OS=Mus musculus OX=10090 GN=Enpp4 PE=1 SV=1	5	2	2	456	51.6	3	1	0.904	1.064	1.072	1.169	1.181	1.277	1.165	1.228	0.936	1.083	1.065	1.051	1.146	0.98	1.137	0.983	1.099	1	0.966957	1.00879	1.01422	1.0912	1.14665	1.07626	1.08627	1.15085	0.937787	1.08589	1.08349	0.98537	1.00662	0.968114	1.13236	1.02192	1.08383			100.5	90.9	106.9	107.7
P56380	Bis(5'-nucleosyl)-tetraphosphatase [asymmetrical] OS=Mus musculus OX=10090 GN=Nudt2 PE=1 SV=3	64	8	8	147	17	16	1	0.935	1.028	1.076	1.119	1.024	1.191	1.117	1.031	0.997	0.981	0.951	1.115	1.178	1.03	1.067	0.953	1.016	1	1.00012	0.974657	1.018	1.04453	0.994218	1.00378	1.04152	0.966225	0.998904	0.983622	0.967507	1.04537	1.03473	1.01751	1.06264	0.990734	1.00198			2392.4	2237.2	2459.3	2573.5
P15327	Bisphosphoglycerate mutase OS=Mus musculus OX=10090 GN=Bpgm PE=1 SV=2	19	5	5	259	30	7	1	0.865	1.013	1.016	1.052	0.973	1.146	1.022	1.019	0.96	0.953	0.935	1.046	1.063	0.956	0.895	0.873	0.91	1	0.925241	0.960435	0.961236	0.981988	0.944702	0.965854	0.952936	0.954979	0.961833	0.955547	0.951229	0.980682	0.933718	0.944405	0.891346	0.907566	0.89744			1963.1	1697.2	1989.6	1994.1
Q8R016	Bleomycin hydrolase OS=Mus musculus OX=10090 GN=Blmh PE=1 SV=1	73	26	26	455	52.5	80	1	0.904	1.084	1.038	1.065	1.029	1.186	1.071	1.095	1.009	1.016	1.027	1.05	1.144	0.99	1.023	0.95	1.041	1	0.966957	1.02775	0.98205	0.994123	0.999073	0.999566	0.998625	1.0262	1.01093	1.01872	1.04483	0.984433	1.00487	0.977993	1.01882	0.987615	1.02663			10946.3	9895.1	11867	11366.3
Q9D920	BLOC-1-related complex subunit 5 OS=Mus musculus OX=10090 GN=Borcs5 PE=1 SV=1	18	3	3	195	22.1	5	1	0.867	0.977	1.02	1.006	0.948	1.127	1.013	1.003	0.986	0.894	0.903	0.961	1.06	0.952	0.928	0.846	0.937	1	0.927381	0.926303	0.965021	0.939049	0.920429	0.949841	0.944544	0.939984	0.987883	0.89639	0.918674	0.90099	0.931083	0.940454	0.924211	0.879497	0.924067			759.4	658.6	742.2	774.7
Q9D6W8	BLOC-1-related complex subunit 6 OS=Mus musculus OX=10090 GN=Borcs6 PE=1 SV=1	9	2	2	360	38	2	1	0.997	1.021	1.075	1.015	0.972	1.109	1.066	1.028	1.012	0.955	0.931	0.935	1.087	0.997	0.964	0.93	0.973	1	1.06643	0.96802	1.01706	0.94745	0.943731	0.93467	0.993963	0.963413	1.01393	0.957553	0.94716	0.876614	0.954799	0.984908	0.960064	0.966823	0.95957			280.1	279.2	286.1	301
Q9CRC6	BLOC-1-related complex subunit 7 OS=Mus musculus OX=10090 GN=Borcs7 PE=1 SV=1	54	4	4	105	11.5	5	1	0.877	1.09	1.077	1.106	1.024	1.187	1.125	1.092	1.007	1.002	0.968	1.103	1.185	1.022	1.058	0.963	1.002	1	0.938077	1.03344	1.01895	1.03239	0.994218	1.00041	1.04898	1.02339	1.00892	1.00468	0.984802	1.03412	1.04088	1.0096	1.05368	1.00113	0.98817			865.8	759.5	943.7	932.4
Q9D6Y4	BLOC-1-related complex subunit 8 OS=Mus musculus OX=10090 GN=Borcs8 PE=1 SV=1	48	5	5	120	13.6	5	1	0.942	1.079	1.066	1.046	1.056	1.184	1.094	1.063	1.018	0.998	1.001	1.007	1.127	0.991	0.975	0.949	1.034	1	1.0076	1.02301	1.00854	0.976387	1.02529	0.997881	1.02007	0.996214	1.01994	1.00067	1.01837	0.944118	0.989934	0.978981	0.971019	0.986575	1.01973			1142.2	1075.8	1233	1217.6
Q8R1Y2	bMERB domain-containing protein 1 OS=Mus musculus OX=10090 GN=Bmerb1 PE=1 SV=1	14	3	3	203	23.5	3	1	0.965	1.136	1.023	1.029	1.003	1.035	1.014	1.004	0.901	1.018	1.02	0.895	1.085	0.931	0.824	0.913	0.924	1	1.03221	1.07705	0.967859	0.960519	0.973829	0.872303	0.945477	0.940921	0.902721	1.02072	1.0377	0.839112	0.953042	0.919709	0.820636	0.94915	0.911247			833.5	804.1	946.9	853
Q920P3	BMP/retinoic acid-inducible neural-specific protein 1 OS=Mus musculus OX=10090 GN=Brinp1 PE=1 SV=1	31	20	20	760	88.6	27	1	1.01	1.155	0.964	0.84	0.983	0.975	0.963	1.007	1.067	1.085	1.083	0.777	1.03	0.957	0.756	0.891	0.981	1	1.08034	1.09507	0.912039	0.784097	0.954411	0.821735	0.897923	0.943733	1.06904	1.0879	1.1018	0.72848	0.904732	0.945393	0.752914	0.926279	0.96746			5026.6	5076.8	5806.1	4845.1
Q6DFY8	BMP/retinoic acid-inducible neural-specific protein 2 OS=Mus musculus OX=10090 GN=Brinp2 PE=1 SV=1	14	7	6	783	89.2	9	1	0.874	1.009	0.938	0.921	0.889	1.048	0.971	0.951	1.018	0.963	0.945	0.931	1.063	0.912	0.879	0.864	0.875	1	0.934868	0.956643	0.88744	0.859706	0.863145	0.883259	0.905382	0.891251	1.01994	0.965574	0.961403	0.872864	0.933718	0.900939	0.875411	0.89821	0.862923			583.2	509.8	588.2	546.9
Q499E0	BMP/retinoic acid-inducible neural-specific protein 3 OS=Mus musculus OX=10090 GN=Brinp3 PE=2 SV=2	5	2	1	766	88.4	2	1	1.182	1.533	1.602	1.38	1.462	1.57	1.554	1.984	1.058	1.356	1.145	1.546	1.749	1.359	1.33	1.414	1.591	1	1.26432	1.45345	1.51565	1.28816	1.41948	1.3232	1.44898	1.85935	1.06002	1.35962	1.16487	1.44946	1.53629	1.34252	1.32457	1.46999	1.56904			37.9	44.8	58.1	60.7
Q9D8S9	BolA-like protein 1 OS=Mus musculus OX=10090 GN=Bola1 PE=1 SV=1	50	4	4	137	14.4	6	1	0.953	1.025	0.955	0.977	0.916	1.086	0.922	0.933	0.961	0.964	0.96	0.986	1.044	0.841	0.92	0.847	0.89	1	1.01937	0.971812	0.903524	0.911979	0.889359	0.915286	0.859694	0.874382	0.962835	0.966577	0.976663	0.924429	0.917029	0.8308	0.916244	0.880537	0.877716			1735.4	1654.3	1778.5	1657.6
Q8BGS2	BolA-like protein 2 OS=Mus musculus OX=10090 GN=Bola2 PE=1 SV=1	65	5	5	86	10.2	8	1	0.908	1.003	1.031	1.098	1.019	1.206	1.055	1.067	0.989	0.958	0.93	1.038	1.088	0.97	1.008	0.936	1.036	1	0.971236	0.950954	0.975428	1.02493	0.989364	1.01642	0.983706	0.999963	0.990889	0.960561	0.946143	0.973182	0.955678	0.958236	1.00388	0.973061	1.0217			928.6	843.4	931.1	957
Q8CEI1	BolA-like protein 3 OS=Mus musculus OX=10090 GN=Bola3 PE=1 SV=1	30	2	2	110	12.2	2	1	1.059	1.197	1.231	1.11	1.188	1.235	1.168	1.224	1.024	1.077	1.183	1.2	1.271	1.154	1.096	0.974	1.181	1	1.13275	1.13489	1.16465	1.03613	1.15345	1.04086	1.08907	1.1471	1.02596	1.07988	1.20353	1.12507	1.11642	1.14	1.09153	1.01257	1.1647			481.7	510.1	576.5	592.8
Q99KU6	Bombesin receptor-activated protein C6orf89 homolog OS=Mus musculus OX=10090 PE=2 SV=2	5	1	1	348	39.5	1	1	1.02	1.229	1.07	1.038	0.942	1.205	1.31	1.064	0.879	0.94	1.072	0.994	1.338	1.024	1.068	1.157	0.897	1	1.09104	1.16523	1.01233	0.96892	0.914603	1.01558	1.22147	0.997152	0.880679	0.942513	1.09061	0.93193	1.17527	1.01158	1.06364	1.20281	0.884619			49.7	50.7	61.1	53.2
P98063	Bone morphogenetic protein 1 OS=Mus musculus OX=10090 GN=Bmp1 PE=1 SV=2	27	23	23	991	111.6	25	1	1.014	1.12	1.119	1.054	1.061	1.141	1.104	1.051	0.979	1.07	1.033	1.081	1.189	1.018	0.934	0.977	0.994	1	1.08462	1.06188	1.05868	0.983855	1.03014	0.96164	1.02939	0.984968	0.980869	1.07286	1.05093	1.0135	1.04439	1.00565	0.930187	1.01568	0.980281			4828.9	4896	5406.3	5402
Q8BHE5	Bone morphogenetic protein 3 OS=Mus musculus OX=10090 GN=Bmp3 PE=1 SV=1	6	2	2	468	52.7	2	1	1.136	1.565	1.371	1.343	1.625	1.472	1.44	1.566	1.284	1.32	1.483	1.316	1.581	1.408	1.301	1.265	1.589	1	1.21511	1.48379	1.2971	1.25362	1.57774	1.24061	1.34269	1.46761	1.28645	1.32353	1.50874	1.23382	1.38872	1.39092	1.29569	1.31509	1.56707			258.2	293.3	404.1	353.9
P36895	Bone morphogenetic protein receptor type-1A OS=Mus musculus OX=10090 GN=Bmpr1a PE=1 SV=1	6	3	3	532	60	3	1	1.014	1.115	1.119	1.118	1.119	1.301	1.205	1.315	1.059	1.095	1.097	1.201	1.242	1.086	1.039	1.027	1.144	1	1.08462	1.05714	1.05868	1.0436	1.08646	1.09649	1.12357	1.23238	1.06102	1.09793	1.11604	1.126	1.09095	1.07283	1.03476	1.06766	1.12821			479.3	486.1	534.6	536.2
O35607	Bone morphogenetic protein receptor type-2 OS=Mus musculus OX=10090 GN=Bmpr2 PE=1 SV=1	17	16	15	1038	114.9	24	1	0.882	1.038	0.987	0.979	0.947	1.065	0.997	0.964	0.973	0.897	0.934	0.902	1.076	0.895	0.851	0.884	0.903	1	0.943425	0.984138	0.933799	0.913846	0.919458	0.897587	0.929625	0.903434	0.974858	0.899398	0.950212	0.845675	0.945137	0.884145	0.847526	0.919002	0.890537			4552.4	4015.4	4725.5	4491.7
Q3UFB2	Box C/D snoRNA protein 1 OS=Mus musculus OX=10090 GN=Znhit6 PE=1 SV=2	7	3	3	460	52.2	3	1	0.951	1.115	1.122	1.121	1.067	1.228	1.15	1.184	1.026	1.05	1.031	1.247	1.25	1.086	1.152	1.067	1.078	1	1.01723	1.05714	1.06152	1.0464	1.03597	1.03496	1.07229	1.10961	1.02796	1.05281	1.0489	1.16913	1.09798	1.07283	1.1473	1.10925	1.06312			543.1	516.6	605.6	609.2
Q91XV3	Brain acid soluble protein 1 OS=Mus musculus OX=10090 GN=Basp1 PE=1 SV=3	93	26	26	226	22.1	347	1	0.922	0.997	1.002	0.978	0.918	1.048	0.992	0.948	1.013	0.937	0.927	0.926	1.048	0.895	0.896	0.873	0.887	1	0.986211	0.945265	0.947991	0.912913	0.891301	0.883259	0.924963	0.88844	1.01493	0.939504	0.94309	0.868176	0.920542	0.884145	0.892342	0.907566	0.874757			63455.3	58479.9	63291.1	63556.7
Q9Z2B2	Brain mitochondrial carrier protein 1 OS=Mus musculus OX=10090 GN=Slc25a14 PE=1 SV=2	23	5	5	325	36.3	7	1	0.993	1.102	1.116	1.093	1.116	1.206	1.174	1.115	1.034	1.061	1.02	1.053	1.211	1.093	1.024	1.079	1.109	1	1.06216	1.04482	1.05585	1.02026	1.08354	1.01642	1.09466	1.04495	1.03597	1.06384	1.0377	0.987245	1.06372	1.07974	1.01982	1.12172	1.09369			1032.8	1025.1	1138.4	1153.1
P21237	Brain-derived neurotrophic factor OS=Mus musculus OX=10090 GN=Bdnf PE=1 SV=1	43	7	7	249	28.1	8	1	2.236	1.705	1.445	1.015	1.786	1.168	1.416	1.69	1.512	2.538	1.671	0.929	1.199	1.832	0.886	1.285	1.715	1	2.39172	1.61653	1.36711	0.94745	1.73406	0.984396	1.32031	1.58382	1.51489	2.54478	1.7	0.870989	1.05318	1.80978	0.882383	1.33588	1.69133			963.4	2154.1	1642.9	1391.7
Q68EF6	Brain-enriched guanylate kinase-associated protein OS=Mus musculus OX=10090 GN=Begain PE=1 SV=2	3	2	2	600	65.3	2	1	0.833	1.047	1.057	0.965	0.958	1.034	0.981	0.966	1.105	0.993	0.986	0.882	0.994	1.012	0.838	0.979	0.94	1	0.891013	0.992671	1.00003	0.900778	0.930138	0.87146	0.914707	0.905309	1.10711	0.995654	1.00311	0.826923	0.87311	0.999726	0.834579	1.01776	0.927026			411.2	342.5	430.4	434.8
Q8BKX1	Brain-specific angiogenesis inhibitor 1-associated protein 2 OS=Mus musculus OX=10090 GN=Baiap2 PE=1 SV=2	40	20	20	535	59.2	32	1	0.932	1.062	0.937	0.904	0.912	0.97	0.938	0.934	0.978	0.953	0.989	0.824	0.994	0.854	0.806	0.83	0.894	1	0.996907	1.00689	0.886494	0.843838	0.885476	0.817521	0.874613	0.875319	0.979868	0.955547	1.00617	0.772545	0.87311	0.843643	0.802709	0.862864	0.881661			8510.1	7931.6	9039.3	7969.8
P24288	Branched-chain-amino-acid aminotransferase, cytosolic OS=Mus musculus OX=10090 GN=Bcat1 PE=1 SV=2	52	13	13	386	42.8	40	1	0.898	0.983	1.008	1.023	0.947	1.176	1.027	0.979	0.981	0.974	0.927	1.03	1.132	0.904	0.953	0.933	0.96	1	0.96054	0.931992	0.953667	0.954918	0.919458	0.991138	0.957598	0.917492	0.982873	0.976603	0.94309	0.965682	0.994326	0.893036	0.949109	0.969942	0.94675			6944.6	6235.5	6828.5	7001.3
O35855	Branched-chain-amino-acid aminotransferase, mitochondrial OS=Mus musculus OX=10090 GN=Bcat2 PE=1 SV=2	20	6	6	393	44.1	7	1	1.088	1.236	1.252	1.2	1.166	1.221	1.211	1.175	1.038	1.155	1.123	1.158	1.325	1.15	1.132	1.052	1.138	1	1.16377	1.17186	1.18452	1.12014	1.13209	1.02906	1.12916	1.10118	1.03998	1.15809	1.14249	1.08569	1.16385	1.13605	1.12738	1.09365	1.12229			1543.7	1679.7	1908.6	1933.2
Q8C3R1	BRCA1-associated ATM activator 1 OS=Mus musculus OX=10090 GN=Brat1 PE=1 SV=1	12	7	7	822	89	8	1	0.946	1.047	1.16	1.191	1.111	1.326	1.192	1.174	1.032	0.956	0.98	1.18	1.271	1.096	1.125	1.036	1.149	1	1.01188	0.992671	1.09747	1.11174	1.07869	1.11756	1.11145	1.10024	1.03397	0.958555	0.99701	1.10631	1.11642	1.08271	1.12041	1.07702	1.13314			449.5	425.4	470.5	521.6
Q99MP8	BRCA1-associated protein OS=Mus musculus OX=10090 GN=Brap PE=1 SV=1	3	2	2	591	66.9	3	1	0.959	1.003	1.012	1.124	1.025	1.152	1.074	1.056	0.911	1.036	1.012	1.058	1.162	0.972	1.005	1.024	0.943	1	1.02579	0.950954	0.957452	1.0492	0.995189	0.970911	1.00142	0.989654	0.91274	1.03877	1.02957	0.991933	1.02068	0.960211	1.0009	1.06455	0.929984			467	448	468.5	472.7
Q9CWI3	BRCA2 and CDKN1A-interacting protein OS=Mus musculus OX=10090 GN=Bccip PE=1 SV=1	13	3	3	316	35.9	3	1	0.922	0.981	1.036	1.068	1.088	1.268	1.107	1.099	0.962	0.932	0.933	1.158	1.17	1.06	0.999	0.975	1.038	1	0.986211	0.930095	0.980158	0.996923	1.05636	1.06868	1.03219	1.02995	0.963837	0.934491	0.949195	1.08569	1.0277	1.04714	0.994921	1.0136	1.02367			260.6	240.4	255.6	269.9
Q8BMB0	BRCA2-interacting transcriptional repressor EMSY OS=Mus musculus OX=10090 GN=Emsy PE=1 SV=2	2	3	3	1264	135.2	4	1	0.902	1.017	0.95	1.094	0.914	1.147	1.058	1.038	0.997	0.926	0.934	1.119	0.999	0.966	1.029	0.789	0.868	1	0.964818	0.964227	0.898794	1.02119	0.887418	0.966697	0.986503	0.972785	0.998904	0.928475	0.950212	1.04912	0.877502	0.954284	1.0248	0.82024	0.85602			169.5	152.9	172.4	161
Q8CHH5	BRD4-interacting chromatin-remodeling complex-associated protein-like OS=Mus musculus OX=10090 GN=Bicral PE=1 SV=2	1	1	1	1074	114.3	1	1	0.915	0.932	0.979	0.999	0.947	1.013	0.972	0.944	0.88	0.899	0.887	0.92	1.008	0.933	0.925	0.793	0.87	1	0.978723	0.883638	0.92623	0.932515	0.919458	0.853761	0.906315	0.884691	0.88168	0.901403	0.902396	0.862551	0.885407	0.921684	0.921224	0.824399	0.857992			79.1	72.4	73.7	77.4
Q6PAJ1	Breakpoint cluster region protein OS=Mus musculus OX=10090 GN=Bcr PE=1 SV=3	36	34	33	1270	143	50	1	0.901	1.02	1.057	1.064	1.017	1.168	1.057	1.024	0.978	0.944	0.932	1.044	1.108	0.985	0.933	0.923	0.986	1	0.963748	0.967072	1.00003	0.993189	0.987422	0.984396	0.985571	0.959665	0.979868	0.946523	0.948177	0.978807	0.973245	0.973054	0.929191	0.959546	0.972391			8096.2	7296	8254.8	8553.7
Q61140	Breast cancer anti-estrogen resistance protein 1 OS=Mus musculus OX=10090 GN=Bcar1 PE=1 SV=2	12	8	8	874	94.2	10	1	0.949	1.095	1.052	1.055	0.985	1.113	1.03	1.027	0.957	1.037	1.043	0.964	1.098	0.953	0.851	1.058	0.975	1	1.01509	1.03818	0.995296	0.984788	0.956353	0.938042	0.960395	0.962476	0.958827	1.03977	1.0611	0.903803	0.964461	0.941442	0.847526	1.09989	0.961543			1615.2	1532.3	1768	1699.2
Q3U1T3	Breast cancer metastasis-suppressor 1-like protein OS=Mus musculus OX=10090 GN=Brms1l PE=2 SV=1	13	3	3	323	37.6	3	1	0.852	1.006	1.023	1.093	0.997	1.173	1.087	1.034	0.996	0.991	0.949	1.063	1.112	0.962	1.011	0.967	0.957	1	0.911336	0.953798	0.967859	1.02026	0.968004	0.98861	1.01354	0.969036	0.997902	0.993649	0.965472	0.996621	0.976759	0.950333	1.00687	1.00529	0.943791			417.5	355.7	419.8	427.1
P97929	Breast cancer type 2 susceptibility protein homolog OS=Mus musculus OX=10090 GN=Brca2 PE=1 SV=2	0	1	1	3329	370.4	1	1	0.73	0.99	1.081	0.969	0.979	1.22	0.896	0.987	0.965	1.059	0.988	1.053	1.081	1.035	0.799	0.844	1.041	1	0.780839	0.938628	1.02273	0.904512	0.950527	1.02822	0.835451	0.924989	0.966843	1.06183	1.00515	0.987245	0.949529	1.02245	0.795738	0.877418	1.02663			60.8	44.4	60.2	65.7
Q80YN3	Breast carcinoma-amplified sequence 1 homolog OS=Mus musculus OX=10090 GN=Bcas1 PE=1 SV=3	32	15	15	633	67.3	36	1	0.83	0.767	1.348	1.598	1.106	1.688	1.206	1.05	0.963	0.873	0.736	1.835	1.231	1.124	1.52	0.864	0.976	1	0.887804	0.7272	1.27534	1.49165	1.07383	1.42265	1.1245	0.984031	0.964839	0.875333	0.748775	1.72041	1.08129	1.11037	1.51379	0.89821	0.962529			5614	4657.1	4306.9	7567.8
G3X9K3	Brefeldin A-inhibited guanine nucleotide-exchange protein 1 OS=Mus musculus OX=10090 GN=Arfgef1 PE=1 SV=1	32	47	31	1846	208.4	61	1	0.928	1.039	1.134	1.14	1.102	1.276	1.138	1.109	0.992	1.007	0.993	1.202	1.225	1.084	1.111	0.997	1.059	1	0.992629	0.985086	1.07288	1.06413	1.06995	1.07542	1.0611	1.03932	0.993894	1.00969	1.01024	1.12694	1.07602	1.07085	1.10646	1.03648	1.04438			9232.4	8567.7	9592.4	10472.9
A2A5R2	Brefeldin A-inhibited guanine nucleotide-exchange protein 2 OS=Mus musculus OX=10090 GN=Arfgef2 PE=1 SV=1	25	37	21	1792	202.1	49	1	0.922	1.045	1.103	1.156	1.08	1.303	1.129	1.118	1.015	1.023	1.003	1.216	1.255	1.094	1.169	1.019	1.103	1	0.986211	0.990774	1.04355	1.07907	1.04859	1.09817	1.05271	1.04776	1.01694	1.02573	1.02041	1.14007	1.10237	1.08073	1.16423	1.05935	1.08778			4732.1	4361.3	4943.6	5219.5
Q3UGY8	Brefeldin A-inhibited guanine nucleotide-exchange protein 3 OS=Mus musculus OX=10090 GN=Arfgef3 PE=1 SV=1	35	58	58	2170	239.9	90	1	0.953	1.106	1.101	1.078	1.08	1.161	1.103	1.112	0.987	1.027	1.016	1.082	1.2	1.051	1.014	0.983	1.055	1	1.01937	1.04861	1.04165	1.00626	1.04859	0.978496	1.02846	1.04214	0.988885	1.02975	1.03364	1.01443	1.05406	1.03825	1.00986	1.02192	1.04044			13561.7	12930.2	14996.9	14928.8
Q61361	Brevican core protein OS=Mus musculus OX=10090 GN=Bcan PE=1 SV=2	36	24	24	883	95.8	39	1	0.998	1.016	1.198	1.106	1.057	1.258	1.141	1.07	1.043	1.104	0.887	1.29	1.352	1.01	1.112	1.095	0.959	1	1.0675	0.963279	1.13343	1.03239	1.02626	1.06025	1.06389	1.00277	1.04499	1.10695	0.902396	1.20945	1.18757	0.997751	1.10746	1.13836	0.945764			7695.9	7681.4	7816.7	9217.9
Q8BXV2	BRI3-binding protein OS=Mus musculus OX=10090 GN=Bri3bp PE=1 SV=1	23	6	6	253	28.2	23	1	0.946	1.042	1.088	1.108	1.059	1.22	1.091	1.089	0.993	1.003	0.982	1.147	1.194	1.047	1.098	0.965	1.059	1	1.01188	0.98793	1.02936	1.03426	1.0282	1.02822	1.01727	1.02058	0.994896	1.00568	0.999045	1.07538	1.04879	1.0343	1.09352	1.00321	1.04438			3676.9	3477	3830.8	4001
Q3UI43	BRISC and BRCA1-A complex member 1 OS=Mus musculus OX=10090 GN=Babam1 PE=1 SV=1	35	9	9	333	36.8	14	1	0.862	0.948	0.981	1.021	0.939	1.132	1.016	0.988	0.954	0.909	0.859	1.027	1.07	0.909	0.946	0.895	0.918	1	0.922032	0.898808	0.928123	0.953051	0.91169	0.954055	0.947341	0.925926	0.955822	0.91143	0.87391	0.962869	0.939867	0.897975	0.942138	0.930437	0.90533			3183	2742.9	3016.7	3122
Q8K3W0	BRISC and BRCA1-A complex member 2 OS=Mus musculus OX=10090 GN=Babam2 PE=1 SV=2	36	9	9	383	43.5	11	1	0.906	1.09	1.102	1.111	1.064	1.249	1.124	1.098	1.016	1.021	1.02	1.094	1.2	1.014	1.035	1.005	1.075	1	0.969097	1.03344	1.0426	1.03706	1.03306	1.05266	1.04804	1.02902	1.01794	1.02373	1.0377	1.02569	1.05406	1.0017	1.03077	1.04479	1.06016			1696.5	1536.9	1848.4	1869.5
Q3TCJ1	BRISC complex subunit Abraxas 2 OS=Mus musculus OX=10090 GN=Abraxas2 PE=1 SV=1	19	7	7	415	46.9	9	1	0.91	1.069	1.071	1.055	1.008	1.178	1.101	1.052	1.034	0.999	1.013	1.043	1.146	1.009	1.011	0.99	1.005	1	0.973375	1.01353	1.01327	0.984788	0.978684	0.992824	1.0266	0.985906	1.03597	1.00167	1.03058	0.97787	1.00662	0.996763	1.00687	1.0292	0.991129			2479.1	2256.4	2651	2655.2
Q8K2Q7	BRO1 domain-containing protein BROX OS=Mus musculus OX=10090 GN=Brox PE=1 SV=1	48	16	16	411	46.2	36	1	0.848	0.946	1.048	1.121	0.981	1.195	1.049	1.004	0.965	0.93	0.921	1.094	1.09	0.94	0.991	0.916	0.956	1	0.907057	0.896912	0.991511	1.0464	0.952469	1.00715	0.978111	0.940921	0.966843	0.932486	0.936986	1.02569	0.957434	0.9286	0.986954	0.952269	0.942805			5239.8	4441.5	4959	5492
Q7TMS5	Broad substrate specificity ATP-binding cassette transporter ABCG2 OS=Mus musculus OX=10090 GN=Abcg2 PE=1 SV=1	5	3	3	657	72.9	3	1	0.891	1.031	1.049	1.028	1.03	1.178	1.082	1.066	0.992	0.96	0.968	1.036	1.072	0.993	0.939	0.916	1.003	1	0.953052	0.977501	0.992457	0.959585	1.00004	0.992824	1.00888	0.999026	0.993894	0.962566	0.984802	0.971307	0.941624	0.980957	0.935166	0.952269	0.989156			982.3	875.4	1012.5	1030.1
Q91Y44	Bromodomain testis-specific protein OS=Mus musculus OX=10090 GN=Brdt PE=1 SV=3	4	4	1	956	107.2	6	1	0.681	0.972	0.983	1.021	0.933	1.192	1.023	1.093	0.876	0.833	0.844	1.054	0.964	0.895	0.798	0.817	0.914	1	0.728427	0.921562	0.930015	0.953051	0.905865	1.00462	0.953868	1.02433	0.877673	0.835227	0.85865	0.988183	0.846758	0.884145	0.794742	0.849349	0.901385			228.7	155.7	222.2	224.7
G5E8P1	Bromodomain-containing protein 1 OS=Mus musculus OX=10090 GN=Brd1 PE=1 SV=1	3	3	3	1058	119.6	3	1	0.815	0.954	0.945	1.044	0.888	1.102	0.928	0.9	0.922	0.838	0.805	0.993	0.967	0.865	0.862	0.853	0.871	1	0.871759	0.904497	0.894063	0.97452	0.862174	0.928771	0.865288	0.843455	0.923761	0.84024	0.818973	0.930992	0.849394	0.854509	0.858481	0.886774	0.858978			622.6	507.2	594	588.1
Q7JJ13	Bromodomain-containing protein 2 OS=Mus musculus OX=10090 GN=Brd2 PE=1 SV=1	6	5	4	798	88	6	1	0.924	0.974	1.043	1.031	0.976	1.165	1.043	0.988	0.995	0.974	0.882	1.095	1.12	0.954	1.06	0.906	0.954	1	0.98835	0.923459	0.986781	0.962386	0.947614	0.981867	0.972517	0.925926	0.9969	0.976603	0.897309	1.02662	0.983786	0.94243	1.05567	0.941873	0.940833			874.6	808.4	851.6	912.5
Q8K2F0	Bromodomain-containing protein 3 OS=Mus musculus OX=10090 GN=Brd3 PE=1 SV=2	23	14	11	726	79.7	21	1	0.887	1.017	1.002	1.069	0.979	1.187	1.013	0.989	0.996	0.977	0.967	1.035	1.1	0.959	0.951	0.93	0.93	1	0.948773	0.964227	0.947991	0.997857	0.950527	1.00041	0.944544	0.926864	0.997902	0.979611	0.983785	0.970369	0.966218	0.947369	0.947117	0.966823	0.917164			1843.4	1635.6	1874	1847.1
Q9ESU6	Bromodomain-containing protein 4 OS=Mus musculus OX=10090 GN=Brd4 PE=1 SV=2	11	14	9	1400	155.8	17	1	0.898	0.997	1.012	1.036	0.965	1.132	1.02	0.989	0.998	0.967	0.924	1.011	1.069	0.937	0.942	0.913	0.915	1	0.96054	0.945265	0.957452	0.967053	0.936934	0.954055	0.951071	0.926864	0.999906	0.969585	0.940038	0.947868	0.938988	0.925636	0.938154	0.94915	0.902371			4564.3	4098.9	4548.5	4617.1
O88665	Bromodomain-containing protein 7 OS=Mus musculus OX=10090 GN=Brd7 PE=1 SV=1	12	5	5	651	74	7	1	0.989	1.107	1.032	1.071	1.038	1.188	1.103	1.133	1.029	1.085	1.06	1.026	1.173	0.979	0.99	0.969	0.972	1	1.05788	1.04956	0.976374	0.999724	1.00781	1.00125	1.02846	1.06182	1.03096	1.0879	1.0784	0.961931	1.03034	0.967127	0.985958	1.00737	0.958584			545.8	539.7	604.4	563.3
Q8R3B7	Bromodomain-containing protein 8 OS=Mus musculus OX=10090 GN=Brd8 PE=1 SV=2	4	3	3	951	102.5	3	1	0.968	0.967	0.976	0.99	0.89	1.053	0.957	0.935	0.95	0.923	0.944	0.895	1.023	0.901	0.89	0.874	0.943	1	1.03541	0.916822	0.923392	0.924114	0.864116	0.887473	0.892329	0.876256	0.951814	0.925467	0.960386	0.839112	0.898583	0.890073	0.886366	0.908606	0.929984			484.3	468.7	468.5	472.6
Q80Y55	BSD domain-containing protein 1 OS=Mus musculus OX=10090 GN=Bsdc1 PE=1 SV=1	13	3	3	427	46.9	3	1	1.042	1.163	1.23	1.122	1.132	1.245	1.171	1.237	1.157	1.142	1.117	1.179	1.432	1.111	1.311	1.182	1.593	1	1.11457	1.10265	1.1637	1.04733	1.09908	1.04929	1.09187	1.15928	1.15921	1.14505	1.13639	1.10538	1.25784	1.09753	1.30565	1.2288	1.57101			356.2	371.3	414.3	438.2
Q8BGV7	BTB/POZ domain-containing adapter for CUL3-mediated RhoA degradation protein 1 OS=Mus musculus OX=10090 GN=Kctd13 PE=2 SV=1	18	4	3	329	36.4	5	1	0.939	1.063	1.132	1.082	1.087	1.255	1.15	1.09	1.012	1.032	1.061	1.093	1.25	1.041	1.054	1.099	1.047	1	1.00439	1.00784	1.07098	1.00999	1.05539	1.05772	1.07229	1.02152	1.01393	1.03476	1.07942	1.02475	1.09798	1.02837	1.0497	1.14251	1.03255			398.1	373.9	423.1	450.6
Q922M3	BTB/POZ domain-containing adapter for CUL3-mediated RhoA degradation protein 3 OS=Mus musculus OX=10090 GN=Kctd10 PE=1 SV=1	20	5	4	315	35.7	5	1	0.928	1.025	1.07	1.05	1.053	1.213	1.098	1.11	0.959	0.929	0.969	1.122	1.147	1.025	1.055	0.971	1.017	1	0.992629	0.971812	1.01233	0.980121	1.02237	1.02232	1.0238	1.04026	0.960831	0.931483	0.98582	1.05194	1.0075	1.01257	1.05069	1.00945	1.00296			770.1	714.7	789	824.1
P58544	BTB/POZ domain-containing protein 1 OS=Mus musculus OX=10090 GN=Btbd1 PE=1 SV=3	20	6	6	488	53.2	6	1	0.976	1.078	1.132	1.167	1.058	1.298	1.194	1.128	0.989	1.056	1.025	1.149	1.249	1.142	1.074	1.005	1.08	1	1.04397	1.02206	1.07098	1.08933	1.02723	1.09396	1.11331	1.05713	0.990889	1.05882	1.04279	1.07725	1.0971	1.12815	1.06962	1.04479	1.06509			326.5	318.7	352.1	369.5
Q80X66	BTB/POZ domain-containing protein 10 OS=Mus musculus OX=10090 GN=Btbd10 PE=1 SV=1	2	1	1	475	53.7	1	1	0.973	1.238	1.119	1.163	1.088	1.162	1.137	1.167	1.026	1.005	1.098	1.107	1.21	1.133	1.17	0.949	1.011	1	1.04076	1.17376	1.05868	1.0856	1.05636	0.979339	1.06016	1.09368	1.02796	1.00769	1.11706	1.03787	1.06284	1.11926	1.16522	0.986575	0.997046			227.1	220.9	281.2	254.1
P58545	BTB/POZ domain-containing protein 3 OS=Mus musculus OX=10090 GN=Btbd3 PE=2 SV=2	4	1	1	530	58.8	1	1	0.926	0.994	1.159	1.006	1.114	1.091	0.818	1.233	0.949	0.801	0.875	1.057	0.886	1.131	1.25	0.784	1.29	1	0.99049	0.942421	1.09653	0.939049	1.0816	0.9195	0.762722	1.15553	0.950812	0.803141	0.890188	0.990996	0.778245	1.11728	1.2449	0.815042	1.2722			17.6	16.3	17.5	20.4
Q8CFE5	BTB/POZ domain-containing protein 7 OS=Mus musculus OX=10090 GN=Btbd7 PE=2 SV=1	1	1	1	1130	126.2	1	1	1.007	1.238	1.133	1.158	1.06	1.275	1.199	1.249	1.019	1.111	1.139	1.221	1.231	1.222	1.224	1.15	1.185	1	1.07713	1.17376	1.07193	1.08093	1.02917	1.07458	1.11797	1.17053	1.02095	1.11397	1.15877	1.14475	1.08129	1.20718	1.219	1.19553	1.16864			83.6	84.2	103.5	94.7
Q8C726	BTB/POZ domain-containing protein 9 OS=Mus musculus OX=10090 GN=Btbd9 PE=1 SV=1	16	6	6	612	69.1	7	1	0.993	1.062	1.166	1.14	1.163	1.247	1.215	1.107	1.069	1	1.038	1.194	1.334	1.079	1.113	1.03	1.115	1	1.06216	1.00689	1.10315	1.06413	1.12918	1.05098	1.13289	1.03745	1.07104	1.00267	1.05602	1.11944	1.17176	1.06591	1.10846	1.07078	1.09961			321.8	319.7	341.9	375.1
Q6WVG3	BTB/POZ domain-containing protein KCTD12 OS=Mus musculus OX=10090 GN=Kctd12 PE=1 SV=1	68	15	13	327	35.9	27	1	0.85	0.908	0.996	1.12	0.913	1.233	1.042	0.951	1.015	0.935	0.843	1.175	1.102	0.914	1.076	0.92	0.899	1	0.909197	0.860883	0.942314	1.04546	0.886447	1.03918	0.971584	0.891251	1.01694	0.937499	0.857632	1.10163	0.967975	0.902915	1.07161	0.956427	0.886592			4051.4	3443	3677.3	4033.9
Q8K0E1	BTB/POZ domain-containing protein KCTD15 OS=Mus musculus OX=10090 GN=Kctd15 PE=1 SV=1	6	2	2	283	31.9	2	1	0.894	1.035	1.037	1.19	1.032	1.337	1.071	1.103	0.939	1.028	0.982	1.169	1.177	1.076	1.066	0.949	1.088	1	0.956261	0.981293	0.981104	1.1108	1.00199	1.12683	0.998625	1.0337	0.940793	1.03075	0.999045	1.096	1.03385	1.06295	1.06165	0.986575	1.07298			439.7	393.3	455.1	456.1
Q5DTY9	BTB/POZ domain-containing protein KCTD16 OS=Mus musculus OX=10090 GN=Kctd16 PE=1 SV=2	33	14	13	427	48.9	16	1	0.858	1.013	0.933	0.991	0.917	0.991	0.95	0.977	0.939	0.907	0.968	0.847	1.055	0.938	0.838	0.88	0.922	1	0.917754	0.960435	0.88271	0.925048	0.89033	0.835219	0.885802	0.915618	0.940793	0.909424	0.984802	0.794109	0.926691	0.926624	0.834579	0.914843	0.909274			4157.3	3565.1	4212.7	3878.9
Q3URF8	BTB/POZ domain-containing protein KCTD21 OS=Mus musculus OX=10090 GN=Kctd21 PE=1 SV=1	5	1	1	260	29.6	1	1	0.88	0.968	1.234	1.006	1.122	1.333	1.192	1.192	1.059	1.072	0.956	1.114	1.261	1.002	1.093	1.021	1.166	1	0.941286	0.91777	1.16749	0.939049	1.08937	1.12346	1.11145	1.11711	1.06102	1.07487	0.972594	1.04444	1.10764	0.989848	1.08854	1.06143	1.14991			47.5	41.8	46	58.6
Q8BFX3	BTB/POZ domain-containing protein KCTD3 OS=Mus musculus OX=10090 GN=Kctd3 PE=1 SV=1	10	6	6	815	88.8	6	1	0.911	1.042	0.997	0.987	0.978	1.088	1.001	1.012	1.013	0.996	0.927	0.967	1.055	0.942	0.888	0.852	0.92	1	0.974445	0.98793	0.94326	0.921314	0.949556	0.916971	0.933355	0.948419	1.01493	0.998662	0.94309	0.906616	0.926691	0.930575	0.884375	0.885735	0.907302			1780.1	1620.9	1854.2	1775.5
Q9D7X1	BTB/POZ domain-containing protein KCTD4 OS=Mus musculus OX=10090 GN=Kctd4 PE=1 SV=1	38	8	8	259	30	10	1	1	1.187	1.226	1.254	1.231	1.288	1.255	1.234	0.992	1.085	1.095	1.237	1.315	1.2	1.138	1.105	1.2	1	1.06964	1.12541	1.15992	1.17054	1.1952	1.08553	1.17019	1.15647	0.993894	1.0879	1.11401	1.15976	1.15507	1.18545	1.13335	1.14875	1.18344			1598.9	1599.5	1897.8	1960.4
Q8VC57	BTB/POZ domain-containing protein KCTD5 OS=Mus musculus OX=10090 GN=Kctd5 PE=1 SV=1	40	4	4	234	26.1	9	1	0.944	1.039	1.048	1.088	1.032	1.141	1.114	1.098	1.029	0.974	1.038	1.056	1.169	0.993	1.034	0.941	1.051	1	1.00974	0.985086	0.991511	1.01559	1.00199	0.96164	1.03872	1.02902	1.03096	0.976603	1.05602	0.990058	1.02683	0.980957	1.02978	0.978259	1.03649			796.4	751.8	827.5	834.9
Q8BJK1	BTB/POZ domain-containing protein KCTD7 OS=Mus musculus OX=10090 GN=Kctd7 PE=1 SV=1	4	1	1	289	33.1	1	1	1.006	1.205	1.186	1.152	0.982	1.416	1.193	1.216	1.12	0.914	0.91	1.099	1.261	1.051	1.161	0.979	1.056	1	1.07606	1.14247	1.12207	1.07533	0.95344	1.19341	1.11238	1.1396	1.12214	0.916443	0.925795	1.03037	1.10764	1.03825	1.15626	1.01776	1.04142			80	80.5	96.4	94.9
Q50H33	BTB/POZ domain-containing protein KCTD8 OS=Mus musculus OX=10090 GN=Kctd8 PE=1 SV=1	5	2	1	476	52.7	3	1	1.34	1.451	1.177	1.258	1.369	1.352	1.338	1.535	1.388	1.356	1.372	1.2	1.422	1.387	1.213	1.259	1.363	1	1.43332	1.37571	1.11356	1.17428	1.32918	1.13947	1.24758	1.43856	1.39065	1.35962	1.39581	1.12507	1.24906	1.37018	1.20805	1.30885	1.34419			104.5	140	151.6	123
Q9JMD0	BUB3-interacting and GLEBS motif-containing protein ZNF207 OS=Mus musculus OX=10090 GN=Znf207 PE=1 SV=1	8	4	4	495	52.8	5	1	0.8	0.947	0.877	1.119	0.871	1.164	0.879	0.933	0.955	0.886	0.87	0.91	0.95	0.826	0.882	0.807	0.928	1	0.855714	0.89786	0.829728	1.04453	0.845668	0.981025	0.8196	0.874382	0.956824	0.888368	0.885101	0.853175	0.834461	0.815982	0.878399	0.838953	0.915191			1054.5	843.8	998.6	924.3
O54825	Bystin OS=Mus musculus OX=10090 GN=Bysl PE=1 SV=3	11	5	5	436	49.8	5	1	0.875	0.956	1.012	1.054	1.012	1.19	1.033	1.028	0.93	0.983	0.904	1.109	1.099	0.978	1.03	0.92	0.976	1	0.935938	0.906393	0.957452	0.983855	0.982567	1.00294	0.963193	0.963413	0.931776	0.985627	0.919691	1.03975	0.96534	0.966139	1.02579	0.956427	0.962529			1072.2	938.4	1025.3	1084.6
Q9JMG2	C1GALT1-specific chaperone 1 OS=Mus musculus OX=10090 GN=C1galt1c1 PE=2 SV=1	5	2	2	316	36	2	1	0.965	1.156	1.151	1.149	1.118	1.288	1.205	1.185	1.055	1.103	1.018	1.201	1.231	1.122	1.155	1.121	1.119	1	1.03221	1.09601	1.08896	1.07253	1.08548	1.08553	1.12357	1.11055	1.05701	1.10595	1.03567	1.126	1.08129	1.10839	1.15028	1.16539	1.10356			398	384	460	458.2
Q922D8	C-1-tetrahydrofolate synthase, cytoplasmic OS=Mus musculus OX=10090 GN=Mthfd1 PE=1 SV=4	46	34	33	935	101.1	59	1	0.919	1.002	1.08	1.105	1.043	1.224	1.087	1.079	0.984	0.991	0.956	1.138	1.168	1.024	1.045	0.981	1.026	1	0.983002	0.950006	1.02179	1.03146	1.01267	1.03159	1.01354	1.01121	0.985879	0.993649	0.972594	1.06694	1.02595	1.01158	1.04073	1.01984	1.01184			9458.4	8689.4	9478.3	10216.7
Q5HZI2	C2 calcium-dependent domain-containing protein 4C OS=Mus musculus OX=10090 GN=C2cd4c PE=1 SV=1	16	4	4	419	44.6	5	1	1.027	1.139	1.164	1.245	1.124	1.248	1.186	1.164	1.068	1.053	1.084	1.187	1.236	1.109	1.112	1.015	1.11	1	1.09852	1.0799	1.10126	1.16214	1.09131	1.05182	1.10585	1.09087	1.07004	1.05581	1.10282	1.11288	1.08568	1.09555	1.10746	1.05519	1.09468			286.6	294.2	326.4	333.6
E9Q3C1	C2 domain-containing protein 2 OS=Mus musculus OX=10090 GN=C2cd2 PE=1 SV=1	2	1	1	696	76.5	2	1	1.123	1.013	1.013	1.321	1.206	1.35	1.079	1.319	1.106	1.106	1.1	1.277	1.273	1.127	1.144	1.16	1.292	1	1.20121	0.960435	0.958398	1.23309	1.17093	1.13779	1.00608	1.23613	1.10811	1.10896	1.11909	1.19726	1.11818	1.11333	1.13933	1.20593	1.27417			48	53.9	48.6	48.6
Q7TPS5	C2 domain-containing protein 5 OS=Mus musculus OX=10090 GN=C2cd5 PE=1 SV=2	15	9	9	1016	111.6	9	1	1.02	1.043	1.109	1.112	1.029	1.278	1.149	1.112	1.035	1.023	0.999	1.179	1.246	1.025	1.222	0.997	1.053	1	1.09104	0.988878	1.04922	1.03799	0.999073	1.0771	1.07135	1.04214	1.03698	1.02573	1.01634	1.10538	1.09446	1.01257	1.21701	1.03648	1.03847			1012.8	1033.1	1056.2	1122.9
Q80W54	CAAX prenyl protease 1 homolog OS=Mus musculus OX=10090 GN=Zmpste24 PE=1 SV=2	25	11	11	475	54.7	24	1	1.049	1.109	1.077	1.053	1.051	1.192	1.156	1.123	0.981	1.063	1.056	1.091	1.179	1.033	1.014	0.97	1.092	1	1.12206	1.05145	1.01895	0.982921	1.02043	1.00462	1.07788	1.05244	0.982873	1.06584	1.07433	1.02287	1.03561	1.02047	1.00986	1.00841	1.07693			3681.3	3862.3	4081.9	3965.6
Q9CS00	Cactin OS=Mus musculus OX=10090 GN=Cactin PE=1 SV=2	9	7	7	772	90.6	7	1	0.902	1.021	1.037	1.086	1.015	1.26	1.083	1.134	1.005	0.963	0.962	1.086	1.167	1.05	1.03	0.985	1.05	1	0.964818	0.96802	0.981104	1.01373	0.98548	1.06193	1.00981	1.06275	1.00692	0.965574	0.978698	1.01818	1.02507	1.03727	1.02579	1.024	1.03551			1508.7	1361	1540.3	1564.6
B2RQC6	CAD protein OS=Mus musculus OX=10090 GN=Cad PE=1 SV=1	36	57	54	2225	243.1	82	1	0.91	1.008	1.076	1.114	1.019	1.236	1.097	1.053	0.988	0.963	0.935	1.127	1.149	0.996	1.058	0.981	1.007	1	0.973375	0.955694	1.018	1.03986	0.989364	1.04171	1.02287	0.986843	0.989887	0.965574	0.951229	1.05662	1.00926	0.98392	1.05368	1.01984	0.993101			13334.7	12138.5	13444.9	14353.3
Q9R0M0	Cadherin EGF LAG seven-pass G-type receptor 2 OS=Mus musculus OX=10090 GN=Celsr2 PE=1 SV=3	13	26	26	2919	316.8	31	1	0.936	1.102	1.066	1.052	1.026	1.138	1.054	1.068	1.008	0.982	1.007	1.048	1.133	1.025	0.973	0.948	1.007	1	1.00119	1.04482	1.00854	0.981988	0.99616	0.959112	0.982774	1.0009	1.00992	0.984625	1.02448	0.982558	0.995205	1.01257	0.969028	0.985536	0.993101			4456.7	4172.3	4909.4	4750.1
Q91ZI0	Cadherin EGF LAG seven-pass G-type receptor 3 OS=Mus musculus OX=10090 GN=Celsr3 PE=2 SV=2	6	14	14	3301	358.3	15	1	0.927	1.087	1.081	1.106	1.026	1.238	1.121	1.112	0.985	1.032	0.99	1.084	1.181	1.031	1.03	1	1.068	1	0.991559	1.0306	1.02273	1.03239	0.99616	1.04339	1.04525	1.04214	0.986881	1.03476	1.00718	1.01631	1.03737	1.0185	1.02579	1.03959	1.05326			2026.1	1878.1	2201.6	2189.8
P70408	Cadherin-10 OS=Mus musculus OX=10090 GN=Cdh10 PE=1 SV=3	19	11	10	788	88.3	14	1	1.047	1.207	1.051	0.988	1.026	1.086	1.052	1.033	1.035	1.125	1.104	0.888	1.064	0.998	0.836	0.936	0.981	1	1.11992	1.14437	0.99435	0.922247	0.99616	0.915286	0.980909	0.968099	1.03698	1.12801	1.12316	0.832549	0.934597	0.985896	0.832587	0.973061	0.96746			2112.1	2211.4	2549.8	2219.1
P55288	Cadherin-11 OS=Mus musculus OX=10090 GN=Cdh11 PE=1 SV=1	24	14	13	796	88.1	15	1	0.869	0.935	0.925	0.857	0.811	0.945	0.903	0.836	1.014	0.921	0.862	0.793	0.963	0.784	0.741	0.835	0.779	1	0.92952	0.886482	0.875141	0.799966	0.787413	0.79645	0.841978	0.783476	1.01594	0.923462	0.876962	0.743481	0.84588	0.774492	0.737975	0.868062	0.768248			3273	2845.8	3061.7	3026.5
Q5RJH3	Cadherin-12 OS=Mus musculus OX=10090 GN=Cdh12 PE=2 SV=1	10	6	5	794	88.4	7	1	1.013	1.296	1.09	0.963	1.084	1.104	1.1	1.092	0.965	1.161	1.195	0.897	1.099	1.066	0.856	1.006	1.053	1	1.08355	1.22875	1.03125	0.898911	1.05247	0.930456	1.02567	1.02339	0.966843	1.1641	1.21574	0.840987	0.96534	1.05307	0.852505	1.04583	1.03847			909.1	920.7	1178.4	990.6
Q9WTR5	Cadherin-13 OS=Mus musculus OX=10090 GN=Cdh13 PE=1 SV=2	35	21	21	714	78.1	63	1	0.97	1.041	1.062	1.094	1.003	1.113	1.072	1.02	0.978	1.019	0.985	1.019	1.113	0.99	0.987	0.947	0.994	1	1.03755	0.986982	1.00476	1.02119	0.973829	0.938042	0.999557	0.955916	0.979868	1.02172	1.0021	0.955368	0.977637	0.977993	0.98297	0.984496	0.980281			11012.5	10681.4	11462.5	11691.6
P15116	Cadherin-2 OS=Mus musculus OX=10090 GN=Cdh2 PE=1 SV=2	33	21	19	906	99.7	38	1	0.919	1.015	1.007	1.058	0.92	1.064	0.98	0.94	1.004	0.92	0.931	0.942	1.039	0.913	0.901	0.89	0.884	1	0.983002	0.962331	0.952721	0.987589	0.893243	0.896744	0.913774	0.880942	1.00592	0.922459	0.94716	0.883177	0.912637	0.901927	0.897322	0.925239	0.871799			6427.2	5907.1	6521.9	6475.1
Q9Z0M3	Cadherin-20 OS=Mus musculus OX=10090 GN=Cdh20 PE=2 SV=1	9	6	6	801	88.9	6	1	0.97	1.103	1.056	0.965	0.993	1.112	1.036	1.026	0.974	0.987	0.964	0.985	1.136	1.006	0.92	0.908	0.999	1	1.03755	1.04576	0.99908	0.900778	0.96412	0.937199	0.96599	0.961539	0.97586	0.989638	0.980733	0.923492	0.99784	0.993799	0.916244	0.943952	0.985212			453	439.2	499.5	478.5
P39038	Cadherin-4 OS=Mus musculus OX=10090 GN=Cdh4 PE=2 SV=1	6	5	3	913	100	6	1	1.028	1.275	1.079	1.083	1.107	1.19	1.144	1.171	1.111	1.13	1.192	1.058	1.178	1.136	0.958	1.016	1.114	1	1.09959	1.20884	1.02084	1.01092	1.0748	1.00294	1.06669	1.09743	1.11312	1.13302	1.21269	0.991933	1.03473	1.12222	0.954089	1.05623	1.09862			519.7	534.1	662.6	560.6
P97326	Cadherin-6 OS=Mus musculus OX=10090 GN=Cdh6 PE=1 SV=2	15	9	8	790	88.3	10	1	1.034	1.023	1.062	1.06	1.002	1.162	1.079	1.051	1.045	1.106	0.997	0.981	1.105	0.988	0.967	0.945	0.985	1	1.10601	0.969916	1.00476	0.989456	0.972858	0.979339	1.00608	0.984968	1.047	1.10896	1.01431	0.919741	0.97061	0.976017	0.963052	0.982417	0.971405			1155.6	1194.4	1181.8	1227.4
P97291	Cadherin-8 OS=Mus musculus OX=10090 GN=Cdh8 PE=1 SV=2	18	8	7	799	88.2	14	1	0.767	1.07	0.938	0.909	0.993	1.04	0.939	0.995	0.92	0.904	0.934	0.813	1.063	0.871	0.752	0.898	0.913	1	0.820416	1.01448	0.88744	0.848505	0.96412	0.876517	0.875545	0.932487	0.921757	0.906416	0.950212	0.762232	0.933718	0.860436	0.74893	0.933556	0.900399			1625.1	1245.9	1739	1524.2
E9Q7P9	Cadherin-related family member 2 OS=Mus musculus OX=10090 GN=Cdhr2 PE=1 SV=1	1	1	1	1308	142.5	1	1	0.912	1.452	0.967	0.892	1.072	1.028	1.108	1.135	0.992	1.329	1.708	1.007	1.449	0.875	1.002	1.422	1.288	1	0.975515	1.37666	0.914877	0.832636	1.04082	0.866403	1.03312	1.06369	0.993894	1.33255	1.73765	0.944118	1.27277	0.864388	0.997909	1.4783	1.27022			258.6	235.8	375.6	250
P12658	Calbindin OS=Mus musculus OX=10090 GN=Calb1 PE=1 SV=2	41	11	10	261	30	16	1	0.938	0.892	0.964	0.91	0.808	1.008	0.961	0.887	1.003	0.932	0.858	0.845	1.047	0.796	0.853	0.878	0.884	1	1.00333	0.845714	0.912039	0.849438	0.7845	0.849547	0.896058	0.831272	1.00492	0.934491	0.872893	0.792234	0.919664	0.786346	0.849518	0.912764	0.871799			4067.7	3816.8	3629.2	3920.6
P61022	Calcineurin B homologous protein 1 OS=Mus musculus OX=10090 GN=Chp1 PE=1 SV=2	57	11	11	195	22.4	28	1	1.02	1.038	1.102	1.068	1.088	1.149	1.122	1.098	1.012	1.026	0.997	1.094	1.193	1.055	1.081	0.942	1.092	1	1.09104	0.984138	1.0426	0.996923	1.05636	0.968383	1.04618	1.02902	1.01393	1.02874	1.01431	1.02569	1.04791	1.0422	1.07659	0.979298	1.07693			5067.4	5166.4	5260.9	5583.6
Q63810	Calcineurin subunit B type 1 OS=Mus musculus OX=10090 GN=Ppp3r1 PE=1 SV=3	73	11	11	170	19.3	120	1	0.902	1.035	0.973	0.962	0.952	1.053	0.994	0.969	1.021	0.963	0.971	0.901	1.074	0.923	0.877	0.916	0.938	1	0.964818	0.981293	0.920554	0.897978	0.924312	0.887473	0.926828	0.90812	1.02295	0.965574	0.987854	0.844737	0.94338	0.911806	0.87342	0.952269	0.925053			17602.1	15871.2	18225.6	17131.6
[truncated: 6,669 more rows]
[truncated: 14 more columns]

## Sheet: NF
Sample	A2	A3	A4	B3	B2	B4	C2	C3	C4	F2	F3	F4	G2	G3	G4	H2	H3	H4
[truncated: 4 more rows]
