# Supplementary material for: Neuronal RBM5 modulates cell signaling responses to traumatic and hypoxic-ischemic injury in a sex-dependent manner
Source: Cell Death Discov. 2023 Oct 17;9:379. doi: 10.1038/s41420-023-01677-7 (PMC10582027; doi:10.1038/s41420-023-01677-7)
Supplement: Supplementary file 3 — Data Set 3 [file 41420_2023_1677_MOESM3_ESM.xlsx]

## Sheet: Proteins
Supplementary File 3
Protein FDR Confidence: Combined	Master	Accession	Description	Exp. q-value: Combined	Sum PEP Score	Coverage [%]	# Peptides	# PSMs	# Unique Peptides	# AAs	MW [kDa]	calc. pI	Score Sequest HT: Sequest HT	# Peptides (by Search Engine): Sequest HT	# Razor Peptides	Abundance Ratio: (F1, 127N) / (F1, 126)	Abundance Ratio: (F1, 127C) / (F1, 126)	Abundance Ratio: (F1, 128N) / (F1, 126)	Abundance Ratio: (F1, 128C) / (F1, 126)	Abundance Ratio: (F1, 129N) / (F1, 126)	Abundance Ratio: (F1, 129C) / (F1, 126)	Abundance Ratio: (F1, 130N) / (F1, 126)	Abundance Ratio: (F1, 130C) / (F1, 126)	Abundance Ratio: (F1, 131N) / (F1, 126)	Abundance Ratio: (F1, 131C) / (F1, 126)	Abundance Ratio: (F1, 132N) / (F1, 126)	Abundance Ratio: (F1, 132C) / (F1, 126)	Abundance Ratio: (F1, 133N) / (F1, 126)	Abundance Ratio: (F1, 133C) / (F1, 126)	Abundance Ratio: (F1, 134N) / (F1, 126)	Abundance Ratio: (F1, 134C) / (F1, 126)	Abundance Ratio: (F1, 135N) / (F1, 126)	Abundances (Grouped): F1, 126	Abundances (Grouped): F1, 127N	Abundances (Grouped): F1, 127C	Abundances (Grouped): F1, 128N	Abundances (Grouped): F1, 128C	Abundances (Grouped): F1, 129N	Abundances (Grouped): F1, 129C	Abundances (Grouped): F1, 130N	Abundances (Grouped): F1, 130C	Abundances (Grouped): F1, 131N	Abundances (Grouped): F1, 131C	Abundances (Grouped): F1, 132N	Abundances (Grouped): F1, 132C	Abundances (Grouped): F1, 133N	Abundances (Grouped): F1, 133C	Abundances (Grouped): F1, 134N	Abundances (Grouped): F1, 134C
High	Master Protein	P50171	(3R)-3-hydroxyacyl-CoA dehydrogenase OS=Mus musculus OX=10090 GN=Hsd17b8 PE=1 SV=2	0	37.201	41	7	8	7	259	26.6	6.54	30.74	7	0	0.908	1.087	1.086	1.113	1.1	1.227	1.17	1.118	0.976	1.061	0.986	1.109	1.171	1.037	1.004	1.036	1.048	1130.2	1025.9	1228.5	1227.9	1258	1243.1	1386.8	1322.2	1263.6	1103.6	1199.7	1114.2	1253.3	1323.4	1172	1134.2	1171
Checked	Confidence	Annotated Sequence	Modifications	Qvality PEP	Qvality q-value	# Protein Groups	# Proteins	# PSMs	Master Protein Accessions	Positions in Master Proteins	Modifications in Master Proteins	# Missed Cleavages	Theo. MH+ [Da]	Abundance Ratio: (F1, 127N) / (F1, 126)	Abundance Ratio: (F1, 127C) / (F1, 126)	Abundance Ratio: (F1, 128N) / (F1, 126)	Abundance Ratio: (F1, 128C) / (F1, 126)	Abundance Ratio: (F1, 129N) / (F1, 126)	Abundance Ratio: (F1, 129C) / (F1, 126)	Abundance Ratio: (F1, 130N) / (F1, 126)	Abundance Ratio: (F1, 130C) / (F1, 126)	Abundance Ratio: (F1, 131N) / (F1, 126)	Abundance Ratio: (F1, 131C) / (F1, 126)	Abundance Ratio: (F1, 132N) / (F1, 126)	Abundance Ratio: (F1, 132C) / (F1, 126)	Abundance Ratio: (F1, 133N) / (F1, 126)	Abundance Ratio: (F1, 133C) / (F1, 126)	Abundance Ratio: (F1, 134N) / (F1, 126)	Abundance Ratio: (F1, 134C) / (F1, 126)	Abundance Ratio: (F1, 135N) / (F1, 126)	Abundances (Grouped): F1, 126	Abundances (Grouped): F1, 127N	Abundances (Grouped): F1, 127C	Abundances (Grouped): F1, 128N	Abundances (Grouped): F1, 128C	Abundances (Grouped): F1, 129N	Abundances (Grouped): F1, 129C	Abundances (Grouped): F1, 130N	Abundances (Grouped): F1, 130C	Abundances (Grouped): F1, 131N	Abundances (Grouped): F1, 131C	Abundances (Grouped): F1, 132N	Abundances (Grouped): F1, 132C	Abundances (Grouped): F1, 133N	Abundances (Grouped): F1, 133C	Abundances (Grouped): F1, 134N	Abundances (Grouped): F1, 134C	Abundances (Grouped): F1, 135N	Quan Info
FALSE	High	[R].LAAEGAAVAACDLDGAAAQDTVR.[L]	1xCarbamidomethyl [C11]; 1xDeamidated [Q19]; 1xTMTpro [N-Term]	2.99186e-05	1.05872e-05	1	1	1	P50171	P50171 [29-51]		0	2521.25	0.931	1.15	1.099	1.126	1.183	1.224	1.207	1.115	1.046	1.167	1.012	1.026	1.31	0.977	1.056	1.052	1.091	102	95	117.3	112.1	114.9	120.7	124.8	123.1	113.7	106.7	119	103.2	104.7	133.6	99.7	107.7	107.3	111.3
FALSE	High	[R].GSIINISSIIGK.[V]	1xTMTpro [K12]; 1xTMTpro [N-Term]	4.4587e-05	1.05872e-05	1	1	1	P50171	P50171 [147-158]		0	1810.13	1.107	1.233	1.274	1.318	1.171	1.503	1.357	1.3	1.096	1.178	1.125	1.269	1.335	1.163	1.333	1.163	1.092	77.4	85.7	95.4	98.6	102	90.6	116.3	105	100.6	84.8	91.2	87.1	98.2	103.3	90	103.2	90	84.5
FALSE	High	[K].GTFLVTQAAAQALVSSGGR.[G]	1xTMTpro [N-Term]	1.63107e-06	1.05872e-05	1	1	1	P50171	P50171 [128-146]		0	2138.19	0.857	1.055	1.022	1.043	1.116	1.286	1.076	1.099	0.876	1.054	1.013	1.193	1.183	1.058	1.144	1.062	0.994	117.5	100.7	124	120.1	122.6	131.1	151.1	126.4	129.1	102.9	123.8	119	140.2	139	124.3	134.4	124.8	116.8
FALSE	High	[R].LLGSPGSEDGAPR.[G]	1xTMTpro [N-Term]	6.54126e-07	1.05872e-05	1	1	1	P50171	P50171 [52-64]		0	1559.83	1.126	1.079	1.135	1.101	1.069	1.202	1.197	1.134	1.041	1.008	0.948	1.105	1.157	1.092	1.036	0.954	1.054	253.4	285.4	273.3	287.6	279.1	271	304.5	303.3	287.4	263.9	255.4	240.3	279.9	293.3	276.6	262.6	241.7	267
FALSE	High	[R].SALALVTGAGSGIGR.[A]	1xTMTpro [N-Term]	4.78637e-05	1.05872e-05	1	1	1	P50171	P50171 [9-23]		0	1633.96	0.919	1.144	1.065	1.099	1.114	1.3	1.14	1.106	0.999	1.182	0.957	1.183	1.292	1.015	1.075	1.091	1.12	101.3	93.1	115.9	107.9	111.3	112.8	131.7	115.5	112	101.2	119.7	96.9	119.8	130.9	102.8	108.9	110.5	113.5
FALSE	High	[K].AGVIGLTQTAAR.[E]	1xTMTpro [N-Term]	8.38557e-07	1.05872e-05	1	1	2	P50171	P50171 [172-183]		0	1461.87	0.758	1.048	1.029	1.103	1.056	1.148	1.142	1.084	0.918	1.021	0.965	1.065	1.097	0.991	0.868	1.026	1.024	453.5	343.9	475.1	466.6	500.1	478.7	520.6	517.7	491.7	416.1	463.2	437.6	483.1	497.4	449.5	393.6	465.1	464.4
FALSE	High	[K].VGNIGQTNYASSK.[A]	1xTMTpro [K13]; 1xTMTpro [N-Term]	0.101533	0.00602841	1	1	1	P50171	P50171 [159-171]		0	1947.08	0.88	1.096	1.394	1.116	1.522	1.506	1.243	1.159	1.116	1.092	1.199	1.092	1.032	1.159	0.948	1.259	1.068	25.1	22.1	27.5	35	28	38.2	37.8	31.2	29.1	28	27.4	30.1	27.4	25.9	29.1	23.8	31.6	26.8
High	Master Protein	Q6ZPJ3	(E3-independent) E2 ubiquitin-conjugating enzyme UBE2O OS=Mus musculus OX=10090 GN=Ube2o PE=1 SV=3	0	338.711	53	51	105	51	1288	140.7	5.06	418.51	51	0	0.912	1.025	1.043	1.057	1.019	1.152	1.053	1.041	0.992	0.955	0.953	1.035	1.111	1.001	0.988	0.928	0.998	16120.2	14707.8	16523.1	16812.6	17032.1	16419.4	18575.4	16975.2	16785.9	15989.1	15399.4	15365.7	16689.3	17912.5	16131	15922.5	14958.4
Checked	Confidence	Annotated Sequence	Modifications	Qvality PEP	Qvality q-value	# Protein Groups	# Proteins	# PSMs	Master Protein Accessions	Positions in Master Proteins	Modifications in Master Proteins	# Missed Cleavages	Theo. MH+ [Da]	Abundance Ratio: (F1, 127N) / (F1, 126)	Abundance Ratio: (F1, 127C) / (F1, 126)	Abundance Ratio: (F1, 128N) / (F1, 126)	Abundance Ratio: (F1, 128C) / (F1, 126)	Abundance Ratio: (F1, 129N) / (F1, 126)	Abundance Ratio: (F1, 129C) / (F1, 126)	Abundance Ratio: (F1, 130N) / (F1, 126)	Abundance Ratio: (F1, 130C) / (F1, 126)	Abundance Ratio: (F1, 131N) / (F1, 126)	Abundance Ratio: (F1, 131C) / (F1, 126)	Abundance Ratio: (F1, 132N) / (F1, 126)	Abundance Ratio: (F1, 132C) / (F1, 126)	Abundance Ratio: (F1, 133N) / (F1, 126)	Abundance Ratio: (F1, 133C) / (F1, 126)	Abundance Ratio: (F1, 134N) / (F1, 126)	Abundance Ratio: (F1, 134C) / (F1, 126)	Abundance Ratio: (F1, 135N) / (F1, 126)	Abundances (Grouped): F1, 126	Abundances (Grouped): F1, 127N	Abundances (Grouped): F1, 127C	Abundances (Grouped): F1, 128N	Abundances (Grouped): F1, 128C	Abundances (Grouped): F1, 129N	Abundances (Grouped): F1, 129C	Abundances (Grouped): F1, 130N	Abundances (Grouped): F1, 130C	Abundances (Grouped): F1, 131N	Abundances (Grouped): F1, 131C	Abundances (Grouped): F1, 132N	Abundances (Grouped): F1, 132C	Abundances (Grouped): F1, 133N	Abundances (Grouped): F1, 133C	Abundances (Grouped): F1, 134N	Abundances (Grouped): F1, 134C	Abundances (Grouped): F1, 135N	Quan Info
FALSE	High	[K].LYDVCPHVSDSGLFFDDSYGFYPGQVLIGPAK.[I]	1xCarbamidomethyl [C5]; 1xTMTpro [K32]; 1xTMTpro [N-Term]	1.04925e-10	1.05872e-05	1	1	1	Q6ZPJ3	Q6ZPJ3 [235-266]		0	4172.1	1.021	1.006	1.256	1.174	1.124	1.163	1.124	1.155	0.892	0.956	1.072	1.231	1.283	1.086	1.22	0.957	1.071	159.9	163.3	160.9	200.9	187.8	179.7	186	179.8	184.7	142.7	152.8	171.4	196.8	205.2	173.6	195	153	171.2
FALSE	High	[K].LRPSGDDVELIGEEEDVSVYDIADHPDFR.[F]	1xTMTpro [N-Term]	9.32476e-14	1.05872e-05	1	1	2	Q6ZPJ3	Q6ZPJ3 [619-647]		1	3591.74	0.92	1.058	1.063	1.104	1.068	1.122	1.088	1.121	0.947	1.018	0.978	1.132	1.185	1.067	1.04	0.951	0.989	336	309.1	355.6	357.2	370.8	358.9	376.9	365.6	376.7	318.2	342	328.5	380.2	398.3	358.6	349.4	319.6	332.4
FALSE	High	[K].NCAQGEGSMAK.[K]	1xCarbamidomethyl [C2]; 1xTMTpro [K11]; 1xTMTpro [N-Term]	2.59016e-08	1.05872e-05	1	1	2	Q6ZPJ3	Q6ZPJ3 [369-379]		0	1760.89	0.968	1.094	1.091	1.103	1.128	1.241	1.164	1.099	0.954	1.016	1.054	1.103	1.239	1.004	1.032	1.119	1.075	558	540	610.4	608.5	615.3	629.3	692.4	649.7	613.2	532.2	566.8	588.3	615.5	691.5	560.4	576.1	624.3	600
FALSE	High	[K].NCAQGEGSMAK.[K]	1xCarbamidomethyl [C2]; 1xOxidation [M9]; 1xTMTpro [K11]; 1xTMTpro [N-Term]	4.87197e-05	1.05872e-05	1	1	1	Q6ZPJ3	Q6ZPJ3 [369-379]		0	1776.89	0.832	1.107	1.099	1.015	1.106	1.21	1.116	1.132	1.118	0.949	0.91	1.07	1.159	1.066	0.962	1.067	1.072	217.8	181.2	241.1	239.4	221.1	240.9	263.6	243	246.5	243.5	206.6	198.1	233	252.5	232.2	209.5	232.5	233.4
FALSE	High	[K].NMTVEQLLTGSPTSPTVEPEKPTR.[E]	1xDeamidated [Q6]; 1xTMTpro [K21]; 1xTMTpro [N-Term]	4.34313e-12	1.05872e-05	1	1	1	Q6ZPJ3	Q6ZPJ3 [823-846]		1	3221.72	0.63	0.657	0.812	0.785	0.643	0.897	0.691	0.697	0.918	0.55	0.557	0.66	0.647	0.719	0.711	0.523	0.611	88	55.4	57.8	71.5	69.1	56.6	78.9	60.8	61.3	80.8	48.4	49	58.1	56.9	63.3	62.6	46	53.8
FALSE	High	[R].GSSGCSEAGGAGHEEGR.[A]	1xCarbamidomethyl [C5]; 1xTMTpro [N-Term]	1.6186e-08	1.05872e-05	1	1	1	Q6ZPJ3	Q6ZPJ3 [92-108]		0	1908.84																																				No Quan Values
FALSE	High	[K].GVVISEEAATAAIQGAVAMAAPVAGLMEK.[A]	1xTMTpro [K29]; 1xTMTpro [N-Term]	4.69854e-10	1.05872e-05	1	1	2	Q6ZPJ3	Q6ZPJ3 [770-798]		0	3363.85	0.542	0.477	0.726	1.081	0.696	0.811	0.594	0.655	0.959	0.546	0.446	0.584	0.716	0.734	0.556	0.548	0.592	49.3	26.7	23.5	35.8	53.3	34.3	40	29.3	32.3	47.3	26.9	22	28.8	35.3	36.2	27.4	27	29.2
FALSE	High	[R].LLFSHDLVSGR.[Y]	1xTMTpro [N-Term]	2.46161e-05	1.05872e-05	1	1	2	Q6ZPJ3	Q6ZPJ3 [54-64]		0	1547.89	0.89	0.965	1.01	1.081	1.12	1.188	1.137	1.06	0.956	0.998	1.046	1.036	1.093	1.103	1.05	0.943	1.177	115.6	102.9	111.5	116.7	125	129.5	137.3	131.4	122.5	110.5	115.4	120.9	119.8	126.4	127.5	121.4	109	136.1
FALSE	High	[K].LIGTNCIIYPVNSK.[D]	1xCarbamidomethyl [C6]; 1xTMTpro [K14]; 1xTMTpro [N-Term]	9.7869e-06	1.05872e-05	1	1	1	Q6ZPJ3	Q6ZPJ3 [172-185]		0	2200.27	1.097	1.198	1.19	1.25	1.126	1.416	1.211	1.164	1.02	1.067	1.001	1.273	1.292	1.222	1.19	1.14	1.048	170.4	187	204.1	202.7	213	191.9	241.3	206.4	198.3	173.8	181.9	170.6	217	220.1	208.2	202.8	194.3	178.5
FALSE	High	[K].LIGTNCIIYPVNSK.[D]	1xCarbamidomethyl [C6]; 1xDeamidated [N12]; 1xTMTpro [K14]; 1xTMTpro [N-Term]	1.61666e-06	1.05872e-05	1	1	2	Q6ZPJ3	Q6ZPJ3 [172-185]		0	2201.25	1.009	1.104	1.133	1.168	1.138	1.354	1.165	1.17	0.988	1.053	0.981	1.219	1.258	1.094	1.195	1.021	1.128	544.3	549.3	600.8	616.5	635.5	619.3	737.2	634.3	637.1	537.8	573.1	533.9	663.4	684.6	595.5	650.3	555.7	614
FALSE	High	[R].IESWLETHAMQER.[A]	1xTMTpro [N-Term]	1.68352e-07	1.05872e-05	1	1	2	Q6ZPJ3	Q6ZPJ3 [1139-1151]		0	1933.98	1.016	1.06	1.015	1.059	1.053	1.158	1.064	1.04	0.975	0.941	0.995	1.023	1.105	1.031	0.986	0.891	1.006	199.8	203	211.8	202.8	211.6	210.3	231.4	212.5	207.7	194.9	188	198.8	204.4	220.8	206	197	178	201
FALSE	High	[K].IEELAAILPAEQPTAPEEDK.[G]	1xTMTpro [K20]; 1xTMTpro [N-Term]	3.09988e-05	1.05872e-05	1	1	1	Q6ZPJ3	Q6ZPJ3 [750-769]		0	2772.52	0.714	0.776	0.74	0.761	0.624	0.994	0.783	0.65	0.915	0.711	0.633	0.661	0.858	0.717	0.785	0.651	0.687	118.1	84.3	91.7	87.4	89.9	73.7	117.4	92.5	76.8	108.1	84	74.7	78.1	101.3	84.7	92.7	76.9	81.1
FALSE	High	[R].IGNTEDGALPK.[E]	1xTMTpro [K11]; 1xTMTpro [N-Term]	2.09094e-06	1.05872e-05	1	1	1	Q6ZPJ3	Q6ZPJ3 [657-667]		0	1722.99	0.671	0.949	1.008	1.012	0.953	1.036	1.046	0.943	0.898	0.912	0.899	0.897	0.981	0.977	0.61	0.898	0.947	604.4	405.8	573.8	609.5	611.6	575.9	625.9	632.4	570.2	543	551	543.3	542.3	593.1	590.6	368.5	542.5	572.3
FALSE	High	[R].LGCFDHAQR.[Q]	1xCarbamidomethyl [C3]; 1xTMTpro [N-Term]	1.68116e-05	1.05872e-05	1	1	2	Q6ZPJ3	Q6ZPJ3 [334-342]		0	1407.71	0.666	0.968	1.06	1.094	0.987	1.023	1.095	1.145	0.905	0.963	1.091	0.996	0.9	0.974	0.65	0.858	0.927	68.3	45.5	66.1	72.4	74.7	67.4	69.9	74.8	78.2	61.8	65.8	74.5	68	61.5	66.5	44.4	58.6	63.3
FALSE	High	[R].VAVEVVTTMTSADVMWQDGSVECNIR.[S]	1xCarbamidomethyl [C23]; 1xDeamidated [Q17]; 1xTMTpro [N-Term]	3.52887e-06	1.05872e-05	1	1	1	Q6ZPJ3	Q6ZPJ3 [539-564]		0	3202.54																																				No Quan Values
FALSE	High	[K].TLDNVAIAEEEK.[M]	1xTMTpro [K12]; 1xTMTpro [N-Term]	2.66002e-08	1.05872e-05	1	1	3	Q6ZPJ3	Q6ZPJ3 [864-875]		0	1940.08	0.894	1.008	0.807	0.809	0.748	0.831	0.835	0.793	0.974	0.957	0.886	0.651	0.855	0.705	0.646	0.709	0.766	466.7	417.1	470.6	376.7	377.4	349.3	388	389.9	370.1	454.4	446.7	413.5	303.7	399	328.8	301.6	330.9	357.7
FALSE	High	[R].VQSCPDPAVYGVVQSGDHVGR.[T]	1xCarbamidomethyl [C4]; 1xTMTpro [N-Term]	3.64676e-09	1.05872e-05	1	1	1	Q6ZPJ3	Q6ZPJ3 [590-610]		0	2531.26	0.932	1.25	1.306	1.052	1.133	1.319	1.263	1.191	1.103	1.097	1.02	1.265	1.286	1.297	1.034	1.173	1.072	55.5	51.7	69.4	72.5	58.4	62.9	73.2	70.1	66.1	61.2	60.9	56.6	70.2	71.4	72	57.4	65.1	59.5
FALSE	High	[R].VQSCPDPAVYGVVQSGDHVGR.[T]	1xCarbamidomethyl [C4]; 2xDeamidated [Q2; Q14]; 1xTMTpro [N-Term]	2.13093e-08	1.05872e-05	1	1	1	Q6ZPJ3	Q6ZPJ3 [590-610]		0	2533.23																																				No Quan Values
FALSE	High	[R].VQWYPEGVK.[Q]	1xTMTpro [K9]; 1xTMTpro [N-Term]	6.4125e-05	1.05872e-05	1	1	3	Q6ZPJ3	Q6ZPJ3 [119-127]		0	1713.98	0.96	1.127	1.208	1.104	1.156	1.285	1.166	1.163	1.024	0.998	1.006	1.151	1.222	1.136	1.144	1.05	1.14	680.9	653.5	767.6	822.4	751.6	787.3	875	793.7	791.9	697.3	679.2	685.2	783.6	831.8	773.6	779	714.7	776
FALSE	High	[R].RPPEVFEQEIR.[Q]	1xTMTpro [N-Term]	9.70048e-06	1.05872e-05	1	1	1	Q6ZPJ3	Q6ZPJ3 [1115-1125]		1	1703.94	0.77	1.035	1.075	1.041	0.935	1.093	1.029	1.131	0.899	0.907	0.996	1.145	1.163	1.046	1.022	0.893	0.994	84.9	65.4	87.9	91.3	88.4	79.4	92.8	87.4	96	76.3	77	84.6	97.2	98.7	88.8	86.8	75.8	84.4
FALSE	High	[K].SFCPGGTDSVSPPPSIITQENLGR.[V]	1xCarbamidomethyl [C3]; 1xTMTpro [N-Term]	5.7688e-12	1.05872e-05	1	1	1	Q6ZPJ3	Q6ZPJ3 [307-330]		0	2820.42	1.024	1.076	1.167	1.15	1.192	1.281	1.226	1.311	1.006	1.037	1.097	1.048	1.274	1.072	1.138	0.994	1.049	125.4	128.4	134.9	146.3	144.2	149.5	160.7	153.8	164.4	126.1	130	137.6	131.4	159.8	134.4	142.7	124.6	131.6
FALSE	High	[K].SFCPGGTDSVSPPPSIITQENLGR.[V]	1xCarbamidomethyl [C3]; 1xDeamidated [Q19]; 1xTMTpro [N-Term]	2.30463e-13	1.05872e-05	1	1	1	Q6ZPJ3	Q6ZPJ3 [307-330]		0	2821.4	1.004	1.126	1.126	1.176	1.16	1.345	1.227	1.288	1	1.017	1.037	1.248	1.338	1.049	1.124	1.062	1.165	99	99.4	111.5	111.5	116.4	114.8	133.2	121.5	127.5	99	100.7	102.7	123.6	132.5	103.9	111.3	105.1	115.3
FALSE	High	[R].STDSQCGTVIDVNIDCAVK.[L]	2xCarbamidomethyl [C6; C16]; 1xTMTpro [K19]; 1xTMTpro [N-Term]	5.36724e-10	1.05872e-05	1	1	12	Q6ZPJ3	Q6ZPJ3 [153-171]		0	2690.36	1	1.091	1.131	1.152	1.131	1.279	1.155	1.148	1.015	1.007	1.081	1.132	1.238	1.082	1.067	1.049	1.057	631	630.9	688.7	713.5	727.2	713.7	807.2	728.8	724.7	640.6	635.6	682.1	714.1	780.9	682.6	673.3	661.8	666.9
FALSE	High	[R].STDSQCGTVIDVNIDCAVK.[L]	2xCarbamidomethyl [C6; C16]; 1xDeamidated [N13]; 1xTMTpro [K19]; 1xTMTpro [N-Term]	2.30804e-08	1.05872e-05	1	1	3	Q6ZPJ3	Q6ZPJ3 [153-171]		0	2691.35	0.906	1.075	1.165	1.128	1.144	1.251	1.148	1.161	1.108	1.028	1.004	1.154	1.206	1.008	1.045	1.031	1.09	130.9	118.6	140.7	152.5	147.6	149.7	163.7	150.3	152	145.1	134.5	131.4	151.1	157.8	131.9	136.8	134.9	142.7
FALSE	High	[K].SGYPDIGFPLFPLSK.[G]	1xTMTpro [K15]; 1xTMTpro [N-Term]	3.74068e-07	1.05872e-05	1	1	3	Q6ZPJ3	Q6ZPJ3 [1245-1259]		0	2246.27	0.844	1.078	0.981	1.029	0.95	1.067	1.04	0.995	1	1.04	0.975	0.92	1.104	0.92	0.764	0.917	0.973	298.2	251.7	321.5	292.6	306.9	283.4	318.3	310.1	296.7	298.3	310.1	290.6	274.2	329.2	274.3	227.9	273.4	290.1
FALSE	High	[R].SNDLFPVHHLDNNEFCPGDFVVDK.[R]	1xCarbamidomethyl [C16]; 1xDeamidated [N13]; 1xTMTpro [K24]; 1xTMTpro [N-Term]	1.29511e-06	1.05872e-05	1	1	1	Q6ZPJ3	Q6ZPJ3 [565-588]		0	3424.68																																				No Quan Values
FALSE	High	[R].AQVMPNGALK.[D]	1xDeamidated [N6]; 1xTMTpro [K10]; 1xTMTpro [N-Term]	1.10809e-05	1.05872e-05	1	1	2	Q6ZPJ3	Q6ZPJ3 [1152-1161]		0	1637.95	0.817	0.86	0.888	0.91	0.869	0.948	0.892	0.912	0.902	0.733	0.738	0.831	0.94	0.886	0.784	0.744	0.866	524.2	428.5	450.8	465.7	477.2	455.3	496.8	467.6	478.2	472.6	384.1	386.6	435.6	492.9	464.3	411.1	390	453.8
FALSE	High	[K].EDEPSVGQVAR.[V]	1xTMTpro [N-Term]	5.52666e-07	1.05872e-05	1	1	2	Q6ZPJ3	Q6ZPJ3 [668-678]		0	1490.78	0.937	0.971	1.022	1.006	1.05	1.151	1.066	1.084	0.985	0.977	0.981	1.085	1.194	1.051	1.04	0.942	1.031	558.5	523.3	542.3	570.7	561.8	586.5	642.7	595.5	605.2	550.2	545.9	548.1	605.8	666.6	586.8	580.6	526.1	575.9
FALSE	High	[K].EMALLATSLPDGIMVK.[T]	1xTMTpro [K16]; 1xTMTpro [N-Term]	1.44587e-05	1.05872e-05	1	1	1	Q6ZPJ3	Q6ZPJ3 [958-973]		0	2297.31	1.004	0.982	1.048	1.202	1.042	1.208	1.065	1.015	0.935	1.042	0.967	1.049	1.187	1.06	1.02	0.892	1.065	130	130.5	127.6	136.2	156.3	135.4	157	138.5	132	121.5	135.4	125.7	136.4	154.3	137.8	132.6	115.9	138.5
FALSE	High	[K].EMALLATSLPDGIMVK.[T]	1xOxidation [M]; 1xTMTpro [K16]; 1xTMTpro [N-Term]	7.04882e-06	1.05872e-05	1	1	2	Q6ZPJ3	Q6ZPJ3 [958-973]		0	2313.31	0.98	1.138	1.204	1.185	1.134	1.328	1.217	1.222	1.026	1.016	1.036	1.24	1.271	1.16	1.208	1.038	1.141	433.3	424.7	493.1	521.7	513.5	491.3	575.3	527.2	529.7	444.6	440.3	448.9	537.2	550.9	502.8	523.4	449.8	494.4
FALSE	High	[R].AALLEAGMPESTEDK.[-]	1xOxidation [M8]; 1xTMTpro [K15]; 1xTMTpro [N-Term]	3.09988e-05	1.05872e-05	1	1	1	Q6ZPJ3	Q6ZPJ3 [1274-1288]		0	2186.15	0.872	1.089	1.014	1.073	1.081	1.175	1.102	1.022	0.985	1.055	1.088	0.899	1.049	1.011	0.868	0.98	0.99	175.9	153.4	191.5	178.4	188.7	190.2	206.6	193.8	179.8	173.2	185.6	191.3	158.1	184.6	177.8	152.6	172.4	174.2
FALSE	High	[R].AALLEAGMPESTEDK.[-]	1xTMTpro [K15]; 1xTMTpro [N-Term]	4.82526e-10	1.05872e-05	1	1	1	Q6ZPJ3	Q6ZPJ3 [1274-1288]		0	2170.16	0.921	1.046	0.898	0.858	0.827	0.836	0.859	0.729	0.968	1.001	0.999	0.757	0.915	0.735	0.722	0.826	0.79	136.9	126.1	143.2	122.9	117.4	113.2	114.5	117.6	99.8	132.5	137.1	136.8	103.6	125.2	100.6	98.8	113.1	108.1
FALSE	High	[R].CSMNTEDGAK.[L]	1xCarbamidomethyl [C1]; 1xTMTpro [K10]; 1xTMTpro [N-Term]	3.89056e-06	1.05872e-05	1	1	1	Q6ZPJ3	Q6ZPJ3 [225-234]		0	1720.85	0.966	1.071	1.109	1.1	1.045	1.138	1.138	1.061	0.965	1.008	1.07	1.113	1.148	1.025	1.105	0.987	1.01	325.9	314.9	349	361.5	358.4	340.5	370.8	370.9	345.8	314.4	328.4	348.7	362.8	374.2	334	360.2	321.8	329.3
FALSE	High	[R].GLQEGYENSR.[C]	1xTMTpro [N-Term]	3.62404e-06	1.05872e-05	1	1	4	Q6ZPJ3	Q6ZPJ3 [1086-1095]		0	1456.74	1.009	1.134	1.193	1.201	1.214	1.292	1.27	1.248	1.103	1.075	1.059	1.211	1.311	1.19	1.203	1.084	1.147	422.4	426.4	478.9	503.8	507.5	512.7	545.8	536.4	527.3	465.7	454	447.4	511.6	553.9	502.8	508.2	457.8	484.6
FALSE	High	[R].GLQEGYENSR.[C]	1xDeamidated [N8]; 1xTMTpro [N-Term]	1.11796e-05	1.05872e-05	1	1	2	Q6ZPJ3	Q6ZPJ3 [1086-1095]		0	1457.72	0.949	1.089	1.116	1.033	1.086	1.257	1.103	1.128	1.006	1.093	1.037	1.072	1.166	1.066	1.02	1.005	1.111	347.6	329.9	378.5	387.8	359.2	377.5	437.1	383.5	392.2	349.6	379.8	360.3	372.8	405.2	370.7	354.7	349.4	386.2
FALSE	High	[K].GEVFSVLEFAPSNHSFK.[K]	1xTMTpro [K17]; 1xTMTpro [N-Term]	4.44424e-06	1.05872e-05	1	1	1	Q6ZPJ3	Q6ZPJ3 [923-939]		0	2503.35	0.843	0.908	0.959	1.036	1.138	1.034	1.116	0.951	1.029	0.887	1.095	1.163	1.144	1.027	1.1	0.949	0.979	113.2	95.4	102.8	108.6	117.3	128.8	117	126.3	107.7	116.5	100.4	123.9	131.6	129.5	116.3	124.5	107.4	110.8
FALSE	High	[K].GEVFSVLEFAPSNHSFK.[K]	1xDeamidated [N13]; 1xTMTpro [K17]; 1xTMTpro [N-Term]	9.62737e-08	1.05872e-05	1	1	1	Q6ZPJ3	Q6ZPJ3 [923-939]		0	2504.33	0.893	1.075	1.146	1.107	1.179	1.161	1.285	1.139	0.997	1.062	1.034	1.193	1.233	1.215	1.154	1.081	1.138	153.9	137.5	165.4	176.4	170.4	181.4	178.7	197.8	175.3	153.5	163.4	159.2	183.6	189.7	187	177.6	166.4	175.1
FALSE	High	[R].DHTEQTETAPDASAPPSVRPK.[R]	1xTMTpro [K21]; 1xTMTpro [N-Term]	7.15654e-09	1.05872e-05	1	1	2	Q6ZPJ3	Q6ZPJ3 [1211-1231]		1	2842.48	0.717	0.69	0.759	0.836	0.74	0.872	0.725	0.728	1.017	0.575	0.552	0.735	0.69	0.8	0.668	0.543	0.655	800.2	573.9	551.8	607.5	669.2	591.9	697.8	580.4	582.3	814	459.8	441.8	587.8	552	640.3	534.6	434.8	524.1
FALSE	High	[R].VVVEEVQVVELK.[V]	1xTMTpro [K12]; 1xTMTpro [N-Term]	0.000107193	2.8808e-05	1	1	1	Q6ZPJ3	Q6ZPJ3 [289-300]		0	1978.21	0.941	1.06	1.135	0.96	0.99	1.152	1.112	0.984	0.955	1.024	0.942	0.993	1.11	1.049	0.945	0.995	1.052	135.2	127.2	143.3	153.5	129.8	133.8	155.7	150.3	133.1	129.1	138.5	127.3	134.3	150.1	141.8	127.7	134.5	142.2
FALSE	High	[R].CYNEMALIR.[V]	1xCarbamidomethyl [C1]; 1xTMTpro [N-Term]	0.000273961	4.26226e-05	1	1	1	Q6ZPJ3	Q6ZPJ3 [1096-1104]		0	1473.75	0.959	0.993	1.058	1.066	1.049	1.122	0.994	1.047	0.862	0.955	0.947	1.029	1.081	0.995	1.086	0.951	0.969	406.4	389.9	403.6	430.1	433.1	426.4	455.9	403.9	425.3	350.3	388.2	384.7	418.1	439.3	404.3	441.3	386.4	394
FALSE	High	[K].MEAVPDTER.[K]	1xTMTpro [N-Term]	0.000182323	4.26226e-05	1	1	1	Q6ZPJ3	Q6ZPJ3 [876-884]		0	1351.68	0.849	0.956	0.722	0.72	0.595	0.706	0.65	0.625	0.91	0.84	0.849	0.396	0.653	0.537	0.411	0.579	0.628	511.6	434.6	489.3	369.6	368.2	304.3	361.3	332.5	319.9	465.4	429.5	434.3	202.7	333.9	274.6	210.5	296.3	321.5
FALSE	High	[R].MDLFSALIK.[G]	1xTMTpro [K9]; 1xTMTpro [N-Term]	0.000335849	4.26226e-05	1	1	1	Q6ZPJ3	Q6ZPJ3 [979-987]		0	1645.98	1.018	0.968	1.076	1.037	0.938	1.232	1.098	0.936	1.552	0.938	0.85	1.436	1.14	0.909	1.459	0.928	0.913	277.6	282.6	268.7	298.6	287.8	260.5	342	304.7	259.8	430.7	260.4	235.9	398.7	316.6	252.2	405	257.6	253.5
FALSE	High	[R].IMSCTPDTQCPR.[D]	2xCarbamidomethyl [C4; C10]; 1xDeamidated [Q9]; 1xTMTpro [N-Term]	0.0001541	4.26226e-05	1	1	1	Q6ZPJ3	Q6ZPJ3 [392-403]		0	1770.81	0.747	0.719	0.745	0.887	0.797	0.895	0.767	0.774	0.893	0.547	0.689	0.6	0.722	0.798	0.572	0.601	0.831	111.2	83.1	80	82.8	98.6	88.6	99.5	85.3	86.1	99.3	60.8	76.6	66.7	80.3	88.7	63.6	66.8	92.4
FALSE	High	[K].VCVSLLGTWIGK.[G]	1xCarbamidomethyl [C2]; 1xTMTpro [K12]; 1xTMTpro [N-Term]	0.000470272	5.61991e-05	1	1	1	Q6ZPJ3	Q6ZPJ3 [1036-1047]		0	1941.15	0.967	1.098	1.145	1.189	1.219	1.275	1.188	1.125	1.034	1.074	0.922	1.198	1.219	1.091	1.099	1.012	1.16	155.5	150.4	170.8	178.1	184.9	189.5	198.3	184.7	174.9	160.8	167	143.3	186.3	189.5	169.6	170.9	157.4	180.4
FALSE	High	[R].GSVHFGLVR.[L]	1xTMTpro [N-Term]	0.00184327	6.48177e-05	1	1	2	Q6ZPJ3	Q6ZPJ3 [67-75]		0	1275.75	1.02	1.138	1.091	1.208	1.086	1.35	1.243	1.16	1.104	0.972	1.065	1.151	1.266	1.166	1.231	1.045	1.137	180.5	184.2	205.4	197	218	196	243.7	224.4	209.4	199.2	175.5	192.3	207.8	228.6	210.5	222.2	188.7	205.2
FALSE	High	[R].DHSMEDPDK.[K]	1xOxidation [M4]; 1xTMTpro [K9]; 1xTMTpro [N-Term]	0.00122568	6.48177e-05	1	1	2	Q6ZPJ3	Q6ZPJ3 [404-412]		0	1697.83	0.803	0.953	1.149	1.117	1.006	1.254	1.077	1.032	1.324	0.976	0.915	1.03	1.083	1.07	1.03	0.967	0.971	145.2	116.6	138.4	166.9	162.2	146	182.1	156.4	149.8	192.2	141.7	132.8	149.6	157.3	155.3	149.6	140.4	141
FALSE	High	[K].IFSSVQWLSGVK.[P]	1xTMTpro [K12]; 1xTMTpro [N-Term]	0.00162812	6.48177e-05	1	1	2	Q6ZPJ3	Q6ZPJ3 [267-278]		0	1959.16	0.956	1.068	1.083	1.139	1.102	1.258	1.151	1.176	0.963	1.051	1.052	1.153	1.242	1.071	1.123	0.941	1.079	232.4	222.1	248.1	251.6	264.7	256.2	292.4	267.4	273.2	223.8	244.2	244.6	267.9	288.7	248.8	261	218.8	250.7
FALSE	High	[K].IAWECPEK.[N]	1xCarbamidomethyl [C5]; 1xTMTpro [K8]; 1xTMTpro [N-Term]	0.0013276	6.48177e-05	1	1	3	Q6ZPJ3	Q6ZPJ3 [361-368]		0	1640.9	0.94	1.061	1.043	1.072	1.075	1.198	1.09	1.11	0.899	0.979	1.034	1.118	1.239	1.016	1.077	0.943	1.084	849.5	798.8	901.3	886.4	910.5	913.5	1018	926.1	942.7	764	831.7	878.5	949.6	1052.8	863.4	914.8	801.3	921.2
FALSE	High	[K].VEVVWADNSK.[T]	1xTMTpro [K10]; 1xTMTpro [N-Term]	0.00102634	6.48177e-05	1	1	2	Q6ZPJ3	Q6ZPJ3 [685-694]		0	1754.99	0.886	1.168	0.991	0.995	0.962	1.273	0.991	1.041	0.916	0.97	0.902	1.05	1.079	0.918	0.902	0.957	0.971	65.6	58.1	76.6	65	65.3	63.1	83.5	65	68.3	60.1	63.6	59.2	68.9	70.8	60.2	59.2	62.8	63.7
FALSE	High	[R].RPPEVFEQEIR.[Q]	1xDeamidated [Q8]; 1xTMTpro [N-Term]	0.0022595	0.000105184	1	1	1	Q6ZPJ3	Q6ZPJ3 [1115-1125]		1	1704.92	0.875	1.11	1.143	1.104	0.978	1.312	1.005	1.062	0.959	0.942	1.006	1.08	1.12	0.973	1.108	0.961	1.113	405	354.2	449.4	463.1	447.2	396.2	531.5	407.1	430	388.4	381.4	407.6	437.4	453.6	394	448.9	389.2	450.9
FALSE	High	[R].CSMNTEDGAK.[L]	1xCarbamidomethyl [C1]; 1xOxidation [M3]; 1xTMTpro [K10]; 1xTMTpro [N-Term]	0.00255694	0.000105184	1	1	1	Q6ZPJ3	Q6ZPJ3 [225-234]		0	1736.84																																				No Quan Values
FALSE	High	[R].LNPNLYDNGK.[V]	1xDeamidated [N8]; 1xTMTpro [K10]; 1xTMTpro [N-Term]	0.00591665	0.000386166	1	1	1	Q6ZPJ3	Q6ZPJ3 [1026-1035]		0	1756.97	0.962	1.067	1.135	1.203	1.134	1.275	1.185	1.137	1.008	1.07	1.038	1.211	1.289	1.09	1.1	1.019	1.141	381.9	367.3	407.6	433.5	459.6	433.2	487.1	452.5	434.2	384.8	408.6	396.3	462.6	492.2	416.4	420.1	389.3	435.6
FALSE	High	[R].QHFSVGGWR.[L]	1xTMTpro [N-Term]	0.00547358	0.000386166	1	1	1	Q6ZPJ3	Q6ZPJ3 [1126-1134]		0	1377.73	0.801	1.17	1.087	1.238	1.107	1.314	1.022	1.373	0.867	1.105	1.218	1.146	1.264	1.218	1.269	1.052	1.216	54.2	43.4	63.4	58.9	67.1	60	71.2	55.4	74.4	47	59.9	66	62.1	68.5	66	68.8	57	65.9
FALSE	High	[K].IEFQPPEAK.[K]	1xTMTpro [K9]; 1xTMTpro [N-Term]	0.00581529	0.000386166	1	1	1	Q6ZPJ3	Q6ZPJ3 [941-949]		0	1666.97	0.981	1.189	1.17	1.158	1.245	1.282	1.113	1.22	1.095	1.089	1.087	1.284	1.232	1.081	1.094	1.15	1.138	130.8	128.3	155.5	153.1	151.5	162.8	167.7	145.6	159.6	143.2	142.5	142.2	168	161.1	141.4	143.1	150.4	148.8
FALSE	High	[R].VVQSMTQLVR.[R]	1xOxidation [M5]; 1xTMTpro [N-Term]	0.029605	0.00247443	1	1	1	Q6ZPJ3	Q6ZPJ3 [1105-1114]		0	1480.85	1	1.08	1.236	1.145	1.129	1.404	1.277	1.25	1.182	1.111	1.149	1.216	1.33	1.234	1.105	1.115	1.112	91.2	91.2	98.5	112.7	104.4	103	128	116.5	114	107.8	101.3	104.8	110.9	121.3	112.5	100.8	101.7	101.4
FALSE	High	[R].TTDIVIR.[I]	1xTMTpro [N-Term]	0.0313346	0.00255203	1	1	3	Q6ZPJ3	Q6ZPJ3 [650-656]		0	1121.68	0.915	1.028	1.041	1.091	1.062	1.171	1.063	1.091	0.977	1.005	0.956	1.08	1.167	1.067	1.023	0.996	1.03	809	740	831.6	841.9	882.4	858.9	947.4	860.2	882.9	790.3	812.7	773.8	873.7	943.9	863	828	805.6	833.1
FALSE	High	[R].CLYVFPAK.[V]	1xCarbamidomethyl [C1]; 1xTMTpro [K8]; 1xTMTpro [N-Term]	0.0318472	0.00256169	1	1	1	Q6ZPJ3	Q6ZPJ3 [348-355]		0	1605.93	0.983	1.159	1.118	1.18	1.109	1.246	1.221	1.153	1.092	1.088	1.056	1.126	1.141	1.157	1.185	1.021	1.083	224.6	220.8	260.2	251.2	265	249	279.8	274.2	259	245.2	244.4	237.1	252.8	256.3	259.9	266.1	229.4	243.2
FALSE	High	[K].SIPLSIK.[N]	1xTMTpro [K7]; 1xTMTpro [N-Term]	0.0580721	0.00371914	1	1	1	Q6ZPJ3	Q6ZPJ3 [510-516]		0	1365.9																																				No Quan Values
FALSE	High	[K].LSNGAR.[C]	1xDeamidated [N3]; 1xTMTpro [N-Term]	0.0782366	0.00462086	1	1	2	Q6ZPJ3	Q6ZPJ3 [219-224]		0	922.528	1.024	1.089	1.125	1.129	1.1	1.235	1.084	1.12	1.049	1.009	1.027	1.156	1.232	1.078	1.067	0.984	1.096	438.1	448.8	477.2	493	494.7	482	541.1	474.7	490.6	459.7	442.2	450	506.5	539.9	472.1	467.6	431.1	480.3
FALSE	High	[R].PGVTFTSAK.[G]	1xTMTpro [K9]; 1xTMTpro [N-Term]	0.0902654	0.00523673	1	1	1	Q6ZPJ3	Q6ZPJ3 [914-922]		0	1515.9																																				No Quan Values
FALSE	High	[K].EEKPEVQSPVK.[A]	2xTMTpro [K3; K11]; 1xTMTpro [N-Term]	0.111413	0.006762	1	1	1	Q6ZPJ3	Q6ZPJ3 [886-896]		1	2182.29	0.843	0.894	0.958	0.98	0.83	0.993	0.847	0.848	0.896	0.789	0.772	0.883	0.883	0.819	0.873	0.763	0.776	364.4	307.3	325.8	349	357.1	302.6	362	308.7	308.9	326.6	287.4	281.3	321.7	321.8	298.6	318	277.9	282.7
FALSE	High	[K].RLGCFDHAQR.[Q]	1xCarbamidomethyl [C4]; 1xTMTpro [N-Term]	0.142876	0.00899144	1	1	1	Q6ZPJ3	Q6ZPJ3 [333-342]		1	1563.81	0.992	1.114	1.039	1.267	1.024	1.225	1	1.061	0.974	1.002	0.974	1.158	1.144	0.987	1.162	0.917	1.022	225.9	224.2	251.6	234.8	286.3	231.4	276.8	226	239.6	220	226.3	220.1	261.6	258.4	222.9	262.5	207.2	230.8
High	Master Protein	Q8VD66	(Lyso)-N-acylphosphatidylethanolamine lipase OS=Mus musculus OX=10090 GN=Abhd4 PE=1 SV=1	0	56.157	45	10	10	10	342	38.8	7.59	43.21	10	0	0.996	1.088	1.253	1.222	1.131	1.386	1.227	1.19	1.028	1.09	1.077	1.328	1.362	1.107	1.233	1.069	1.171	1429.4	1423.5	1555	1791	1746.2	1617.3	1981.4	1753.3	1701.6	1469	1558.5	1539.5	1898.6	1947.1	1582.7	1763.1	1527.4
Checked	Confidence	Annotated Sequence	Modifications	Qvality PEP	Qvality q-value	# Protein Groups	# Proteins	# PSMs	Master Protein Accessions	Positions in Master Proteins	Modifications in Master Proteins	# Missed Cleavages	Theo. MH+ [Da]	Abundance Ratio: (F1, 127N) / (F1, 126)	Abundance Ratio: (F1, 127C) / (F1, 126)	Abundance Ratio: (F1, 128N) / (F1, 126)	Abundance Ratio: (F1, 128C) / (F1, 126)	Abundance Ratio: (F1, 129N) / (F1, 126)	Abundance Ratio: (F1, 129C) / (F1, 126)	Abundance Ratio: (F1, 130N) / (F1, 126)	Abundance Ratio: (F1, 130C) / (F1, 126)	Abundance Ratio: (F1, 131N) / (F1, 126)	Abundance Ratio: (F1, 131C) / (F1, 126)	Abundance Ratio: (F1, 132N) / (F1, 126)	Abundance Ratio: (F1, 132C) / (F1, 126)	Abundance Ratio: (F1, 133N) / (F1, 126)	Abundance Ratio: (F1, 133C) / (F1, 126)	Abundance Ratio: (F1, 134N) / (F1, 126)	Abundance Ratio: (F1, 134C) / (F1, 126)	Abundance Ratio: (F1, 135N) / (F1, 126)	Abundances (Grouped): F1, 126	Abundances (Grouped): F1, 127N	Abundances (Grouped): F1, 127C	Abundances (Grouped): F1, 128N	Abundances (Grouped): F1, 128C	Abundances (Grouped): F1, 129N	Abundances (Grouped): F1, 129C	Abundances (Grouped): F1, 130N	Abundances (Grouped): F1, 130C	Abundances (Grouped): F1, 131N	Abundances (Grouped): F1, 131C	Abundances (Grouped): F1, 132N	Abundances (Grouped): F1, 132C	Abundances (Grouped): F1, 133N	Abundances (Grouped): F1, 133C	Abundances (Grouped): F1, 134N	Abundances (Grouped): F1, 134C	Abundances (Grouped): F1, 135N	Quan Info
FALSE	High	[K].IWTVTVSPEQK.[D]	1xTMTpro [K11]; 1xTMTpro [N-Term]	3.0081e-06	1.05872e-05	1	1	1	Q8VD66	Q8VD66 [56-66]		0	1896.11	1.058	1.038	1.337	1.263	1.071	1.409	1.215	1.274	1.047	1.086	1.17	1.315	1.183	1.134	1.163	1.087	1.163	93.2	98.6	96.7	124.6	117.7	99.8	131.3	113.2	118.7	97.6	101.2	109	122.6	110.3	105.7	108.4	101.3	108.4
FALSE	High	[R].VAGPWGPGLVQR.[F]	1xTMTpro [N-Term]	3.0081e-06	1.05872e-05	1	1	1	Q8VD66	Q8VD66 [209-220]		0	1540.89	0.934	1.066	1.215	1.196	1.126	1.386	1.199	1.202	1	1.078	1.036	1.292	1.339	1.11	1.137	1.056	1.096	241.4	225.5	257.4	293.2	288.8	271.8	334.6	289.5	290.1	241.5	260.2	250.1	311.9	323.2	267.9	274.5	254.8	264.5
FALSE	High	[K].FADFFEDDTISEYIYHCNAQNPSGETAFK.[A]	1xCarbamidomethyl [C17]; 1xTMTpro [K29]; 1xTMTpro [N-Term]	7.32135e-10	1.05872e-05	1	1	1	Q8VD66	Q8VD66 [229-257]		0	4024.88	1.278	1.109	1.513	1.413	1.33	1.598	1.504	1.349	1.418	1.476	1.376	1.61	1.624	1.233	1.711	1.177	1.453	65.1	83.2	72.2	98.5	92	86.6	104	97.9	87.8	92.3	96.1	89.6	104.8	105.7	80.3	111.4	76.6	94.6
FALSE	High	[R].DPEGAEDEFVASIETWR.[E]	1xTMTpro [N-Term]	4.17071e-11	1.05872e-05	1	1	1	Q8VD66	Q8VD66 [116-132]		0	2255.08	1.084	1.182	1.554	1.331	1.151	1.651	1.554	1.268	1.092	1.244	1.253	1.532	1.528	1.363	1.413	1.247	1.356	59.8	64.8	70.7	92.9	79.6	68.8	98.7	92.9	75.8	65.3	74.4	74.9	91.6	91.4	81.5	84.5	74.6	81.1
FALSE	High	[R].DMEIEGASHHVYADQPHIFNAVVEEICNSVD.[-]	1xCarbamidomethyl [C27]; 1xTMTpro [N-Term]	1.00254e-08	1.05872e-05	1	1	1	Q8VD66	Q8VD66 [312-342]		0	3829.78	0.957	1.1	1.041	1.231	1.103	1.325	1.222	1.128	1.103	1.143	1.081	1.406	1.361	1.098	1.167	1.041	1.261	46.8	44.8	51.5	48.7	57.6	51.6	62	57.2	52.8	51.6	53.5	50.6	65.8	63.7	51.4	54.6	48.7	59
FALSE	High	[K].AMMESFGWAR.[R]	1xTMTpro [N-Term]	2.55049e-05	1.05872e-05	1	1	1	Q8VD66	Q8VD66 [258-267]		0	1489.73	0.975	1.085	1.262	1.259	1.193	1.349	1.201	1.185	0.937	1.072	1.033	1.4	1.388	1.075	1.27	1.044	1.167	332.6	324.4	360.8	419.9	418.7	396.9	448.6	399.4	394	311.6	356.7	343.6	465.6	461.7	357.4	422.5	347.1	388.3
FALSE	High	[K].DVPITMIYGANTWIDTSTGK.[K]	1xTMTpro [K20]; 1xTMTpro [N-Term]	8.97843e-10	1.05872e-05	1	1	1	Q8VD66	Q8VD66 [280-299]		0	2791.48																																				No Quan Values
FALSE	High	[K].AVASVLGR.[S]	1xTMTpro [N-Term]	0.00601973	0.000386166	1	1	1	Q8VD66	Q8VD66 [193-200]		0	1076.67	0.964	1.046	1.123	1.107	1.022	1.224	1.102	1.108	0.942	0.994	1.063	1.118	1.247	1.084	1.148	1.027	1.086	266	256.3	278.2	298.8	294.4	271.9	325.6	293	294.8	250.7	264.5	282.7	297.5	331.8	288.4	305.3	273.2	288.8
FALSE	High	[R].SNPLAVLR.[V]	1xTMTpro [N-Term]	0.0300892	0.00249224	1	1	1	Q8VD66	Q8VD66 [201-208]		0	1173.73	1.004	1.133	1.277	1.225	1.14	1.469	1.264	1.194	1.104	1.084	1.045	1.352	1.415	1.079	1.239	1.082	1.2	324.5	325.9	367.5	414.4	397.4	369.9	476.6	410.2	387.6	358.4	351.9	339	438.8	459.3	350.1	401.9	351.1	389.5
FALSE	High	[R].YVSLPNQNK.[I]	1xTMTpro [K9]; 1xTMTpro [N-Term]	0.155985	0.00981818	1	1	1	Q8VD66	Q8VD66 [47-55]		0	1670.97																																				No Quan Values
High	Master Protein	O55028	[3-methyl-2-oxobutanoate dehydrogenase [lipoamide]] kinase, mitochondrial OS=Mus musculus OX=10090 GN=Bckdk PE=1 SV=1	0	19.71	12	5	5	5	412	46.6	8.91	18.52	5	0	0.91	1.153	1.071	1.135	1.134	1.141	1.032	1.069	0.976	0.999	1.06	1.052	1.135	1.075	0.969	0.946	1.047	1262.2	1148.1	1455.5	1351.8	1432.8	1431.4	1440.8	1302.4	1349.8	1231.4	1260.7	1337.5	1327.9	1432.6	1356.8	1223.5	1193.7
Checked	Confidence	Annotated Sequence	Modifications	Qvality PEP	Qvality q-value	# Protein Groups	# Proteins	# PSMs	Master Protein Accessions	Positions in Master Proteins	Modifications in Master Proteins	# Missed Cleavages	Theo. MH+ [Da]	Abundance Ratio: (F1, 127N) / (F1, 126)	Abundance Ratio: (F1, 127C) / (F1, 126)	Abundance Ratio: (F1, 128N) / (F1, 126)	Abundance Ratio: (F1, 128C) / (F1, 126)	Abundance Ratio: (F1, 129N) / (F1, 126)	Abundance Ratio: (F1, 129C) / (F1, 126)	Abundance Ratio: (F1, 130N) / (F1, 126)	Abundance Ratio: (F1, 130C) / (F1, 126)	Abundance Ratio: (F1, 131N) / (F1, 126)	Abundance Ratio: (F1, 131C) / (F1, 126)	Abundance Ratio: (F1, 132N) / (F1, 126)	Abundance Ratio: (F1, 132C) / (F1, 126)	Abundance Ratio: (F1, 133N) / (F1, 126)	Abundance Ratio: (F1, 133C) / (F1, 126)	Abundance Ratio: (F1, 134N) / (F1, 126)	Abundance Ratio: (F1, 134C) / (F1, 126)	Abundance Ratio: (F1, 135N) / (F1, 126)	Abundances (Grouped): F1, 126	Abundances (Grouped): F1, 127N	Abundances (Grouped): F1, 127C	Abundances (Grouped): F1, 128N	Abundances (Grouped): F1, 128C	Abundances (Grouped): F1, 129N	Abundances (Grouped): F1, 129C	Abundances (Grouped): F1, 130N	Abundances (Grouped): F1, 130C	Abundances (Grouped): F1, 131N	Abundances (Grouped): F1, 131C	Abundances (Grouped): F1, 132N	Abundances (Grouped): F1, 132C	Abundances (Grouped): F1, 133N	Abundances (Grouped): F1, 133C	Abundances (Grouped): F1, 134N	Abundances (Grouped): F1, 134C	Abundances (Grouped): F1, 135N	Quan Info
FALSE	High	[K].DQADEAQYCQLVR.[Q]	1xCarbamidomethyl [C9]; 1xTMTpro [N-Term]	7.40623e-07	1.05872e-05	1	1	1	O55028	O55028 [144-156]		0	1899.92	0.969	1.22	1.142	1.203	1.251	1.323	1.09	1.272	1.197	1.142	1.221	1.314	1.298	1.28	1.147	1.077	1.275	107.6	104.3	131.3	122.9	129.4	134.6	142.4	117.3	136.9	128.8	122.9	131.4	141.4	139.7	137.7	123.4	115.9	137.2
FALSE	High	[K].DVVTLLAEGLR.[E]	1xTMTpro [N-Term]	6.52716e-05	1.05872e-05	1	1	1	O55028	O55028 [164-174]		0	1489.89	0.759	1.17	1.228	1.304	1.27	1.123	0.921	1.112	0.989	1.236	1.186	1.093	1.052	1.23	1.17	1.297	1.165	75.1	57	87.9	92.2	97.9	95.4	84.3	69.2	83.5	74.3	92.8	89.1	82.1	79	92.4	87.9	97.4	87.5
FALSE	High	[R].QLLDDHK.[D]	1xTMTpro [K7]; 1xTMTpro [N-Term]	0.000478681	5.61991e-05	1	1	1	O55028	O55028 [157-163]		0	1476.87	0.883	1.12	0.994	1.092	1.066	1.126	1.007	1.061	0.95	0.973	0.972	1.103	1.114	1.092	1.051	0.86	0.982	211.1	186.4	236.4	209.9	230.6	225.1	237.6	212.6	224	200.6	205.4	205.2	232.8	235.2	230.5	221.9	181.5	207.2
FALSE	High	[R].SQDGSHLLK.[S]	1xTMTpro [K9]; 1xTMTpro [N-Term]	0.00197864	6.48177e-05	1	1	1	O55028	O55028 [81-89]		0	1592.93	0.907	1.174	1.066	1.178	1.167	1.155	1.024	1.041	0.936	0.965	1.053	1.036	1.154	1.015	0.937	0.887	0.971	371	336.4	435.4	395.6	436.9	433.1	428.5	379.8	386.2	347.1	358	390.5	384.2	428	376.6	347.8	328.9	360.3
FALSE	High	[R].YLQQELPVR.[I]	1xTMTpro [N-Term]	0.00980253	0.000650824	1	1	1	O55028	O55028 [93-101]		0	1449.84	0.933	1.135	1.068	1.082	1.092	1.102	1.052	1.044	0.966	0.968	1.048	0.98	1.107	1.045	0.89	0.945	1.064	497.4	464	564.5	531.2	538	543.2	548	523.5	519.2	480.6	481.6	521.3	487.4	550.7	519.6	442.5	470	529.1
High	Master Protein	Q8VDP3	[F-actin]-monooxygenase MICAL1 OS=Mus musculus OX=10090 GN=Mical1 PE=1 SV=1	0	21.946	6	5	5	5	1048	116.7	6.05	17.74	5	0	0.922	1.039	1.112	1.091	1.042	1.165	1.122	1.069	1.07	1.031	1.007	1.216	1.219	1.033	1.066	0.972	1.059	681.9	628.7	708.5	758.3	743.9	710.8	794.7	764.8	729.2	729.4	702.9	686.4	829.4	831.2	704.6	726.9	662.6
Checked	Confidence	Annotated Sequence	Modifications	Qvality PEP	Qvality q-value	# Protein Groups	# Proteins	# PSMs	Master Protein Accessions	Positions in Master Proteins	Modifications in Master Proteins	# Missed Cleavages	Theo. MH+ [Da]	Abundance Ratio: (F1, 127N) / (F1, 126)	Abundance Ratio: (F1, 127C) / (F1, 126)	Abundance Ratio: (F1, 128N) / (F1, 126)	Abundance Ratio: (F1, 128C) / (F1, 126)	Abundance Ratio: (F1, 129N) / (F1, 126)	Abundance Ratio: (F1, 129C) / (F1, 126)	Abundance Ratio: (F1, 130N) / (F1, 126)	Abundance Ratio: (F1, 130C) / (F1, 126)	Abundance Ratio: (F1, 131N) / (F1, 126)	Abundance Ratio: (F1, 131C) / (F1, 126)	Abundance Ratio: (F1, 132N) / (F1, 126)	Abundance Ratio: (F1, 132C) / (F1, 126)	Abundance Ratio: (F1, 133N) / (F1, 126)	Abundance Ratio: (F1, 133C) / (F1, 126)	Abundance Ratio: (F1, 134N) / (F1, 126)	Abundance Ratio: (F1, 134C) / (F1, 126)	Abundance Ratio: (F1, 135N) / (F1, 126)	Abundances (Grouped): F1, 126	Abundances (Grouped): F1, 127N	Abundances (Grouped): F1, 127C	Abundances (Grouped): F1, 128N	Abundances (Grouped): F1, 128C	Abundances (Grouped): F1, 129N	Abundances (Grouped): F1, 129C	Abundances (Grouped): F1, 130N	Abundances (Grouped): F1, 130C	Abundances (Grouped): F1, 131N	Abundances (Grouped): F1, 131C	Abundances (Grouped): F1, 132N	Abundances (Grouped): F1, 132C	Abundances (Grouped): F1, 133N	Abundances (Grouped): F1, 133C	Abundances (Grouped): F1, 134N	Abundances (Grouped): F1, 134C	Abundances (Grouped): F1, 135N	Quan Info
FALSE	High	[R].TVEETQVPEISGVAR.[I]	1xTMTpro [N-Term]	2.47479e-06	1.05872e-05	1	1	1	Q8VDP3	Q8VDP3 [249-263]		0	1919.04	0.947	0.984	0.965	1.026	0.919	1.151	0.946	0.937	0.959	0.898	0.917	1.037	1.036	0.859	1.033	0.772	0.859	85.7	81.2	84.3	82.7	87.9	78.8	98.6	81.1	80.3	82.2	77	78.6	88.9	88.8	73.6	88.5	66.2	73.6
FALSE	High	[R].WAEGAGPLEVLAER.[E]	1xTMTpro [N-Term]	9.87409e-06	1.05872e-05	1	1	1	Q8VDP3	Q8VDP3 [423-436]		0	1801.98	0.846	1.009	1.074	1.107	1.055	1.226	1.09	1.147	1.038	1.132	1.014	1.259	1.272	1.063	1.003	1.076	1.126	130.3	110.2	131.5	140	144.2	137.5	159.8	142	149.5	135.2	147.5	132.1	164	165.7	138.5	130.7	140.2	146.7
FALSE	High	[R].ASQPVYQQGQACTNTK.[C]	1xCarbamidomethyl [C12]; 1xTMTpro [K16]; 1xTMTpro [N-Term]	7.3127e-08	1.05872e-05	1	1	1	Q8VDP3	Q8VDP3 [71-86]		0	2389.24	1.044	1.239	1.359	1.258	1.33	1.378	1.682	1.416	1.419	1.291	1.275	1.504	1.592	1.402	1.307	1.34	1.212	90.3	94.3	111.9	122.7	113.6	120.1	124.4	151.9	127.9	128.1	116.6	115.1	135.8	143.8	126.6	118	121	109.4
FALSE	High	[R].QDLSETDQLLGK.[A]	1xTMTpro [K12]; 1xTMTpro [N-Term]	0.00418049	0.000301896	1	1	1	Q8VDP3	Q8VDP3 [311-322]		0	1955.09	0.907	1.076	1.139	1.081	0.999	1.11	1.094	0.958	1.057	0.989	0.994	1.11	1.053	1.067	1.097	0.936	1.067	177	160.5	190.4	201.6	191.4	176.8	196.5	193.6	169.5	187.1	175	176	196.4	186.3	188.8	194.1	165.7	188.8
FALSE	High	[K].ANVVPEALQR.[F]	1xTMTpro [N-Term]	0.0655609	0.00402365	1	1	1	Q8VDP3	Q8VDP3 [323-332]		0	1400.82	0.919	0.959	1.064	1.041	0.995	1.085	0.988	1.017	0.991	0.941	0.93	1.23	1.242	0.892	0.985	0.853	1.026	198.6	182.5	190.4	211.3	206.8	197.6	215.4	196.2	202	196.8	186.8	184.6	244.3	246.6	177.1	195.6	169.5	203.8
High	Master Protein	Q8BML1	[F-actin]-monooxygenase MICAL2 OS=Mus musculus OX=10090 GN=Mical2 PE=1 SV=1	0	13.411	5	4	5	2	960	110	8.1	16.48	4	0	1.008	1.072	1.023	1.083	1.067	1.115	1.067	1.117	1.032	1.044	0.973	1.022	1.098	1.073	0.961	0.89	0.944	385.8	388.7	413.6	394.8	417.8	411.7	430.1	411.6	430.8	398	402.8	375.5	394.2	423.7	414.1	370.8	343.5
Checked	Confidence	Annotated Sequence	Modifications	Qvality PEP	Qvality q-value	# Protein Groups	# Proteins	# PSMs	Master Protein Accessions	Positions in Master Proteins	Modifications in Master Proteins	# Missed Cleavages	Theo. MH+ [Da]	Abundance Ratio: (F1, 127N) / (F1, 126)	Abundance Ratio: (F1, 127C) / (F1, 126)	Abundance Ratio: (F1, 128N) / (F1, 126)	Abundance Ratio: (F1, 128C) / (F1, 126)	Abundance Ratio: (F1, 129N) / (F1, 126)	Abundance Ratio: (F1, 129C) / (F1, 126)	Abundance Ratio: (F1, 130N) / (F1, 126)	Abundance Ratio: (F1, 130C) / (F1, 126)	Abundance Ratio: (F1, 131N) / (F1, 126)	Abundance Ratio: (F1, 131C) / (F1, 126)	Abundance Ratio: (F1, 132N) / (F1, 126)	Abundance Ratio: (F1, 132C) / (F1, 126)	Abundance Ratio: (F1, 133N) / (F1, 126)	Abundance Ratio: (F1, 133C) / (F1, 126)	Abundance Ratio: (F1, 134N) / (F1, 126)	Abundance Ratio: (F1, 134C) / (F1, 126)	Abundance Ratio: (F1, 135N) / (F1, 126)	Abundances (Grouped): F1, 126	Abundances (Grouped): F1, 127N	Abundances (Grouped): F1, 127C	Abundances (Grouped): F1, 128N	Abundances (Grouped): F1, 128C	Abundances (Grouped): F1, 129N	Abundances (Grouped): F1, 129C	Abundances (Grouped): F1, 130N	Abundances (Grouped): F1, 130C	Abundances (Grouped): F1, 131N	Abundances (Grouped): F1, 131C	Abundances (Grouped): F1, 132N	Abundances (Grouped): F1, 132C	Abundances (Grouped): F1, 133N	Abundances (Grouped): F1, 133C	Abundances (Grouped): F1, 134N	Abundances (Grouped): F1, 134C	Abundances (Grouped): F1, 135N	Quan Info
FALSE	High	[K].VEEISGVAFIFNQK.[F]	1xTMTpro [K14]; 1xTMTpro [N-Term]	1.49809e-05	1.05872e-05	2	2	1	Q8CJ19; Q8BML1	Q8CJ19 [260-273]; Q8BML1 [260-273]		0	2189.25	0.989	1.047	1.06	1.055	1.075	1.112	1.062	1.139	0.973	1.024	0.98	1.048	1.135	0.967	1.072	0.973	0.972	112.2	111	117.5	118.9	118.4	120.6	124.8	119.2	127.8	109.2	114.9	109.9	117.6	127.4	108.5	120.3	109.2	109.1	Shared
FALSE	High	[K].EETGIDLENIVYYK.[D]	1xTMTpro [K14]; 1xTMTpro [N-Term]	3.46682e-06	1.05872e-05	1	1	1	Q8BML1	Q8BML1 [280-293]		0	2294.24	0.92	0.995	0.917	0.907	0.986	1.066	0.976	1.086	0.947	0.968	0.883	0.978	1.06	1.073	0.947	0.918	0.897	155.4	142.9	154.6	142.5	140.9	153.2	165.6	151.6	168.7	147.1	150.4	137.2	152	164.8	166.7	147.2	142.7	139.4
FALSE	High	[R].NTLEGFR.[R]	1xTMTpro [N-Term]	0.0253761	0.00230936	2	2	2	Q8CJ19; Q8BML1	Q8CJ19 [227-233]; Q8BML1 [227-233]		0	1140.63	0.94	1.1	1.114	1.088	1.04	1.229	1.156	1.115	0.998	1.078	0.966	1.055	1.21	1.094	1.008	1.061	1.088	315.2	296.3	346.7	351.1	342.8	327.7	387.4	364.4	351.4	314.6	339.8	304.6	332.5	381.4	344.9	317.6	334.3	342.9	Shared
FALSE	High	[K].EMASTQEPDK.[L]	1xTMTpro [K10]; 1xTMTpro [N-Term]	0.123031	0.00766595	1	1	1	Q8BML1	Q8BML1 [598-607]		0	1743.91	1.067	1.124	1.095	1.202	1.122	1.148	1.128	1.138	1.089	1.095	1.034	1.051	1.124	1.074	0.97	0.872	0.976	230.4	245.8	259	252.3	276.9	258.5	264.5	260	262.1	250.9	252.4	238.3	242.2	258.9	247.4	223.6	200.8	224.9
High	Master Protein	Q8CJ19	[F-actin]-monooxygenase MICAL3 OS=Mus musculus OX=10090 GN=Mical3 PE=1 SV=2	0	144.242	19	36	43	34	1993	223.6	5.47	147.98	36	2	0.912	1.024	1.001	0.996	0.945	1.092	0.996	0.99	0.994	0.97	0.953	0.931	1.054	0.93	0.88	0.906	0.936	9321.2	8496.3	9548.5	9334.7	9286.4	8810.1	10174.8	9281.3	9224.7	9268.8	9044.1	8884.1	8679.8	9820.8	8664.1	8206.4	8445.6
Checked	Confidence	Annotated Sequence	Modifications	Qvality PEP	Qvality q-value	# Protein Groups	# Proteins	# PSMs	Master Protein Accessions	Positions in Master Proteins	Modifications in Master Proteins	# Missed Cleavages	Theo. MH+ [Da]	Abundance Ratio: (F1, 127N) / (F1, 126)	Abundance Ratio: (F1, 127C) / (F1, 126)	Abundance Ratio: (F1, 128N) / (F1, 126)	Abundance Ratio: (F1, 128C) / (F1, 126)	Abundance Ratio: (F1, 129N) / (F1, 126)	Abundance Ratio: (F1, 129C) / (F1, 126)	Abundance Ratio: (F1, 130N) / (F1, 126)	Abundance Ratio: (F1, 130C) / (F1, 126)	Abundance Ratio: (F1, 131N) / (F1, 126)	Abundance Ratio: (F1, 131C) / (F1, 126)	Abundance Ratio: (F1, 132N) / (F1, 126)	Abundance Ratio: (F1, 132C) / (F1, 126)	Abundance Ratio: (F1, 133N) / (F1, 126)	Abundance Ratio: (F1, 133C) / (F1, 126)	Abundance Ratio: (F1, 134N) / (F1, 126)	Abundance Ratio: (F1, 134C) / (F1, 126)	Abundance Ratio: (F1, 135N) / (F1, 126)	Abundances (Grouped): F1, 126	Abundances (Grouped): F1, 127N	Abundances (Grouped): F1, 127C	Abundances (Grouped): F1, 128N	Abundances (Grouped): F1, 128C	Abundances (Grouped): F1, 129N	Abundances (Grouped): F1, 129C	Abundances (Grouped): F1, 130N	Abundances (Grouped): F1, 130C	Abundances (Grouped): F1, 131N	Abundances (Grouped): F1, 131C	Abundances (Grouped): F1, 132N	Abundances (Grouped): F1, 132C	Abundances (Grouped): F1, 133N	Abundances (Grouped): F1, 133C	Abundances (Grouped): F1, 134N	Abundances (Grouped): F1, 134C	Abundances (Grouped): F1, 135N	Quan Info
FALSE	High	[K].NNQLAFDIAEK.[E]	1xTMTpro [K11]; 1xTMTpro [N-Term]	7.93197e-05	1.05872e-05	1	1	1	Q8CJ19	Q8CJ19 [578-588]		0	1871.05	1.026	1.163	1.228	1.1	1.069	1.244	1.133	1.087	1.13	1.097	1.061	1.146	1.135	1.026	1.073	0.997	1.027	259.2	266	301.4	318.3	285.1	277	322.5	293.7	281.7	292.9	284.4	275	297	294.2	265.9	278.1	258.5	266.1
FALSE	High	[R].LLPQTTPENVSK.[N]	1xTMTpro [K12]; 1xTMTpro [N-Term]	2.20524e-06	1.05872e-05	1	1	1	Q8CJ19	Q8CJ19 [447-458]		0	1935.14	1.027	1.157	1.091	1.055	1.063	1.135	1.131	1.095	1.042	1.147	1.082	1.094	1.157	1.018	0.964	1.09	1.155	118.2	121.4	136.8	129	124.7	125.7	134.1	133.7	129.4	123.2	135.6	127.9	129.3	136.7	120.3	113.9	128.8	136.5
FALSE	High	[K].VEEISGVAFIFNQK.[F]	1xTMTpro [K14]; 1xTMTpro [N-Term]	1.49809e-05	1.05872e-05	2	2	1	Q8CJ19; Q8BML1	Q8CJ19 [260-273]; Q8BML1 [260-273]		0	2189.25	0.989	1.047	1.06	1.055	1.075	1.112	1.062	1.139	0.973	1.024	0.98	1.048	1.135	0.967	1.072	0.973	0.972	112.2	111	117.5	118.9	118.4	120.6	124.8	119.2	127.8	109.2	114.9	109.9	117.6	127.4	108.5	120.3	109.2	109.1	Shared
FALSE	High	[K].THPVSEYEFEVIIGGDGR.[R]	1xTMTpro [N-Term]	4.75866e-09	1.05872e-05	1	1	1	Q8CJ19	Q8CJ19 [208-225]		0	2309.17	0.882	1.042	0.962	1.08	1.041	1.159	1.024	1.022	0.933	0.942	0.955	0.949	1.09	0.994	0.974	1.321	0.964	287.1	253.1	299.1	276.3	310.2	298.8	332.8	294	293.4	268	270.5	274.1	272.4	312.9	285.3	279.7	379.3	276.8
FALSE	High	[R].QTEGYSGVNVTDLTMSWK.[S]	1xDeamidated [N9]; 1xTMTpro [K18]; 1xTMTpro [N-Term]	1.14963e-07	1.05872e-05	1	1	1	Q8CJ19	Q8CJ19 [531-548]		0	2625.34	1.118	1.17	1.294	1.096	1.149	1.287	1.261	1.179	1.091	1.145	1.067	1.081	1.27	1.042	1.145	1.112	1.198	147.3	164.7	172.3	190.6	161.4	169.3	189.6	185.8	173.6	160.7	168.6	157.1	159.3	187	153.5	168.7	163.8	176.5
FALSE	High	[R].SWSLGTSPLEVLAER.[E]	1xTMTpro [N-Term]	1.52701e-07	1.05872e-05	1	1	1	Q8CJ19	Q8CJ19 [427-441]		0	1949.07	1.087	1.162	1.185	1.163	1.201	1.326	1.163	1.272	1.019	1.075	1.114	1.294	1.348	1.231	1.121	1.04	1.224	222.7	242	258.7	263.9	259	267.5	295.2	258.9	283.3	226.9	239.3	248	288.2	300.2	274.1	249.7	231.5	272.6
FALSE	High	[R].TAIDLSLLGAK.[V]	1xTMTpro [K11]; 1xTMTpro [N-Term]	1.33004e-06	1.05872e-05	1	1	3	Q8CJ19	Q8CJ19 [101-111]		0	1710.07	0.999	1.17	1.213	1.155	1.222	1.358	1.2	1.274	1.064	1.078	1.09	1.269	1.281	1.095	1.167	1.084	1.165	376.4	375.9	440.3	456.6	434.8	460	511	451.8	479.7	400.5	405.8	410.1	477.8	482	412.2	439.3	408.2	438.6
FALSE	High	[K].TEGELSEEK.[K]	1xTMTpro [K9]; 1xTMTpro [N-Term]	1.86994e-05	1.05872e-05	1	1	1	Q8CJ19	Q8CJ19 [1937-1945]		0	1629.88	0.897	1.094	0.857	0.927	0.787	0.922	0.818	0.83	1.06	1.046	1.065	0.609	0.858	0.672	0.563	0.784	0.807	151.4	135.8	165.7	129.7	140.4	119.1	139.6	123.8	125.6	160.5	158.3	161.3	92.2	129.9	101.7	85.2	118.7	122.2
FALSE	High	[R].EQNGHQLLVALVGDSLLEPFWPMGTGIAR.[G]	1xDeamidated [Q6]; 1xOxidation [M23]; 1xTMTpro [N-Term]	1.86994e-05	1.05872e-05	1	1	1	Q8CJ19	Q8CJ19 [385-413]		0	3469.81	0.894	1.218	1.28	1.119	1.072	1.196	1.141	1.295	1.176	1.218	1.218	1.163	1.371	1.161	1.144	1.04	1.339	40.4	36.1	49.2	51.7	45.2	43.3	48.3	46.1	52.3	47.5	49.2	49.2	47	55.4	46.9	46.2	42	54.1
FALSE	High	[K].EFPQNLGGSDTCYFCQK.[R]	2xCarbamidomethyl [C12; C15]; 1xTMTpro [K17]; 1xTMTpro [N-Term]	1.72649e-05	1.05872e-05	1	1	1	Q8CJ19	Q8CJ19 [753-769]		0	2659.28	0.967	1.146	1.144	1.201	1.247	1.373	1.374	1.251	1.093	1.248	1.116	1.224	1.372	1.256	1.247	1.056	1.267	140	135.4	160.5	160.1	168.1	174.6	192.2	192.3	175.2	153	174.7	156.2	171.4	192.1	175.9	174.6	147.8	177.4
FALSE	High	[R].ENVDQEALLNYAR.[E]	1xTMTpro [N-Term]	7.67374e-07	1.05872e-05	1	1	1	Q8CJ19	Q8CJ19 [328-340]		0	1838.96	0.891	1.078	1.011	1.139	1.056	1.331	1.11	1.122	1.04	1.007	0.951	1.08	1.138	1.043	0.997	1.006	1.049	210.7	187.8	227.2	213.1	239.9	222.6	280.5	233.8	236.4	219.2	212.1	200.4	227.5	239.7	219.8	210.1	211.9	221
FALSE	High	[R].ENVDQEALLNYAR.[E]	1xDeamidated [Q5]; 1xTMTpro [N-Term]	2.17743e-07	1.05872e-05	1	1	1	Q8CJ19	Q8CJ19 [328-340]		0	1839.94	1.132	1.16	1.254	1.216	1.178	1.337	1.302	1.153	1.201	1.145	1.188	1.191	1.388	1.144	1.235	1.2	1.218	146.5	165.8	170	183.7	178.2	172.6	195.9	190.7	168.9	175.9	167.8	174.1	174.5	203.4	167.6	180.9	175.8	178.4
FALSE	High	[R].EATGIDLENIVYYK.[D]	1xTMTpro [K14]; 1xTMTpro [N-Term]	6.31322e-07	1.05872e-05	1	1	1	Q8CJ19	Q8CJ19 [280-293]		0	2236.24	0.877	1.001	1.105	1.12	1.061	1.22	0.995	1.002	0.984	0.943	0.991	1.14	1.094	1.155	0.956	0.905	0.937	156.1	136.9	156.2	172.5	174.9	165.6	190.5	155.3	156.4	153.6	147.2	154.7	177.9	170.7	180.3	149.3	141.2	146.2
FALSE	High	[R].GFLAAMDSAWMVR.[S]	1xTMTpro [N-Term]	2.21312e-05	1.05872e-05	1	1	1	Q8CJ19	Q8CJ19 [414-426]		0	1758.9	1.051	1.341	1.222	1.199	1.173	1.354	1.256	1.252	1.004	1.146	1.085	1.337	1.305	1.219	1.319	1.083	1.165	50.8	53.4	68.1	62.1	60.9	59.6	68.8	63.8	63.6	51	58.2	55.1	67.9	66.3	61.9	67	55	59.2
FALSE	High	[R].SHTAQSQGK.[E]	1xTMTpro [K9]; 1xTMTpro [N-Term]	0.000155471	4.26226e-05	1	1	2	Q8CJ19	Q8CJ19 [1626-1634]		0	1551.87	0.529	0.404	0.605	0.704	0.34	0.641	0.449	0.368	1.009	0.29	0.303	0.362	0.378	0.548	0.328	0.283	0.309	171.1	90.5	69.1	103.6	120.4	58.1	109.6	76.9	62.9	172.7	49.7	51.9	61.9	64.7	93.7	56.1	48.5	52.8
FALSE	High	[R].DSLVALLEEQR.[L]	1xTMTpro [N-Term]	0.0001423	4.26226e-05	1	1	1	Q8CJ19	Q8CJ19 [1959-1969]		0	1576.89	0.873	0.976	0.948	0.881	0.98	0.937	1.089	0.877	1	1.007	0.929	0.846	0.959	0.915	0.742	0.802	0.925	71.6	62.5	69.9	67.9	63.1	70.2	67.1	78	62.8	71.6	72.1	66.5	60.6	68.7	65.5	53.1	57.4	66.2
FALSE	High	[K].ILNEMLEVVEQR.[D]	1xTMTpro [N-Term]	0.000363718	4.26226e-05	1	1	1	Q8CJ19	Q8CJ19 [1947-1958]		0	1776.98	1.078	1.468	1.117	1.229	1.333	1.446	1.398	1.264	1.368	1.173	1.052	1.195	1.45	1.515	1.104	1.299	1.342	23.1	24.9	33.9	25.8	28.4	30.8	33.4	32.3	29.2	31.6	27.1	24.3	27.6	33.5	35	25.5	30	31
FALSE	High	[R].YESELMIFAR.[E]	1xTMTpro [N-Term]	0.000187229	4.26226e-05	1	1	2	Q8CJ19	Q8CJ19 [1901-1910]		0	1562.82	0.866	1.062	1.011	1.055	0.952	1.13	0.989	0.981	0.958	0.938	0.928	0.938	1.089	0.936	0.968	0.89	0.923	464.7	402.4	493.6	469.8	490.1	442.6	525.2	459.4	455.7	445.3	435.9	431.2	436.1	506.1	435	449.9	413.6	429
FALSE	High	[R].HLYDSGETK.[D]	1xTMTpro [K9]; 1xTMTpro [N-Term]	0.00046201	5.61991e-05	1	1	1	Q8CJ19	Q8CJ19 [486-494]		0	1657.9	0.791	0.849	0.982	0.942	0.82	0.951	0.872	0.828	0.937	0.749	0.733	0.853	0.898	0.871	0.739	0.701	0.768	419	331.4	355.8	411.5	394.8	343.5	398.3	365.2	346.8	392.8	313.9	307.3	357.2	376.3	364.9	309.7	293.8	322
FALSE	High	[R].LSAYAYDIEDGK.[F]	1xTMTpro [K12]; 1xTMTpro [N-Term]	0.000608118	5.61991e-05	1	1	1	Q8CJ19	Q8CJ19 [800-811]		0	1953.05	0.91	0.977	0.936	0.916	0.95	1.123	1.039	0.971	0.939	0.921	0.883	0.964	1.047	0.94	0.857	0.807	0.944	329	299.4	321.3	308.1	301.2	312.7	369.6	341.8	319.6	309	303	290.6	317.1	344.6	309.1	281.9	265.4	310.7
FALSE	High	[K].TSTPLTPLPVK.[S]	1xTMTpro [K11]; 1xTMTpro [N-Term]	0.000719719	6.48177e-05	1	1	1	Q8CJ19	Q8CJ19 [1287-1297]		0	1762.1																																				No Quan Values
FALSE	High	[K].AEVPEEQK.[A]	1xTMTpro [K8]; 1xTMTpro [N-Term]	0.00429134	0.000301896	1	1	1	Q8CJ19	Q8CJ19 [1205-1212]		0	1537.87	0.86	0.952	0.827	0.843	0.851	0.893	0.74	0.817	0.92	1.01	0.853	0.661	0.88	0.77	0.63	0.788	0.746	227.2	195.4	216.4	187.8	191.6	193.4	202.9	168.1	185.6	209.1	229.5	193.7	150.2	200	175	143.1	179.1	169.6
FALSE	High	[K].PSPGLPEDVVAK.[P]	1xTMTpro [K12]; 1xTMTpro [N-Term]	0.00612454	0.000386166	1	1	1	Q8CJ19	Q8CJ19 [1715-1726]		0	1817.07	0.941	1.043	1.057	1.016	0.926	1.159	0.998	1.038	1.072	1.003	1.05	0.977	1.08	0.956	0.962	0.943	0.937	358.9	337.7	374.5	379.4	364.7	332.2	415.9	358.2	372.4	384.8	360	376.8	350.7	387.6	343.2	345.2	338.3	336.4
FALSE	High	[K].ELGISPIMTGK.[E]	1xTMTpro [K11]; 1xTMTpro [N-Term]	0.00696875	0.000435192	1	1	1	Q8CJ19	Q8CJ19 [589-599]		0	1754.04	0.963	1.113	1.098	1.084	1.062	1.133	1.052	1.086	1.055	0.962	0.997	0.976	1.132	0.97	1.027	1.016	1.014	154.4	148.7	171.9	169.6	167.3	164	174.9	162.5	167.7	162.9	148.6	153.9	150.7	174.8	149.8	158.6	156.9	156.5
FALSE	High	[R].QLEQVEEK.[Q]	1xTMTpro [K8]; 1xTMTpro [N-Term]	0.00733693	0.000459128	1	1	1	Q8CJ19	Q8CJ19 [1848-1855]		0	1610.92	0.841	0.937	0.823	0.799	0.738	0.803	0.779	0.763	0.91	0.909	0.801	0.582	0.822	0.748	0.584	0.819	0.753	416.7	350.3	390.6	342.9	332.8	307.4	334.6	324.7	318.1	379	378.7	333.7	242.4	342.5	311.6	243.5	341.4	313.7
FALSE	High	[R].EPAQPPREEVR.[K]	1xTMTpro [N-Term]	0.0100546	0.000650824	1	1	1	Q8CJ19	Q8CJ19 [1500-1510]		1	1611.88	0.996	1.006	0.886	0.887	0.773	0.877	0.86	0.823	1.037	0.938	0.978	0.708	0.878	0.689	0.693	0.808	0.754	292.8	291.7	294.7	259.3	259.8	226.3	256.7	251.9	240.9	303.6	274.7	286.3	207.2	257.1	201.7	202.9	236.5	220.7
FALSE	High	[R].GEAGMGK.[K]	1xTMTpro [K7]; 1xTMTpro [N-Term]	0.0138304	0.00106323	1	1	1	Q8CJ19	Q8CJ19 [1872-1878]		0	1257.71	0.949	0.941	0.955	1.004	0.832	1.013	0.875	0.862	0.93	1.05	0.962	0.849	0.977	0.819	0.75	0.866	0.861	387.2	367.4	364.4	369.8	388.6	322	392.4	338.8	333.8	360	406.4	372.5	328.7	378.2	317.2	290.3	335.2	333.3
FALSE	High	[R].ELELEDR.[Q]	1xTMTpro [N-Term]	0.0138304	0.00106323	1	1	1	Q8CJ19	Q8CJ19 [1911-1917]		0	1207.65	0.942	1.112	1.025	1.029	1.013	1.105	0.984	1.075	1.109	1.038	1.015	0.929	1.088	0.936	0.871	0.884	0.94	442.1	416.4	491.4	453.2	454.9	447.9	488.4	435	475.2	490.5	458.7	448.6	410.8	480.9	413.9	385.2	390.6	415.5
FALSE	High	[K].EMASVGEPDK.[L]	1xTMTpro [K10]; 1xTMTpro [N-Term]	0.0160554	0.00130299	1	1	1	Q8CJ19	Q8CJ19 [600-609]		0	1670.89	0.805	0.951	0.914	0.918	0.817	1.057	0.96	0.99	0.897	0.949	0.926	0.931	0.986	0.834	0.859	0.853	0.914	292.8	235.8	278.4	267.5	268.8	239.2	309.5	281.2	290	262.5	277.9	271	272.6	288.6	244.3	251.4	249.9	267.7
FALSE	High	[R].NTTAEAK.[V]	1xTMTpro [K7]; 1xTMTpro [N-Term]	0.0180165	0.00155363	1	1	1	Q8CJ19	Q8CJ19 [253-259]		0	1342.78	0.874	0.997	0.956	0.931	0.936	1.114	1.036	0.982	0.917	0.877	0.955	0.888	1.042	0.927	0.853	0.893	0.939	820	716.4	817.4	783.6	763.3	767.4	913.4	849.5	805	752	719.5	782.7	728.4	854.6	760.1	699.2	732.6	769.6
FALSE	High	[R].NTLEGFR.[R]	1xTMTpro [N-Term]	0.0253761	0.00230936	2	2	2	Q8CJ19; Q8BML1	Q8CJ19 [227-233]; Q8BML1 [227-233]		0	1140.63	0.94	1.1	1.114	1.088	1.04	1.229	1.156	1.115	0.998	1.078	0.966	1.055	1.21	1.094	1.008	1.061	1.088	315.2	296.3	346.7	351.1	342.8	327.7	387.4	364.4	351.4	314.6	339.8	304.6	332.5	381.4	344.9	317.6	334.3	342.9	Shared
FALSE	High	[K].LMQEWFK.[L]	1xTMTpro [K7]; 1xTMTpro [N-Term]	0.0321066	0.00257166	1	1	1	Q8CJ19	Q8CJ19 [1884-1890]		0	1589.9	0.949	1.042	0.959	1.084	1.005	1.084	1.05	0.951	0.965	0.976	0.997	0.883	1.117	1.051	1.01	0.981	0.944	94.3	89.5	98.3	90.4	102.2	94.8	102.2	99	89.7	91	92	94	83.3	105.3	99.1	95.2	92.5	89
FALSE	High	[R].EPAQPPR.[E]	1xTMTpro [N-Term]	0.0437119	0.00315525	1	1	1	Q8CJ19	Q8CJ19 [1500-1506]		0	1098.62	0.86	0.992	0.772	0.774	0.69	0.794	0.788	0.758	0.963	1.04	0.974	0.587	0.867	0.72	0.511	0.693	0.701	349.2	300.3	346.3	269.6	270.3	241	277.1	275	264.7	336.3	363.3	340.2	205	302.6	251.3	178.6	242.1	244.7
FALSE	High	[K].ACTNTK.[C]	1xCarbamidomethyl [C2]; 1xTMTpro [K6]; 1xTMTpro [N-Term]	0.049778	0.00338496	1	1	2	Q8CJ19	Q8CJ19 [83-88]		0	1302.73	0.938	1.054	1.115	1.036	0.981	1.116	1.058	1.053	0.956	1.1	1.043	1.068	1.178	0.899	0.983	0.965	1.079	334.6	314	352.8	373.1	346.5	328.4	373.3	353.9	352.2	319.8	368	349	357.2	394	300.9	328.8	322.9	361
FALSE	High	[K].SYSVDK.[S]	1xTMTpro [K6]; 1xTMTpro [N-Term]	0.0961289	0.00565499	1	1	1	Q8CJ19	Q8CJ19 [1363-1368]		0	1306.75	0.9	1.049	0.986	0.92	0.932	1.013	0.963	1.041	1.029	0.912	0.923	0.878	1.014	0.917	0.787	0.862	0.868	456.5	411	478.8	449.9	419.9	425.3	462.4	439.5	475.4	469.6	416.2	421.3	401	463.1	418.6	359.3	393.4	396.1
FALSE	High	[R].LQSQAK.[V]	1xTMTpro [K6]; 1xTMTpro [N-Term]	0.154857	0.00974144	1	1	1	Q8CJ19	Q8CJ19 [1116-1121]		0	1282.8	0.872	0.911	0.931	1.034	0.892	1.092	0.952	0.943	0.968	0.83	0.877	0.962	1.012	0.897	0.87	0.836	0.911	353.2	308.1	321.9	328.9	365.1	315.1	385.6	336.3	333	341.8	293.1	309.7	339.9	357.6	316.8	307.3	295.4	321.9
FALSE	High	[KR].SFYHK.[KL]	1xTMTpro [K5]; 1xTMTpro [N-Term]	0.154857	0.00974144	1	2	1	Q8CJ19	Q8CJ19 [48-52]		0	1289.75	0.94	1.068	1.131	1.156	1.118	1.315	1.142	1.13	0.981	1.006	0.942	1.234	1.25	1.078	1.252	0.965	1.061	128.6	120.9	137.4	145.4	148.6	143.8	169.1	146.8	145.3	126.2	129.4	121.2	158.7	160.7	138.6	161	124.1	136.5
High	Master Protein	P54923	[Protein ADP-ribosylarginine] hydrolase OS=Mus musculus OX=10090 GN=Adprh PE=1 SV=1	0	129.888	54	15	38	15	362	40	5.76	150.69	15	0	0.931	1.042	1.03	1.076	1.036	1.197	1.067	1.072	0.965	0.941	0.967	1.041	1.141	0.994	0.989	0.968	1.027	8060.6	7505.6	8400.8	8300.3	8672.5	8353.8	9648.2	8596.8	8640.8	7782	7581.6	7798.5	8388.1	9198.9	8011.9	7975.3	7802.4
Checked	Confidence	Annotated Sequence	Modifications	Qvality PEP	Qvality q-value	# Protein Groups	# Proteins	# PSMs	Master Protein Accessions	Positions in Master Proteins	Modifications in Master Proteins	# Missed Cleavages	Theo. MH+ [Da]	Abundance Ratio: (F1, 127N) / (F1, 126)	Abundance Ratio: (F1, 127C) / (F1, 126)	Abundance Ratio: (F1, 128N) / (F1, 126)	Abundance Ratio: (F1, 128C) / (F1, 126)	Abundance Ratio: (F1, 129N) / (F1, 126)	Abundance Ratio: (F1, 129C) / (F1, 126)	Abundance Ratio: (F1, 130N) / (F1, 126)	Abundance Ratio: (F1, 130C) / (F1, 126)	Abundance Ratio: (F1, 131N) / (F1, 126)	Abundance Ratio: (F1, 131C) / (F1, 126)	Abundance Ratio: (F1, 132N) / (F1, 126)	Abundance Ratio: (F1, 132C) / (F1, 126)	Abundance Ratio: (F1, 133N) / (F1, 126)	Abundance Ratio: (F1, 133C) / (F1, 126)	Abundance Ratio: (F1, 134N) / (F1, 126)	Abundance Ratio: (F1, 134C) / (F1, 126)	Abundance Ratio: (F1, 135N) / (F1, 126)	Abundances (Grouped): F1, 126	Abundances (Grouped): F1, 127N	Abundances (Grouped): F1, 127C	Abundances (Grouped): F1, 128N	Abundances (Grouped): F1, 128C	Abundances (Grouped): F1, 129N	Abundances (Grouped): F1, 129C	Abundances (Grouped): F1, 130N	Abundances (Grouped): F1, 130C	Abundances (Grouped): F1, 131N	Abundances (Grouped): F1, 131C	Abundances (Grouped): F1, 132N	Abundances (Grouped): F1, 132C	Abundances (Grouped): F1, 133N	Abundances (Grouped): F1, 133C	Abundances (Grouped): F1, 134N	Abundances (Grouped): F1, 134C	Abundances (Grouped): F1, 135N	Quan Info
FALSE	High	[R].IPFNSHEGGCGAAMR.[A]	1xCarbamidomethyl [C10]; 1xTMTpro [N-Term]	4.512e-09	1.05872e-05	1	1	3	P54923	P54923 [125-139]		0	1907.92	0.887	1.014	0.989	1.046	0.948	1.115	0.975	0.98	0.966	0.894	0.924	0.961	1.057	0.896	0.883	1.046	0.908	1087	964.6	1101.7	1074.5	1137.2	1030.4	1211.5	1059.8	1065.8	1050.4	971.7	1004.6	1044.4	1149.1	974.2	959.7	1137.2	986.5
FALSE	High	[R].YVAAMVLSAAGDTLGYFNGK.[W]	1xDeamidated [N18]; 1xTMTpro [K20]; 1xTMTpro [N-Term]	1.28028e-09	1.05872e-05	1	1	6	P54923	P54923 [9-28]		0	2657.41	1.116	1.114	0.968	1.107	1.096	1.147	1.152	1.091	1.011	0.989	0.954	1.033	1.166	1.033	1.104	0.966	1.071	273	304.8	304	264.4	302.2	299.1	313	314.6	297.8	275.9	270.1	260.4	281.9	318.4	282.1	301.3	263.8	292.3
FALSE	High	[R].YVAAMVLSAAGDTLGYFNGK.[W]	1xDeamidated [N18]; 1xOxidation [M5]; 1xTMTpro [K20]; 1xTMTpro [N-Term]	2.21312e-05	1.05872e-05	1	1	1	P54923	P54923 [9-28]		0	2673.41	0.993	1.266	1.161	1.199	1.006	1.375	1.234	1.234	0.989	1.067	1.185	1.146	1.401	1.026	1.199	0.843	1.079	53.4	53	67.6	62	64	53.7	73.4	65.9	65.9	52.8	57	63.3	61.2	74.8	54.8	64	45	57.6
FALSE	High	[R].VSDDTVMHLATAEALMEAGQSPDLPR.[L]	1xOxidation [M]; 1xTMTpro [N-Term]	2.62641e-09	1.05872e-05	1	1	2	P54923	P54923 [58-83]		0	3074.51	1.073	1.179	1.215	1.175	1.227	1.281	1.216	1.23	1.1	0.982	0.995	1.206	1.289	1.097	1.194	1.09	1.081	206.5	221.5	243.5	251	242.6	253.3	264.6	251.1	254	227.1	202.8	205.5	249.1	266.2	226.6	246.6	225	223.2
FALSE	High	[K].ENLQHWSYFEK.[E]	1xTMTpro [K11]; 1xTMTpro [N-Term]	1.29016e-07	1.05872e-05	1	1	1	P54923	P54923 [220-230]		0	2089.1	0.915	1.057	1.017	1.056	1.025	1.232	1.07	1.103	0.977	0.946	1.037	1.066	1.226	1.023	1.071	0.965	1.114	487.7	446.4	515.3	495.9	515.2	499.7	600.7	522	537.9	476.4	461.5	505.9	519.9	597.9	498.9	522.1	470.6	543.3
FALSE	High	[R].APGGACMQNAMLLQPNR.[A]	1xCarbamidomethyl [C6]; 1xTMTpro [N-Term]	7.8204e-09	1.05872e-05	1	1	1	P54923	P54923 [103-119]		0	2133.07	0.966	1.013	1.046	1.149	1.05	1.172	1.056	1.133	1.048	0.968	0.999	1.158	1.11	1.003	1.096	1.048	1.034	140.3	135.5	142.1	146.7	161.2	147.3	164.4	148.2	158.9	147	135.8	140.2	162.5	155.8	140.7	153.7	147.1	145.1
FALSE	High	[R].APGGACMQNAMLLQPNR.[A]	1xCarbamidomethyl [C6]; 1xOxidation [M11]; 1xTMTpro [N-Term]	5.66427e-05	1.05872e-05	1	1	1	P54923	P54923 [103-119]		0	2149.06	0.873	1.016	1.01	1.122	1.039	1.15	1.096	1.07	0.994	1.074	1.048	1.001	1.093	1.025	0.908	0.918	0.997	177.7	155.1	180.5	179.5	199.4	184.7	204.4	194.8	190.1	176.7	190.9	186.2	177.9	194.3	182.1	161.4	163.2	177.2
FALSE	High	[R].DGETIHQQLAQMGDLEAIDVAR.[W]	1xTMTpro [N-Term]	1.17611e-08	1.05872e-05	1	1	2	P54923	P54923 [34-55]		0	2714.37	0.838	1.06	1.069	1.125	1.031	1.245	1.075	1.115	0.939	0.987	1.006	1.047	1.101	1.003	0.917	0.971	1.1	385.1	322.9	408.2	411.7	433.3	397.1	479.4	413.9	429.3	361.6	380.1	387.3	403.2	423.9	386.2	353.2	373.8	423.6
FALSE	High	[R].DGETIHQQLAQMGDLEAIDVAR.[W]	1xOxidation [M12]; 1xTMTpro [N-Term]	3.08112e-09	1.05872e-05	1	1	1	P54923	P54923 [34-55]		0	2730.37	0.873	1.133	1.23	1.153	1.177	1.304	1.425	1.265	1.333	1.142	1.182	1.166	1.41	1.271	0.914	1.127	1.218	79	69	89.5	97.2	91.1	93	103	112.6	99.9	105.3	90.2	93.4	92.1	111.4	100.4	72.2	89	96.2
FALSE	High	[K].GLMEVLPEAK.[K]	1xTMTpro [K10]; 1xTMTpro [N-Term]	1.02307e-05	1.05872e-05	1	1	2	P54923	P54923 [199-208]		0	1695	0.926	1.086	1.012	1.083	1.029	1.211	1.055	1.061	0.868	0.909	0.949	1.06	1.126	0.932	1.001	0.94	1.007	540.1	499.9	586.4	546.7	584.8	555.8	654	569.8	572.8	468.9	491.2	512.5	572.3	608	503.5	540.4	507.6	544.1
FALSE	High	[R].GILDGNSAPVFPQPFGVK.[E]	1xTMTpro [K18]; 1xTMTpro [N-Term]	9.45807e-08	1.05872e-05	1	1	2	P54923	P54923 [240-257]		0	2451.39	1.212	1.113	1.104	1.231	1.2	1.481	1.187	1.252	1.03	1.051	1.153	1.264	1.341	1.246	1.227	1.14	1.151	203.8	247.1	226.8	224.9	250.8	244.5	301.8	242	255.1	210	214.2	234.9	257.7	273.2	254	250	232.3	234.5
FALSE	High	[R].GILDGNSAPVFPQPFGVK.[E]	1xDeamidated [Q13]; 1xTMTpro [K18]; 1xTMTpro [N-Term]	0.00013735	4.26226e-05	1	1	1	P54923	P54923 [240-257]		0	2452.37	1.008	1.272	1.181	1.034	1.145	1.29	1.086	1.097	1.053	1.034	1.062	1.189	1.215	1.199	1.139	1.155	1.177	130	131	165.3	153.5	134.4	148.9	167.7	141.2	142.6	136.9	134.4	138.1	154.6	157.9	155.9	148.1	150.2	153
FALSE	High	[K].GVNPANYEK.[L]	1xTMTpro [K9]; 1xTMTpro [N-Term]	0.00032416	4.26226e-05	1	1	3	P54923	P54923 [327-335]		0	1599.9	0.826	0.946	1.016	1.126	1.007	1.199	1.053	1.01	0.981	0.956	0.96	1.001	1.049	0.996	0.899	0.941	1.045	464.2	383.6	439	471.8	522.8	467.5	556.5	488.9	468.9	455.5	443.7	445.5	464.7	487.1	462.4	417.2	436.8	485.2
FALSE	High	[R].IPFNSHEGGCGAAMR.[A]	1xCarbamidomethyl [C10]; 1xOxidation [M14]; 1xTMTpro [N-Term]	0.000182323	4.26226e-05	1	1	1	P54923	P54923 [125-139]		0	1923.91	0.947	1.127	1.083	1.131	1.082	1.287	1.149	1.073	0.973	1.053	1.088	1.154	1.285	1.087	1.132	0.898	0.971	256.5	242.8	289	277.7	290.2	277.5	330	294.8	275.3	249.7	270.1	279	295.9	329.7	278.8	290.4	230.3	249.1
FALSE	High	[K].YITQSGYFVK.[E]	1xDeamidated [Q4]; 1xTMTpro [K10]; 1xTMTpro [N-Term]	0.000310119	4.26226e-05	1	1	1	P54923	P54923 [210-219]		0	1815.02	0.908	1.119	1.091	1.144	1.097	1.235	1.166	1.126	1.028	0.962	1.012	1.121	1.218	1.049	1.113	0.978	1.098	364.8	331.3	408.2	398.1	417.5	400.1	450.5	425.2	410.8	375.1	351	369.2	408.8	444.2	382.8	406.2	356.8	400.4
FALSE	High	[R].DCMGDMDGR.[A]	1xCarbamidomethyl [C2]; 1xTMTpro [N-Term]	0.00153011	6.48177e-05	1	1	2	P54923	P54923 [94-102]		0	1360.56	0.911	1.03	0.992	1.032	1.07	1.126	0.99	1.054	0.993	0.991	0.951	0.986	1.1	1.014	0.954	0.905	1.034	332.4	302.8	342.4	329.9	343	355.6	374.2	329	350.4	330	329.3	316.2	327.9	365.7	336.9	317.1	300.7	343.8
FALSE	High	[R].ALYSLGSK.[E]	1xTMTpro [K8]; 1xTMTpro [N-Term]	0.000829473	6.48177e-05	1	1	1	P54923	P54923 [348-355]		0	1446.88	0.957	0.94	0.983	0.97	0.933	1.112	1.007	1.051	0.889	0.826	0.849	0.934	1.097	0.873	0.922	0.873	0.967	913.8	874.3	859.2	898.5	886.2	852.3	1016.3	920.3	960.7	812.2	755.2	775.7	853.3	1002.8	797.8	842.7	798	883.3
FALSE	High	[K].YITQSGYFVK.[E]	1xTMTpro [K10]; 1xTMTpro [N-Term]	0.00227956	0.000105184	1	1	2	P54923	P54923 [210-219]		0	1814.03	0.828	0.989	0.991	1.041	0.977	1.167	0.982	1.02	1.015	0.931	0.853	0.971	1.076	0.935	0.928	0.891	0.892	397.7	329.1	393.4	394.1	414.1	388.6	464.3	390.4	405.6	403.5	370.4	339.1	386.1	428.1	371.9	369	354.2	354.6
FALSE	High	[R].AMCIGLR.[F]	1xCarbamidomethyl [C3]; 1xTMTpro [N-Term]	0.0331658	0.00262254	1	1	1	P54923	P54923 [140-146]		0	1124.62	0.901	1.014	0.984	1.046	0.998	1.192	1.051	1.015	0.876	0.896	0.955	1.05	1.046	0.959	0.939	0.918	0.993	743	669.7	753.2	730.8	777.2	741.6	886	780.6	754.2	651	665.7	709.4	780.2	777.5	712.4	697.4	682.2	737.7
FALSE	High	[K].SPWQWGK.[G]	1xTMTpro [K7]; 1xTMTpro [N-Term]	0.0368569	0.00278487	1	1	2	P54923	P54923 [192-198]		0	1496.85	1.058	1.176	1.153	1.132	1.29	1.288	1.18	1.275	1.064	1.003	1.06	1.156	1.336	1.215	1.134	1.032	1.242	381.7	404	448.9	440	431.9	492.5	491.5	450.3	486.8	406.2	382.9	404.5	441.3	509.9	463.9	433	393.8	473.9
FALSE	High	[R].LYSLLAK.[H]	1xTMTpro [K7]; 1xTMTpro [N-Term]	0.0455239	0.00322582	1	1	2	P54923	P54923 [84-90]		0	1415.91	0.942	0.986	1.019	1.069	1.063	1.221	1.087	1.034	0.925	0.933	0.965	1.023	1.181	1.006	0.97	1.004	1.076	442.9	417.2	436.6	451.4	473.4	470.6	541	481.4	458	409.8	413.4	427.6	453.1	523	445.6	429.6	444.8	476.6
High	Master Protein	Q8BFP9	[Pyruvate dehydrogenase (acetyl-transferring)] kinase isozyme 1, mitochondrial OS=Mus musculus OX=10090 GN=Pdk1 PE=1 SV=2	0	103.605	44	15	23	14	434	49	8.19	93.07	15	1	0.783	0.991	0.902	1.114	0.952	1.149	0.915	0.96	0.897	0.894	0.937	0.945	0.979	0.895	0.839	0.919	0.872	4736.3	3708.7	4693.1	4274	5276.7	4510	5443.8	4334	4545	4247.7	4235.8	4438.8	4477.8	4636.9	4237.1	3974.4	4350.6
Checked	Confidence	Annotated Sequence	Modifications	Qvality PEP	Qvality q-value	# Protein Groups	# Proteins	# PSMs	Master Protein Accessions	Positions in Master Proteins	Modifications in Master Proteins	# Missed Cleavages	Theo. MH+ [Da]	Abundance Ratio: (F1, 127N) / (F1, 126)	Abundance Ratio: (F1, 127C) / (F1, 126)	Abundance Ratio: (F1, 128N) / (F1, 126)	Abundance Ratio: (F1, 128C) / (F1, 126)	Abundance Ratio: (F1, 129N) / (F1, 126)	Abundance Ratio: (F1, 129C) / (F1, 126)	Abundance Ratio: (F1, 130N) / (F1, 126)	Abundance Ratio: (F1, 130C) / (F1, 126)	Abundance Ratio: (F1, 131N) / (F1, 126)	Abundance Ratio: (F1, 131C) / (F1, 126)	Abundance Ratio: (F1, 132N) / (F1, 126)	Abundance Ratio: (F1, 132C) / (F1, 126)	Abundance Ratio: (F1, 133N) / (F1, 126)	Abundance Ratio: (F1, 133C) / (F1, 126)	Abundance Ratio: (F1, 134N) / (F1, 126)	Abundance Ratio: (F1, 134C) / (F1, 126)	Abundance Ratio: (F1, 135N) / (F1, 126)	Abundances (Grouped): F1, 126	Abundances (Grouped): F1, 127N	Abundances (Grouped): F1, 127C	Abundances (Grouped): F1, 128N	Abundances (Grouped): F1, 128C	Abundances (Grouped): F1, 129N	Abundances (Grouped): F1, 129C	Abundances (Grouped): F1, 130N	Abundances (Grouped): F1, 130C	Abundances (Grouped): F1, 131N	Abundances (Grouped): F1, 131C	Abundances (Grouped): F1, 132N	Abundances (Grouped): F1, 132C	Abundances (Grouped): F1, 133N	Abundances (Grouped): F1, 133C	Abundances (Grouped): F1, 134N	Abundances (Grouped): F1, 134C	Abundances (Grouped): F1, 135N	Quan Info
FALSE	High	[K].LYSLEGYGTDAVIYIK.[A]	1xTMTpro [K16]; 1xTMTpro [N-Term]	3.13256e-07	1.05872e-05	1	1	1	Q8BFP9	Q8BFP9 [373-388]		0	2413.35	0.643	0.879	0.748	0.984	0.831	1.06	0.8	0.795	0.758	0.779	0.784	0.857	0.841	0.728	0.707	0.749	0.713	262.4	168.7	230.7	196.3	258.2	218.1	278.2	209.8	208.5	199	204.5	205.8	225	220.8	191.1	185.4	196.5	187.1
FALSE	High	[K].HIGSINPNCDVVEVIK.[D]	1xCarbamidomethyl [C9]; 1xTMTpro [K16]; 1xTMTpro [N-Term]	4.55759e-11	1.05872e-05	1	1	1	Q8BFP9	Q8BFP9 [213-228]		0	2402.34	0.785	0.936	0.858	1.142	0.922	1.045	0.903	0.929	0.953	0.952	0.885	0.949	0.983	0.851	0.834	0.867	0.863	240.8	189.1	225.5	206.7	274.9	222.1	251.7	217.4	223.7	229.4	229.3	213.2	228.4	236.7	205	200.8	208.8	207.9
FALSE	High	[R].HNDVIPTMAQGVTEYK.[E]	1xTMTpro [K16]; 1xTMTpro [N-Term]	2.80875e-10	1.05872e-05	1	1	1	Q8BFP9	Q8BFP9 [149-164]		0	2411.29	0.772	1.007	0.886	1.158	0.954	1.287	0.937	1.027	1.021	0.906	1.023	0.993	0.935	0.967	0.882	0.896	0.825	195.9	151.3	197.2	173.6	226.9	186.9	252.1	183.6	201.2	200.1	177.5	200.4	194.6	183.2	189.4	172.8	175.6	161.6
FALSE	High	[R].HNDVIPTMAQGVTEYK.[E]	1xDeamidated [Q10]; 1xTMTpro [K16]; 1xTMTpro [N-Term]	2.85218e-06	1.05872e-05	1	1	2	Q8BFP9	Q8BFP9 [149-164]		0	2412.27	0.947	0.984	1.124	1.142	1.115	1.226	1.069	1.112	1.167	1.152	1.084	1.032	1.169	1.187	1.014	1.229	0.954	199	188.4	195.9	223.7	227.2	221.9	244	212.8	221.3	232.2	229.3	215.7	205.4	232.7	236.3	201.7	244.6	189.8
FALSE	High	[R].LCDLYYVNSPELELEELNAK.[S]	1xCarbamidomethyl [C2]; 1xTMTpro [K20]; 1xTMTpro [N-Term]	1.47377e-07	1.05872e-05	1	1	3	Q8BFP9	Q8BFP9 [237-256]		0	3020.58	0.821	1.085	0.997	1.266	1.015	1.293	1.012	1.117	0.921	0.946	0.987	1.143	1.093	1.049	1.033	0.926	0.944	311.1	255.5	337.5	310.2	393.9	315.9	402.2	314.8	347.5	286.5	294.4	307.1	355.5	340	326.4	321.4	288.1	293.7
FALSE	High	[K].QFLDFGSVNACEK.[T]	1xCarbamidomethyl [C11]; 1xTMTpro [K13]; 1xTMTpro [N-Term]	3.01851e-05	1.05872e-05	1	1	1	Q8BFP9	Q8BFP9 [61-73]		0	2123.11	0.853	1.127	1.019	1.182	1.075	1.219	1.007	1.068	1.041	0.978	0.97	1.076	1.109	1.045	0.943	0.961	0.896	252.5	215.3	284.6	257.2	298.4	271.5	307.9	254.3	269.7	262.9	246.9	244.9	271.7	280	263.9	238.1	242.6	226.3
FALSE	High	[K].ESFGVDPVTSQNVQYFLDR.[F]	1xTMTpro [N-Term]	1.4115e-09	1.05872e-05	1	1	1	Q8BFP9	Q8BFP9 [165-183]		0	2505.26	0.825	1.024	0.866	1.114	0.929	1.101	0.983	0.923	0.803	0.911	0.92	1.015	0.923	0.894	0.78	0.831	0.871	117.5	96.9	120.3	101.8	130.9	109.2	129.4	115.5	108.5	94.4	107.1	108.1	119.3	108.4	105.1	91.6	97.6	102.4
FALSE	High	[K].ESFGVDPVTSQNVQYFLDR.[F]	1xDeamidated [Q11]; 1xTMTpro [N-Term]	6.79362e-11	1.05872e-05	1	1	1	Q8BFP9	Q8BFP9 [165-183]		0	2506.24	0.783	1.041	0.773	1.271	0.882	1.209	0.824	0.984	0.926	0.866	0.955	1.014	0.959	0.833	0.868	0.89	0.787	51.6	40.4	53.7	39.9	65.6	45.5	62.4	42.5	50.8	47.8	44.7	49.3	52.3	49.5	43	44.8	45.9	40.6
FALSE	High	[K].ANHEADDWCVPSR.[E]	1xCarbamidomethyl [C9]; 1xTMTpro [N-Term]	7.08491e-07	1.05872e-05	1	1	1	Q8BFP9	Q8BFP9 [411-423]		0	1860.86	0.855	0.957	0.904	0.98	0.957	1.079	0.888	0.948	0.916	0.906	0.993	0.959	1.025	0.96	0.839	0.911	0.926	280.2	239.7	268.1	253.3	274.5	268.1	302.3	248.8	265.5	256.7	253.9	278.1	268.7	287.3	269	235.2	255.3	259.5
FALSE	High	[R].AVPLAGFGYGLPISR.[L]	1xTMTpro [N-Term]	3.07747e-07	1.05872e-05	1	1	1	Q8BFP9	Q8BFP9 [347-361]		0	1822.05	1.057	1.159	1.186	1.391	1.303	1.56	1.249	1.44	1.235	1.018	1.103	1.335	1.336	1.202	1.352	1.213	1.214	87.2	92.2	101.1	103.4	121.3	113.6	136	108.9	125.6	107.7	88.8	96.2	116.4	116.5	104.8	117.9	105.8	105.9
FALSE	High	[R].HNDVIPTMAQGVTEYK.[E]	1xOxidation [M8]; 1xTMTpro [K16]; 1xTMTpro [N-Term]	0.000101647	2.8808e-05	1	1	1	Q8BFP9	Q8BFP9 [149-164]		0	2427.28	0.774	1.005	0.967	0.985	0.999	1.054	0.925	0.927	0.93	1.002	0.788	0.896	1.106	0.891	0.845	0.967	0.884	85.3	66	85.7	82.5	84	85.2	89.9	78.9	79.1	79.3	85.5	67.2	76.4	94.3	76	72.1	82.5	75.4
FALSE	High	[K].EISLLPDNLLR.[T]	1xTMTpro [N-Term]	0.00028891	4.26226e-05	1	1	3	Q8BFP9	Q8BFP9 [93-103]		0	1586.94	0.759	1.053	0.961	1.124	0.992	1.16	0.943	0.959	0.931	0.889	0.898	0.971	1.028	0.916	0.911	0.997	0.938	559.7	424.8	589.2	538	629.3	555.5	649.4	527.6	537	521	497.3	502.8	543.7	575.4	512.9	509.7	557.8	524.8
FALSE	High	[K].TIYEFTDTVIR.[I]	1xTMTpro [N-Term]	0.00197864	6.48177e-05	1	1	1	Q8BFP9	Q8BFP9 [134-144]		0	1661.91	0.917	1.116	1.074	1.096	1.088	1.293	1.021	1.113	0.976	1.014	0.992	1.099	1.187	1.085	1.007	0.893	1.022	110	100.9	122.8	118.1	120.6	119.7	142.2	112.3	122.4	107.4	111.5	109.1	120.9	130.6	119.4	110.8	98.2	112.4
FALSE	High	[K].ALSTESVER.[L]	1xTMTpro [N-Term]	0.000739127	6.48177e-05	1	1	1	Q8BFP9	Q8BFP9 [389-397]		0	1295.71	0.65	0.815	0.709	0.992	0.783	1.007	0.696	0.792	0.763	0.727	0.834	0.804	0.788	0.726	0.673	0.762	0.743	280.2	182.1	228.3	198.7	278	219.4	282.1	195	221.9	213.7	203.8	233.8	225.3	220.7	203.4	188.6	213.5	208.2
FALSE	High	[R].LYAQYFQGDLK.[L]	1xTMTpro [K11]; 1xTMTpro [N-Term]	0.00107291	6.48177e-05	1	1	1	Q8BFP9	Q8BFP9 [362-372]		0	1954.09																																				No Quan Values
FALSE	High	[K].DGYENAR.[R]	1xTMTpro [N-Term]	0.0260015	0.00235113	1	1	1	Q8BFP9	Q8BFP9 [229-235]		0	1128.56	0.686	1.034	0.804	1.07	0.865	1.011	0.835	0.867	0.86	0.992	1.143	0.821	0.894	0.795	0.587	0.853	0.898	442	303.2	457.2	355.5	473.1	382.5	447	368.9	383.3	380	438.3	505.3	363	395.1	351.6	259.6	377	397.1
FALSE	High	[R].GGGVPLR.[KI]	1xTMTpro [N-Term]	0.084725	0.00494352	2	3	1	Q9JK42; Q8BFP9	Q9JK42 [292-298]; Q8BFP9 [318-324]		0	959.596	0.658	1	0.929	1.147	0.98	1.142	0.915	0.947	0.875	0.891	0.975	1.006	1.021	0.945	0.9	0.969	0.869	193.7	127.4	193.7	180	222.2	189.9	221.3	177.3	183.4	169.4	172.6	188.8	194.9	197.8	183	174.4	187.7	168.4	Shared
FALSE	High	[K].SAEDAK.[T]	1xTMTpro [K6]; 1xTMTpro [N-Term]	0.142876	0.00899144	1	1	1	Q8BFP9	Q8BFP9 [128-133]		0	1228.7	0.812	0.939	0.876	1.122	0.923	1.167	0.905	0.933	0.806	0.797	0.856	0.859	0.907	0.803	0.796	0.912	0.813	1067.2	866.8	1001.6	935.1	1197.7	985	1245.7	965.6	995.6	860.2	850.4	913	916.3	967.9	856.8	849.5	973.1	867.4
High	Master Protein	Q9JK42	[Pyruvate dehydrogenase (acetyl-transferring)] kinase isozyme 2, mitochondrial OS=Mus musculus OX=10090 GN=Pdk2 PE=1 SV=2	0	65.102	41	12	13	11	407	46	6.61	56.2	12	0	0.946	1.101	1.179	1.178	1.084	1.226	1.174	1.075	1.037	1.033	1.047	1.168	1.234	1.036	1.073	1.011	1.03	2119.8	2004.8	2334.9	2498.3	2496.4	2298.2	2598.6	2488.2	2278.5	2198.4	2190.4	2219.4	2476.3	2616.6	2195.3	2273.7	2143.6
Checked	Confidence	Annotated Sequence	Modifications	Qvality PEP	Qvality q-value	# Protein Groups	# Proteins	# PSMs	Master Protein Accessions	Positions in Master Proteins	Modifications in Master Proteins	# Missed Cleavages	Theo. MH+ [Da]	Abundance Ratio: (F1, 127N) / (F1, 126)	Abundance Ratio: (F1, 127C) / (F1, 126)	Abundance Ratio: (F1, 128N) / (F1, 126)	Abundance Ratio: (F1, 128C) / (F1, 126)	Abundance Ratio: (F1, 129N) / (F1, 126)	Abundance Ratio: (F1, 129C) / (F1, 126)	Abundance Ratio: (F1, 130N) / (F1, 126)	Abundance Ratio: (F1, 130C) / (F1, 126)	Abundance Ratio: (F1, 131N) / (F1, 126)	Abundance Ratio: (F1, 131C) / (F1, 126)	Abundance Ratio: (F1, 132N) / (F1, 126)	Abundance Ratio: (F1, 132C) / (F1, 126)	Abundance Ratio: (F1, 133N) / (F1, 126)	Abundance Ratio: (F1, 133C) / (F1, 126)	Abundance Ratio: (F1, 134N) / (F1, 126)	Abundance Ratio: (F1, 134C) / (F1, 126)	Abundance Ratio: (F1, 135N) / (F1, 126)	Abundances (Grouped): F1, 126	Abundances (Grouped): F1, 127N	Abundances (Grouped): F1, 127C	Abundances (Grouped): F1, 128N	Abundances (Grouped): F1, 128C	Abundances (Grouped): F1, 129N	Abundances (Grouped): F1, 129C	Abundances (Grouped): F1, 130N	Abundances (Grouped): F1, 130C	Abundances (Grouped): F1, 131N	Abundances (Grouped): F1, 131C	Abundances (Grouped): F1, 132N	Abundances (Grouped): F1, 132C	Abundances (Grouped): F1, 133N	Abundances (Grouped): F1, 133C	Abundances (Grouped): F1, 134N	Abundances (Grouped): F1, 134C	Abundances (Grouped): F1, 135N	Quan Info
FALSE	High	[R].HYQTIQEAGDWCVPSTEPK.[N]	1xCarbamidomethyl [C12]; 1xTMTpro [K19]; 1xTMTpro [N-Term]	6.94186e-10	1.05872e-05	1	1	1	Q9JK42	Q9JK42 [381-399]		0	2854.43	1.056	0.986	1.186	1.177	1.07	1.164	1.193	1.065	1.205	0.945	1.066	1.094	1.207	1.071	1.014	0.901	0.976	122.8	129.7	121.1	145.7	144.5	131.4	143	146.5	130.8	148	116	130.9	134.3	148.2	131.5	124.5	110.6	119.8
FALSE	High	[K].HIGSIDPNCSVSDVVK.[D]	1xCarbamidomethyl [C9]; 1xTMTpro [K16]; 1xTMTpro [N-Term]	6.57426e-08	1.05872e-05	1	1	1	Q9JK42	Q9JK42 [187-202]		0	2335.26	0.994	1.032	1.14	1.09	1.001	1.1	1.12	0.972	1.124	1.083	0.982	1.106	1.173	0.947	1.043	0.949	0.974	319.8	318	330	364.5	348.7	320	351.9	358.1	310.8	359.4	346.5	314.2	353.6	375.2	303	333.7	303.4	311.5
FALSE	High	[R].HNDVVPTMAQGVLEYK.[D]	1xTMTpro [K16]; 1xTMTpro [N-Term]	1.60431e-08	1.05872e-05	1	1	1	Q9JK42	Q9JK42 [123-138]		0	2409.31	0.942	1.094	1.177	1.046	1.075	1.175	1.133	1.047	1.014	1.015	1.051	1.121	1.11	1.023	1.035	0.959	0.998	199.3	187.8	218.1	234.6	208.5	214.3	234.1	225.9	208.6	202	202.3	209.4	223.5	221.2	203.9	206.2	191.2	198.9
FALSE	High	[K].IMVALGEEDLSIK.[M]	1xTMTpro [K13]; 1xTMTpro [N-Term]	1.71125e-05	1.05872e-05	1	1	1	Q9JK42	Q9JK42 [275-287]		0	2026.17	0.904	1.068	1.167	1.246	1.155	1.258	1.27	1.195	0.99	1.023	1.034	1.202	1.259	1.106	1.038	1.017	1.088	167.3	151.3	178.7	195.2	208.5	193.2	210.4	212.4	200	165.7	171.1	173	201.1	210.7	185.1	173.6	170.1	182.1
FALSE	High	[R].VLGTPSVQLVQSWYVQSLLDIMEFLDK.[D]	1xTMTpro [K27]; 1xTMTpro [N-Term]	1.75988e-07	1.05872e-05	1	1	1	Q9JK42	Q9JK42 [75-101]		0	3717.05	0.868	1.038	1.101	1.05	1.22	1.214	0.899	0.962	0.881	1.063	0.956	1.138	0.887	0.881	0.994	0.887	1.031	15.9	13.8	16.5	17.5	16.7	19.4	19.3	14.3	15.3	14	16.9	15.2	18.1	14.1	14	15.8	14.1	16.4
FALSE	High	[R].TLSQFTDALVTIR.[N]	1xTMTpro [N-Term]	1.89883e-08	1.05872e-05	1	1	2	Q9JK42	Q9JK42 [108-120]		0	1769.01	0.996	1.258	1.232	1.214	1.246	1.34	1.181	1.173	1.041	1.075	1.156	1.186	1.351	1.172	1.233	1.119	1.14	267.6	266.5	336.6	329.8	324.9	333.4	358.5	316.1	314	278.6	287.6	309.3	317.3	361.6	313.6	329.9	299.5	305.1
FALSE	High	[K].DTYGDDPVSNQNIQYFLDR.[F]	1xTMTpro [N-Term]	2.98153e-06	1.05872e-05	1	1	1	Q9JK42	Q9JK42 [139-157]		0	2564.22	0.929	1.231	1.182	1.276	1.196	1.384	1.207	1.252	1.117	1.146	1.103	1.23	1.318	1.078	1.046	1.137	1.135	155.9	144.9	191.9	184.3	198.9	186.4	215.7	188.2	195.2	174.2	178.6	171.9	191.7	205.4	168.1	163.1	177.3	176.9
FALSE	High	[R].ATVESHESSLTLPPIK.[I]	1xTMTpro [K16]; 1xTMTpro [N-Term]	0.000487241	5.61991e-05	1	1	1	Q9JK42	Q9JK42 [259-274]		0	2317.33	0.815	0.95	1.055	1.013	0.918	1.064	1.048	0.891	0.961	0.951	0.885	0.973	1.005	0.908	0.931	0.919	0.893	191.7	156.3	182.1	202.2	194.1	175.9	204	200.9	170.8	184.2	182.3	169.6	186.5	192.7	174.1	178.4	176.1	171.2
FALSE	High	[K].EINLLPDR.[V]	1xTMTpro [N-Term]	0.00633947	0.000398365	1	1	1	Q9JK42	Q9JK42 [67-74]		0	1273.74	0.981	1.175	1.252	1.217	1.136	1.259	1.302	1.145	1.038	1.082	1.168	1.272	1.379	1.092	1.161	1.184	1.127	194.3	190.7	228.3	243.2	236.4	220.7	244.7	252.9	222.4	201.6	210.2	227	247.2	268	212.2	225.5	230	219
FALSE	High	[K].YIEHFSK.[F]	1xTMTpro [K7]; 1xTMTpro [N-Term]	0.0230187	0.0020826	1	1	1	Q9JK42	Q9JK42 [19-25]		0	1531.88	0.9	1.058	1.22	1.368	0.999	1.222	1.095	0.951	0.934	0.949	1.052	1.339	1.209	0.98	1.046	0.917	0.994	212.7	191.4	225.1	259.6	290.9	212.5	259.9	233	202.3	198.7	201.8	223.8	284.9	257.2	208.5	222.4	195.1	211.4
FALSE	High	[K].TSFTFLR.[Q]	1xTMTpro [N-Term]	0.0409613	0.00296737	1	1	1	Q9JK42	Q9JK42 [48-54]		0	1175.67	0.934	1.125	1.181	1.19	1.068	1.31	1.247	1.131	0.998	1.017	1.01	1.167	1.33	1.032	1.103	1.014	0.996	272.5	254.4	306.5	321.7	324.3	291	357.1	339.9	308.3	272	277.1	275.1	318.1	362.3	281.3	300.6	276.2	271.5
FALSE	High	[R].GGGVPLR.[KI]	1xTMTpro [N-Term]	0.084725	0.00494352	2	3	1	Q9JK42; Q8BFP9	Q9JK42 [292-298]; Q8BFP9 [318-324]		0	959.596	0.658	1	0.929	1.147	0.98	1.142	0.915	0.947	0.875	0.891	0.975	1.006	1.021	0.945	0.9	0.969	0.869	193.7	127.4	193.7	180	222.2	189.9	221.3	177.3	183.4	169.4	172.6	188.8	194.9	197.8	183	174.4	187.7	168.4	Shared
High	Master Protein	Q922H2	[Pyruvate dehydrogenase (acetyl-transferring)] kinase isozyme 3, mitochondrial OS=Mus musculus OX=10090 GN=Pdk3 PE=1 SV=1	0	48.549	28	10	13	10	415	47.9	8.82	47.53	10	0	0.893	1.037	0.98	1.042	0.978	1.133	1	0.987	0.965	0.956	0.952	1.017	1.039	0.945	0.929	0.88	0.933	2559.1	2286.2	2654.4	2507.6	2666.1	2503.2	2900.1	2558.6	2527.1	2468.8	2447	2436.9	2603.2	2658.4	2418.6	2377.7	2250.9
Checked	Confidence	Annotated Sequence	Modifications	Qvality PEP	Qvality q-value	# Protein Groups	# Proteins	# PSMs	Master Protein Accessions	Positions in Master Proteins	Modifications in Master Proteins	# Missed Cleavages	Theo. MH+ [Da]	Abundance Ratio: (F1, 127N) / (F1, 126)	Abundance Ratio: (F1, 127C) / (F1, 126)	Abundance Ratio: (F1, 128N) / (F1, 126)	Abundance Ratio: (F1, 128C) / (F1, 126)	Abundance Ratio: (F1, 129N) / (F1, 126)	Abundance Ratio: (F1, 129C) / (F1, 126)	Abundance Ratio: (F1, 130N) / (F1, 126)	Abundance Ratio: (F1, 130C) / (F1, 126)	Abundance Ratio: (F1, 131N) / (F1, 126)	Abundance Ratio: (F1, 131C) / (F1, 126)	Abundance Ratio: (F1, 132N) / (F1, 126)	Abundance Ratio: (F1, 132C) / (F1, 126)	Abundance Ratio: (F1, 133N) / (F1, 126)	Abundance Ratio: (F1, 133C) / (F1, 126)	Abundance Ratio: (F1, 134N) / (F1, 126)	Abundance Ratio: (F1, 134C) / (F1, 126)	Abundance Ratio: (F1, 135N) / (F1, 126)	Abundances (Grouped): F1, 126	Abundances (Grouped): F1, 127N	Abundances (Grouped): F1, 127C	Abundances (Grouped): F1, 128N	Abundances (Grouped): F1, 128C	Abundances (Grouped): F1, 129N	Abundances (Grouped): F1, 129C	Abundances (Grouped): F1, 130N	Abundances (Grouped): F1, 130C	Abundances (Grouped): F1, 131N	Abundances (Grouped): F1, 131C	Abundances (Grouped): F1, 132N	Abundances (Grouped): F1, 132C	Abundances (Grouped): F1, 133N	Abundances (Grouped): F1, 133C	Abundances (Grouped): F1, 134N	Abundances (Grouped): F1, 134C	Abundances (Grouped): F1, 135N	Quan Info
FALSE	High	[K].MLCEQYYLVAPELEVEEFNAK.[A]	1xCarbamidomethyl [C3]; 1xDeamidated [N19]; 1xTMTpro [K21]; 1xTMTpro [N-Term]	4.46685e-07	1.05872e-05	1	1	2	Q922H2	Q922H2 [206-226]		0	3184.61																																				No Quan Values
FALSE	High	[K].ISDLGGGVPLR.[K]	1xTMTpro [N-Term]	8.21809e-05	1.05872e-05	1	1	1	Q922H2	Q922H2 [285-295]		0	1387.82	0.936	1.112	1.045	1.058	1.087	1.22	1.068	1.019	0.967	1.061	0.94	1.076	1.071	0.992	1.005	0.922	0.983	330.1	308.9	367	344.8	349.2	358.7	402.6	352.6	336.3	319.3	350.2	310.3	355.2	353.5	327.6	331.6	304.2	324.6
FALSE	High	[K].HIGSIDPTCNVADVVK.[D]	1xCarbamidomethyl [C9]; 1xTMTpro [K16]; 1xTMTpro [N-Term]	5.52666e-07	1.05872e-05	1	1	1	Q922H2	Q922H2 [183-198]		0	2333.28																																				No Quan Values
FALSE	High	[K].TTPEADDWSNPSSEPR.[D]	1xTMTpro [N-Term]	6.13457e-05	1.05872e-05	1	1	1	Q922H2	Q922H2 [382-397]		0	2092.97	0.887	1.092	1.034	1.013	1.025	1.186	1.077	1.107	0.989	0.975	1.004	0.95	1.016	0.985	0.908	0.902	0.948	258.2	229.1	281.9	267.1	261.6	264.7	306.2	278.1	285.9	255.3	251.8	259.2	245.3	262.4	254.2	234.5	233	244.8
FALSE	High	[R].AAPLAGFGYGLPISR.[L]	1xTMTpro [N-Term]	8.88862e-08	1.05872e-05	1	1	3	Q922H2	Q922H2 [318-332]		0	1794.02	0.918	1.06	1.037	1.107	1.041	1.237	1.17	1.1	1.001	0.967	0.994	1.195	1.163	1.065	1.11	0.957	1.03	515	472.9	545.8	534	570.1	536.2	637.1	602.5	566.6	515.6	497.8	511.7	615.6	599.2	548.5	571.8	492.8	530.7
FALSE	High	[K].ALSSESFER.[L]	1xTMTpro [N-Term]	0.00155749	6.48177e-05	1	1	1	Q922H2	Q922H2 [360-368]		0	1329.7	0.843	1.024	0.945	1.053	0.916	1.066	0.902	0.887	0.954	0.914	0.943	0.956	0.987	0.911	0.884	0.84	0.873	653.5	551	669	617.6	688.3	598.6	696.5	589.6	579.4	623.4	597.4	616	625	645	595.3	577.6	548.8	570.8
FALSE	High	[K].DAYETAK.[M]	1xTMTpro [K7]; 1xTMTpro [N-Term]	0.00877835	0.000593127	1	1	1	Q922H2	Q922H2 [199-205]		0	1405.78	0.943	1.035	1.021	0.987	1.006	1.189	0.99	0.986	1.05	0.984	0.968	1.068	1.068	1.028	0.932	0.858	0.961	144.7	136.5	149.8	147.8	142.8	145.5	172	143.3	142.7	151.9	142.4	140.1	154.6	154.6	148.7	134.9	124.1	139
FALSE	High	[R].YFQGDLK.[L]	1xTMTpro [K7]; 1xTMTpro [N-Term]	0.0116036	0.00078037	1	1	1	Q922H2	Q922H2 [337-343]		0	1478.85	0.998	1.1	1.106	1.097	1.071	1.197	1.056	1.091	1.066	1.068	0.997	1.098	1.202	0.999	1.081	0.971	1.019	258.7	258.1	284.6	286	283.9	277.1	309.6	273.1	282.2	275.7	276.3	257.9	284.1	311	258.5	279.7	251.2	263.7
FALSE	High	[R].FSPSPLSIK.[Q]	1xTMTpro [K9]; 1xTMTpro [N-Term]	0.068258	0.00411149	1	1	1	Q922H2	Q922H2 [22-30]		0	1583.97																																				No Quan Values
FALSE	High	[R].DNACEK.[T]	1xCarbamidomethyl [C4]; 1xTMTpro [K6]; 1xTMTpro [N-Term]	0.0953779	0.00559366	1	1	1	Q922H2	Q922H2 [38-43]		0	1344.71	0.827	0.893	0.778	0.928	0.808	0.943	0.801	0.837	0.821	0.83	0.857	0.811	0.834	0.716	0.621	0.744	0.79	398.9	329.7	356.3	310.3	370.2	322.4	376.1	319.4	334	327.6	331.1	341.7	323.4	332.7	285.8	247.6	296.8	315.2
High	Master Protein	Q3UV70	[Pyruvate dehydrogenase [acetyl-transferring]]-phosphatase 1, mitochondrial OS=Mus musculus OX=10090 GN=Pdp1 PE=1 SV=1	0	72.624	36	13	17	13	538	61.1	6.67	76.23	13	0	0.971	1.105	1.108	1.121	1.094	1.22	1.13	1.122	1.002	1.018	1.005	1.096	1.195	1.073	1.042	1.03	1.068	3155	3064.8	3485.4	3496.7	3537.2	3452.6	3848.4	3565.8	3538.6	3161.1	3211.9	3169.6	3457.7	3770.5	3384.1	3287	3250.4
Checked	Confidence	Annotated Sequence	Modifications	Qvality PEP	Qvality q-value	# Protein Groups	# Proteins	# PSMs	Master Protein Accessions	Positions in Master Proteins	Modifications in Master Proteins	# Missed Cleavages	Theo. MH+ [Da]	Abundance Ratio: (F1, 127N) / (F1, 126)	Abundance Ratio: (F1, 127C) / (F1, 126)	Abundance Ratio: (F1, 128N) / (F1, 126)	Abundance Ratio: (F1, 128C) / (F1, 126)	Abundance Ratio: (F1, 129N) / (F1, 126)	Abundance Ratio: (F1, 129C) / (F1, 126)	Abundance Ratio: (F1, 130N) / (F1, 126)	Abundance Ratio: (F1, 130C) / (F1, 126)	Abundance Ratio: (F1, 131N) / (F1, 126)	Abundance Ratio: (F1, 131C) / (F1, 126)	Abundance Ratio: (F1, 132N) / (F1, 126)	Abundance Ratio: (F1, 132C) / (F1, 126)	Abundance Ratio: (F1, 133N) / (F1, 126)	Abundance Ratio: (F1, 133C) / (F1, 126)	Abundance Ratio: (F1, 134N) / (F1, 126)	Abundance Ratio: (F1, 134C) / (F1, 126)	Abundance Ratio: (F1, 135N) / (F1, 126)	Abundances (Grouped): F1, 126	Abundances (Grouped): F1, 127N	Abundances (Grouped): F1, 127C	Abundances (Grouped): F1, 128N	Abundances (Grouped): F1, 128C	Abundances (Grouped): F1, 129N	Abundances (Grouped): F1, 129C	Abundances (Grouped): F1, 130N	Abundances (Grouped): F1, 130C	Abundances (Grouped): F1, 131N	Abundances (Grouped): F1, 131C	Abundances (Grouped): F1, 132N	Abundances (Grouped): F1, 132C	Abundances (Grouped): F1, 133N	Abundances (Grouped): F1, 133C	Abundances (Grouped): F1, 134N	Abundances (Grouped): F1, 134C	Abundances (Grouped): F1, 135N	Quan Info
FALSE	High	[K].NVSSILGFDSNQLPANAPIEDR.[R]	1xTMTpro [N-Term]	5.512e-10	1.05872e-05	1	1	1	Q3UV70	Q3UV70 [105-126]		0	2661.38	1.012	1.107	1.183	1.176	1.262	1.345	1.208	1.205	1.005	1.024	1.05	1.282	1.314	1.149	1.167	1.059	1.102	155.4	157.3	172	183.9	182.8	196.1	209	187.7	187.3	156.2	159.2	163.2	199.3	204.2	178.5	181.4	164.6	171.3
FALSE	High	[R].LDNDISLEAQVGDPNSFLNYLVLR.[V]	1xDeamidated [Q10]; 1xTMTpro [N-Term]	2.39141e-08	1.05872e-05	1	1	1	Q3UV70	Q3UV70 [243-266]		0	3010.57	0.828	1.068	1.104	1.016	1.24	1.075	1.12	1.208	0.958	0.938	1.201	1.162	1.218	0.994	1.065	0.925	1.019	30.8	25.5	32.9	34	31.3	38.2	33.1	34.5	37.2	29.5	28.9	37	35.8	37.5	30.6	32.8	28.5	31.4
FALSE	High	[R].TYWQELIDLNTGESADIDVK.[E]	1xTMTpro [K20]; 1xTMTpro [N-Term]	3.88039e-09	1.05872e-05	1	1	1	Q3UV70	Q3UV70 [214-233]		0	2918.53																																				No Quan Values
FALSE	High	[R].VAFSGATACVAHVDGVDLHVANTGDSR.[A]	1xCarbamidomethyl [C9]; 1xTMTpro [N-Term]	6.87038e-15	1.05872e-05	1	1	1	Q3UV70	Q3UV70 [267-293]		0	3030.5	1.077	1.161	1.26	1.113	1.187	1.262	1.187	1.222	1.041	1.068	1.061	1.129	1.247	1.238	1.21	1.111	1.115	99.8	107.5	115.9	125.7	111.1	118.5	125.9	118.5	122	103.9	106.6	105.9	112.7	124.5	123.6	120.8	110.9	111.3
FALSE	High	[R].VIESGPDQLNDNEYTK.[F]	1xTMTpro [K16]; 1xTMTpro [N-Term]	8.365e-05	1.05872e-05	1	1	1	Q3UV70	Q3UV70 [368-383]		0	2430.26	1.011	1.157	1.197	1.243	1.185	1.273	1.235	1.186	1.101	1.098	1.103	1.217	1.317	1.26	1.035	1.054	1.315	199.9	202.1	231.2	239.3	248.5	236.9	254.4	246.9	237.1	220	219.4	220.5	243.3	263.2	251.9	206.8	210.6	262.9
FALSE	High	[K].VTLGQMHGLLTER.[R]	1xTMTpro [N-Term]	1.6186e-08	1.05872e-05	1	1	2	Q3UV70	Q3UV70 [453-465]		0	1758.99	0.925	1.064	1.111	1.101	1.093	1.316	1.185	1.128	1.019	1.019	0.994	1.151	1.234	1.077	1.057	1.029	1.047	553.6	512.1	589.2	615.1	609.6	604.9	728.8	655.9	624.2	564.3	564	550.5	637.3	683.3	596.2	584.9	569.6	579.6
FALSE	High	[K].FIPPNYHTPPYLTAEPEVTYHR.[L]	1xTMTpro [N-Term]	8.42789e-08	1.05872e-05	1	1	2	Q3UV70	Q3UV70 [384-405]		0	2946.51	1.053	1.169	1.226	1.22	1.151	1.348	1.148	1.175	1.095	1.057	1.041	1.228	1.361	1.186	1.32	1.355	1.162	218.5	230.1	255.4	267.9	266.6	251.4	294.5	250.9	256.7	239.3	231	227.4	268.3	297.4	259.1	288.5	296	253.9
FALSE	High	[R].SAATCLQTR.[G]	1xCarbamidomethyl [C5]; 1xTMTpro [N-Term]	0.000152743	4.26226e-05	1	1	2	Q3UV70	Q3UV70 [128-136]		0	1311.7	0.994	1.041	1.028	1.055	1	1.128	1.17	1.098	0.92	0.936	0.924	0.975	1.099	1.046	0.952	0.929	1.067	476.9	474.2	496.3	490.2	503.3	476.9	537.8	557.9	523.6	438.8	446.6	440.6	464.9	524.2	498.6	454.2	443.1	508.7
FALSE	High	[K].FIPPNYHTPPYLTAEPEVTYHR.[L]	1xDeamidated [N5]; 1xTMTpro [N-Term]	0.000707065	6.48177e-05	1	1	1	Q3UV70	Q3UV70 [384-405]		0	2947.49	1.003	1.016	0.999	1.137	1.029	1.248	1.067	1.123	1.101	1.038	1.048	1.121	1.235	1.107	1.137	1.179	0.991	119.4	119.7	121.3	119.3	135.8	122.9	149	127.4	134.1	131.4	123.9	125.1	133.9	147.4	132.2	135.8	140.8	118.3
FALSE	High	[K].EALINAFK.[R]	1xTMTpro [K8]; 1xTMTpro [N-Term]	0.00915954	0.00061707	1	1	1	Q3UV70	Q3UV70 [234-241]		0	1513.92																																				No Quan Values
FALSE	High	[K].ANEYSFK.[V]	1xTMTpro [K7]; 1xTMTpro [N-Term]	0.00988587	0.000650824	1	1	1	Q3UV70	Q3UV70 [91-97]		0	1466.81	0.943	1.215	1.155	1.149	1.134	1.202	1.129	1.127	0.974	0.978	0.977	1.083	1.168	1.095	1.006	1.064	1.093	363.2	342.4	441.3	419.4	417.4	411.9	436.6	409.9	409.4	353.9	355.3	354.9	393.3	424.2	397.6	365.2	386.6	397
FALSE	High	[K].HPNDYFSK.[E]	1xTMTpro [K8]; 1xTMTpro [N-Term]	0.0328977	0.00261286	1	1	1	Q3UV70	Q3UV70 [195-202]		0	1615.87	0.918	1.109	1.037	1.094	0.999	1.111	1.024	1.06	0.983	1.009	0.98	1.014	1.074	0.954	0.972	0.947	0.982	487.1	447.2	540.3	505	532.8	486.7	541.3	498.7	516.3	478.6	491.3	477.5	493.9	523	464.8	473.4	461.3	478.2
FALSE	High	[K].VPEFDGK.[N]	1xTMTpro [K7]; 1xTMTpro [N-Term]	0.0895554	0.00522858	1	1	1	Q3UV70	Q3UV70 [98-104]		0	1399.81	1.021	1.105	1.106	1.149	1.112	1.181	1.045	1.084	0.987	1.08	1.029	1.06	1.203	0.991	0.971	0.954	1.015	374.9	382.7	414.2	414.7	430.8	416.8	442.7	391.9	406.4	369.9	405	385.7	397.5	451	371.7	364	357.8	380.6
FALSE	High	[R].LLGLLMPFR.[A]	1xTMTpro [N-Term]	0.143933	0.00907992	1	1	1	Q3UV70	Q3UV70 [343-351]		0	1363.85	0.848	0.999	1.089	0.89	1.211	1.262	1.134	1.117	0.997	1.069	1.077	1.026	1.2	1.05	1.049	1.068	1.028	75.5	64	75.4	82.2	67.2	91.4	95.3	85.6	84.3	75.3	80.7	81.3	77.5	90.6	79.3	79.2	80.6	77.6
High	Master Protein	Q9D6Y9	1,4-alpha-glucan-branching enzyme OS=Mus musculus OX=10090 GN=Gbe1 PE=1 SV=1	0	44.121	16	11	13	11	702	80.3	6.43	43.82	11	0	0.922	1.114	1.041	1.036	1.054	1.152	1.064	1.091	0.952	1.039	1.066	0.989	1.142	1.039	0.949	0.972	1.079	2254.2	2079	2510.2	2346.6	2335.1	2375.5	2596.7	2397.9	2459.7	2146.8	2342.5	2402.3	2230.4	2575.3	2341.5	2138.2	2190.5
Checked	Confidence	Annotated Sequence	Modifications	Qvality PEP	Qvality q-value	# Protein Groups	# Proteins	# PSMs	Master Protein Accessions	Positions in Master Proteins	Modifications in Master Proteins	# Missed Cleavages	Theo. MH+ [Da]	Abundance Ratio: (F1, 127N) / (F1, 126)	Abundance Ratio: (F1, 127C) / (F1, 126)	Abundance Ratio: (F1, 128N) / (F1, 126)	Abundance Ratio: (F1, 128C) / (F1, 126)	Abundance Ratio: (F1, 129N) / (F1, 126)	Abundance Ratio: (F1, 129C) / (F1, 126)	Abundance Ratio: (F1, 130N) / (F1, 126)	Abundance Ratio: (F1, 130C) / (F1, 126)	Abundance Ratio: (F1, 131N) / (F1, 126)	Abundance Ratio: (F1, 131C) / (F1, 126)	Abundance Ratio: (F1, 132N) / (F1, 126)	Abundance Ratio: (F1, 132C) / (F1, 126)	Abundance Ratio: (F1, 133N) / (F1, 126)	Abundance Ratio: (F1, 133C) / (F1, 126)	Abundance Ratio: (F1, 134N) / (F1, 126)	Abundance Ratio: (F1, 134C) / (F1, 126)	Abundance Ratio: (F1, 135N) / (F1, 126)	Abundances (Grouped): F1, 126	Abundances (Grouped): F1, 127N	Abundances (Grouped): F1, 127C	Abundances (Grouped): F1, 128N	Abundances (Grouped): F1, 128C	Abundances (Grouped): F1, 129N	Abundances (Grouped): F1, 129C	Abundances (Grouped): F1, 130N	Abundances (Grouped): F1, 130C	Abundances (Grouped): F1, 131N	Abundances (Grouped): F1, 131C	Abundances (Grouped): F1, 132N	Abundances (Grouped): F1, 132C	Abundances (Grouped): F1, 133N	Abundances (Grouped): F1, 133C	Abundances (Grouped): F1, 134N	Abundances (Grouped): F1, 134C	Abundances (Grouped): F1, 135N	Quan Info
FALSE	High	[R].IYESHVGISSHEGK.[I]	1xTMTpro [K14]; 1xTMTpro [N-Term]	1.33004e-06	1.05872e-05	1	1	1	Q9D6Y9	Q9D6Y9 [199-212]		0	2151.17	0.973	1.338	1.323	1.12	1.066	1.218	1.273	1.207	1.095	1.24	1.252	1.148	1.274	1.136	0.972	1.106	1.166	81.7	79.5	109.3	108.1	91.5	87.1	99.5	104	98.6	89.5	101.3	102.3	93.8	104.1	92.8	79.4	90.4	95.3
FALSE	High	[R].LEAALADVPELAR.[L]	1xTMTpro [N-Term]	2.77728e-06	1.05872e-05	1	1	2	Q9D6Y9	Q9D6Y9 [18-30]		0	1671.96	0.951	1.224	1.044	0.983	1.066	1.156	1.058	1.103	0.948	1.033	1.111	0.923	1.203	1.051	0.857	1.004	1.049	177.9	169.1	217.8	185.7	174.8	189.7	205.7	188.3	196.2	168.7	183.7	197.7	164.2	214.1	186.9	152.4	178.7	186.7
FALSE	High	[K].DEDWNMGNIVYTLTNR.[R]	1xTMTpro [N-Term]	4.25144e-06	1.05872e-05	1	1	1	Q9D6Y9	Q9D6Y9 [452-467]		0	2245.09	1.182	1.379	1.219	1.089	1.206	1.534	1.407	1.266	1.292	1.197	1.252	1.224	1.339	1.216	1.169	1.18	1.173	78.7	93	108.5	95.9	85.7	94.9	120.7	110.7	99.6	101.7	94.2	98.5	96.3	105.4	95.7	92	92.9	92.3
FALSE	High	[K].EFKDEDWNMGNIVYTLTNR.[R]	1xTMTpro [K3]; 1xTMTpro [N-Term]	0.00028891	4.26226e-05	1	1	1	Q9D6Y9	Q9D6Y9 [449-467]		1	2953.5	1.274	1.305	1.264	1.357	1.394	1.55	1.238	1.321	1.199	1.135	1.13	1.292	1.616	1.497	1.658	1.329	1.477	61.4	78.2	80.1	77.6	83.3	85.6	95.2	76	81.1	73.6	69.7	69.4	79.3	99.2	91.9	101.8	81.6	90.7
FALSE	High	[R].GYESFGIHR.[C]	1xTMTpro [N-Term]	0.000131403	4.26226e-05	1	1	1	Q9D6Y9	Q9D6Y9 [72-80]		0	1369.72	0.857	1.028	0.897	1.09	0.993	1.16	0.968	1.041	0.951	1.077	1.098	1.041	1.09	1.087	1.187	0.961	1.097	71.2	61	73.2	63.9	77.6	70.7	82.6	68.9	74.1	67.7	76.7	78.2	74.1	77.6	77.4	84.5	68.4	78.1
FALSE	High	[K].GNNESYHYAR.[R]	1xTMTpro [N-Term]	0.00201399	6.48177e-05	1	1	1	Q9D6Y9	Q9D6Y9 [555-564]		0	1514.73	0.904	1.068	1.082	1.048	1.088	1.191	1.116	1.084	0.941	1.044	1.059	1.111	1.212	1.057	0.996	1.048	1.087	301.9	273	322.4	326.6	316.5	328.4	359.5	337	327.4	284.2	315.1	319.8	335.5	366	319.1	300.6	316.4	328.1
FALSE	High	[R].VGTATPGK.[F]	1xTMTpro [K8]; 1xTMTpro [N-Term]	0.00418049	0.000301896	1	1	1	Q9D6Y9	Q9D6Y9 [638-645]		0	1338.82	0.687	1.047	0.936	0.901	0.885	0.936	0.888	0.978	0.866	0.984	0.936	0.788	0.908	1.01	0.637	0.941	0.994	156.9	107.8	164.3	146.8	141.3	138.9	146.9	139.3	153.4	135.9	154.4	146.8	123.7	142.4	158.5	100	147.7	155.9
FALSE	High	[R].VALILQNVDLQN.[-]	1xTMTpro [N-Term]	0.00448248	0.000314833	1	1	2	Q9D6Y9	Q9D6Y9 [691-702]		0	1643.97	0.98	1.079	1.143	1.134	1.13	1.268	1.13	1.117	1.011	1.067	1.052	1.11	1.228	1.055	1.129	1.046	1.211	312.4	306.3	337	357	354.4	353	396	353.1	348.9	315.7	333.2	328.5	346.8	383.6	329.7	352.6	326.7	378.3
FALSE	High	[R].LLEIDPYLK.[P]	1xTMTpro [K9]; 1xTMTpro [N-Term]	0.00877835	0.000593127	1	1	1	Q9D6Y9	Q9D6Y9 [31-39]		0	1712.05	0.953	1.083	0.946	1.021	1.032	1.077	1.055	1.038	0.761	0.931	1.016	0.855	1.06	1	0.915	0.874	1.043	204.8	195.2	221.9	193.8	209.1	211.3	220.5	216.1	212.6	155.8	190.7	208.1	175.2	217	204.8	187.4	178.9	213.7
FALSE	High	[R].GTHDLWDSR.[L]	1xTMTpro [N-Term]	0.0184654	0.00159653	1	1	1	Q9D6Y9	Q9D6Y9 [317-325]		0	1390.7	1	1.107	1.053	1.095	1.018	1.156	1.149	1.131	1.104	1.132	1.168	1.036	1.157	1.085	1.041	0.899	1.097	262.7	262.8	290.7	276.6	287.6	267.3	303.8	301.8	297.2	289.9	297.3	306.9	272.1	304	285.1	273.5	236.2	288.1
FALSE	High	[K].SGEILYR.[I]	1xTMTpro [N-Term]	0.0237796	0.00219377	1	1	1	Q9D6Y9	Q9D6Y9 [150-156]		0	1141.65	0.832	1.074	0.945	0.943	1.007	1.04	0.923	1.048	0.852	0.966	1.003	0.862	1.032	0.917	0.76	0.868	0.963	544.6	453.1	585	514.6	513.3	548.6	566.3	502.7	570.6	464.1	526.2	546.1	469.4	561.9	499.6	414	472.6	524.5
High	Master Protein	Q9DCT1	1,5-anhydro-D-fructose reductase OS=Mus musculus OX=10090 GN=Akr1e2 PE=1 SV=1	0	43.003	45	11	17	9	301	34.4	7.33	50.78	11	1	0.933	1.062	1.113	1.149	1.116	1.267	1.141	1.098	0.978	1.029	1.003	1.21	1.24	1.07	1.125	1.027	1.101	1879	1752.8	1995.9	2091.4	2159.4	2096.5	2381.2	2143.5	2064	1838.2	1933.9	1885.5	2273.7	2329.3	2010	2113.1	1928.8
Checked	Confidence	Annotated Sequence	Modifications	Qvality PEP	Qvality q-value	# Protein Groups	# Proteins	# PSMs	Master Protein Accessions	Positions in Master Proteins	Modifications in Master Proteins	# Missed Cleavages	Theo. MH+ [Da]	Abundance Ratio: (F1, 127N) / (F1, 126)	Abundance Ratio: (F1, 127C) / (F1, 126)	Abundance Ratio: (F1, 128N) / (F1, 126)	Abundance Ratio: (F1, 128C) / (F1, 126)	Abundance Ratio: (F1, 129N) / (F1, 126)	Abundance Ratio: (F1, 129C) / (F1, 126)	Abundance Ratio: (F1, 130N) / (F1, 126)	Abundance Ratio: (F1, 130C) / (F1, 126)	Abundance Ratio: (F1, 131N) / (F1, 126)	Abundance Ratio: (F1, 131C) / (F1, 126)	Abundance Ratio: (F1, 132N) / (F1, 126)	Abundance Ratio: (F1, 132C) / (F1, 126)	Abundance Ratio: (F1, 133N) / (F1, 126)	Abundance Ratio: (F1, 133C) / (F1, 126)	Abundance Ratio: (F1, 134N) / (F1, 126)	Abundance Ratio: (F1, 134C) / (F1, 126)	Abundance Ratio: (F1, 135N) / (F1, 126)	Abundances (Grouped): F1, 126	Abundances (Grouped): F1, 127N	Abundances (Grouped): F1, 127C	Abundances (Grouped): F1, 128N	Abundances (Grouped): F1, 128C	Abundances (Grouped): F1, 129N	Abundances (Grouped): F1, 129C	Abundances (Grouped): F1, 130N	Abundances (Grouped): F1, 130C	Abundances (Grouped): F1, 131N	Abundances (Grouped): F1, 131C	Abundances (Grouped): F1, 132N	Abundances (Grouped): F1, 132C	Abundances (Grouped): F1, 133N	Abundances (Grouped): F1, 133C	Abundances (Grouped): F1, 134N	Abundances (Grouped): F1, 134C	Abundances (Grouped): F1, 135N	Quan Info
FALSE	High	[K].NLGVSNFNHEQLER.[L]	1xTMTpro [N-Term]	3.01851e-05	1.05872e-05	1	1	1	Q9DCT1	Q9DCT1 [147-160]		0	1961.02	0.972	1.094	1.114	1.095	1.164	1.369	1.102	1.152	0.984	0.994	0.988	1.138	1.232	1.012	1.177	0.995	1.119	217.6	211.4	238	242.5	238.3	253.3	298	239.7	250.7	214.1	216.4	214.9	247.6	268	220.3	256.1	216.6	243.6
FALSE	High	[R].LATFPTTENHQDYPFHIEY.[-]	1xTMTpro [N-Term]	7.84048e-06	1.05872e-05	1	1	2	Q9DCT1	Q9DCT1 [283-301]		0	2627.27	1.072	1.188	1.258	1.262	1.21	1.31	1.349	1.23	1.126	1.208	1.106	1.363	1.393	1.211	1.321	1.162	1.216	250.4	268.4	297.4	315	316.1	302.9	328.1	337.9	308	282	302.5	276.9	341.3	348.9	303.2	330.7	290.9	304.5
FALSE	High	[K].VIPSHTSFLDTWEAMEDLVFEGLVK.[N]	1xTMTpro [K25]; 1xTMTpro [N-Term]	7.58827e-05	1.05872e-05	1	1	1	Q9DCT1	Q9DCT1 [122-146]		0	3471.84	0.896	0.848	1.224	1.272	1.128	1.128	1.256	1.456	1.048	1.008	1.072	1.352	1.12	1.296	1.048	0.944	1.312	12.5	11.2	10.6	15.3	15.9	14.1	14.1	15.7	18.2	13.1	12.6	13.4	16.9	14	16.2	13.1	11.8	16.4
FALSE	High	[K].ASPGEVTDAVK.[L]	1xTMTpro [K11]; 1xTMTpro [N-Term]	3.44788e-05	1.05872e-05	1	1	3	Q9DCT1	Q9DCT1 [14-24]		0	1681.96	0.908	1.027	1.096	1.028	1.095	1.184	1.109	1.036	0.962	0.997	0.948	1.144	1.219	1.008	1.025	0.92	1.051	259.9	236	266.9	284.8	267.3	284.6	307.8	288.3	269.2	250.1	259.1	246.5	297.4	316.9	261.9	266.5	239	273.1
FALSE	High	[R].ENIQVFDFELTEK.[D]	1xTMTpro [K13]; 1xTMTpro [N-Term]	2.39699e-05	1.05872e-05	1	1	1	Q9DCT1	Q9DCT1 [257-269]		0	2220.2	0.864	1.084	1.115	1.204	1.132	1.357	1.282	1.153	0.969	1.029	1.054	1.247	1.337	1.156	1.165	1.176	1.148	203.9	176.2	221	227.4	245.5	230.8	276.6	261.5	235.1	197.6	209.8	215	254.3	272.6	235.7	237.6	239.7	234
FALSE	High	[-].MENIPTVGLGTWK.[A]	1xAcetyl [N-Term]; 1xTMTpro [K13]	0.000411744	5.61991e-05	1	1	1	Q9DCT1	Q9DCT1 [1-13]	Q9DCT1 1xAcetyl [N-Term]	0	1791.96	0.931	1.025	0.944	1.043	0.931	1.112	0.929	0.903	0.953	0.96	0.883	0.931	0.992	0.87	0.891	0.923	0.919	260.7	242.7	267.1	246.2	271.8	242.8	289.8	242.2	235.4	248.4	250.3	230.2	242.6	258.5	226.9	232.4	240.7	239.6
FALSE	High	[K].LIDFCHK.[R]	1xCarbamidomethyl [C5]; 1xTMTpro [K7]; 1xTMTpro [N-Term]	0.00161374	6.48177e-05	1	1	1	Q9DCT1	Q9DCT1 [187-193]		0	1540.88	0.851	1.032	1.139	1.181	1.115	1.395	1.121	1.126	0.918	0.995	1.037	1.334	1.234	1.033	1.22	1.01	1.112	166.7	141.9	172	189.9	196.9	185.9	232.6	186.8	187.7	153	165.8	172.8	222.3	205.7	172.2	203.4	168.4	185.4
FALSE	High	[K].REDLFVVSK.[L]	1xTMTpro [K9]; 1xTMTpro [N-Term]	0.000947554	6.48177e-05	1	1	1	Q9DCT1	Q9DCT1 [61-69]		1	1701.02	0.852	1.015	1.103	1.241	1.154	1.376	1.151	1.202	0.971	1.052	0.999	1.357	1.301	1.098	1.336	1.104	1.183	151.7	129.2	153.9	167.4	188.2	175	208.7	174.6	182.3	147.3	159.6	151.6	205.9	197.3	166.6	202.6	167.5	179.4
FALSE	High	[K].DMEELLSLDK.[N]	1xTMTpro [K10]; 1xTMTpro [N-Term]	0.00436683	0.000301896	1	1	2	Q9DCT1	Q9DCT1 [270-279]		0	1800.99	0.911	1.031	1.137	1.242	1.159	1.241	1.199	1.074	0.931	1.017	0.979	1.154	1.264	1.111	1.02	1.024	1.127	160.1	145.8	165	182.1	198.8	185.6	198.7	191.9	171.9	149.1	162.9	156.7	184.7	202.3	177.8	163.3	164	180.4
FALSE	High	[RK].SPAQILIR.[WF]	1xTMTpro [N-Term]	0.0281988	0.00247177	2	2	4	Q9JII6; Q9DCT1	Q9JII6 [244-251]; Q9DCT1 [229-236]		0	1201.76	0.915	1.019	1.08	1.114	1.089	1.259	1.129	1.096	0.954	0.993	0.991	1.172	1.181	1.048	1.063	0.987	1.063	804.7	736.1	819.9	868.7	896.4	876.4	1012.9	908.9	881.7	767.7	799	797.8	942.9	950.2	843.4	855.4	794.1	855.5	Shared
FALSE	High	[K].SVTPSR.[I]	1xTMTpro [N-Term]	0.117548	0.00718625	3	3	1	P21300; Q9DCT1; P45377	P21300 [264-269]; Q9DCT1 [249-254]; P45377 [264-269]		0	950.559	0.972	1.043	1.129	1.128	1.133	1.16	1.048	1.051	0.939	0.997	1.061	1.334	1.254	1.172	1.061	0.973	1.09	195.5	190	204	220.8	220.6	221.5	226.8	204.9	205.5	183.5	194.9	207.5	260.7	245.1	229.2	207.4	190.2	213.1	Shared
High	Master Protein	Q64433	10 kDa heat shock protein, mitochondrial OS=Mus musculus OX=10090 GN=Hspe1 PE=1 SV=2	0	61.585	75	8	35	8	102	11	8.35	112.55	8	0	0.953	1.085	1.06	1.096	1.048	1.149	1.029	1.067	0.997	1.017	1.066	1.069	1.136	1.072	0.951	0.941	0.981	8295.3	7904.3	8998.1	8795.9	9093.8	8695.4	9530.8	8532.6	8851	8267.9	8438.7	8846.3	8868.6	9420.2	8894	7891.4	7804.5
Checked	Confidence	Annotated Sequence	Modifications	Qvality PEP	Qvality q-value	# Protein Groups	# Proteins	# PSMs	Master Protein Accessions	Positions in Master Proteins	Modifications in Master Proteins	# Missed Cleavages	Theo. MH+ [Da]	Abundance Ratio: (F1, 127N) / (F1, 126)	Abundance Ratio: (F1, 127C) / (F1, 126)	Abundance Ratio: (F1, 128N) / (F1, 126)	Abundance Ratio: (F1, 128C) / (F1, 126)	Abundance Ratio: (F1, 129N) / (F1, 126)	Abundance Ratio: (F1, 129C) / (F1, 126)	Abundance Ratio: (F1, 130N) / (F1, 126)	Abundance Ratio: (F1, 130C) / (F1, 126)	Abundance Ratio: (F1, 131N) / (F1, 126)	Abundance Ratio: (F1, 131C) / (F1, 126)	Abundance Ratio: (F1, 132N) / (F1, 126)	Abundance Ratio: (F1, 132C) / (F1, 126)	Abundance Ratio: (F1, 133N) / (F1, 126)	Abundance Ratio: (F1, 133C) / (F1, 126)	Abundance Ratio: (F1, 134N) / (F1, 126)	Abundance Ratio: (F1, 134C) / (F1, 126)	Abundance Ratio: (F1, 135N) / (F1, 126)	Abundances (Grouped): F1, 126	Abundances (Grouped): F1, 127N	Abundances (Grouped): F1, 127C	Abundances (Grouped): F1, 128N	Abundances (Grouped): F1, 128C	Abundances (Grouped): F1, 129N	Abundances (Grouped): F1, 129C	Abundances (Grouped): F1, 130N	Abundances (Grouped): F1, 130C	Abundances (Grouped): F1, 131N	Abundances (Grouped): F1, 131C	Abundances (Grouped): F1, 132N	Abundances (Grouped): F1, 132C	Abundances (Grouped): F1, 133N	Abundances (Grouped): F1, 133C	Abundances (Grouped): F1, 134N	Abundances (Grouped): F1, 134C	Abundances (Grouped): F1, 135N	Quan Info
FALSE	High	[K].VLLPEYGGTK.[V]	1xTMTpro [K10]; 1xTMTpro [N-Term]	2.86211e-05	1.05872e-05	1	1	2	Q64433	Q64433 [71-80]		0	1685.01	0.95	1.087	1.083	1.122	1.002	1.136	1.003	1.014	0.92	1.012	1.068	1.023	1.102	1.023	0.969	0.859	0.948	514.5	488.7	559.1	557.3	577.4	515.6	584.7	516.1	521.9	473.2	520.7	549.3	526.5	566.9	526.5	498.6	442.1	487.7
FALSE	High	[K].VLQATVVAVGSGGK.[G]	1xTMTpro [K14]; 1xTMTpro [N-Term]	4.7404e-10	1.05872e-05	1	1	7	Q64433	Q64433 [41-54]		0	1894.16	1.005	1.134	1.049	1.108	1.07	1.165	1.067	1.097	1.003	1.012	1.008	1.064	1.16	1.028	1.007	0.996	1.045	1013	1018.2	1149	1062.6	1122.9	1084	1179.7	1080.7	1111.5	1016.4	1024.9	1021.3	1078.2	1175.5	1041.1	1020.3	1009.2	1058.9
FALSE	High	[K].SGEIEPVSVK.[V]	1xTMTpro [K10]; 1xTMTpro [N-Term]	6.62446e-06	1.05872e-05	1	1	7	Q64433	Q64433 [57-66]		0	1652.97	0.803	1.05	1.009	1.028	0.976	1.093	0.999	0.986	0.976	0.963	0.99	0.926	1.014	0.96	0.765	0.891	0.921	1833.5	1472.2	1925.6	1850.1	1885.5	1789.4	2004.6	1831.8	1807.2	1788.8	1765.7	1814.3	1697.2	1859.9	1760.4	1403.4	1633.4	1689.3
FALSE	High	[K].VVLDDKDYFLFR.[D]	1xTMTpro [K6]; 1xTMTpro [N-Term]	0.000527699	5.61991e-05	1	1	1	Q64433	Q64433 [81-92]		1	2138.21	1.054	1.127	1.198	1.839	1.683	2.177	1.124	2.557	1.663	1.285	1.271	1.553	1.316	1.916	1.294	1.316	1.103	233.4	245.9	263.1	279.6	429.3	392.9	508.1	262.3	596.8	388.2	300	296.6	362.5	307.1	447.2	302.1	307.2	257.5
FALSE	High	[R].SAAETVTK.[G]	1xTMTpro [K8]; 1xTMTpro [N-Term]	0.00109212	6.48177e-05	1	1	5	Q64433	Q64433 [21-28]		0	1414.84	1.018	1.098	1.038	1.064	0.989	1.065	1.014	1.023	0.959	1.047	1.404	1.373	1.337	1.338	1.113	1.076	1.024	980.3	998.2	1076.5	1017.9	1042.6	970	1043.7	994.1	1003.1	940.4	1026.2	1376.4	1346.3	1310.7	1311.2	1091	1054.9	1004.1
FALSE	High	[K].GGIMLPEK.[S]	1xTMTpro [K8]; 1xTMTpro [N-Term]	0.00234082	0.000105184	1	1	3	Q64433	Q64433 [29-36]		0	1452.87	0.925	1.072	1.053	1.06	1.027	1.078	1.013	0.967	0.952	1.021	1.045	0.991	1.079	0.992	0.841	0.887	1.004	917.9	848.9	983.7	966.7	973	943.1	989.5	929.6	887.6	873.7	937.3	959.3	909.2	990.3	910.9	772.2	814.1	921.2
FALSE	High	[K].GGIMLPEK.[S]	1xOxidation [M4]; 1xTMTpro [K8]; 1xTMTpro [N-Term]	0.00321472	0.000226527	1	1	2	Q64433	Q64433 [29-36]		0	1468.87	0.909	1.146	1.148	1.143	1.158	1.174	1.111	1.091	1.143	1.048	1.015	1.079	1.149	1.098	0.943	0.97	0.955	746.1	678	854.9	856.5	852.7	864.1	875.6	828.6	814.1	853	782.1	757.3	804.9	857.1	819.3	703.4	723.5	712.5
FALSE	High	[R].DSDILGK.[Y]	1xTMTpro [K7]; 1xTMTpro [N-Term]	0.016594	0.00137124	1	1	2	Q64433	Q64433 [93-99]		0	1355.8	0.984	1.057	1.088	1.08	1.024	1.12	1.003	1.033	0.927	0.997	0.997	0.984	1.111	1.028	0.922	0.865	0.931	942.8	927.7	996.8	1026	1018.5	965.5	1056.4	945.6	973.5	874.3	940.3	940.4	928.1	1047.8	969.6	869.5	815.2	877.4
FALSE	High	[K].SGEIEPVSVK.[V]	1xTMTpro [K10]	0.0293659	0.00247443	1	1	1	Q64433	Q64433 [57-66]		0	1348.76	1.409	1.067	1.139	1.07	1.162	1.328	1.081	1.195	1.089	1.044	0.936	1.409	1.453	1.059	1.677	0.986	1.09	254.1	358	271	289.4	271.8	295.2	337.4	274.6	303.6	276.8	265.3	237.8	357.9	369.2	269.1	426.1	250.5	276.9
FALSE	High	[K].FLPLFDR.[V]	1xTMTpro [N-Term]	0.0313346	0.00255203	1	1	5	Q64433	Q64433 [9-15]		0	1211.71	1.01	1.068	1.035	1.07	1.018	1.106	1.011	0.967	0.911	1.019	1.039	0.998	1.088	0.976	0.936	0.878	0.994	859.7	868.5	918.4	889.8	920.1	875.6	951.1	869.2	831.7	783.1	876.2	893.6	857.8	935.7	838.7	804.8	754.4	854.5
High	Master Protein	O08810	116 kDa U5 small nuclear ribonucleoprotein component OS=Mus musculus OX=10090 GN=Eftud2 PE=1 SV=1	0	369.862	63	47	112	46	971	109.3	5	492.92	47	0	0.888	0.982	1.006	1.04	0.983	1.16	1.015	0.99	0.964	0.926	0.9	1.029	1.051	0.952	0.943	0.906	0.946	18216.7	16172.5	17886.2	18317.5	18944.2	17911.6	21131.9	18483.9	18031.1	17556.3	16876.3	16399.9	18751.4	19147	17341.7	17183.4	16498
Checked	Confidence	Annotated Sequence	Modifications	Qvality PEP	Qvality q-value	# Protein Groups	# Proteins	# PSMs	Master Protein Accessions	Positions in Master Proteins	Modifications in Master Proteins	# Missed Cleavages	Theo. MH+ [Da]	Abundance Ratio: (F1, 127N) / (F1, 126)	Abundance Ratio: (F1, 127C) / (F1, 126)	Abundance Ratio: (F1, 128N) / (F1, 126)	Abundance Ratio: (F1, 128C) / (F1, 126)	Abundance Ratio: (F1, 129N) / (F1, 126)	Abundance Ratio: (F1, 129C) / (F1, 126)	Abundance Ratio: (F1, 130N) / (F1, 126)	Abundance Ratio: (F1, 130C) / (F1, 126)	Abundance Ratio: (F1, 131N) / (F1, 126)	Abundance Ratio: (F1, 131C) / (F1, 126)	Abundance Ratio: (F1, 132N) / (F1, 126)	Abundance Ratio: (F1, 132C) / (F1, 126)	Abundance Ratio: (F1, 133N) / (F1, 126)	Abundance Ratio: (F1, 133C) / (F1, 126)	Abundance Ratio: (F1, 134N) / (F1, 126)	Abundance Ratio: (F1, 134C) / (F1, 126)	Abundance Ratio: (F1, 135N) / (F1, 126)	Abundances (Grouped): F1, 126	Abundances (Grouped): F1, 127N	Abundances (Grouped): F1, 127C	Abundances (Grouped): F1, 128N	Abundances (Grouped): F1, 128C	Abundances (Grouped): F1, 129N	Abundances (Grouped): F1, 129C	Abundances (Grouped): F1, 130N	Abundances (Grouped): F1, 130C	Abundances (Grouped): F1, 131N	Abundances (Grouped): F1, 131C	Abundances (Grouped): F1, 132N	Abundances (Grouped): F1, 132C	Abundances (Grouped): F1, 133N	Abundances (Grouped): F1, 133C	Abundances (Grouped): F1, 134N	Abundances (Grouped): F1, 134C	Abundances (Grouped): F1, 135N	Quan Info
FALSE	High	[K].ITMIAEPLEK.[G]	1xTMTpro [K10]; 1xTMTpro [N-Term]	8.41704e-06	1.05872e-05	1	1	2	O08810	O08810 [684-693]		0	1753.04	0.912	1.015	0.992	1.038	0.999	1.167	1.006	0.996	0.903	0.92	0.872	1.063	1.065	0.964	1	0.904	0.966	707.5	645.5	718	702	734.6	706.6	825.8	711.8	704.8	639.2	651	616.9	751.8	753.2	681.7	707.5	639.7	683.2
FALSE	High	[K].IYADTFGDINYQEFAK.[R]	1xTMTpro [K16]; 1xTMTpro [N-Term]	3.75493e-06	1.05872e-05	1	1	1	O08810	O08810 [325-340]		0	2503.3	0.851	0.904	0.928	1.088	0.919	1.117	1.015	0.878	0.893	0.854	0.854	1.034	0.986	0.92	0.949	0.832	0.884	210.9	179.4	190.6	195.8	229.5	193.9	235.6	214	185.2	188.4	180.2	180.2	218.1	208	194.1	200.1	175.5	186.4
FALSE	High	[K].IYADTFGDINYQEFAK.[R]	1xDeamidated [N10]; 1xTMTpro [K16]; 1xTMTpro [N-Term]	1.01404e-05	1.05872e-05	1	1	1	O08810	O08810 [325-340]		0	2504.28	1.013	1.106	1.244	1.284	1.201	1.261	1.042	1.206	1.11	0.989	0.941	1.297	1.313	1.076	1.343	1.002	0.987	52.8	53.5	58.4	65.7	67.8	63.4	66.6	55	63.7	58.6	52.2	49.7	68.5	69.3	56.8	70.9	52.9	52.1
FALSE	High	[R].ISDGVVLFIDAAEGVMLNTER.[L]	1xTMTpro [N-Term]	7.26528e-12	1.05872e-05	1	1	11	O08810	O08810 [220-240]		0	2553.36	0.837	0.95	1.025	1.117	0.985	1.225	1.136	1.027	0.991	1.059	0.826	1.011	1.169	0.999	1.122	0.984	1.074	101.4	84.9	96.3	103.9	113.3	99.9	124.2	115.2	104.1	100.5	107.4	83.8	102.5	118.5	101.3	113.8	99.8	108.9
FALSE	High	[R].ISDGVVLFIDAAEGVMLNTER.[L]	1xOxidation [M16]; 1xTMTpro [N-Term]	1.66866e-07	1.05872e-05	1	1	2	O08810	O08810 [220-240]		0	2569.35	0.974	1.03	1.055	1.12	0.972	1.311	1.105	1.004	0.982	1.063	0.952	1.121	1.152	1.128	1.17	1.024	1.01	133.8	130.3	137.8	141.2	149.9	130.1	175.4	147.9	134.3	131.4	142.2	127.4	150	154.1	150.9	156.5	137	135.1
FALSE	High	[R].ISDGVVLFIDAAEGVMLNTER.[L]	1xDeamidated [N18]; 1xTMTpro [N-Term]	2.70763e-08	1.05872e-05	1	1	4	O08810	O08810 [220-240]		0	2554.34	1.004	1.138	1.134	0.957	0.976	1.166	1.32	1.051	0.972	0.893	0.866	1.273	1.107	1	1	1.138	0.885	25.3	25.4	28.8	28.7	24.2	24.7	29.5	33.4	26.6	24.6	22.6	21.9	32.2	28	25.3	25.3	28.8	22.4
FALSE	High	[R].PLEPQPAPHLAR.[E]	1xTMTpro [N-Term]	1.06946e-05	1.05872e-05	1	1	1	O08810	O08810 [919-930]		0	1629.94																																				No Quan Values
FALSE	High	[K].MYSTDDGVQFHAFGR.[V]	1xTMTpro [N-Term]	2.55441e-07	1.05872e-05	1	1	1	O08810	O08810 [480-494]		0	2034.97	0.857	0.948	0.982	1.088	0.93	0.997	0.885	0.806	1.035	0.768	0.791	0.884	0.893	0.841	0.75	0.769	0.778	673.7	577.1	638.7	661.3	732.7	626.4	671.8	595.9	542.9	697.6	517.5	533	595.3	601.5	566.7	505.6	518.2	524.4
FALSE	High	[K].IAVEPVNPSELPK.[M]	1xTMTpro [K13]; 1xTMTpro [N-Term]	1.05608e-06	1.05872e-05	1	1	1	O08810	O08810 [589-601]		0	2001.19	0.929	0.954	1.019	1.005	0.987	1.184	1.081	1.006	1.031	0.929	0.902	1.05	1.049	1	0.956	0.939	0.956	408.6	379.4	389.9	416.5	410.5	403.1	483.6	441.7	411	421.2	379.5	368.5	429.1	428.5	408.8	390.6	383.8	390.5
FALSE	High	[R].GNEEAQIFRPLK.[F]	1xTMTpro [K12]; 1xTMTpro [N-Term]	7.50992e-08	1.05872e-05	1	1	2	O08810	O08810 [569-580]		1	2010.16	0.927	0.951	1.003	1.086	0.971	1.178	0.997	0.969	0.966	0.948	0.898	1.041	1.057	0.966	1.009	0.92	0.95	862.6	799.2	820.2	865.6	937.2	837.7	1016.3	859.9	836	833.3	817.9	774.5	897.8	912	833.6	870.2	793.5	819.1
FALSE	High	[K].ILAQVVGDVDTSLPR.[T]	1xTMTpro [N-Term]	6.11618e-06	1.05872e-05	1	1	3	O08810	O08810 [379-393]		0	1887.09	0.875	0.95	0.933	1.129	0.988	1.154	1.016	1.063	0.963	1.004	0.834	1.056	1.163	0.962	1.083	1.001	0.848	124.4	108.9	118.2	116.1	140.5	122.9	143.6	126.4	132.2	119.8	124.9	103.8	131.4	144.7	119.7	134.7	124.5	105.5
FALSE	High	[K].ILDAVVAQEPLHR.[G]	1xTMTpro [N-Term]	1.7223e-08	1.05872e-05	1	1	2	O08810	O08810 [790-802]		0	1765.03	0.779	0.976	0.919	0.996	0.956	1.147	0.899	0.901	0.922	0.835	0.868	1.006	0.963	0.876	0.868	0.749	0.861	98.4	76.7	96	90.4	98	94.1	112.9	88.5	88.7	90.7	82.2	85.4	99	94.8	86.2	85.4	73.7	84.7
FALSE	High	[R].LMEPYYFVEVQAPADCVSAVYTVLAR.[R]	1xCarbamidomethyl [C16]; 1xTMTpro [N-Term]	8.90967e-12	1.05872e-05	1	1	1	O08810	O08810 [826-851]		0	3295.67	0.99	1.3	1.068	1.129	1.251	1.12	1.115	1.068	1.154	1.278	1.251	1.217	1.302	1.066	1.22	1.185	1.305	41	40.6	53.3	43.8	46.3	51.3	45.9	45.7	43.8	47.3	52.4	51.3	49.9	53.4	43.7	50	48.6	53.5
FALSE	High	[R].LMEPYYFVEVQAPADCVSAVYTVLAR.[R]	1xCarbamidomethyl [C16]; 1xOxidation [M2]; 1xTMTpro [N-Term]	4.99364e-08	1.05872e-05	1	1	1	O08810	O08810 [826-851]		0	3311.67	0.773	1.037	1.066	0.967	1.033	1.084	1.19	1.002	1.091	1.044	0.852	0.932	0.984	0.937	1.115	1	1.026	42.7	33	44.3	45.5	41.3	44.1	46.3	50.8	42.8	46.6	44.6	36.4	39.8	42	40	47.6	42.7	43.8
FALSE	High	[K].VEESGEHVILGTGELYLDCVMHDLR.[K]	1xCarbamidomethyl [C19]; 1xTMTpro [N-Term]	2.14167e-09	1.05872e-05	1	1	1	O08810	O08810 [620-644]		0	3175.57	0.911	1.082	0.983	1.047	0.979	1.184	1.012	1.03	0.935	0.839	0.827	1.018	1.041	0.939	0.926	0.996	0.923	223.4	203.6	241.7	219.6	233.9	218.7	264.5	226	230.1	208.8	187.5	184.7	227.5	232.5	209.7	206.9	222.4	206.2
FALSE	High	[K].VEESGEHVILGTGELYLDCVMHDLR.[K]	1xCarbamidomethyl [C19]; 1xOxidation [M21]; 1xTMTpro [N-Term]	1.71569e-09	1.05872e-05	1	1	1	O08810	O08810 [620-644]		0	3191.57	0.882	1.044	1.035	0.99	0.915	1.193	1.046	1.053	0.952	0.96	0.87	1.027	1.112	0.984	0.971	1.022	0.974	105.8	93.3	110.5	109.5	104.7	96.8	126.2	110.7	111.4	100.7	101.6	92	108.7	117.7	104.1	102.7	108.1	103
FALSE	High	[K].VADPVVTFCETVVETSSLK.[C]	1xCarbamidomethyl [C9]; 1xTMTpro [K19]; 1xTMTpro [N-Term]	1.14522e-08	1.05872e-05	1	1	3	O08810	O08810 [654-672]		0	2689.46	0.983	0.966	1.01	1.138	0.995	1.255	1.02	0.958	0.991	0.99	0.952	1.055	1.132	0.977	1.019	0.914	0.982	288.2	283.3	278.4	291.2	328.1	286.7	361.7	294	276.1	285.5	285.2	274.3	304.1	326.1	281.7	293.7	263.5	283.1
FALSE	High	[R].YDQDLCYTDILFTEQER.[G]	1xCarbamidomethyl [C6]; 1xTMTpro [N-Term]	2.61008e-06	1.05872e-05	1	1	1	O08810	O08810 [160-176]		0	2513.18	0.919	1.108	1.048	1.015	1.001	1.234	1.086	1.058	0.887	0.967	1.091	1.024	1.142	0.933	0.918	0.994	1.005	203	186.5	224.9	212.7	206	203.3	250.5	220.4	214.7	180.1	196.3	221.5	207.9	231.9	189.5	186.3	201.8	204.1
FALSE	High	[K].YYPTAEEVYGPEVETIVQEEDTQPLTEPIIK.[P]	1xTMTpro [K31]; 1xTMTpro [N-Term]	5.78418e-09	1.05872e-05	1	1	1	O08810	O08810 [64-94]		0	4189.16	0.725	0.763	0.803	0.825	0.59	0.905	0.747	0.62	1.001	0.539	0.492	0.88	0.724	0.781	0.776	0.544	0.621	114.4	82.9	87.3	91.9	94.4	67.5	103.5	85.5	70.9	114.5	61.7	56.3	100.7	82.8	89.3	88.8	62.2	71
FALSE	High	[K].YYPTAEEVYGPEVETIVQEEDTQPLTEPIIK.[P]	2xDeamidated [Q18; Q23]; 1xTMTpro [K31]; 1xTMTpro [N-Term]	2.13093e-08	1.05872e-05	1	1	3	O08810	O08810 [64-94]		0	4191.13	0.779	0.737	0.958	0.989	0.723	1.309	0.874	0.575	1.053	0.677	0.512	0.758	0.877	0.705	0.8	0.698	0.565	28.5	22.2	21	27.3	28.2	20.6	37.3	24.9	16.4	30	19.3	14.6	21.6	25	20.1	22.8	19.9	16.1
FALSE	High	[R].VPAGNWVLIEGVDQPIVK.[T]	1xTMTpro [K18]; 1xTMTpro [N-Term]	2.28766e-08	1.05872e-05	1	1	2	O08810	O08810 [543-560]		0	2542.49	0.892	0.949	1.009	1.093	0.958	1.204	0.996	1.008	0.994	0.894	0.89	1.055	1.093	0.988	1.035	0.911	0.938	369.6	329.7	350.6	373	404	354.2	444.9	368.2	372.6	367.3	330.4	329	389.8	404.1	365.1	382.7	336.8	346.6
FALSE	High	[R].VPAGNWVLIEGVDQPIVK.[T]	1xDeamidated [N5]; 1xTMTpro [K18]; 1xTMTpro [N-Term]	6.84605e-09	1.05872e-05	1	1	1	O08810	O08810 [543-560]		0	2543.47	0.959	1.016	0.988	1.08	0.96	1.244	1.023	0.994	0.921	0.935	0.959	1.137	1.08	0.903	1.027	0.872	0.923	154.3	148	156.7	152.4	166.7	148.2	191.9	157.9	153.3	142.1	144.2	148	175.4	166.7	139.4	158.4	134.6	142.4
FALSE	High	[R].VLSGTIHAGQPVK.[V]	1xTMTpro [K13]; 1xTMTpro [N-Term]	3.61027e-07	1.05872e-05	1	1	2	O08810	O08810 [495-507]		0	1915.16	0.894	0.92	1.082	1.046	1.064	1.135	1.108	1.01	0.998	0.978	0.976	1.086	1.112	1.022	1.115	0.891	1.049	433.2	387.3	398.7	468.9	453.1	460.8	491.7	479.9	437.6	432.5	423.5	422.9	470.5	481.6	442.9	483.2	386.1	454.5
FALSE	High	[K].RYDQDLCYTDILFTEQER.[G]	1xCarbamidomethyl [C7]; 1xTMTpro [N-Term]	5.50548e-08	1.05872e-05	1	1	2	O08810	O08810 [159-176]		1	2669.28	0.914	1.067	1.052	1.064	1.08	1.198	1.052	1.071	0.954	1.008	0.939	0.984	1.096	0.97	1.089	0.961	1.005	358.4	327.7	382.3	377.2	381.3	387.1	429.5	376.9	383.7	341.8	361.3	336.7	352.7	392.8	347.5	390.4	344.5	360.2
FALSE	High	[R].SFVEFILEPLYK.[I]	1xTMTpro [K12]; 1xTMTpro [N-Term]	2.93927e-05	1.05872e-05	1	1	4	O08810	O08810 [367-378]		0	2093.22	0.928	1.081	1.1	1.13	1.116	1.258	1.115	1.082	0.999	0.989	0.994	1.194	1.183	1.089	1.12	1.029	1.057	287.6	267	310.9	316.3	324.9	321	361.7	320.7	311.1	287.3	284.4	285.9	343.3	340.2	313.3	322.2	296	304
FALSE	High	[K].SYLFNIMDTPGHVNFSDEVTAGLR.[I]	1xTMTpro [N-Term]	1.87928e-13	1.05872e-05	1	1	1	O08810	O08810 [196-219]		0	2987.49																																				No Quan Values
FALSE	High	[K].STPVTVVLPDTK.[G]	1xTMTpro [K12]; 1xTMTpro [N-Term]	1.78883e-05	1.05872e-05	1	1	4	O08810	O08810 [182-193]		0	1865.12	0.935	1.015	1.045	1.073	1.001	1.246	1.045	1.062	0.968	0.981	0.949	1.102	1.085	0.991	0.988	0.94	0.997	709	662.7	719.4	741.1	760.6	709.4	883.3	741.1	752.8	686	695.6	673.1	781.2	769.1	702.9	700.6	666.4	707.2
FALSE	High	[K].TCFVDCLIEQTHPEIR.[K]	2xCarbamidomethyl [C2; C6]; 1xTMTpro [N-Term]	1.29819e-10	1.05872e-05	1	1	2	O08810	O08810 [142-157]		0	2322.15	1	1.083	1.142	1.096	0.989	1.054	1.067	1.064	1.067	1.023	0.94	1.144	1.253	0.964	1.008	0.925	1.046	61.2	61.2	66.3	69.9	67.1	60.5	64.5	65.3	65.1	65.3	62.6	57.5	70	76.7	59	61.7	56.6	64
FALSE	High	[K].SIVIRPLEPQPAPHLAR.[E]	1xTMTpro [N-Term]	8.38557e-07	1.05872e-05	1	1	2	O08810	O08810 [914-930]		1	2198.31	0.978	1.073	1.134	1.209	1.168	1.252	1.142	1.168	1.121	1.012	1.012	1.207	1.27	1.069	1.211	0.983	1.138	224.6	219.6	241.1	254.6	271.5	262.3	281.3	256.6	262.4	251.7	227.3	227.4	271.2	285.3	240	272.1	220.7	255.5
FALSE	High	[R].SIWAFGPDATGPNILVDDTLPSEVDK.[A]	1xDeamidated [N13]; 1xTMTpro [K26]; 1xTMTpro [N-Term]	2.37309e-10	1.05872e-05	1	1	2	O08810	O08810 [730-755]		0	3366.76																																				No Quan Values
FALSE	High	[K].DSIVQGFQWGTR.[E]	1xTMTpro [N-Term]	3.4362e-06	1.05872e-05	1	1	2	O08810	O08810 [763-774]		0	1697.89	0.954	0.983	0.997	1.039	0.955	1.178	0.961	0.974	0.917	0.891	0.871	1.051	1.03	0.934	0.953	0.881	0.909	807.8	770.5	794	805.6	839.6	771.3	951.2	776	786.6	740.4	719.5	703.4	849	832.3	754.5	770	711.5	734.3
FALSE	High	[K].FFDDPMLLELAK.[Q]	1xTMTpro [K12]; 1xTMTpro [N-Term]	1.98256e-06	1.05872e-05	1	1	2	O08810	O08810 [951-962]		0	2047.14	0.885	0.96	1.04	1.047	1.004	1.153	1.043	1.039	0.974	1.002	0.871	1.069	1.059	0.918	1	0.939	0.99	338.5	299.7	325.1	351.9	354.3	339.7	390.4	353.1	351.8	329.8	339.2	295	361.9	358.4	310.7	338.4	317.7	335.1
FALSE	High	[K].AFIPAIDSFGFETDLR.[T]	1xTMTpro [N-Term]	7.27599e-07	1.05872e-05	1	1	3	O08810	O08810 [872-887]		0	2103.11	0.965	0.971	1.06	1.104	1.035	1.253	1.058	1.091	1.019	1.028	0.977	1.089	1.141	0.981	0.941	0.954	1.056	311	300.1	302.1	329.6	343.2	322	389.8	329.1	339.4	316.9	319.8	303.8	338.7	354.7	305.2	292.7	296.7	328.5
FALSE	High	[R].EGPLCDELIR.[N]	1xCarbamidomethyl [C5]; 1xTMTpro [N-Term]	1.51143e-05	1.05872e-05	1	1	2	O08810	O08810 [775-784]		0	1505.8	0.719	0.94	0.927	1.009	0.917	1.104	1.004	0.895	0.92	0.892	0.866	0.925	0.935	0.893	0.672	0.86	0.864	770.8	554.5	724.2	714.2	777.9	707	850.8	773.6	689.5	709.3	687.8	667.6	712.7	720.9	688.3	518.1	663.2	665.9
FALSE	High	[R].GHVTQDAPIPGSPLYTIK.[A]	1xTMTpro [K18]; 1xTMTpro [N-Term]	2.03066e-09	1.05872e-05	1	1	1	O08810	O08810 [854-871]		0	2502.42	0.863	1.095	1.051	1.133	1.003	1.226	0.986	1.194	0.934	1.055	1.006	1.288	1.169	0.997	1.126	1.066	1.172	70.8	61.1	77.5	74.4	80.2	71	86.8	69.8	84.5	66.1	74.7	71.2	91.2	82.8	70.6	79.7	75.5	83
FALSE	High	[K].GLAEDIENEVVQITWNR.[K]	1xTMTpro [N-Term]	3.77401e-07	1.05872e-05	1	1	1	O08810	O08810 [694-710]		0	2290.2	0.89	1.14	1.104	1.109	1.141	1.241	1.085	1.139	0.952	1.062	1.001	1.071	1.17	1.021	1.027	0.955	1.012	171.5	152.6	195.5	189.3	190.2	195.7	212.9	186.1	195.3	163.3	182.1	171.6	183.7	200.6	175.1	176.2	163.8	173.5
FALSE	High	[K].FTLMEQTLPVTVYEMDFLADLMDNSELIR.[N]	2xDeamidated [Q6; N24]; 1xTMTpro [N-Term]	2.78066e-08	1.05872e-05	1	1	2	O08810	O08810 [101-129]		0	3740.83																																				No Quan Values
FALSE	High	[K].GLSEDVSISK.[F]	1xTMTpro [K10]; 1xTMTpro [N-Term]	1.95472e-05	1.05872e-05	1	1	1	O08810	O08810 [941-950]		0	1642.95	0.89	0.958	0.977	1.015	0.959	1.189	0.962	0.965	0.94	0.891	0.894	1.053	1.033	0.916	0.965	0.889	0.912	846.3	753.3	810.9	826.9	858.6	811.4	1006.1	814.4	816.5	795.4	754	756.6	891	874	775.3	817	752	771.6
FALSE	High	[K].YDWDLLAAR.[S]	1xTMTpro [N-Term]	0.000114048	2.8808e-05	1	1	4	O08810	O08810 [721-729]		0	1426.76	0.944	0.988	1.002	1.066	1.008	1.178	1.023	1.046	0.978	0.93	0.89	1.07	1.095	0.972	1.061	0.943	0.977	1261.3	1191.1	1245.8	1264.4	1344.9	1271.1	1485.2	1290	1319.8	1234.1	1172.4	1122.7	1350	1381	1225.4	1338	1189	1232.9
FALSE	High	[K].ILAQVVGDVDTSLPR.[T]	1xDeamidated [Q4]; 1xTMTpro [N-Term]	0.000115062	2.8808e-05	1	1	1	O08810	O08810 [379-393]		0	1888.07	0.911	1.046	1.036	0.966	1.107	1.107	1.125	1.155	1.022	0.935	0.986	0.923	1.159	1.049	0.889	0.904	1.061	109.8	100	114.8	113.8	106.1	121.5	121.5	123.5	126.8	112.2	102.7	108.3	101.4	127.3	115.2	97.6	99.3	116.5
FALSE	High	[K].SYLFNIMDTPGHVNFSDEVTAGLR.[I]	1xDeamidated [N5]; 1xTMTpro [N-Term]	0.000152743	4.26226e-05	1	1	1	O08810	O08810 [196-219]		0	2988.47	1.061	1.057	1.149	1.231	1.073	1.37	1.294	1.22	1.235	1.071	1.064	1.272	1.267	1.258	1.3	1.174	1.336	89	94.4	94.1	102.3	109.6	95.5	121.9	115.2	108.6	109.9	95.3	94.7	113.2	112.8	112	115.7	104.5	118.9
FALSE	High	[R].GNEEAQIFR.[P]	1xTMTpro [N-Term]	0.00028891	4.26226e-05	1	1	1	O08810	O08810 [569-577]		0	1367.72	0.843	0.955	1.07	1.103	1.039	1.273	1.097	1.089	0.969	1.018	0.961	1.105	1.134	1.028	0.926	0.956	1.063	261.8	220.7	250	280.2	288.7	272	333.3	287.3	285.2	253.6	266.4	251.5	289.2	297	269.1	242.3	250.2	278.2
FALSE	High	[K].FFDDPMLLELAK.[Q]	1xOxidation [M6]; 1xTMTpro [K12]; 1xTMTpro [N-Term]	0.000278856	4.26226e-05	1	1	1	O08810	O08810 [951-962]		0	2063.14	1.037	1.15	1.287	1.138	1.115	1.379	1.331	1.33	1.415	0.983	1.046	1.286	1.52	1.164	1.318	1.241	1.046	104.7	108.6	120.4	134.7	119.1	116.7	144.4	139.4	139.3	148.2	102.9	109.5	134.6	159.1	121.9	138	129.9	109.5
FALSE	High	[R].LWGDIYFNPK.[T]	1xDeamidated [N8]; 1xTMTpro [K10]; 1xTMTpro [N-Term]	0.000296687	4.26226e-05	1	1	1	O08810	O08810 [342-351]		0	1862.03	0.85	0.978	1.028	1.09	0.987	1.199	1.071	0.987	0.943	0.94	0.968	1.087	1.133	0.974	0.889	0.958	0.962	156.3	132.9	152.8	160.7	170.3	154.2	187.4	167.4	154.3	147.4	147	151.3	169.9	177.1	152.3	138.9	149.8	150.3
FALSE	High	[K].LPPTDAYYK.[L]	1xTMTpro [K9]; 1xTMTpro [N-Term]	0.00171709	6.48177e-05	1	1	1	O08810	O08810 [268-276]		0	1675.96	0.845	0.984	0.958	0.999	0.969	1.099	0.991	0.893	0.873	0.857	0.911	1.053	1.005	0.938	0.95	0.841	0.837	345.4	292	339.9	331	345.2	334.6	379.6	342.2	308.4	301.6	296	314.6	363.7	347.1	324	328.1	290.6	289
FALSE	High	[R].GGGQIIPTAR.[R]	1xTMTpro [N-Term]	0.000898425	6.48177e-05	2	2	5	P58252; O08810	P58252 [717-726]; O08810 [803-812]		0	1273.75	0.896	1.031	1.031	1.116	1.051	1.256	1.085	1.174	0.938	0.974	0.974	1.118	1.099	1.071	0.994	0.974	1.1	1010	904.7	1041.8	1041.3	1126.9	1061.9	1268.3	1096.2	1185.5	947.6	983.3	984.2	1129.2	1109.6	1081.6	1004.1	983.3	1110.7	Shared
FALSE	High	[K].LGEFFQTK.[Y]	1xTMTpro [K8]; 1xTMTpro [N-Term]	0.000914511	6.48177e-05	1	1	3	O08810	O08810 [713-720]		0	1577.92	0.676	0.953	0.989	0.993	0.966	1.078	0.965	0.957	0.935	0.891	0.865	0.911	0.891	0.943	0.657	0.88	0.914	1166.9	788.4	1111.6	1154.3	1158.8	1126.9	1258.3	1125.5	1116.7	1091.6	1039.4	1008.8	1063.4	1039.2	1100.5	767	1027.1	1066.8
FALSE	High	[R].TLDELGIHLTK.[E]	1xTMTpro [K11]; 1xTMTpro [N-Term]	0.00264877	0.000132823	1	1	1	O08810	O08810 [394-404]		0	1848.11	0.96	0.971	1.298	1.139	1.182	1.205	1.259	1.113	1.114	1.093	1.222	1.218	1.314	1.139	1.232	1.049	1.318	116.2	111.5	112.8	150.8	132.4	137.3	140	146.3	129.3	129.4	127	142	141.5	152.7	132.4	143.2	121.9	153.1
FALSE	High	[K].FNTTSVIK.[I]	1xTMTpro [K8]; 1xTMTpro [N-Term]	0.00291834	0.000187067	1	1	1	O08810	O08810 [581-588]		0	1517.92	0.837	0.887	0.969	0.938	0.899	1.09	0.918	0.894	0.934	0.852	0.812	0.97	1.006	0.882	0.865	0.884	0.887	709.3	593.7	629.1	687.2	665.4	637.8	773.2	651.2	633.8	662.2	604.2	576.3	687.8	713.6	625.7	613.2	626.7	629.1
FALSE	High	[K].CFAETPNK.[K]	1xCarbamidomethyl [C1]; 1xTMTpro [K8]; 1xTMTpro [N-Term]	0.00321472	0.000226527	1	1	1	O08810	O08810 [673-680]		0	1574.85	0.889	0.875	0.903	0.947	0.893	1.049	0.92	0.86	0.908	0.85	0.807	0.906	0.861	0.882	0.861	0.757	0.826	314	279.3	274.9	283.4	297.5	280.4	329.5	288.9	270	285.2	266.8	253.5	284.6	270.4	277	270.2	237.8	259.4
FALSE	High	[K].SYPSLTTK.[V]	1xTMTpro [K8]; 1xTMTpro [N-Term]	0.00515137	0.000377418	1	1	1	O08810	O08810 [612-619]		0	1504.89	0.944	1.017	0.942	0.992	0.909	1.135	1.017	0.943	0.984	0.956	0.902	0.942	1.002	0.873	0.888	0.864	0.895	946.1	893	962	890.8	938.6	859.8	1073.7	962.6	891.8	931.3	904.4	853.7	891.3	947.9	826	839.9	817.4	846.6
FALSE	High	[R].LWGDIYFNPK.[T]	1xTMTpro [K10]; 1xTMTpro [N-Term]	0.00708946	0.000447705	1	1	2	O08810	O08810 [342-351]		0	1861.05	0.817	1.038	1.035	1.021	1.009	1.258	1.039	1.054	0.987	0.933	0.941	1.079	1.112	0.997	0.911	0.908	0.956	316.8	258.9	328.7	327.8	323.4	319.7	398.4	329.1	334	312.8	295.7	298.2	341.8	352.3	315.7	288.5	287.5	302.9
FALSE	High	[K].TATITEPR.[G]	1xTMTpro [N-Term]	0.00715056	0.000459128	1	1	1	O08810	O08810 [561-568]		0	1192.69	1.063	1.101	1.094	1.014	0.965	1.187	1.116	1.147	0.974	1.132	1.035	1.103	1.166	0.959	1.002	0.942	0.933	160.9	171.1	177.2	176	163.1	155.2	191	179.5	184.5	156.7	182.2	166.5	177.4	187.6	154.3	161.2	151.6	150.2
FALSE	High	[K].RLWGDIYFNPK.[T]	1xDeamidated [N9]; 1xTMTpro [K11]; 1xTMTpro [N-Term]	0.0184654	0.00159653	1	1	1	O08810	O08810 [341-351]		1	2018.14																																				No Quan Values
FALSE	High	[K].ALLGSVK.[D]	1xTMTpro [K7]; 1xTMTpro [N-Term]	0.0440684	0.00316497	1	1	2	O08810	O08810 [756-762]		0	1295.85	0.907	1.004	1.033	0.983	1.044	1.074	0.997	0.993	0.913	0.912	0.921	0.989	1.063	0.941	0.944	0.898	0.947	880.3	798.4	883.9	909.2	865.6	919.3	945.2	877.9	874.5	804	803.1	810.6	870.3	935.6	828.7	830.8	790.9	833.4
FALSE	High	[K].QDVVLNYPM.[-]	1xTMTpro [N-Term]	0.0514209	0.00344604	1	1	1	O08810	O08810 [963-971]		0	1382.73	0.885	0.933	1.024	0.977	0.937	1.199	0.955	0.974	0.977	0.923	0.843	0.91	1.031	0.965	0.819	0.924	0.909	107.2	94.9	100	109.8	104.7	100.4	128.5	102.4	104.4	104.7	98.9	90.4	97.6	110.5	103.4	87.8	99	97.4
FALSE	High	[R].YHIEVNR.[V]	1xTMTpro [N-Term]	0.0639921	0.00395197	1	1	1	O08810	O08810 [536-542]		0	1234.69	0.939	1.024	1.074	1.143	1.05	1.258	1.121	1.162	0.952	1.045	1.064	1.13	1.152	1.113	1.004	0.924	1.087	117	109.9	119.8	125.7	133.7	122.9	147.2	131.1	135.9	111.4	122.3	124.5	132.2	134.8	130.2	117.5	108.1	127.2
FALSE	High	[R].LWISVAR.[Y]	1xTMTpro [N-Term]	0.0820724	0.00483419	1	1	2	O08810	O08810 [529-535]		0	1148.71	0.914	0.951	0.926	0.986	0.971	1.177	1.022	0.976	0.933	0.891	0.862	1.044	1.064	0.917	0.928	0.863	0.942	692.7	633	658.8	641.4	682.8	672.9	815.6	708	675.9	646	617	596.9	723.3	736.8	634.9	642.7	598	652.2
FALSE	High	[R].YDQDLCYTDILFTEQER.[G]	1xCarbamidomethyl [C6]; 1xDeamidated [Q15]; 1xTMTpro [N-Term]	0.157119	0.00989523	1	1	1	O08810	O08810 [160-176]		0	2514.17																																				No Quan Values
High	Master Protein	Q9DCL4	12S rRNA N4-methylcytidine methyltransferase OS=Mus musculus OX=10090 GN=Mettl15 PE=1 SV=2	0.003	3.951	7	1	1	1	406	45.3	8.54	4.24	1	0	1.015	1.026	1.106	1.046	0.974	1.095	1.015	1.08	1.022	0.818	0.937	1.069	1.189	1.139	1.085	1.095	1.098	46.1	46.8	47.3	51	48.2	44.9	50.5	46.8	49.8	47.1	37.7	43.2	49.3	54.8	52.5	50	50.5
Checked	Confidence	Annotated Sequence	Modifications	Qvality PEP	Qvality q-value	# Protein Groups	# Proteins	# PSMs	Master Protein Accessions	Positions in Master Proteins	Modifications in Master Proteins	# Missed Cleavages	Theo. MH+ [Da]	Abundance Ratio: (F1, 127N) / (F1, 126)	Abundance Ratio: (F1, 127C) / (F1, 126)	Abundance Ratio: (F1, 128N) / (F1, 126)	Abundance Ratio: (F1, 128C) / (F1, 126)	Abundance Ratio: (F1, 129N) / (F1, 126)	Abundance Ratio: (F1, 129C) / (F1, 126)	Abundance Ratio: (F1, 130N) / (F1, 126)	Abundance Ratio: (F1, 130C) / (F1, 126)	Abundance Ratio: (F1, 131N) / (F1, 126)	Abundance Ratio: (F1, 131C) / (F1, 126)	Abundance Ratio: (F1, 132N) / (F1, 126)	Abundance Ratio: (F1, 132C) / (F1, 126)	Abundance Ratio: (F1, 133N) / (F1, 126)	Abundance Ratio: (F1, 133C) / (F1, 126)	Abundance Ratio: (F1, 134N) / (F1, 126)	Abundance Ratio: (F1, 134C) / (F1, 126)	Abundance Ratio: (F1, 135N) / (F1, 126)	Abundances (Grouped): F1, 126	Abundances (Grouped): F1, 127N	Abundances (Grouped): F1, 127C	Abundances (Grouped): F1, 128N	Abundances (Grouped): F1, 128C	Abundances (Grouped): F1, 129N	Abundances (Grouped): F1, 129C	Abundances (Grouped): F1, 130N	Abundances (Grouped): F1, 130C	Abundances (Grouped): F1, 131N	Abundances (Grouped): F1, 131C	Abundances (Grouped): F1, 132N	Abundances (Grouped): F1, 132C	Abundances (Grouped): F1, 133N	Abundances (Grouped): F1, 133C	Abundances (Grouped): F1, 134N	Abundances (Grouped): F1, 134C	Abundances (Grouped): F1, 135N	Quan Info
FALSE	High	[R].MDGDRYPDTPTASDVVNALDQQALASILR.[A]	1xDeamidated [Q21]; 1xTMTpro [N-Term]	0.00032416	4.26226e-05	1	1	1	Q9DCL4	Q9DCL4 [196-224]		1	3437.72	1.015	1.026	1.106	1.046	0.974	1.095	1.015	1.08	1.022	0.818	0.937	1.069	1.189	1.139	1.085	1.095	1.098	46.1	46.8	47.3	51	48.2	44.9	50.5	46.8	49.8	47.1	37.7	43.2	49.3	54.8	52.5	50	50.5	50.6
High	Master Protein	Q9DAK9	14 kDa phosphohistidine phosphatase OS=Mus musculus OX=10090 GN=Phpt1 PE=1 SV=1	0	22.311	46	5	9	5	124	14	5.53	26.07	5	0	0.891	0.99	1.035	1.112	1.07	1.152	1.044	1.053	0.992	0.978	0.973	1.105	1.172	1.001	1	0.93	0.962	1232.8	1098.7	1219.9	1275.5	1370.9	1319.4	1419.6	1287.1	1298.1	1222.4	1205.7	1199.6	1361.8	1444.4	1234.1	1232.9	1147
Checked	Confidence	Annotated Sequence	Modifications	Qvality PEP	Qvality q-value	# Protein Groups	# Proteins	# PSMs	Master Protein Accessions	Positions in Master Proteins	Modifications in Master Proteins	# Missed Cleavages	Theo. MH+ [Da]	Abundance Ratio: (F1, 127N) / (F1, 126)	Abundance Ratio: (F1, 127C) / (F1, 126)	Abundance Ratio: (F1, 128N) / (F1, 126)	Abundance Ratio: (F1, 128C) / (F1, 126)	Abundance Ratio: (F1, 129N) / (F1, 126)	Abundance Ratio: (F1, 129C) / (F1, 126)	Abundance Ratio: (F1, 130N) / (F1, 126)	Abundance Ratio: (F1, 130C) / (F1, 126)	Abundance Ratio: (F1, 131N) / (F1, 126)	Abundance Ratio: (F1, 131C) / (F1, 126)	Abundance Ratio: (F1, 132N) / (F1, 126)	Abundance Ratio: (F1, 132C) / (F1, 126)	Abundance Ratio: (F1, 133N) / (F1, 126)	Abundance Ratio: (F1, 133C) / (F1, 126)	Abundance Ratio: (F1, 134N) / (F1, 126)	Abundance Ratio: (F1, 134C) / (F1, 126)	Abundance Ratio: (F1, 135N) / (F1, 126)	Abundances (Grouped): F1, 126	Abundances (Grouped): F1, 127N	Abundances (Grouped): F1, 127C	Abundances (Grouped): F1, 128N	Abundances (Grouped): F1, 128C	Abundances (Grouped): F1, 129N	Abundances (Grouped): F1, 129C	Abundances (Grouped): F1, 130N	Abundances (Grouped): F1, 130C	Abundances (Grouped): F1, 131N	Abundances (Grouped): F1, 131C	Abundances (Grouped): F1, 132N	Abundances (Grouped): F1, 132C	Abundances (Grouped): F1, 133N	Abundances (Grouped): F1, 133C	Abundances (Grouped): F1, 134N	Abundances (Grouped): F1, 134C	Abundances (Grouped): F1, 135N	Quan Info
FALSE	High	[R].VHLAEPSGDPAK.[E]	1xTMTpro [K12]; 1xTMTpro [N-Term]	6.22565e-06	1.05872e-05	1	1	2	Q9DAK9	Q9DAK9 [26-37]		0	1829.04	0.841	1.021	0.908	1.086	1.05	1.151	1.034	1.057	0.871	0.942	0.946	1.097	1.123	0.865	0.921	0.822	0.836	127.2	107	129.9	115.5	138.2	133.6	146.4	131.5	134.4	110.8	119.8	120.3	139.5	142.9	110	117.2	104.5	106.3
FALSE	High	[K].IHVYGYSMGYGR.[A]	1xTMTpro [N-Term]	0.00173238	6.48177e-05	1	1	1	Q9DAK9	Q9DAK9 [87-98]		0	1706.86	0.864	0.917	1.08	1.04	1.054	1.186	1.044	1.134	0.986	0.937	0.929	1.077	1.094	1.005	1.007	0.879	0.968	256.5	221.7	235.1	276.9	266.7	270.4	304.1	267.7	290.9	253	240.4	238.4	276.3	280.6	257.7	258.2	225.4	248.3
FALSE	High	[R].AQHSVSTEK.[I]	1xTMTpro [K9]; 1xTMTpro [N-Term]	0.00115185	6.48177e-05	1	1	4	Q9DAK9	Q9DAK9 [99-107]		0	1594.9	0.935	1.03	1.105	1.202	1.156	1.182	1.097	1.065	1.074	1.07	1.045	1.18	1.299	1.055	1.061	1.021	1.016	509	475.8	524.1	562.3	611.6	588.6	601.8	558.4	542.2	546.5	544.5	532	600.5	661.3	537.1	539.9	519.7	517.1
FALSE	High	[K].YPDYEVTWADDGY.[-]	1xTMTpro [N-Term]	0.00260246	0.000105184	1	1	1	Q9DAK9	Q9DAK9 [112-124]		0	1897.85	0.868	0.972	1.039	1.069	0.971	1.102	1.051	1.04	0.924	0.873	0.952	0.972	1.008	0.923	0.92	0.859	0.899	131	113.7	127.3	136.1	140.1	127.2	144.4	137.7	136.3	121.1	114.3	124.7	127.3	132	120.9	120.5	112.5	117.8
FALSE	High	[K].WAEYHADIYDK.[V]	1xTMTpro [K11]; 1xTMTpro [N-Term]	0.0151526	0.00123582	1	1	1	Q9DAK9	Q9DAK9 [48-58]		0	2019.05	0.863	0.973	0.883	1.025	0.955	1.066	0.917	0.929	0.913	0.893	0.881	1.044	1.088	0.997	0.943	0.884	0.941	209.1	180.5	203.5	184.7	214.3	199.6	222.9	191.8	194.3	191	186.7	184.2	218.2	227.6	208.4	197.1	184.9	196.8
High	Master Protein	Q9CQV8	14-3-3 protein beta/alpha OS=Mus musculus OX=10090 GN=Ywhab PE=1 SV=3	0	354.726	82	20	325	9	246	28.1	4.83	1154.43	20	0	0.906	1.061	0.985	1.006	0.978	1.119	1.018	1.039	0.985	0.987	1.02	0.953	1.099	0.94	0.937	0.929	0.985	12696.9	11503.1	13476.9	12504.4	12774	12423.9	14209.2	12931.7	13192.2	12508.7	12532.2	12956.5	12095.1	13957.6	11933.6	11902.8	11800.4
Checked	Confidence	Annotated Sequence	Modifications	Qvality PEP	Qvality q-value	# Protein Groups	# Proteins	# PSMs	Master Protein Accessions	Positions in Master Proteins	Modifications in Master Proteins	# Missed Cleavages	Theo. MH+ [Da]	Abundance Ratio: (F1, 127N) / (F1, 126)	Abundance Ratio: (F1, 127C) / (F1, 126)	Abundance Ratio: (F1, 128N) / (F1, 126)	Abundance Ratio: (F1, 128C) / (F1, 126)	Abundance Ratio: (F1, 129N) / (F1, 126)	Abundance Ratio: (F1, 129C) / (F1, 126)	Abundance Ratio: (F1, 130N) / (F1, 126)	Abundance Ratio: (F1, 130C) / (F1, 126)	Abundance Ratio: (F1, 131N) / (F1, 126)	Abundance Ratio: (F1, 131C) / (F1, 126)	Abundance Ratio: (F1, 132N) / (F1, 126)	Abundance Ratio: (F1, 132C) / (F1, 126)	Abundance Ratio: (F1, 133N) / (F1, 126)	Abundance Ratio: (F1, 133C) / (F1, 126)	Abundance Ratio: (F1, 134N) / (F1, 126)	Abundance Ratio: (F1, 134C) / (F1, 126)	Abundance Ratio: (F1, 135N) / (F1, 126)	Abundances (Grouped): F1, 126	Abundances (Grouped): F1, 127N	Abundances (Grouped): F1, 127C	Abundances (Grouped): F1, 128N	Abundances (Grouped): F1, 128C	Abundances (Grouped): F1, 129N	Abundances (Grouped): F1, 129C	Abundances (Grouped): F1, 130N	Abundances (Grouped): F1, 130C	Abundances (Grouped): F1, 131N	Abundances (Grouped): F1, 131C	Abundances (Grouped): F1, 132N	Abundances (Grouped): F1, 132C	Abundances (Grouped): F1, 133N	Abundances (Grouped): F1, 133C	Abundances (Grouped): F1, 134N	Abundances (Grouped): F1, 134C	Abundances (Grouped): F1, 135N	Quan Info
FALSE	High	[K].KEMQPTHPIR.[L]	1xTMTpro [K1]; 1xTMTpro [N-Term]	3.41744e-05	1.05872e-05	3	3	4	P68254; Q9CQV8; P63101	P68254 [158-167]; Q9CQV8 [160-169]; P63101 [158-167]		1	1540.86	0.925	1.152	1.05	1.138	1.191	1.48	1.177	1.329	1.156	1.245	1.114	1.436	1.341	1.274	1.152	1.098	1.141	137.8	127.4	158.8	144.7	156.8	164.1	204	162.2	183.2	159.3	171.6	153.5	197.9	184.8	175.5	158.7	151.3	157.2	Shared
FALSE	High	[K].IEAELQDICNDVLELLDK.[Y]	1xCarbamidomethyl [C9]; 1xTMTpro [K18]; 1xTMTpro [N-Term]	2.64981e-09	1.05872e-05	1	1	3	Q9CQV8	Q9CQV8 [88-105]		0	2738.48	0.873	1.027	0.883	0.962	0.893	1.038	0.944	0.972	1.105	0.948	0.896	0.921	1.005	0.838	0.795	0.842	0.849	132.1	115.3	135.7	116.7	127.1	118	137.1	124.7	128.4	146	125.2	118.3	121.6	132.7	110.7	105	111.2	112.2
FALSE	High	[K].IEAELQDICNDVLELLDK.[Y]	1xCarbamidomethyl [C9]; 1xDeamidated [N10]; 1xTMTpro [K18]; 1xTMTpro [N-Term]	8.41704e-06	1.05872e-05	1	1	3	Q9CQV8	Q9CQV8 [88-105]		0	2739.46	0.884	0.945	0.919	1.017	0.938	1.062	1.096	1.075	0.907	0.988	0.928	0.959	1.037	1.005	0.972	0.908	0.957	115.1	101.8	108.8	105.8	117	108	122.2	126.2	123.7	104.4	113.7	106.8	110.4	119.4	115.7	111.9	104.5	110.1
FALSE	High	[K].IEAELQDICNDVLELLDKYLILNATQAESK.[V]	1xCarbamidomethyl [C9]; 2xTMTpro [K18; K30]; 1xTMTpro [N-Term]	7.00666e-05	1.05872e-05	1	1	1	Q9CQV8	Q9CQV8 [88-117]		1	4374.39	0.784	0.922	0.951	1.029	0.951	1.127	0.941	0.804	0.941	1.049	1.029	0.863	1.255	1.049	0.941	0.882	1.314	10.2	8	9.4	9.7	10.5	9.7	11.5	9.6	8.2	9.6	10.7	10.5	8.8	12.8	10.7	9.6	9	13.4
FALSE	High	[R].LGLALNFSVFYYEILNSPEK.[A]	1xTMTpro [K20]; 1xTMTpro [N-Term]	1.24665e-09	1.05872e-05	2	2	5	Q9CQV8; P63101	Q9CQV8 [170-189]; P63101 [168-187]		0	2925.63	0.807	0.969	0.823	0.884	0.87	1.036	1.03	0.923	0.964	0.741	0.941	0.773	0.891	0.885	0.604	0.85	0.886	96.5	77.9	93.5	79.4	85.3	84	100	99.4	89.1	93	71.5	90.8	74.6	86	85.4	58.3	82	85.5	Shared
FALSE	High	[R].LGLALNFSVFYYEILNSPEK.[A]	1xDeamidated [N]; 1xTMTpro [K20]; 1xTMTpro [N-Term]	6.31322e-07	1.05872e-05	2	2	4	Q9CQV8; P63101	Q9CQV8 [170-189]; P63101 [168-187]		0	2926.61	0.953	1.216	1.263	1.237	1.315	1.332	1.073	1.216	1.022	1.147	1.069	1.181	1.216	0.922	1.004	0.974	1.19	23.2	22.1	28.2	29.3	28.7	30.5	30.9	24.9	28.2	23.7	26.6	24.8	27.4	28.2	21.4	23.3	22.6	27.6	Shared
FALSE	High	[R].YDDMAAAMK.[NA]	1xTMTpro [K9]; 1xTMTpro [N-Term]	8.14561e-05	1.05872e-05	2	2	5	P61982; Q9CQV8	P61982 [20-28]; Q9CQV8 [21-29]		0	1623.84	0.917	1	0.903	0.974	0.872	1.009	0.903	0.871	0.905	0.918	0.912	0.858	1	0.845	0.869	0.818	0.886	2315.6	2122.4	2316	2091.6	2255.6	2019.2	2336	2090.6	2016	2094.5	2126.6	2112.5	1985.7	2314.6	1956.9	2013	1894.1	2052	Shared
FALSE	High	[R].YDDMAAAMK.[NA]	1xOxidation [M]; 1xTMTpro [K9]; 1xTMTpro [N-Term]	7.25944e-05	1.05872e-05	2	2	13	P61982; Q9CQV8	P61982 [20-28]; Q9CQV8 [21-29]		0	1639.83	0.889	1.001	0.94	0.973	0.899	1.039	0.957	0.934	1.004	0.938	0.924	0.877	0.996	0.902	0.874	0.854	0.872	3503.9	3114.8	3506.8	3295.4	3410.2	3150	3639.7	3351.9	3273.7	3518	3286.6	3235.9	3074.4	3490.1	3161.8	3062.9	2992.6	3055.5	Shared
FALSE	High	[K].YLILNATQAESK.[V]	1xTMTpro [K12]; 1xTMTpro [N-Term]	4.03604e-08	1.05872e-05	1	1	5	Q9CQV8	Q9CQV8 [106-117]		0	1959.14	0.92	1.027	0.961	0.981	0.948	1.115	0.99	0.995	0.98	0.968	1.001	0.911	1.079	0.904	0.882	0.892	0.918	1895.9	1743.7	1947.9	1822.3	1860	1797.1	2114.8	1876.4	1886.6	1858.7	1836	1898.3	1727.1	2046.1	1713.8	1671.9	1691.7	1740.2
FALSE	High	[K].YLILNATQAESK.[V]	1xDeamidated [Q/N]; 1xTMTpro [K12]; 1xTMTpro [N-Term]	3.52887e-06	1.05872e-05	1	1	4	Q9CQV8	Q9CQV8 [106-117]		0	1960.12	0.844	0.959	0.911	0.907	0.929	1.133	0.972	0.955	0.866	0.864	0.876	0.899	1.026	0.84	0.875	0.829	0.919	592.4	499.7	567.9	539.8	537.2	550.4	671.3	575.8	565.7	512.8	512	519	532.5	607.9	497.9	518.3	490.9	544.7
FALSE	High	[K].YLILNATQAESK.[V]	2xDeamidated [N5; Q8]; 1xTMTpro [K12]; 1xTMTpro [N-Term]	9.00229e-07	1.05872e-05	1	1	1	Q9CQV8	Q9CQV8 [106-117]		0	1961.11	0.875	0.999	1.097	1.007	1.039	1.15	1.071	1.113	1.047	1	0.97	1.065	1.16	1.05	1.003	0.885	1.038	202.5	177.2	202.2	222.2	203.9	210.3	232.8	216.8	225.4	212.1	202.5	196.4	215.6	234.9	212.6	203.1	179.3	210.1
FALSE	High	[R].YLSEVASGENK.[Q]	1xTMTpro [K11]; 1xTMTpro [N-Term]	1.00134e-06	1.05872e-05	1	1	5	Q9CQV8	Q9CQV8 [130-140]		0	1804.99	0.926	1.058	0.96	0.95	0.945	1.07	0.965	1.01	0.985	0.963	1	0.89	1.047	0.841	0.88	0.878	0.945	1428.8	1323.4	1512.1	1372.1	1356.8	1350.8	1529.3	1378.1	1442.9	1407	1375.7	1429.2	1272.2	1496.1	1202.2	1257.9	1255.2	1350.9
FALSE	High	[R].YLSEVASGENK.[Q]	1xDeamidated [N10]; 1xTMTpro [K11]; 1xTMTpro [N-Term]	1.02835e-06	1.05872e-05	1	1	3	Q9CQV8	Q9CQV8 [130-140]		0	1805.98	0.899	1.208	1.071	1.11	1.109	1.266	1.091	1.169	0.969	1.033	1.104	1.108	1.192	1.09	1.073	1.037	1.104	463.4	416.5	559.8	496.1	514.3	514.1	586.8	505.5	541.7	449	478.6	511.4	513.3	552.4	504.9	497.4	480.5	511.8
FALSE	High	[K].QTTVSNSQQAYQEAFEISK.[K]	1xTMTpro [K19]	3.0081e-06	1.05872e-05	1	1	1	Q9CQV8	Q9CQV8 [141-159]		0	2463.23	1.167	1.121	1.125	1.074	1.126	1.191	1.124	1.105	1.034	1.048	1.054	1.125	1.294	1.161	1.267	0.976	1.025	181.2	211.4	203.1	203.9	194.6	204.1	215.8	203.6	200.2	187.4	189.9	190.9	203.9	234.4	210.3	229.6	176.8	185.7
FALSE	High	[K].QTTVSNSQQAYQEAFEISK.[K]	1xTMTpro [K19]; 1xTMTpro [N-Term]	2.2641e-13	1.05872e-05	1	1	6	Q9CQV8	Q9CQV8 [141-159]		0	2767.44	0.88	1.032	0.894	0.954	0.918	1.047	0.927	0.956	0.945	0.951	0.965	0.879	0.958	0.896	0.88	0.878	0.887	855.2	752.6	882.6	764.2	815.9	785	895.3	792.5	817.8	808.4	813.6	825.3	751.3	819.3	766.1	752.8	750.7	758.7
FALSE	High	[K].QTTVSNSQQAYQEAFEISK.[K]	1xDeamidated [N/Q]; 1xTMTpro [K19]; 1xTMTpro [N-Term]	1.01777e-11	1.05872e-05	1	1	20	Q9CQV8	Q9CQV8 [141-159]		0	2768.42	0.881	1.053	0.967	1.014	0.974	1.118	1.044	1.04	0.99	0.947	1.044	0.95	1.077	0.929	0.935	0.935	0.992	1595.3	1405.5	1679.3	1542.6	1617.8	1553.8	1783.8	1666	1659.3	1579.4	1510.2	1665	1516.3	1717.7	1482	1491.4	1492	1582.7
FALSE	High	[K].QTTVSNSQQAYQEAFEISK.[K]	2xDeamidated [Q8; Q9]; 1xTMTpro [K19]; 1xTMTpro [N-Term]	7.1841e-08	1.05872e-05	1	1	2	Q9CQV8	Q9CQV8 [141-159]		0	2769.41	0.917	1.034	0.992	1.08	0.987	1.037	0.967	1.041	0.982	0.906	1.043	1.012	1.055	0.875	0.953	0.952	1.016	128.5	117.8	132.9	127.5	138.8	126.8	133.3	124.3	133.8	126.2	116.4	134	130	135.6	112.4	122.4	122.3	130.5
FALSE	High	[K].TAFDEAIAELDTLNEESYK.[D]	1xTMTpro [K19]; 1xTMTpro [N-Term]	1.90108e-10	1.05872e-05	1	1	14	Q9CQV8	Q9CQV8 [196-214]		0	2767.42	0.861	1.083	0.985	0.978	1.009	1.164	1.031	1.033	0.965	0.969	1.009	0.952	1.088	0.981	0.939	0.942	1.006	994.5	856	1077.5	979.6	972.7	1003.9	1158	1025.8	1026.9	959.3	963.6	1003	946.6	1082.1	975.6	933.6	936.9	1000.3
FALSE	High	[K].TAFDEAIAELDTLNEESYK.[D]	1xDeamidated [N14]; 1xTMTpro [K19]; 1xTMTpro [N-Term]	6.00019e-11	1.05872e-05	1	1	7	Q9CQV8	Q9CQV8 [196-214]		0	2768.4	0.915	1.195	1.061	1.122	1.109	1.198	1.126	1.191	1.022	1.072	1.044	1.052	1.191	1.067	1.029	1.003	1.122	342.3	313.3	409.1	363.2	384.2	379.5	410.2	385.4	407.8	349.8	366.8	357.2	360.2	407.8	365.2	352.1	343.2	384
FALSE	High	[K].DSTLIMQLLR.[D]	1xTMTpro [N-Term]	1.45875e-05	1.05872e-05	7	7	53	P68510; P68254; O70456; P61982; Q9CQV8; P63101; P62259	P68510 [218-227]; P68254 [213-222]; O70456 [215-224]; P61982 [218-227]; Q9CQV8 [215-224]; P63101 [213-222]; P62259 [216-225]		0	1493.87	0.94	1.044	0.966	0.971	0.931	1.093	1.017	0.998	0.961	0.989	0.987	0.919	1.074	0.9	0.889	0.912	0.934	4002.3	3760.6	4177.2	3865.7	3888.1	3727.7	4372.9	4069.9	3993.2	3847.2	3959.4	3951	3679.6	4299.8	3603.2	3556.9	3651.1	3739.9	Shared
FALSE	High	[K].DSTLIMQLLR.[D]	1xDeamidated [Q7]; 1xTMTpro [N-Term]	1.68116e-05	1.05872e-05	7	7	2	P68510; P68254; O70456; P61982; Q9CQV8; P63101; P62259	P68510 [218-227]; P68254 [213-222]; O70456 [215-224]; P61982 [218-227]; Q9CQV8 [215-224]; P63101 [213-222]; P62259 [216-225]		0	1494.85	0.914	0.963	1.025	1.004	0.987	1.143	1.061	1.001	0.912	0.94	1	0.981	1.068	0.91	0.943	0.926	0.967	680.3	621.9	654.8	697.1	683	671.7	777.5	721.9	680.8	620.1	639.4	680.5	667.6	726.6	619.2	641.5	630.1	657.6	Shared
FALSE	High	[R].DNLTLWTSENQGDEGDAGEGEN.[-]	1xTMTpro [N-Term]	9.83735e-07	1.05872e-05	1	1	10	Q9CQV8	Q9CQV8 [225-246]		0	2655.16	0.91	1.086	1.077	1.065	1.076	1.163	1.105	1.113	1.015	1.036	1.015	1.039	1.194	1.039	1.012	1.024	1.082	599.5	545.5	650.8	645.6	638.7	645	697.1	662.5	667.3	608.6	620.9	608.2	623.1	715.8	623.1	606.5	614	648.4
FALSE	High	[K].AVTEQGHELSNEER.[N]	1xDeamidated [N11]; 1xTMTpro [N-Term]	1.06677e-08	1.05872e-05	1	1	3	Q9CQV8	Q9CQV8 [30-43]		0	1903.93	0.827	0.968	1.007	0.962	0.852	1.048	0.978	0.992	0.995	0.98	0.989	0.888	1.112	0.829	0.865	0.839	0.898	660.6	546.1	639.2	665.2	635.7	562.9	692.3	646.2	655.5	657.2	647.5	653.4	586.8	734.4	547.9	571.1	554.3	593
FALSE	High	[K].AVTEQGHELSNEER.[N]	1xTMTpro [N-Term]	8.07179e-10	1.05872e-05	1	1	10	Q9CQV8	Q9CQV8 [30-43]		0	1902.95	0.933	1.1	1.002	1.054	0.986	1.114	1.034	1.062	1.02	1.056	1.104	0.976	1.154	0.974	0.953	1.002	1.053	2065.4	1926.2	2272.7	2069.7	2176.4	2036.1	2300.6	2136.4	2193.6	2106.2	2181.8	2279.8	2015.1	2384.1	2012.1	1967.8	2069.8	2174
FALSE	High	[R].NLLSVAYKNVVGAR.[R]	1xTMTpro [K8]; 1xTMTpro [N-Term]	0.000273961	4.26226e-05	4	4	1	P68510; P61982; Q9CQV8; P63101	P68510 [43-56]; P61982 [43-56]; Q9CQV8 [44-57]; P63101 [42-55]		1	2112.28	1.467	1.832	1.745	1.146	1.373	1.717	1.238	1.768	1.713	1.06	1.699	1.377	1.735	1.566	1.548	0.879	1.628	220.6	323.7	404.2	385	252.9	302.8	378.7	273.1	390.1	377.9	233.9	374.9	303.7	382.7	345.4	341.5	193.9	359.1	Shared
FALSE	High	[K].AVTEQGHELSNEER.[N]		0.000315661	4.26226e-05	1	1	5	Q9CQV8	Q9CQV8 [30-43]		0	1598.74																																				No Quan Labels
FALSE	High	[K].DSTLIMQLLR.[D]	1xOxidation [M6]; 1xTMTpro [N-Term]	0.000307385	4.26226e-05	7	7	17	P68510; P68254; O70456; P61982; Q9CQV8; P63101; P62259	P68510 [218-227]; P68254 [213-222]; O70456 [215-224]; P61982 [218-227]; Q9CQV8 [215-224]; P63101 [213-222]; P62259 [216-225]		0	1509.86	0.912	1.055	0.983	0.965	0.94	1.099	1.025	1.001	1.073	0.97	0.973	0.918	1.099	0.928	0.93	0.951	0.954	2652.9	2420.7	2799.8	2608	2560	2494.6	2915.4	2719	2654.8	2846.4	2572.2	2582.2	2434.4	2915.9	2460.6	2468.2	2521.8	2530.5	Shared
FALSE	High	[R].DNLTLWTSENQGDEGDAGEGEN.[-]	1xDeamidated [N/Q]; 1xTMTpro [N-Term]	0.00013735	4.26226e-05	1	1	2	Q9CQV8	Q9CQV8 [225-246]		0	2656.15	1.071	1.253	1.103	1.074	1.03	1.273	1.267	1.173	1.014	1.097	1.081	1.117	1.282	1.176	1.167	1.091	1.151	108.8	116.5	136.3	120	116.8	112.1	138.5	137.8	127.6	110.3	119.4	117.6	121.5	139.5	128	127	118.7	125.2
FALSE	High	[R].YDDMAAAMK.[NA]	2xOxidation [M4; M8]; 1xTMTpro [K9]; 1xTMTpro [N-Term]	0.000200967	4.26226e-05	2	2	3	P61982; Q9CQV8	P61982 [20-28]; Q9CQV8 [21-29]		0	1655.83	0.867	1.013	0.929	0.972	0.903	0.981	0.96	0.921	1.1	0.955	0.968	0.869	1.029	0.931	0.897	0.897	0.909	549	475.9	556	510	533.9	495.9	538.3	527.3	505.4	604	524.2	531.6	477.3	565	511	492.3	492.7	499.1	Shared
FALSE	High	[K].EMQPTHPIR.[L]	1xTMTpro [N-Term]	0.000327043	4.26226e-05	3	3	7	P68254; Q9CQV8; P63101	P68254 [159-167]; Q9CQV8 [161-169]; P63101 [159-167]		0	1412.76	0.918	1.076	1.029	1	0.982	1.179	1.024	1.079	0.979	0.982	0.988	0.985	1.114	0.963	0.971	1.044	0.983	1374.6	1261.9	1479	1413.9	1374.6	1349.3	1620.8	1407.2	1483	1345.8	1349.9	1358.3	1353.7	1531	1323.6	1334.6	1434.4	1351.6	Shared
FALSE	High	[K].TAFDEAIAELDTLNEESYK.[D]	1xTMTpro [K19]	0.000466123	5.61991e-05	1	1	1	Q9CQV8	Q9CQV8 [196-214]		0	2463.21	1.366	1.089	1.124	1.195	1.213	1.371	1.163	1.311	1.02	1.112	1.106	1.307	1.658	1.105	1.865	0.917	1.11	74.3	101.5	80.9	83.5	88.8	90.1	101.9	86.4	97.4	75.8	82.6	82.2	97.1	123.2	82.1	138.6	68.1	82.5
FALSE	High	[K].EMQPTHPIR.[L]	1xOxidation [M2]; 1xTMTpro [N-Term]	0.000438089	5.61991e-05	3	3	26	P68254; Q9CQV8; P63101	P68254 [159-167]; Q9CQV8 [161-169]; P63101 [159-167]		0	1428.76	0.918	1.049	1.01	1.029	0.957	1.164	1.034	1.165	1.025	0.992	0.981	1.025	1.098	0.951	0.979	0.919	0.973	3212	2948.7	3369.4	3245.6	3304.1	3072.9	3738.6	3321.8	3742.3	3291.3	3187.7	3151.6	3293.1	3527.8	3053.2	3143.9	2953.2	3126.1	Shared
FALSE	High	[R].NLLSVAYK.[N]	1xTMTpro [K8]; 1xTMTpro [N-Term]	0.000664505	5.61991e-05	7	7	45	P68510; P68254; O70456; P61982; Q9CQV8; P63101; P62259	P68510 [43-50]; P68254 [42-49]; O70456 [42-49]; P61982 [43-50]; Q9CQV8 [44-51]; P63101 [42-49]; P62259 [43-50]		0	1515.94	0.9	1.03	0.952	0.951	0.91	1.079	0.994	0.974	0.998	0.966	0.954	0.898	1.039	0.891	0.889	0.9	0.923	5703.5	5134.5	5872.1	5431.1	5421.3	5192.2	6154.3	5667	5554.7	5694.6	5507.6	5439	5120	5923.4	5080.6	5069.3	5133.6	5265.9	Shared
FALSE	High	[K].DSTLIMQLLR.[D]		0.00108247	6.48177e-05	7	7	2	P68510; P68254; O70456; P61982; Q9CQV8; P63101; P62259	P68510 [218-227]; P68254 [213-222]; O70456 [215-224]; P61982 [218-227]; Q9CQV8 [215-224]; P63101 [213-222]; P62259 [216-225]		0	1189.66																																				No Quan Labels
FALSE	High	[K].KEMQPTHPIR.[L]	1xOxidation [M3]; 1xTMTpro [K1]; 1xTMTpro [N-Term]	0.000851847	6.48177e-05	3	3	2	P68254; Q9CQV8; P63101	P68254 [158-167]; Q9CQV8 [160-169]; P63101 [158-167]		1	1556.85	0.846	1.165	1.093	0.885	1.209	1.027	1.11	1.071	1.005	1.297	1.242	1.225	1.352	1.148	1.071	1.231	0.835	18.2	15.4	21.2	19.9	16.1	22	18.7	20.2	19.5	18.3	23.6	22.6	22.3	24.6	20.9	19.5	22.4	15.2	Shared
FALSE	High	[R].VLSSIEQK.[TS]	1xTMTpro [K8]; 1xTMTpro [N-Term]	0.00148992	6.48177e-05	5	5	9	P68510; P68254; O70456; P61982; Q9CQV8	P68510 [62-69]; P68254 [61-68]; O70456 [61-68]; P61982 [62-69]; Q9CQV8 [63-70]		0	1511.93	0.906	1.029	0.988	0.976	0.941	1.085	0.989	0.972	0.985	0.966	0.985	0.897	1.046	0.905	0.883	0.886	0.956	2210	2002.6	2274.9	2184.1	2156.4	2078.8	2396.8	2186.6	2147.5	2176.4	2135.9	2176.5	1983	2310.9	1999.4	1952	1957.4	2111.8	Shared
FALSE	High	[R].YDDMAAAMK.[NA]	1xTMTpro [K9]	0.00267224	0.000132823	2	2	2	P61982; Q9CQV8	P61982 [20-28]; Q9CQV8 [21-29]		0	1319.63	1.323	1.171	1.075	1.156	1.055	1.213	1.057	1.126	1.11	1.168	1.058	1.183	1.342	1.092	1.618	1.053	1.142	387.9	513	454.4	416.8	448.3	409.4	470.4	410.2	436.9	430.4	452.9	410.4	459	520.7	423.7	627.8	408.5	442.8	Shared
FALSE	High	[K].EMQPTHPIR.[L]	1xDeamidated [Q3]; 1xOxidation [M2]; 1xTMTpro [N-Term]	0.00452169	0.000326843	3	3	1	P68254; Q9CQV8; P63101	P68254 [159-167]; Q9CQV8 [161-169]; P63101 [159-167]		0	1429.74																																				Shared
FALSE	High	[R].VISSIEQKTER.[N]	1xTMTpro [K8]; 1xTMTpro [N-Term]	0.00556918	0.000386166	1	1	1	Q9CQV8	Q9CQV8 [63-73]		1	1898.12	0.897	1.071	1.015	1.063	1.061	1.102	1.003	1.126	0.959	1.057	0.996	0.963	1.042	1.037	0.936	0.922	0.969	250.9	225.1	268.7	254.7	266.8	266.2	276.6	251.7	282.4	240.5	265.1	250	241.7	261.4	260.3	234.8	231.3	243
FALSE	High	[R].NLLSVAYK.[N]	1xTMTpro [K8]	0.0124085	0.000850357	7	7	4	P68510; P68254; O70456; P61982; Q9CQV8; P63101; P62259	P68510 [43-50]; P68254 [42-49]; O70456 [42-49]; P61982 [43-50]; Q9CQV8 [44-51]; P63101 [42-49]; P62259 [43-50]		0	1211.73	1.212	0.94	0.937	1.006	0.95	1.074	0.869	1.006	0.826	0.973	0.831	1.31	1.414	0.883	1.465	0.837	1.035	744.6	902.6	700.1	698	749	707.3	799.5	647.2	748.9	615.3	724.4	618.4	975.4	1053.1	657.5	1090.7	622.9	771	Shared
FALSE	High	[RK].LAEQAER.[Y]	1xTMTpro [N-Term]	0.0145374	0.00118046	7	7	4	P68510; P68254; O70456; P61982; Q9CQV8; P63101; P62259	P68510 [13-19]; P68254 [12-18]; O70456 [12-18]; P61982 [13-19]; Q9CQV8 [14-20]; P63101 [12-18]; P62259 [13-19]		0	1120.63	0.932	0.976	0.908	0.931	0.851	1.043	0.951	0.931	0.914	0.924	0.92	0.85	0.993	0.841	0.837	0.871	0.892	952.7	888.1	930.3	864.6	886.6	810.5	994	906.1	887.4	870.5	880.6	876.8	810.2	945.8	801.2	797.4	829.8	849.7	Shared
FALSE	High	[R].VISSIEQK.[T]	1xTMTpro [K8]	0.0221008	0.0019943	4	4	1	P68510; P68254; P61982; Q9CQV8	P68510 [62-69]; P68254 [61-68]; P61982 [62-69]; Q9CQV8 [63-70]		0	1207.72	1.236	0.959	0.972	1.013	0.917	1.084	0.928	1.04	1.041	0.906	0.865	1.059	1.126	0.953	1.561	0.793	1.019	144.2	178.2	138.3	140.1	146.1	132.3	156.3	133.8	149.9	150.1	130.7	124.8	152.7	162.3	137.4	225.1	114.3	147	Shared
FALSE	High	[K].ACSLAK.[T]	1xCarbamidomethyl [C2]; 1xTMTpro [N-Term]	0.0867655	0.00503114	2	2	1	Q9CQV8; P63101	Q9CQV8 [190-195]; P63101 [188-193]		0	953.541	0.948	1.06	1.126	1.06	1.032	1.221	1.236	1.109	1.015	1.129	1.013	1.036	1.307	0.973	1.057	1.15	1.034	161.4	153	171.1	181.8	171.1	166.5	197.1	199.5	179	163.9	182.3	163.5	167.2	210.9	157	170.6	185.6	166.9	Shared
FALSE	High	[K].ACSLAK.[T]	1xCarbamidomethyl [C2]; 1xTMTpro [K6]; 1xTMTpro [N-Term]	0.124906	0.0077616	2	2	5	Q9CQV8; P63101	Q9CQV8 [190-195]; P63101 [188-193]		0	1257.75	0.951	0.992	0.895	0.891	0.849	0.992	0.918	0.911	0.944	0.921	0.952	0.83	0.991	0.816	0.818	0.851	0.877	1855	1765	1840.2	1659.3	1652.9	1574.4	1839.6	1703.3	1690.7	1751	1708.9	1765.4	1539.3	1839.1	1513.1	1517.9	1578.1	1626.4	Shared
FALSE	High	[K].DSTLIMQLLR.[D]	1xDeamidated [Q7]; 1xOxidation [M6]; 1xTMTpro [N-Term]	0.146067	0.00925517	7	7	1	P68510; P68254; O70456; P61982; Q9CQV8; P63101; P62259	P68510 [218-227]; P68254 [213-222]; O70456 [215-224]; P61982 [218-227]; Q9CQV8 [215-224]; P63101 [213-222]; P62259 [216-225]		0	1510.85																																				Shared
FALSE	High	[K].NVVGAR.[R]	1xTMTpro [N-Term]	0.154857	0.00974144	4	4	6	P68510; P61982; Q9CQV8; P63101	P68510 [51-56]; P61982 [51-56]; Q9CQV8 [52-57]; P63101 [50-55]		0	919.564	0.95	1.114	0.974	0.97	0.92	1.074	1.005	0.987	1.012	1.034	1.017	0.912	1.099	0.875	0.862	0.939	0.994	1140.6	1083.5	1270.1	1110.8	1106.2	1048.9	1224.6	1146.8	1126.2	1154.6	1179.2	1159.5	1040.3	1253.6	997.6	983.1	1071.1	1133.4	Shared
High	Master Protein	P62259	14-3-3 protein epsilon OS=Mus musculus OX=10090 GN=Ywhae PE=1 SV=1	0	375.641	86	23	685	20	255	29.2	4.74	2525.72	23	0	0.901	1.036	0.972	0.996	0.938	1.121	1.01	1.007	0.998	0.984	0.979	0.94	1.077	0.912	0.932	0.92	0.956	74398.1	67008	77110.5	72331.4	74079.3	69765.1	83396	75116.6	74886	74273.6	73192.4	72860.1	69945.7	80154.5	67836	69336.6	68474
Checked	Confidence	Annotated Sequence	Modifications	Qvality PEP	Qvality q-value	# Protein Groups	# Proteins	# PSMs	Master Protein Accessions	Positions in Master Proteins	Modifications in Master Proteins	# Missed Cleavages	Theo. MH+ [Da]	Abundance Ratio: (F1, 127N) / (F1, 126)	Abundance Ratio: (F1, 127C) / (F1, 126)	Abundance Ratio: (F1, 128N) / (F1, 126)	Abundance Ratio: (F1, 128C) / (F1, 126)	Abundance Ratio: (F1, 129N) / (F1, 126)	Abundance Ratio: (F1, 129C) / (F1, 126)	Abundance Ratio: (F1, 130N) / (F1, 126)	Abundance Ratio: (F1, 130C) / (F1, 126)	Abundance Ratio: (F1, 131N) / (F1, 126)	Abundance Ratio: (F1, 131C) / (F1, 126)	Abundance Ratio: (F1, 132N) / (F1, 126)	Abundance Ratio: (F1, 132C) / (F1, 126)	Abundance Ratio: (F1, 133N) / (F1, 126)	Abundance Ratio: (F1, 133C) / (F1, 126)	Abundance Ratio: (F1, 134N) / (F1, 126)	Abundance Ratio: (F1, 134C) / (F1, 126)	Abundance Ratio: (F1, 135N) / (F1, 126)	Abundances (Grouped): F1, 126	Abundances (Grouped): F1, 127N	Abundances (Grouped): F1, 127C	Abundances (Grouped): F1, 128N	Abundances (Grouped): F1, 128C	Abundances (Grouped): F1, 129N	Abundances (Grouped): F1, 129C	Abundances (Grouped): F1, 130N	Abundances (Grouped): F1, 130C	Abundances (Grouped): F1, 131N	Abundances (Grouped): F1, 131C	Abundances (Grouped): F1, 132N	Abundances (Grouped): F1, 132C	Abundances (Grouped): F1, 133N	Abundances (Grouped): F1, 133C	Abundances (Grouped): F1, 134N	Abundances (Grouped): F1, 134C	Abundances (Grouped): F1, 135N	Quan Info
FALSE	High	[-].MDDREDLVYQAKLAEQAER.[Y]	1xAcetyl [N-Term]; 1xTMTpro [K12]	5.97362e-05	1.05872e-05	1	1	1	P62259	P62259 [1-19]	P62259 1xAcetyl [N-Term]	2	2626.31	0.958	1.272	1.133	1.167	1.25	1.42	1.015	1.344	1.215	0.984	1.07	1.208	1.278	1.177	1.124	0.909	1.154	88.1	84.4	112.1	99.8	102.8	110.1	125.1	89.4	118.4	107	86.7	94.3	106.4	112.6	103.7	99	80.1	101.7
FALSE	High	[K].HLIPAANTGESK.[V]	1xTMTpro [K12]; 1xTMTpro [N-Term]	1.15988e-07	1.05872e-05	1	1	11	P62259	P62259 [107-118]		0	1846.07	0.91	1.074	1.011	1.036	0.955	1.153	1.046	1.055	1.089	1.007	1.013	0.949	1.107	0.937	0.95	1.069	0.976	2668	2427.1	2864.7	2696.4	2764.4	2548.1	3075.5	2791	2815.2	2906	2687.9	2702.6	2532.4	2953.1	2499.5	2534.7	2852.5	2604.1
FALSE	High	[K].HLIPAANTGESK.[V]	1xDeamidated [N7]; 1xTMTpro [K12]; 1xTMTpro [N-Term]	5.12194e-06	1.05872e-05	1	1	2	P62259	P62259 [107-118]		0	1847.05	0.919	1.1	1.035	1.078	0.982	1.127	1.013	1.014	0.933	1.009	1.007	1.012	1.108	0.956	0.974	0.929	0.942	725.6	666.9	797.9	750.9	782.1	712.8	817.6	735.2	736.1	677.1	732	730.9	734.5	804.1	693.5	706.6	673.9	683.4
FALSE	High	[R].LAKAAFDDAIAELDTLSEESYK.[D]	2xTMTpro [K3; K22]; 1xTMTpro [N-Term]	2.75276e-06	1.05872e-05	1	1	1	P62259	P62259 [194-215]		1	3312.8	1.205	1.622	1.608	1.085	1.305	1.785	1.299	1.624	1.449	0.97	1.356	1.632	1.675	1.528	1.341	0.866	1.563	49.2	59.3	79.8	79.1	53.4	64.2	87.8	63.9	79.9	71.3	47.7	66.7	80.3	82.4	75.2	66	42.6	76.9
FALSE	High	[K].LICCDILDVLDK.[H]	2xCarbamidomethyl [C3; C4]; 1xTMTpro [K12]; 1xTMTpro [N-Term]	2.17743e-07	1.05872e-05	1	1	24	P62259	P62259 [95-106]		0	2085.16	0.923	1.023	0.984	1.022	0.967	1.153	1.055	1.033	1.002	0.959	0.977	0.997	1.118	0.952	0.976	0.959	0.98	3269.2	3019	3343.7	3215.8	3341.4	3161.8	3771	3448.2	3375.5	3275	3136.5	3195.1	3258.9	3655.6	3111.4	3191.6	3133.8	3203.9
FALSE	High	[K].LICCDILDVLDKHLIPAANTGESK.[V]	2xCarbamidomethyl [C3; C4]; 1xDeamidated [N19]; 1xTMTpro [K24]; 1xTMTpro [N-Term]	4.57886e-05	1.05872e-05	1	1	1	P62259	P62259 [95-118]		1	3304.78	1.029	1.347	1.362	1.248	1.276	1.556	1.334	1.426	1.254	1.323	1.134	1.418	1.741	1.398	1.584	1.248	1.403	61.3	63.1	82.6	83.5	76.5	78.2	95.4	81.8	87.4	76.9	81.1	69.5	86.9	106.7	85.7	97.1	76.5	86
FALSE	High	[R].IISSIEQKEENK.[G]	2xTMTpro [K8; K12]; 1xTMTpro [N-Term]	5.30694e-06	1.05872e-05	1	1	2	P62259	P62259 [62-73]		1	2330.37	0.81	1.022	1.018	1.262	1.052	0.979	0.818	1.032	0.749	1.248	1.088	1.032	1.07	1.048	0.838	0.958	1.097	880.8	713.6	900.2	896.3	1111.3	926.2	862	720.8	909.3	659.4	1099	958.6	908.8	942.1	923.3	738.2	843.6	966
FALSE	High	[R].LGLALNFSVFYYEILNSPDR.[A]	1xDeamidated [N6]; 1xTMTpro [N-Term]	3.9602e-06	1.05872e-05	1	1	1	P62259	P62259 [171-190]		0	2636.39	0.837	1.01	1.173	1.058	1.327	1.048	1.163	1.01	1.087	0.875	1.135	0.894	1.337	1.221	1.077	0.933	1.106	10.4	8.7	10.5	12.2	11	13.8	10.9	12.1	10.5	11.3	9.1	11.8	9.3	13.9	12.7	11.2	9.7	11.5
FALSE	High	[K].VAGMDVELTVEER.[N]	1xTMTpro [N-Term]	4.19791e-07	1.05872e-05	1	1	104	P62259	P62259 [30-42]		0	1751.92	0.915	1.061	0.998	1.029	0.963	1.17	1.048	1.04	0.968	0.999	1.007	0.985	1.119	0.941	0.953	0.973	1.014	6030	5519.1	6395.2	6015.1	6207.1	5804.4	7058.1	6319.3	6270	5838.2	6026.3	6073.2	5937.6	6750	5672.5	5749.5	5865.8	6113.4
FALSE	High	[K].VAGMDVELTVEER.[N]	1xOxidation [M4]; 1xTMTpro [N-Term]	3.61027e-07	1.05872e-05	1	1	8	P62259	P62259 [30-42]		0	1767.91	0.832	0.981	0.93	0.949	0.901	1.053	0.977	0.94	1.076	0.934	0.922	0.851	0.977	0.86	0.84	0.879	0.879	1685.3	1402.6	1653.5	1567.6	1599.8	1518.5	1774.1	1647	1584.5	1814	1574	1553.4	1433.7	1646.4	1449.3	1414.9	1482	1480.7
FALSE	High	[R].YDEMVESMK.[K]	1xTMTpro [K9]; 1xTMTpro [N-Term]	2.88761e-05	1.05872e-05	1	1	37	P62259	P62259 [20-28]		0	1739.88	0.873	0.99	0.878	0.921	0.842	1.03	0.931	0.918	0.927	0.942	0.919	0.826	0.986	0.812	0.808	0.846	0.88	6047.3	5279	5988.5	5309.6	5569.9	5089.1	6228.2	5627.3	5550.4	5606	5695.7	5560.4	4998	5960.4	4910.1	4888.4	5115.8	5318.8
FALSE	High	[R].YDEMVESMK.[K]	1xOxidation [M]; 1xTMTpro [K9]; 1xTMTpro [N-Term]	7.45499e-05	1.05872e-05	1	1	20	P62259	P62259 [20-28]		0	1755.88	0.872	1.053	0.985	0.971	0.925	1.156	1.043	1.004	1.07	0.973	0.974	0.93	1.055	0.953	0.914	0.964	0.954	3161	2755.3	3327.4	3113.6	3069.9	2925.2	3653.5	3295.4	3173.1	3383.1	3076.1	3078.5	2939.8	3333.8	3013.3	2888.2	3047.2	3016.3
FALSE	High	[R].YLAEFATGNDRK.[E]	1xDeamidated [N9]; 1xTMTpro [K12]; 1xTMTpro [N-Term]	2.35485e-05	1.05872e-05	1	1	3	P62259	P62259 [131-142]		1	1994.08	0.908	1.094	0.973	1.056	0.994	1.122	1.071	1.046	0.961	0.946	0.977	1.006	1.11	1.004	0.984	0.91	0.982	517.4	470	566.1	503.5	546.4	514.2	580.4	554.3	541.3	497.1	489.7	505.4	520.5	574.4	519.5	509.1	471	508.2
FALSE	High	[K].DSTLIMQLLR.[D]	1xTMTpro [N-Term]	1.45875e-05	1.05872e-05	7	7	53	P68510; P68254; O70456; P61982; Q9CQV8; P63101; P62259	P68510 [218-227]; P68254 [213-222]; O70456 [215-224]; P61982 [218-227]; Q9CQV8 [215-224]; P63101 [213-222]; P62259 [216-225]		0	1493.87	0.94	1.044	0.966	0.971	0.931	1.093	1.017	0.998	0.961	0.989	0.987	0.919	1.074	0.9	0.889	0.912	0.934	4002.3	3760.6	4177.2	3865.7	3888.1	3727.7	4372.9	4069.9	3993.2	3847.2	3959.4	3951	3679.6	4299.8	3603.2	3556.9	3651.1	3739.9	Shared
FALSE	High	[K].DSTLIMQLLR.[D]	1xDeamidated [Q7]; 1xTMTpro [N-Term]	1.68116e-05	1.05872e-05	7	7	2	P68510; P68254; O70456; P61982; Q9CQV8; P63101; P62259	P68510 [218-227]; P68254 [213-222]; O70456 [215-224]; P61982 [218-227]; Q9CQV8 [215-224]; P63101 [213-222]; P62259 [216-225]		0	1494.85	0.914	0.963	1.025	1.004	0.987	1.143	1.061	1.001	0.912	0.94	1	0.981	1.068	0.91	0.943	0.926	0.967	680.3	621.9	654.8	697.1	683	671.7	777.5	721.9	680.8	620.1	639.4	680.5	667.6	726.6	619.2	641.5	630.1	657.6	Shared
FALSE	High	[R].DNLTLWTSDMQGDGEEQNK.[E]	1xDeamidated [Q11]; 1xOxidation [M10]; 1xTMTpro [K19]; 1xTMTpro [N-Term]	7.14804e-07	1.05872e-05	1	1	13	P62259	P62259 [226-244]		0	2806.33	0.892	1.085	1.087	1.035	0.987	1.163	1.123	1.126	1.207	1.076	1.066	1.019	1.187	1.003	0.969	1.046	1.062	374.8	334.3	406.6	407.3	387.9	369.9	436	421	422.2	452.2	403.4	399.5	382	444.8	376.1	363.1	391.9	397.9
FALSE	High	[R].DNLTLWTSDMQGDGEEQNK.[E]	1xOxidation [M10]; 1xTMTpro [K19]; 1xTMTpro [N-Term]	2.71083e-10	1.05872e-05	1	1	53	P62259	P62259 [226-244]		0	2805.35	0.871	1.037	0.963	0.96	0.927	1.114	0.999	0.986	1.127	0.985	0.985	0.898	1.054	0.901	0.875	0.932	0.942	5444.7	4743.3	5645.7	5242	5227	5048.7	6062.8	5438.1	5366.1	6138.8	5363.2	5360.9	4888.9	5737.4	4903.5	4763.9	5073	5130.9
FALSE	High	[R].DNLTLWTSDMQGDGEEQNK.[E]	1xDeamidated [Q/N]; 1xTMTpro [K19]; 1xTMTpro [N-Term]	5.79102e-11	1.05872e-05	1	1	7	P62259	P62259 [226-244]		0	2790.34	0.941	1.045	0.951	0.966	0.871	1.118	0.968	0.946	0.956	1.017	1.036	0.888	1.112	0.863	0.919	0.879	0.932	505.5	475.5	528.3	480.9	488.4	440.1	565.2	489.2	478.1	483.3	513.9	523.9	449	562	436.4	464.4	444.5	471.3
FALSE	High	[R].DNLTLWTSDMQGDGEEQNK.[E]	1xTMTpro [K19]; 1xTMTpro [N-Term]	6.61521e-11	1.05872e-05	1	1	38	P62259	P62259 [226-244]		0	2789.35	0.887	0.993	0.892	0.926	0.849	1.023	0.919	0.916	0.93	0.971	0.983	0.833	1.004	0.799	0.816	0.817	0.87	5953.2	5277.9	5913	5312.7	5511.4	5054.1	6090.6	5471.9	5451.7	5533.6	5779.8	5853.6	4956.8	5979.1	4755.3	4856.7	4863.3	5179.8
FALSE	High	[K].EENKGGEDK.[L]	1xTMTpro [K9]; 1xTMTpro [N-Term]	3.29837e-05	1.05872e-05	1	1	1	P62259	P62259 [70-78]		1	1613.86	0.985	1.078	1.226	1.111	1.165	1.194	1.135	1.13	1.398	1.214	1.202	1.308	1.523	1.204	1.298	1.152	1.228	134.8	132.8	145.3	165.2	149.7	157.1	160.9	153	152.3	188.5	163.7	162	176.3	205.3	162.3	175	155.3	165.6
FALSE	High	[K].EAAENSLVAYK.[A]	1xTMTpro [K11]; 1xTMTpro [N-Term]	1.8798e-06	1.05872e-05	1	1	10	P62259	P62259 [143-153]		0	1803.01	0.901	1.015	0.937	0.963	0.901	1.038	0.968	0.944	0.96	0.947	0.949	0.894	1.023	0.857	0.868	0.852	0.889	2919.4	2631.3	2964.3	2734.4	2810.6	2630.4	3030.9	2824.7	2757.3	2801.8	2764.4	2769.4	2609.3	2986	2502	2534.4	2488.4	2594.3
FALSE	High	[K].EAAENSLVAYK.[A]	1xDeamidated [N5]; 1xTMTpro [K11]; 1xTMTpro [N-Term]	3.6749e-07	1.05872e-05	1	1	31	P62259	P62259 [143-153]		0	1804	0.881	1.027	0.973	0.966	0.939	1.114	1.017	1.001	0.96	0.965	0.969	0.944	1.073	0.899	0.897	0.921	0.994	4004.1	3527.7	4112.2	3895.2	3868	3761.1	4461.6	4073.5	4006.3	3845	3865.8	3881.5	3781.6	4297	3599.2	3590.1	3687.3	3981.2
FALSE	High	[K].AAFDDAIAELDTLSEESYK.[D]	1xTMTpro [K19]	2.43127e-06	1.05872e-05	1	1	3	P62259	P62259 [197-215]		0	2392.17	1.485	1.079	1.102	1.104	0.989	1.26	1.114	1.149	1.063	1.054	1.129	1.146	1.568	1.065	2.128	1.005	1.128	332.9	494.5	359.3	366.7	367.4	329.2	419.6	370.8	382.5	353.8	350.8	376	381.4	521.9	354.7	708.4	334.6	375.5
FALSE	High	[K].AAFDDAIAELDTLSEESYK.[D]	1xTMTpro [K19]; 1xTMTpro [N-Term]	2.46828e-09	1.05872e-05	1	1	29	P62259	P62259 [197-215]		0	2696.38	0.881	1.05	0.988	1.007	0.964	1.114	1.015	1.003	0.99	0.978	0.967	0.928	1.06	0.923	0.943	0.911	0.939	2614.6	2304.7	2746.5	2582.8	2633.8	2521.6	2913	2654.2	2622.2	2588.5	2555.8	2528.4	2427.4	2771.1	2412.7	2466.4	2382.5	2454.6
FALSE	High	[K].AASDIAMTELPPTHPIR.[L]	1xOxidation [M7]; 1xTMTpro [N-Term]	8.77632e-09	1.05872e-05	1	1	28	P62259	P62259 [154-170]		0	2140.14	0.905	1.081	1.062	1.025	1.012	1.189	1.082	1.097	1.04	1.04	1.033	1.076	1.142	1.005	0.973	0.952	1.05	3269.8	2958.2	3534.7	3474	3352.1	3309.2	3889.1	3536.6	3586.3	3401.1	3401.1	3376.4	3518.9	3733.5	3285.9	3180.7	3113.1	3432.1
FALSE	High	[K].AASDIAMTELPPTHPIR.[L]	1xTMTpro [N-Term]	2.36119e-09	1.05872e-05	1	1	32	P62259	P62259 [154-170]		0	2124.14	0.919	1.082	1.028	1.079	1.003	1.204	1.079	1.069	0.992	1.014	0.998	1.029	1.126	0.988	0.966	0.975	0.989	1989.3	1828.9	2152.5	2044.9	2145.5	1995	2396.1	2146.2	2127.5	1972.6	2016.6	1984.6	2047.5	2240.6	1964.8	1921.2	1938.8	1966.8
FALSE	High	[K].AASDIAMTELPPTHPIR.[L]		3.18344e-05	1.05872e-05	1	1	1	P62259	P62259 [154-170]		0	1819.94																																				No Quan Labels
FALSE	High	[R].YLAEFATGNDR.[K]	1xDeamidated [N9]; 1xTMTpro [N-Term]	0.000115062	2.8808e-05	1	1	17	P62259	P62259 [131-141]		0	1561.78	0.894	1.034	0.959	0.963	0.94	1.178	1.035	1.042	0.979	0.965	0.988	0.958	1.115	0.907	0.915	0.9	0.97	2777.3	2482.5	2872.9	2662.7	2673.7	2611.9	3271	2873.8	2893.7	2720.3	2679	2744.4	2661.3	3097.2	2519.9	2540.2	2500.7	2693.2
FALSE	High	[K].DSTLIMQLLR.[D]	1xOxidation [M6]; 1xTMTpro [N-Term]	0.000307385	4.26226e-05	7	7	17	P68510; P68254; O70456; P61982; Q9CQV8; P63101; P62259	P68510 [218-227]; P68254 [213-222]; O70456 [215-224]; P61982 [218-227]; Q9CQV8 [215-224]; P63101 [213-222]; P62259 [216-225]		0	1509.86	0.912	1.055	0.983	0.965	0.94	1.099	1.025	1.001	1.073	0.97	0.973	0.918	1.099	0.928	0.93	0.951	0.954	2652.9	2420.7	2799.8	2608	2560	2494.6	2915.4	2719	2654.8	2846.4	2572.2	2582.2	2434.4	2915.9	2460.6	2468.2	2521.8	2530.5	Shared
FALSE	High	[R].YLAEFATGNDR.[K]	1xTMTpro [N-Term]	0.00035418	4.26226e-05	1	1	3	P62259	P62259 [131-141]		0	1560.8	0.869	0.984	0.881	0.902	0.84	1.032	0.964	0.953	0.9	0.918	0.956	0.851	1.017	0.81	0.822	0.862	0.846	683.3	593.8	672.3	601.7	616.1	574.1	704.9	658.8	651.4	614.7	627	653	581.4	694.6	553.6	561.6	589.3	578.1
FALSE	High	[R].DNLTLWTSDMQGDGEEQNK.[E]	1xTMTpro [K19]	0.000185579	4.26226e-05	1	1	2	P62259	P62259 [226-244]		0	2485.15	1.186	1.099	1.131	1.114	1.04	1.27	1.093	1.163	1.037	1.061	0.983	1.201	1.345	1.017	1.54	1.023	1.102	485.6	575.7	533.8	549.4	541	505.1	616.5	531	564.8	503.4	515.1	477.4	583.4	652.9	493.7	747.6	496.8	535.1
FALSE	High	[R].QMVETELK.[L]	1xOxidation [M2]; 1xTMTpro [K8]; 1xTMTpro [N-Term]	0.000513852	5.61991e-05	1	1	12	P62259	P62259 [87-94]		0	1601.91	0.895	1.036	0.999	0.985	0.98	1.129	1.054	1.023	1.148	0.962	0.963	0.964	1.095	0.954	0.944	0.969	0.981	2513.7	2250	2605.2	2511.1	2476.8	2464.2	2839.2	2650.1	2571.9	2885.1	2418.5	2421.7	2424.4	2751.8	2398	2372.8	2435.2	2464.9
FALSE	High	[-].MDDREDLVYQAK.[L]	1xAcetyl [N-Term]; 1xTMTpro [K12]	0.000415408	5.61991e-05	1	1	12	P62259	P62259 [1-12]	P62259 1xAcetyl [N-Term]	1	1828.91	0.899	0.991	0.902	0.965	0.857	1.049	0.95	0.928	0.903	0.924	0.936	0.852	1.001	0.833	0.912	0.863	0.888	3007.8	2703	2979.8	2712.4	2901.6	2578.7	3155	2858.8	2791.3	2715.7	2777.9	2816.3	2562.3	3010.7	2504.8	2742.6	2597.2	2669.7
FALSE	High	[R].NLLSVAYK.[N]	1xTMTpro [K8]; 1xTMTpro [N-Term]	0.000664505	5.61991e-05	7	7	45	P68510; P68254; O70456; P61982; Q9CQV8; P63101; P62259	P68510 [43-50]; P68254 [42-49]; O70456 [42-49]; P61982 [43-50]; Q9CQV8 [44-51]; P63101 [42-49]; P62259 [43-50]		0	1515.94	0.9	1.03	0.952	0.951	0.91	1.079	0.994	0.974	0.998	0.966	0.954	0.898	1.039	0.891	0.889	0.9	0.923	5703.5	5134.5	5872.1	5431.1	5421.3	5192.2	6154.3	5667	5554.7	5694.6	5507.6	5439	5120	5923.4	5080.6	5069.3	5133.6	5265.9	Shared
FALSE	High	[K].DSTLIMQLLR.[D]		0.00108247	6.48177e-05	7	7	2	P68510; P68254; O70456; P61982; Q9CQV8; P63101; P62259	P68510 [218-227]; P68254 [213-222]; O70456 [215-224]; P61982 [218-227]; Q9CQV8 [215-224]; P63101 [213-222]; P62259 [216-225]		0	1189.66																																				No Quan Labels
FALSE	High	[R].IISSIEQK.[E]	1xTMTpro [K8]; 1xTMTpro [N-Term]	0.0012813	6.48177e-05	1	1	16	P62259	P62259 [62-69]		0	1525.94	0.891	1.04	1	1.004	0.96	1.13	1.038	1.015	0.985	0.975	0.975	0.952	1.088	0.914	0.956	0.939	0.98	3858.5	3439.3	4012.2	3856.9	3872.9	3704.7	4359.4	4005.1	3918.3	3800.8	3761.6	3760.6	3671.7	4197.6	3526.6	3689.2	3624.3	3780.3
FALSE	High	[R].YDEMVESMK.[K]	2xOxidation [M4; M8]; 1xTMTpro [K9]; 1xTMTpro [N-Term]	0.00173238	6.48177e-05	1	1	5	P62259	P62259 [20-28]		0	1771.87	0.884	0.998	0.997	0.975	0.956	1.132	1.036	0.981	1.059	0.981	0.966	0.953	1.068	0.925	0.965	0.907	0.907	1198.8	1059.4	1196.4	1195.6	1169.4	1145.5	1356.5	1242	1176.3	1269.4	1175.6	1157.9	1142.8	1279.8	1108.4	1157	1087	1087.6
FALSE	High	[K].EALQDVEDENQ.[-]	1xTMTpro [N-Term]	0.00161374	6.48177e-05	1	1	12	P62259	P62259 [245-255]		0	1593.76	0.871	1.055	0.984	1.022	0.951	1.123	1.037	1.012	1.019	1.026	1.025	0.953	1.08	0.909	0.925	0.916	0.985	1528.5	1331.3	1612.1	1503.9	1562.7	1454	1716.5	1585	1546.1	1557.7	1568.6	1566.4	1457.4	1650.6	1389	1414.4	1399.6	1505.4
FALSE	High	[K].EENKGGEDK.[L]	2xTMTpro [K4; K9]; 1xTMTpro [N-Term]	0.000867098	6.48177e-05	1	1	1	P62259	P62259 [70-78]		1	1918.07	0.903	1.105	1.116	1.3	1.287	2.036	1.051	1.954	1.181	1.244	0.973	1.132	1.115	1.247	1.187	0.96	0.964	462.5	417.8	511.2	516	601.2	595.1	941.5	486.3	903.7	546.1	575.3	450.2	523.4	515.8	576.6	548.8	444.2	446
FALSE	High	[K].LICCDILDVLDK.[H]	2xCarbamidomethyl [C3; C4]; 1xTMTpro [K12]	0.00623111	0.000386166	1	1	1	P62259	P62259 [95-106]		0	1780.95	1.4	1.114	1.012	1.008	1.003	1.202	1.042	1.096	0.994	1.132	1.056	1.152	1.496	1.126	1.861	0.973	1.085	123.9	173.5	138	125.4	124.9	124.3	148.9	129.1	135.8	123.1	140.2	130.8	142.7	185.3	139.5	230.6	120.5	134.4
FALSE	High	[-].MDDREDLVYQAK.[L]	1xAcetyl [N-Term]; 1xDeamidated [Q10]; 1xTMTpro [K12]	0.00547358	0.000386166	1	1	1	P62259	P62259 [1-12]	P62259 1xAcetyl [N-Term]	1	1829.89	0.909	1.056	0.947	0.964	0.876	1.138	1.016	0.985	1.036	1.048	0.997	0.925	1.057	0.886	0.936	0.942	0.951	316	287.3	333.7	299.4	304.5	276.7	359.7	321.2	311.4	327.5	331.3	315.1	292.3	333.9	280	295.9	297.7	300.5
FALSE	High	[R].YDEMVESMK.[K]	1xTMTpro [K9]	0.00715056	0.000459128	1	1	2	P62259	P62259 [20-28]		0	1435.68	1.276	1.129	1.069	1.092	1.012	1.225	1.095	1.144	1.042	1.128	1.084	1.25	1.392	1.069	1.664	1.075	1.142	488.2	622.7	551.2	521.8	533.2	493.9	598.2	534.4	558.4	508.6	550.8	529.4	610.2	679.5	521.9	812.5	524.6	557.6
FALSE	High	[R].YLAEFATGNDRK.[E]	1xTMTpro [K12]; 1xTMTpro [N-Term]	0.0122025	0.000814364	1	1	3	P62259	P62259 [131-142]		1	1993.1	1.012	1.097	1.043	1.193	1.107	1.181	1.057	1.059	1.076	1	0.984	1.051	1.15	1.079	1.187	0.997	1.029	678.6	686.6	744.6	707.6	809.5	751	801.1	717.5	718.8	730	678.3	668	713.2	780.4	731.9	805.4	676.8	698.3
FALSE	High	[K].EENKGGEDK.[L]	1xDeamidated [N3]; 2xTMTpro [K4; K9]; 1xTMTpro [N-Term]	0.0122025	0.000814364	1	1	1	P62259	P62259 [70-78]		1	1919.05	0.903	1.1	0.994	1.208	1.11	1.004	0.933	1.062	0.822	0.901	0.909	1.07	1.338	1.044	1.267	1.03	1.142	377.9	341.4	415.7	375.8	456.5	419.6	379.4	352.6	401.4	310.8	340.4	343.4	404.5	505.5	394.4	478.9	389.4	431.5
FALSE	High	[R].NLLSVAYK.[N]	1xTMTpro [K8]	0.0124085	0.000850357	7	7	4	P68510; P68254; O70456; P61982; Q9CQV8; P63101; P62259	P68510 [43-50]; P68254 [42-49]; O70456 [42-49]; P61982 [43-50]; Q9CQV8 [44-51]; P63101 [42-49]; P62259 [43-50]		0	1211.73	1.212	0.94	0.937	1.006	0.95	1.074	0.869	1.006	0.826	0.973	0.831	1.31	1.414	0.883	1.465	0.837	1.035	744.6	902.6	700.1	698	749	707.3	799.5	647.2	748.9	615.3	724.4	618.4	975.4	1053.1	657.5	1090.7	622.9	771	Shared
FALSE	High	[R].QMVETELK.[L]	1xTMTpro [K8]; 1xTMTpro [N-Term]	0.0127238	0.000909775	1	1	4	P62259	P62259 [87-94]		0	1585.91	0.865	0.999	0.927	0.973	0.874	1.067	0.961	0.936	0.902	0.939	0.914	0.869	0.988	0.855	0.845	0.795	0.837	1808.3	1564.1	1805.8	1675.8	1759.5	1580.8	1930.2	1737.3	1692.2	1631.7	1698.8	1652.9	1572.1	1787.5	1546.3	1527.8	1438.3	1513.9
FALSE	High	[RK].LAEQAER.[Y]	1xTMTpro [N-Term]	0.0145374	0.00118046	7	7	4	P68510; P68254; O70456; P61982; Q9CQV8; P63101; P62259	P68510 [13-19]; P68254 [12-18]; O70456 [12-18]; P61982 [13-19]; Q9CQV8 [14-20]; P63101 [12-18]; P62259 [13-19]		0	1120.63	0.932	0.976	0.908	0.931	0.851	1.043	0.951	0.931	0.914	0.924	0.92	0.85	0.993	0.841	0.837	0.871	0.892	952.7	888.1	930.3	864.6	886.6	810.5	994	906.1	887.4	870.5	880.6	876.8	810.2	945.8	801.2	797.4	829.8	849.7	Shared
FALSE	High	[K].EALQDVEDENQ.[-]	1xDeamidated [N10]; 1xTMTpro [N-Term]	0.0650339	0.00399251	1	1	1	P62259	P62259 [245-255]		0	1594.74	0.846	1.107	1.038	1.09	1.001	1.265	1.027	1.002	1.017	1.055	0.907	0.996	1.11	0.941	0.926	0.926	1.018	213.5	180.7	236.3	221.7	232.7	213.8	270.1	219.3	213.9	217.1	225.3	193.6	212.6	237	200.8	197.7	197.6	217.4
FALSE	High	[R].QMVETELK.[L]	1xTMTpro [K8]	0.084725	0.00494352	1	1	2	P62259	P62259 [87-94]		0	1281.7	0.98	1.107	1.104	1.141	1.063	1.244	1.11	1.084	0.989	1.094	1.042	1.078	1.237	1.001	1.105	0.981	1.059	864.4	847	957.1	954.6	986.7	919.2	1075.7	959.1	936.6	855.1	946	900.7	931.4	1069.2	865.4	955.5	847.6	915.2
FALSE	High	[R].IISSIEQK.[E]	1xTMTpro [K8]	0.120263	0.00747866	1	1	1	P62259	P62259 [62-69]		0	1221.74	1	1.098	1.056	1.015	0.981	1.117	1.057	1.078	1.001	0.956	0.953	1.065	1.133	0.956	1.236	0.874	1.022	274.6	274.7	301.6	290.1	278.6	269.5	306.8	290.3	295.9	274.9	262.4	261.7	292.4	311	262.6	339.3	240	280.7
FALSE	High	[K].DSTLIMQLLR.[D]	1xDeamidated [Q7]; 1xOxidation [M6]; 1xTMTpro [N-Term]	0.146067	0.00925517	7	7	1	P68510; P68254; O70456; P61982; Q9CQV8; P63101; P62259	P68510 [218-227]; P68254 [213-222]; O70456 [215-224]; P61982 [218-227]; Q9CQV8 [215-224]; P63101 [213-222]; P62259 [216-225]		0	1510.85																																				Shared
High	Master Protein	P68510	14-3-3 protein eta OS=Mus musculus OX=10090 GN=Ywhah PE=1 SV=2	0	292.2	79	22	409	13	246	28.2	4.89	1303.5	22	1	0.935	1.084	0.964	0.953	0.92	1.046	0.989	0.974	1.015	0.994	1.027	0.879	1.072	0.898	0.861	0.9	0.931	32757.4	30644.1	35494.4	31591.6	31229.5	30122.1	34274.4	32381.2	31916.2	33245.2	32550.8	33650.2	28810.1	35111.9	29412.6	28208.5	29467.7
Checked	Confidence	Annotated Sequence	Modifications	Qvality PEP	Qvality q-value	# Protein Groups	# Proteins	# PSMs	Master Protein Accessions	Positions in Master Proteins	Modifications in Master Proteins	# Missed Cleavages	Theo. MH+ [Da]	Abundance Ratio: (F1, 127N) / (F1, 126)	Abundance Ratio: (F1, 127C) / (F1, 126)	Abundance Ratio: (F1, 128N) / (F1, 126)	Abundance Ratio: (F1, 128C) / (F1, 126)	Abundance Ratio: (F1, 129N) / (F1, 126)	Abundance Ratio: (F1, 129C) / (F1, 126)	Abundance Ratio: (F1, 130N) / (F1, 126)	Abundance Ratio: (F1, 130C) / (F1, 126)	Abundance Ratio: (F1, 131N) / (F1, 126)	Abundance Ratio: (F1, 131C) / (F1, 126)	Abundance Ratio: (F1, 132N) / (F1, 126)	Abundance Ratio: (F1, 132C) / (F1, 126)	Abundance Ratio: (F1, 133N) / (F1, 126)	Abundance Ratio: (F1, 133C) / (F1, 126)	Abundance Ratio: (F1, 134N) / (F1, 126)	Abundance Ratio: (F1, 134C) / (F1, 126)	Abundance Ratio: (F1, 135N) / (F1, 126)	Abundances (Grouped): F1, 126	Abundances (Grouped): F1, 127N	Abundances (Grouped): F1, 127C	Abundances (Grouped): F1, 128N	Abundances (Grouped): F1, 128C	Abundances (Grouped): F1, 129N	Abundances (Grouped): F1, 129C	Abundances (Grouped): F1, 130N	Abundances (Grouped): F1, 130C	Abundances (Grouped): F1, 131N	Abundances (Grouped): F1, 131C	Abundances (Grouped): F1, 132N	Abundances (Grouped): F1, 132C	Abundances (Grouped): F1, 133N	Abundances (Grouped): F1, 133C	Abundances (Grouped): F1, 134N	Abundances (Grouped): F1, 134C	Abundances (Grouped): F1, 135N	Quan Info
FALSE	High	[K].NSVVEASEAAYK.[E]	1xTMTpro [K12]	2.90324e-06	1.05872e-05	1	1	2	P68510	P68510 [144-155]		0	1571.82	1.101	0.905	0.852	0.932	0.919	0.933	0.709	0.987	0.711	0.976	0.846	1.303	1.388	0.764	1.201	0.824	1.067	429.2	472.6	388.3	365.8	400.1	394.5	400.5	304.3	423.8	305.3	418.8	363.1	559.2	595.8	327.9	515.6	353.5	458.1
FALSE	High	[K].NSVVEASEAAYK.[E]	1xTMTpro [K12]; 1xTMTpro [N-Term]	5.48436e-09	1.05872e-05	1	1	27	P68510	P68510 [144-155]		0	1876.03	0.913	1.098	0.964	0.983	0.904	1.077	1	0.983	1.036	1.028	1.042	0.873	1.053	0.922	0.885	0.923	0.951	3723.3	3399.5	4088.5	3588.7	3658.9	3365.3	4011.6	3723.9	3659.8	3859.2	3827.5	3881	3250.4	3921.9	3434.2	3295.7	3436.6	3541.6
FALSE	High	[K].QAFDDAIAELDTLNEDSYK.[D]	1xDeamidated [N14]; 1xTMTpro [K19]; 1xTMTpro [N-Term]	1.09133e-09	1.05872e-05	1	1	13	P68510	P68510 [199-217]		0	2767.38	0.991	1.084	1.084	1.046	1.019	1.175	1.054	1.071	1.019	1.048	1.054	1.016	1.184	0.994	0.937	0.93	0.999	712.4	706.3	772.2	772.1	745.1	725.8	836.9	750.8	762.9	726	746.8	751.2	723.9	843.8	708	667.7	662.4	711.9
FALSE	High	[K].QAFDDAIAELDTLNEDSYK.[D]	1xTMTpro [K19]; 1xTMTpro [N-Term]	5.35297e-13	1.05872e-05	1	1	10	P68510	P68510 [199-217]		0	2766.4	0.954	1.11	0.983	0.965	0.943	1.053	1.005	0.998	1.025	1.008	1.075	0.903	1.066	0.915	0.898	0.9	0.966	1429.8	1364.3	1587.3	1406.1	1379.5	1348.8	1505	1437.5	1426.5	1465.5	1441.3	1536.4	1290.5	1524.2	1307.8	1283.6	1286.9	1381.9
FALSE	High	[K].NCNDFQYESK.[V]	1xCarbamidomethyl [C2]; 1xTMTpro [K10]; 1xTMTpro [N-Term]	1.0886e-05	1.05872e-05	1	1	37	P68510	P68510 [111-120]		0	1912.94	0.918	1.043	0.935	0.941	0.865	1.03	0.981	0.925	1.006	0.992	1.021	0.842	1.012	0.868	0.798	0.868	0.857	5378.3	4935.7	5607.2	5027.5	5059.8	4651.1	5537.1	5278.7	4975	5413.2	5335.3	5490	4526.3	5442.2	4669.5	4291	4669.1	4608.8
FALSE	High	[R].YDDMASAMK.[A]	1xTMTpro [K9]; 1xTMTpro [N-Term]	7.6558e-05	1.05872e-05	1	1	5	P68510	P68510 [20-28]		0	1639.83	1.039	1.154	0.983	0.96	0.956	1.022	0.989	0.972	0.987	1.077	1.08	0.876	1.108	0.879	0.891	0.888	0.943	2101.7	2183.1	2426.4	2066.7	2016.7	2010.1	2148	2078	2043.4	2073.4	2264.1	2269.6	1841.1	2327.9	1847.8	1872	1866.2	1982.4
FALSE	High	[R].YLAEVASGEK.[K]	1xTMTpro [K10]; 1xTMTpro [N-Term]	8.79873e-06	1.05872e-05	1	1	5	P68510	P68510 [133-142]		0	1674.96	0.932	1.081	0.91	0.913	0.91	0.998	0.939	0.934	0.975	0.956	0.988	0.806	1.051	0.838	0.8	0.862	0.913	2366.5	2204.5	2558.6	2153.5	2160.8	2154	2361.9	2221.9	2211.2	2308.5	2262.6	2339.2	1906.6	2486.8	1982.2	1892.6	2039.2	2160.2
FALSE	High	[R].YLAEVASGEKK.[N]	2xTMTpro [K10; K11]; 1xTMTpro [N-Term]	1.9897e-05	1.05872e-05	1	1	1	P68510	P68510 [133-143]		1	2107.26																																				No Quan Values
FALSE	High	[K].DSTLIMQLLR.[D]	1xTMTpro [N-Term]	1.45875e-05	1.05872e-05	7	7	53	P68510; P68254; O70456; P61982; Q9CQV8; P63101; P62259	P68510 [218-227]; P68254 [213-222]; O70456 [215-224]; P61982 [218-227]; Q9CQV8 [215-224]; P63101 [213-222]; P62259 [216-225]		0	1493.87	0.94	1.044	0.966	0.971	0.931	1.093	1.017	0.998	0.961	0.989	0.987	0.919	1.074	0.9	0.889	0.912	0.934	4002.3	3760.6	4177.2	3865.7	3888.1	3727.7	4372.9	4069.9	3993.2	3847.2	3959.4	3951	3679.6	4299.8	3603.2	3556.9	3651.1	3739.9	Shared
FALSE	High	[K].DSTLIMQLLR.[D]	1xDeamidated [Q7]; 1xTMTpro [N-Term]	1.68116e-05	1.05872e-05	7	7	2	P68510; P68254; O70456; P61982; Q9CQV8; P63101; P62259	P68510 [218-227]; P68254 [213-222]; O70456 [215-224]; P61982 [218-227]; Q9CQV8 [215-224]; P63101 [213-222]; P62259 [216-225]		0	1494.85	0.914	0.963	1.025	1.004	0.987	1.143	1.061	1.001	0.912	0.94	1	0.981	1.068	0.91	0.943	0.926	0.967	680.3	621.9	654.8	697.1	683	671.7	777.5	721.9	680.8	620.1	639.4	680.5	667.6	726.6	619.2	641.5	630.1	657.6	Shared
FALSE	High	[R].DNLTLWTSDQQDEEAGEGN.[-]	1xDeamidated [Q]; 1xTMTpro [N-Term]	2.9291e-06	1.05872e-05	1	1	4	P68510	P68510 [228-246]		0	2427.08	0.966	1.165	1.194	1.07	1.198	1.3	1.222	1.267	1.124	1.183	1.134	1.119	1.356	1.118	1.129	1.01	1.154	162.5	157	189.3	194.1	173.9	194.6	211.3	198.6	205.9	182.7	192.2	184.2	181.9	220.4	181.7	183.4	164.2	187.6
FALSE	High	[R].DNLTLWTSDQQDEEAGEGN.[-]	1xTMTpro [N-Term]	1.74187e-05	1.05872e-05	1	1	20	P68510	P68510 [228-246]		0	2426.09	0.992	1.127	1.103	1.041	1.073	1.178	1.134	1.12	1.047	1.035	1.037	1.059	1.182	1.075	0.995	1.001	1.064	1514.2	1502.8	1706.4	1670.7	1576.3	1624.8	1783.7	1717.7	1696.4	1585.8	1566.9	1570.1	1603.2	1789.6	1628.3	1506.5	1515.5	1611.8
FALSE	High	[K].ELETVCNDVLALLDK.[F]	1xCarbamidomethyl [C6]; 1xTMTpro [K15]; 1xTMTpro [N-Term]	1.29819e-10	1.05872e-05	1	1	26	P68510	P68510 [92-106]		0	2340.3	0.942	1.079	1.004	0.998	0.915	1.049	1.024	1	1.001	0.987	1.032	0.892	1.108	0.92	0.878	0.894	0.93	1313.8	1237	1417.3	1318.9	1311.7	1202.4	1377.7	1345.7	1314.4	1315.7	1296.1	1355.5	1172.1	1455.8	1208.4	1153.4	1174.9	1222.1
FALSE	High	[K].ELETVCNDVLALLDK.[F]	1xCarbamidomethyl [C6]; 1xDeamidated [N7]; 1xTMTpro [K15]; 1xTMTpro [N-Term]	9.92501e-07	1.05872e-05	1	1	7	P68510	P68510 [92-106]		0	2341.28	0.98	1.098	0.992	0.968	0.936	1.162	1.077	1.007	1.047	1.069	1.078	0.937	1.16	0.899	0.912	0.944	0.957	342.9	336.2	376.6	340.2	331.9	320.8	398.6	369.3	345.3	359.1	366.4	369.7	321.4	397.9	308.4	312.7	323.8	328.3
FALSE	High	[K].ELETVCNDVLALLDKFLIK.[N]	1xCarbamidomethyl [C6]; 1xTMTpro [K19]; 1xTMTpro [N-Term]	1.68116e-05	1.05872e-05	1	1	1	P68510	P68510 [92-110]		1	2841.63	0.826	1.061	1.235	1.009	1.27	1.443	1.087	1.47	1.409	0.722	0.983	1.183	1.391	1.313	1.391	1.348	1.113	11.5	9.5	12.2	14.2	11.6	14.6	16.6	12.5	16.9	16.2	8.3	11.3	13.6	16	15.1	16	15.5	12.8
FALSE	High	[K].EHMQPTHPIR.[L]	1xTMTpro [N-Term]	7.02234e-07	1.05872e-05	2	2	17	P68510; P61982	P68510 [163-172]; P61982 [163-172]		0	1549.82	1.068	1.01	0.906	0.863	0.771	0.914	0.877	0.83	0.833	0.932	0.931	0.855	0.942	0.765	0.724	0.745	0.784	910	971.5	919.3	824.5	785.6	701.9	832.1	797.8	755.7	757.7	847.9	847.1	777.7	857.3	696.3	659	678.1	713.3	Shared
FALSE	High	[K].EHMQPTHPIR.[L]	1xOxidation [M3]; 1xTMTpro [N-Term]	8.9793e-05	1.05872e-05	2	2	26	P68510; P61982	P68510 [163-172]; P61982 [163-172]		0	1565.82	0.984	1.058	0.99	1.052	0.903	1.14	1.074	1.181	1.051	1.046	1.059	1.31	1.114	0.92	0.973	0.867	0.947	1144.5	1126	1211	1133.2	1203.5	1034	1305.2	1229.2	1351.5	1202.6	1197.7	1212.3	1499	1274.6	1052.9	1113.9	992.5	1083.9	Shared
FALSE	High	[K].AVTELNEPLSNEDR.[N]	1xTMTpro [N-Term]	7.68288e-09	1.05872e-05	1	1	5	P68510	P68510 [29-42]		0	1890.97	0.93	1.106	1.023	0.98	1.028	1.11	1.056	1.093	1.015	1.01	1.063	1.021	1.152	0.996	0.958	0.971	1.007	1050	976.1	1161.1	1074.4	1028.9	1079.2	1166	1108.6	1147.8	1065.9	1060.4	1116.6	1072	1209.7	1045.6	1006	1019.5	1057.3
FALSE	High	[K].AVTELNEPLSNEDR.[N]	1xDeamidated [N11]; 1xTMTpro [N-Term]	1.13797e-05	1.05872e-05	1	1	1	P68510	P68510 [29-42]		0	1891.96	1.08	1.277	1.191	1.198	1.195	1.231	1.286	1.204	0.998	1.068	1.121	1.103	1.396	1.015	1.055	1.091	1.208	278	300.2	355	331.1	333	332.1	342.3	357.6	334.8	277.5	296.9	311.6	306.6	388.2	282.1	293.4	303.4	335.7
FALSE	High	[R].YDDMASAMK.[A]	1xOxidation [M]; 1xTMTpro [K9]; 1xTMTpro [N-Term]	0.000105312	2.8808e-05	1	1	7	P68510	P68510 [20-28]		0	1655.83	0.895	1.055	0.893	0.893	0.848	0.935	0.85	0.84	0.973	0.911	0.953	0.744	0.97	0.842	0.809	0.836	0.87	1909.1	1709	2014.4	1705	1704.5	1618.2	1785	1623.3	1603.1	1857	1738.5	1819	1419.8	1852.6	1607.2	1545.1	1596.9	1660.5
FALSE	High	[R].NLLSVAYKNVVGAR.[R]	1xTMTpro [K8]; 1xTMTpro [N-Term]	0.000273961	4.26226e-05	4	4	1	P68510; P61982; Q9CQV8; P63101	P68510 [43-56]; P61982 [43-56]; Q9CQV8 [44-57]; P63101 [42-55]		1	2112.28	1.467	1.832	1.745	1.146	1.373	1.717	1.238	1.768	1.713	1.06	1.699	1.377	1.735	1.566	1.548	0.879	1.628	220.6	323.7	404.2	385	252.9	302.8	378.7	273.1	390.1	377.9	233.9	374.9	303.7	382.7	345.4	341.5	193.9	359.1	Shared
FALSE	High	[K].NCNDFQYESK.[V]	1xCarbamidomethyl [C2]; 1xDeamidated [N/Q]; 1xTMTpro [K10]; 1xTMTpro [N-Term]	0.000269153	4.26226e-05	1	1	4	P68510	P68510 [111-120]		0	1913.92	0.942	1.088	0.932	0.925	0.826	1.024	0.945	0.936	0.925	0.958	1.066	0.823	1.044	0.783	0.773	0.848	0.911	977.8	921.4	1063.9	911.5	904	807.7	1001.2	924.4	915.5	904.3	936.7	1042	804.9	1020.8	765.2	756.1	829.1	891.1
FALSE	High	[K].DSTLIMQLLR.[D]	1xOxidation [M6]; 1xTMTpro [N-Term]	0.000307385	4.26226e-05	7	7	17	P68510; P68254; O70456; P61982; Q9CQV8; P63101; P62259	P68510 [218-227]; P68254 [213-222]; O70456 [215-224]; P61982 [218-227]; Q9CQV8 [215-224]; P63101 [213-222]; P62259 [216-225]		0	1509.86	0.912	1.055	0.983	0.965	0.94	1.099	1.025	1.001	1.073	0.97	0.973	0.918	1.099	0.928	0.93	0.951	0.954	2652.9	2420.7	2799.8	2608	2560	2494.6	2915.4	2719	2654.8	2846.4	2572.2	2582.2	2434.4	2915.9	2460.6	2468.2	2521.8	2530.5	Shared
FALSE	High	[K].TMADGNEK.[K]	1xOxidation [M2]; 1xTMTpro [K8]; 1xTMTpro [N-Term]	0.0006885	5.61991e-05	1	1	9	P68510	P68510 [70-77]		0	1489.78	0.909	1.093	0.978	0.909	0.948	1.051	1.046	0.993	1.314	0.94	1.045	0.857	1.048	0.939	0.876	0.962	0.929	2148.5	1952.4	2347.4	2100.6	1953.4	2037	2257	2248.1	2134.2	2824.2	2019.8	2244.8	1840.4	2252	2016.9	1881.2	2067.6	1994.9
FALSE	High	[K].TMADGNEK.[K]	1xTMTpro [K8]; 1xTMTpro [N-Term]	0.000509318	5.61991e-05	1	1	11	P68510	P68510 [70-77]		0	1473.79	0.889	1.083	0.956	0.925	0.893	1.014	0.96	0.944	0.938	0.997	1.021	0.864	1.035	0.866	0.837	0.884	0.902	2161.1	1920.3	2341.1	2066.3	2000	1930.8	2192	2073.7	2039.1	2026.9	2154.7	2207.2	1866.2	2237.5	1872.1	1808.7	1910.3	1949.7
FALSE	High	[R].NLLSVAYK.[N]	1xTMTpro [K8]; 1xTMTpro [N-Term]	0.000664505	5.61991e-05	7	7	45	P68510; P68254; O70456; P61982; Q9CQV8; P63101; P62259	P68510 [43-50]; P68254 [42-49]; O70456 [42-49]; P61982 [43-50]; Q9CQV8 [44-51]; P63101 [42-49]; P62259 [43-50]		0	1515.94	0.9	1.03	0.952	0.951	0.91	1.079	0.994	0.974	0.998	0.966	0.954	0.898	1.039	0.891	0.889	0.9	0.923	5703.5	5134.5	5872.1	5431.1	5421.3	5192.2	6154.3	5667	5554.7	5694.6	5507.6	5439	5120	5923.4	5080.6	5069.3	5133.6	5265.9	Shared
FALSE	High	[K].DSTLIMQLLR.[D]		0.00108247	6.48177e-05	7	7	2	P68510; P68254; O70456; P61982; Q9CQV8; P63101; P62259	P68510 [218-227]; P68254 [213-222]; O70456 [215-224]; P61982 [218-227]; Q9CQV8 [215-224]; P63101 [213-222]; P62259 [216-225]		0	1189.66																																				No Quan Labels
FALSE	High	[K].TMADGNEK.[K]	1xDeamidated [N6]; 1xOxidation [M2]; 1xTMTpro [K8]; 1xTMTpro [N-Term]	0.00108247	6.48177e-05	1	1	1	P68510	P68510 [70-77]		0	1490.77	0.791	1.093	1.04	0.864	1.015	1.132	1.222	1.159	1.4	1.027	1.098	0.898	1.279	1.098	1.058	1.179	1.082	156.8	124.1	171.4	163	135.5	159.1	177.5	191.6	181.8	219.5	161	172.2	140.8	200.5	172.2	165.9	184.9	169.6
FALSE	High	[K].TMADGNEK.[K]	1xDeamidated [N6]; 1xTMTpro [K8]; 1xTMTpro [N-Term]	0.000955999	6.48177e-05	1	1	2	P68510	P68510 [70-77]		0	1474.77	0.889	1.058	0.904	0.914	0.857	1.019	0.902	0.948	0.847	0.916	1.034	0.781	1.04	0.773	0.713	0.826	0.908	939.2	834.8	993.7	849.1	858.5	804.9	956.8	847.4	889.9	795.4	860.2	971.4	733.5	977.2	726.1	669.8	775.6	852.5
FALSE	High	[R].VLSSIEQK.[TS]	1xTMTpro [K8]; 1xTMTpro [N-Term]	0.00148992	6.48177e-05	5	5	9	P68510; P68254; O70456; P61982; Q9CQV8	P68510 [62-69]; P68254 [61-68]; O70456 [61-68]; P61982 [62-69]; Q9CQV8 [63-70]		0	1511.93	0.906	1.029	0.988	0.976	0.941	1.085	0.989	0.972	0.985	0.966	0.985	0.897	1.046	0.905	0.883	0.886	0.956	2210	2002.6	2274.9	2184.1	2156.4	2078.8	2396.8	2186.6	2147.5	2176.4	2135.9	2176.5	1983	2310.9	1999.4	1952	1957.4	2111.8	Shared
FALSE	High	[K].NCNDFQYESK.[V]	1xCarbamidomethyl [C2]; 1xTMTpro [K10]	0.00242502	0.000105184	1	1	2	P68510	P68510 [111-120]		0	1608.73	1.022	1.032	1.122	1.122	1.036	1.199	1.097	1.199	1.109	1.002	0.892	1.339	1.397	1.068	1.347	1.002	1.075	243.4	248.8	251.3	273	273.1	252.1	291.8	267.1	291.9	269.9	244	217.2	325.9	340	259.9	327.8	243.9	261.7
FALSE	High	[K].EHMQPTHPIR.[L]	1xDeamidated [Q4]; 1xTMTpro [N-Term]	0.00281734	0.000173609	2	2	1	P68510; P61982	P68510 [163-172]; P61982 [163-172]		0	1550.81	0.925	0.956	0.853	0.867	0.803	0.956	0.912	0.862	0.936	1.013	1.003	0.805	1.074	0.798	0.873	0.807	0.931	438.9	406.2	419.4	374.6	380.5	352.5	419.5	400.4	378.5	411	444.8	440.2	353.3	471.5	350.4	383.3	354.2	408.5	Shared
FALSE	High	[R].YDDMASAMK.[A]	2xOxidation [M4; M8]; 1xTMTpro [K9]; 1xTMTpro [N-Term]	0.00289276	0.000187067	1	1	1	P68510	P68510 [20-28]		0	1671.82	0.906	0.986	0.798	0.895	0.807	0.925	0.859	0.851	0.904	1.059	0.919	0.691	0.993	0.8	0.874	0.891	0.865	113.1	102.5	111.5	90.2	101.2	91.3	104.6	97.2	96.3	102.2	119.8	103.9	78.1	112.3	90.5	98.8	100.8	97.8
FALSE	High	[K].EHMQPTHPIR.[L]	1xDeamidated [Q4]; 1xOxidation [M3]; 1xTMTpro [N-Term]	0.00357162	0.000238429	2	2	1	P68510; P61982	P68510 [163-172]; P61982 [163-172]		0	1566.8	0.897	1.043	0.91	0.917	0.833	0.883	0.915	1.088	0.957	0.91	1.026	0.979	1.039	0.974	0.983	0.744	0.848	53.2	47.7	55.5	48.4	48.8	44.3	47	48.7	57.9	50.9	48.4	54.6	52.1	55.3	51.8	52.3	39.6	45.1	Shared
FALSE	High	[-].MGDREQLLQR.[A]	1xMet-loss+Acetyl [N-Term]	0.00586576	0.000386166	1	1	4	P68510	P68510 [1-10]	P68510 1xMet-loss+Acetyl [N-Term]	1	1156.61																																				No Quan Labels
FALSE	High	[R].NLLSVAYK.[N]	1xTMTpro [K8]	0.0124085	0.000850357	7	7	4	P68510; P68254; O70456; P61982; Q9CQV8; P63101; P62259	P68510 [43-50]; P68254 [42-49]; O70456 [42-49]; P61982 [43-50]; Q9CQV8 [44-51]; P63101 [42-49]; P62259 [43-50]		0	1211.73	1.212	0.94	0.937	1.006	0.95	1.074	0.869	1.006	0.826	0.973	0.831	1.31	1.414	0.883	1.465	0.837	1.035	744.6	902.6	700.1	698	749	707.3	799.5	647.2	748.9	615.3	724.4	618.4	975.4	1053.1	657.5	1090.7	622.9	771	Shared
FALSE	High	[RK].LAEQAER.[Y]	1xTMTpro [N-Term]	0.0145374	0.00118046	7	7	4	P68510; P68254; O70456; P61982; Q9CQV8; P63101; P62259	P68510 [13-19]; P68254 [12-18]; O70456 [12-18]; P61982 [13-19]; Q9CQV8 [14-20]; P63101 [12-18]; P62259 [13-19]		0	1120.63	0.932	0.976	0.908	0.931	0.851	1.043	0.951	0.931	0.914	0.924	0.92	0.85	0.993	0.841	0.837	0.871	0.892	952.7	888.1	930.3	864.6	886.6	810.5	994	906.1	887.4	870.5	880.6	876.8	810.2	945.8	801.2	797.4	829.8	849.7	Shared
FALSE	High	[K].EHMQPTHPIR.[L]	1xDeamidated [Q4]; 1xOxidation [M3]	0.0151526	0.00123582	2	2	1	P68510; P61982	P68510 [163-172]; P61982 [163-172]		0	1262.59																																				No Quan Labels
FALSE	High	[K].EAFEISK.[E]	1xTMTpro [K7]; 1xTMTpro [N-Term]	0.0152786	0.00123582	1	1	5	P68510	P68510 [156-162]		0	1431.83	0.928	1.077	0.932	0.947	0.913	1.015	0.958	0.959	0.992	0.975	0.993	0.841	1.06	0.898	0.81	0.884	0.903	2290.4	2124.6	2466.5	2133.9	2168.6	2091.3	2325.6	2195	2195.6	2271.3	2232.7	2274.6	1927.1	2427.4	2056.1	1855.7	2024.8	2067.7
FALSE	High	[R].VISSIEQK.[T]	1xTMTpro [K8]	0.0221008	0.0019943	4	4	1	P68510; P68254; P61982; Q9CQV8	P68510 [62-69]; P68254 [61-68]; P61982 [62-69]; Q9CQV8 [63-70]		0	1207.72	1.236	0.959	0.972	1.013	0.917	1.084	0.928	1.04	1.041	0.906	0.865	1.059	1.126	0.953	1.561	0.793	1.019	144.2	178.2	138.3	140.1	146.1	132.3	156.3	133.8	149.9	150.1	130.7	124.8	152.7	162.3	137.4	225.1	114.3	147	Shared
FALSE	High	[K].TMADGNEK.[K]	1xOxidation [M2]; 1xTMTpro [K8]	0.0757724	0.00451046	1	1	2	P68510	P68510 [70-77]		0	1185.57	1.015	1.112	0.892	0.842	0.9	0.923	1.228	0.903	1.031	0.996	0.954	0.838	1.317	0.83	0.958	0.861	0.757	25.9	26.3	28.8	23.1	21.8	23.3	23.9	31.8	23.4	26.7	25.8	24.7	21.7	34.1	21.5	24.8	22.3	19.6
FALSE	High	[R].EQLLQR.[AL]	1xTMTpro [N-Term]	0.0867655	0.00503114	2	2	10	P68510; Q91VW5	P68510 [5-10]; Q91VW5 [158-163]		0	1090.65	0.915	1.082	0.973	0.941	0.908	1.086	0.998	1.003	1.016	0.996	1.047	0.903	1.061	0.898	0.803	0.901	0.968	978	895.1	1058	951.9	920.7	888.3	1061.8	976.5	981.3	993.8	974	1023.7	882.9	1037.3	877.9	785	880.8	946.6	Shared
FALSE	High	[K].MKGDYYR.[Y]	1xTMTpro [N-Term]	0.120263	0.00747866	4	4	1	P68510; O70456; P61982; P63101	P68510 [126-132]; O70456 [123-129]; P61982 [126-132]; P63101 [121-127]		1	1236.64	1.018	1.118	1.036	1.058	0.936	1.16	1.051	1.167	1.043	1.167	1.046	1.198	1.285	1.062	1.179	1.11	1.034	93.3	95	104.3	96.7	98.7	87.3	108.2	98.1	108.9	97.3	108.9	97.6	111.8	119.9	99.1	110	103.6	96.5	Shared
FALSE	High	[K].DSTLIMQLLR.[D]	1xDeamidated [Q7]; 1xOxidation [M6]; 1xTMTpro [N-Term]	0.146067	0.00925517	7	7	1	P68510; P68254; O70456; P61982; Q9CQV8; P63101; P62259	P68510 [218-227]; P68254 [213-222]; O70456 [215-224]; P61982 [218-227]; Q9CQV8 [215-224]; P63101 [213-222]; P62259 [216-225]		0	1510.85																																				Shared
FALSE	High	[K].NVVGAR.[R]	1xTMTpro [N-Term]	0.154857	0.00974144	4	4	6	P68510; P61982; Q9CQV8; P63101	P68510 [51-56]; P61982 [51-56]; Q9CQV8 [52-57]; P63101 [50-55]		0	919.564	0.95	1.114	0.974	0.97	0.92	1.074	1.005	0.987	1.012	1.034	1.017	0.912	1.099	0.875	0.862	0.939	0.994	1140.6	1083.5	1270.1	1110.8	1106.2	1048.9	1224.6	1146.8	1126.2	1154.6	1179.2	1159.5	1040.3	1253.6	997.6	983.1	1071.1	1133.4	Shared
High	Master Protein	P61982	14-3-3 protein gamma OS=Mus musculus OX=10090 GN=Ywhag PE=1 SV=2	0	361.339	88	26	397	17	247	28.3	4.89	1286.69	26	10	0.932	1.023	0.955	0.969	0.902	1.058	0.97	0.96	0.985	0.969	0.966	0.911	1.048	0.876	0.896	0.867	0.907	39767.3	37057.5	40689	37990.3	38539.4	35867.9	42056.3	38570.6	38175.8	39156.5	38526.1	38405.3	36243.8	41683.3	34824.4	35627.9	34474.3
Checked	Confidence	Annotated Sequence	Modifications	Qvality PEP	Qvality q-value	# Protein Groups	# Proteins	# PSMs	Master Protein Accessions	Positions in Master Proteins	Modifications in Master Proteins	# Missed Cleavages	Theo. MH+ [Da]	Abundance Ratio: (F1, 127N) / (F1, 126)	Abundance Ratio: (F1, 127C) / (F1, 126)	Abundance Ratio: (F1, 128N) / (F1, 126)	Abundance Ratio: (F1, 128C) / (F1, 126)	Abundance Ratio: (F1, 129N) / (F1, 126)	Abundance Ratio: (F1, 129C) / (F1, 126)	Abundance Ratio: (F1, 130N) / (F1, 126)	Abundance Ratio: (F1, 130C) / (F1, 126)	Abundance Ratio: (F1, 131N) / (F1, 126)	Abundance Ratio: (F1, 131C) / (F1, 126)	Abundance Ratio: (F1, 132N) / (F1, 126)	Abundance Ratio: (F1, 132C) / (F1, 126)	Abundance Ratio: (F1, 133N) / (F1, 126)	Abundance Ratio: (F1, 133C) / (F1, 126)	Abundance Ratio: (F1, 134N) / (F1, 126)	Abundance Ratio: (F1, 134C) / (F1, 126)	Abundance Ratio: (F1, 135N) / (F1, 126)	Abundances (Grouped): F1, 126	Abundances (Grouped): F1, 127N	Abundances (Grouped): F1, 127C	Abundances (Grouped): F1, 128N	Abundances (Grouped): F1, 128C	Abundances (Grouped): F1, 129N	Abundances (Grouped): F1, 129C	Abundances (Grouped): F1, 130N	Abundances (Grouped): F1, 130C	Abundances (Grouped): F1, 131N	Abundances (Grouped): F1, 131C	Abundances (Grouped): F1, 132N	Abundances (Grouped): F1, 132C	Abundances (Grouped): F1, 133N	Abundances (Grouped): F1, 133C	Abundances (Grouped): F1, 134N	Abundances (Grouped): F1, 134C	Abundances (Grouped): F1, 135N	Quan Info
FALSE	High	[K].NVTELNEPLSNEER.[N]		3.2008e-06	1.05872e-05	1	1	3	P61982	P61982 [29-42]		0	1643.79																																				No Quan Labels
FALSE	High	[K].NVTELNEPLSNEER.[N]	1xTMTpro [N-Term]	3.39291e-07	1.05872e-05	1	1	9	P61982	P61982 [29-42]		0	1947.99	0.917	1.069	1.024	1.026	0.967	1.147	1.027	1.019	1.068	1.036	0.998	0.933	1.082	0.943	0.891	1.023	0.962	2256.3	2068.7	2410.9	2309.8	2315.2	2181.6	2587.6	2317.4	2299	2410.7	2336.5	2251.3	2104.5	2441.9	2128	2009.9	2308.4	2170.5
FALSE	High	[K].NVTELNEPLSNEER.[N]	1xDeamidated [N]; 1xTMTpro [N-Term]	5.49861e-06	1.05872e-05	1	1	7	P61982	P61982 [29-42]		0	1948.98	0.812	1.067	0.94	1.022	0.944	1.074	0.987	1.017	0.977	0.94	0.93	0.936	1.025	0.926	0.917	0.82	0.883	1608.6	1306.7	1715.9	1512.7	1643.7	1518.8	1727.4	1588.2	1636.7	1571.6	1512.3	1496.4	1505	1649.3	1489.8	1475.6	1319.1	1420.6
FALSE	High	[K].NVTELNEPLSNEERNLLSVAYKNVVGAR.[R]	1xTMTpro [K22]; 1xTMTpro [N-Term]	5.13438e-10	1.05872e-05	1	1	1	P61982	P61982 [29-56]		2	3737.05	1.804	2.056	1.996	1.265	1.713	1.878	1.124	1.876	1.901	1.029	2.252	1.653	2.004	1.58	1.718	0.805	1.885	118.9	214.5	244.5	237.3	150.4	203.7	223.3	133.6	223.1	226	122.4	267.8	196.5	238.3	187.9	204.3	95.7	224.1
FALSE	High	[K].NCSETQYESK.[V]	1xCarbamidomethyl [C2]; 1xTMTpro [K10]; 1xTMTpro [N-Term]	1.5249e-05	1.05872e-05	1	1	8	P61982	P61982 [111-120]		0	1853.92	0.896	1.013	0.903	0.951	0.835	1.015	0.929	0.872	0.963	0.908	0.927	0.823	0.951	0.797	0.789	0.822	0.812	1803	1616.3	1827	1628.1	1714.2	1505	1830.3	1674.8	1573	1736.4	1637.2	1671.4	1483.8	1714.9	1437.3	1422.5	1482.5	1464.9
FALSE	High	[K].NCSETQYESKVFYLK.[M]	1xCarbamidomethyl [C2]; 2xTMTpro [K10; K15]; 1xTMTpro [N-Term]	1.43677e-09	1.05872e-05	1	1	1	P61982	P61982 [111-125]		1	2808.51	1.101	1.234	1.421	1.143	1.458	1.301	0.978	1.312	0.836	1.021	1.483	1.416	1.508	1.435	1.019	0.479	1.458	204.8	225.5	252.8	291.1	234.1	298.7	266.5	200.3	268.6	171.3	209	303.8	290	308.9	293.8	208.7	98	298.7
FALSE	High	[R].LGLALNYSVFYYEIQNAPEQACHLAK.[T]	1xCarbamidomethyl [C22]; 1xDeamidated [N16]; 1xTMTpro [K26]; 1xTMTpro [N-Term]	1.96219e-11	1.05872e-05	1	1	1	P61982	P61982 [173-198]		0	3621.89																																				No Quan Values
FALSE	High	[R].LGLALNYSVFYYEIQNAPEQACHLAK.[T]	1xCarbamidomethyl [C22]; 2xDeamidated [N6; N16]; 1xTMTpro [K26]; 1xTMTpro [N-Term]	1.07627e-08	1.05872e-05	1	1	1	P61982	P61982 [173-198]		0	3622.87																																				No Quan Values
FALSE	High	[K].TSADGNEKK.[I]	1xTMTpro [K9]; 1xTMTpro [N-Term]	4.34955e-07	1.05872e-05	1	1	2	P61982	P61982 [70-78]		1	1557.87	0.915	1.123	1.105	0.941	0.954	1.16	1.052	1.055	1.201	1.306	1.179	1.064	1.427	1.246	1.167	1.067	1.101	97.6	89.3	109.6	107.8	91.8	93.1	113.2	102.7	103	117.2	127.5	115.1	103.8	139.3	121.6	113.9	104.1	107.5
FALSE	High	[R].YDDMAAAMK.[NA]	1xTMTpro [K9]; 1xTMTpro [N-Term]	8.14561e-05	1.05872e-05	2	2	5	P61982; Q9CQV8	P61982 [20-28]; Q9CQV8 [21-29]		0	1623.84	0.917	1	0.903	0.974	0.872	1.009	0.903	0.871	0.905	0.918	0.912	0.858	1	0.845	0.869	0.818	0.886	2315.6	2122.4	2316	2091.6	2255.6	2019.2	2336	2090.6	2016	2094.5	2126.6	2112.5	1985.7	2314.6	1956.9	2013	1894.1	2052	Shared
FALSE	High	[R].YDDMAAAMK.[NA]	1xOxidation [M]; 1xTMTpro [K9]; 1xTMTpro [N-Term]	7.25944e-05	1.05872e-05	2	2	13	P61982; Q9CQV8	P61982 [20-28]; Q9CQV8 [21-29]		0	1639.83	0.889	1.001	0.94	0.973	0.899	1.039	0.957	0.934	1.004	0.938	0.924	0.877	0.996	0.902	0.874	0.854	0.872	3503.9	3114.8	3506.8	3295.4	3410.2	3150	3639.7	3351.9	3273.7	3518	3286.6	3235.9	3074.4	3490.1	3161.8	3062.9	2992.6	3055.5	Shared
FALSE	High	[R].YLAEVATGEK.[R]	1xTMTpro [K10]; 1xTMTpro [N-Term]	6.56596e-06	1.05872e-05	1	1	6	P61982	P61982 [133-142]		0	1688.97	0.929	0.943	0.882	0.898	0.849	0.97	0.939	0.875	0.987	0.963	0.941	0.826	0.989	0.797	0.835	0.829	0.82	788.4	732.2	743.5	695.2	708.3	669.1	764.4	740.4	689.5	778	758.9	741.6	651.2	779.8	628.1	658.3	653.3	646.6
FALSE	High	[R].YLAEVATGEKR.[A]	1xTMTpro [N-Term]	6.29985e-05	1.05872e-05	1	1	1	P61982	P61982 [133-143]		1	1540.87	0.85	1.019	0.966	1.128	0.963	1.081	1.033	0.99	0.892	0.994	0.973	1.049	1.098	0.98	0.983	0.823	0.845	160	136	163.1	154.6	180.5	154	172.9	165.3	158.4	142.7	159	155.6	167.9	175.6	156.8	157.3	131.7	135.2
FALSE	High	[K].RATVVESSEK.[A]	1xTMTpro [K10]; 1xTMTpro [N-Term]	3.86907e-05	1.05872e-05	1	1	4	P61982	P61982 [143-152]		1	1714	1.021	1.005	0.927	0.906	0.901	1.141	1.059	0.977	1.008	0.966	0.926	0.886	1.071	0.807	0.946	0.91	0.837	814.9	832.1	819	755.6	738.7	734.4	929.4	863	796	821.7	787.4	754.5	722.4	872.6	657.6	770.5	741.5	682.3
FALSE	High	[K].TAFDDAIAELDTLNEDSYK.[D]	1xDeamidated [N14]; 1xTMTpro [K19]	2.26472e-06	1.05872e-05	1	1	1	P61982	P61982 [199-217]		0	2436.16	1.037	0.978	1.139	1.043	1.093	1.282	1.139	1.165	1.043	1.044	1.073	1.113	1.329	1.109	1.357	1.082	1.182	103.5	107.3	101.2	117.9	107.9	113.1	132.7	117.9	120.6	107.9	108.1	111.1	115.2	137.6	114.8	140.5	112	122.3
FALSE	High	[K].TAFDDAIAELDTLNEDSYK.[D]	1xTMTpro [K19]; 1xTMTpro [N-Term]	7.35825e-11	1.05872e-05	1	1	19	P61982	P61982 [199-217]		0	2739.39	0.885	1.057	0.973	0.967	0.91	1.046	0.982	0.976	1.018	1.003	0.991	0.86	1.05	0.903	0.896	0.899	0.948	1461.3	1293.5	1545	1421.6	1413.4	1330.5	1529.2	1435.5	1426.7	1487.9	1466.4	1448.7	1256.8	1534.1	1319.3	1309.1	1313.5	1384.9
FALSE	High	[K].TAFDDAIAELDTLNEDSYK.[D]	1xDeamidated [N14]; 1xTMTpro [K19]; 1xTMTpro [N-Term]	1.12077e-09	1.05872e-05	1	1	6	P61982	P61982 [199-217]		0	2740.37	0.894	1.11	0.979	1.034	1.003	1.1	1.052	1.075	1.001	1.031	1.029	0.924	1.082	0.922	0.97	0.963	0.926	633	565.8	702.7	619.7	654.7	634.7	696.2	665.9	680.7	633.8	652.4	651.1	584.7	684.6	583.5	613.7	609.6	586.4
FALSE	High	[K].TAFDDAIAELDTLNEDSYKDSTLIMQLLR.[D]	1xDeamidated [N14]; 1xTMTpro [K19]; 1xTMTpro [N-Term]	2.56728e-08	1.05872e-05	1	1	1	P61982	P61982 [199-227]		1	3911.01																																				No Quan Values
FALSE	High	[K].DSTLIMQLLR.[D]	1xTMTpro [N-Term]	1.45875e-05	1.05872e-05	7	7	53	P68510; P68254; O70456; P61982; Q9CQV8; P63101; P62259	P68510 [218-227]; P68254 [213-222]; O70456 [215-224]; P61982 [218-227]; Q9CQV8 [215-224]; P63101 [213-222]; P62259 [216-225]		0	1493.87	0.94	1.044	0.966	0.971	0.931	1.093	1.017	0.998	0.961	0.989	0.987	0.919	1.074	0.9	0.889	0.912	0.934	4002.3	3760.6	4177.2	3865.7	3888.1	3727.7	4372.9	4069.9	3993.2	3847.2	3959.4	3951	3679.6	4299.8	3603.2	3556.9	3651.1	3739.9	Shared
FALSE	High	[K].DSTLIMQLLR.[D]	1xDeamidated [Q7]; 1xTMTpro [N-Term]	1.68116e-05	1.05872e-05	7	7	2	P68510; P68254; O70456; P61982; Q9CQV8; P63101; P62259	P68510 [218-227]; P68254 [213-222]; O70456 [215-224]; P61982 [218-227]; Q9CQV8 [215-224]; P63101 [213-222]; P62259 [216-225]		0	1494.85	0.914	0.963	1.025	1.004	0.987	1.143	1.061	1.001	0.912	0.94	1	0.981	1.068	0.91	0.943	0.926	0.967	680.3	621.9	654.8	697.1	683	671.7	777.5	721.9	680.8	620.1	639.4	680.5	667.6	726.6	619.2	641.5	630.1	657.6	Shared
FALSE	High	[R].DNLTLWTSDQQDDDGGEGNN.[-]	1xDeamidated [N19]; 1xTMTpro [N-Term]	2.93927e-05	1.05872e-05	1	1	1	P61982	P61982 [228-247]		0	2499.07	1.214	1.474	1.384	1.124	1.376	1.428	1.353	1.407	1.384	1.505	1.379	1.235	1.379	0.778	1.131	1.276	1.196	38.8	47.1	57.2	53.7	43.6	53.4	55.4	52.5	54.6	53.7	58.4	53.5	47.9	53.5	30.2	43.9	49.5	46.4
FALSE	High	[R].DNLTLWTSDQQDDDGGEGNN.[-]	1xTMTpro [N-Term]	1.56218e-08	1.05872e-05	1	1	12	P61982	P61982 [228-247]		0	2498.09	0.962	1.113	1.072	1.009	1.007	1.071	1.112	1.054	1.007	1.072	1.04	0.956	1.153	0.957	0.988	1.047	1.032	795.2	765.3	884.7	852.1	802.1	800.6	851.9	884.6	838.4	800.7	852.2	827.2	760.1	916.9	761.3	785.5	832.2	820.6
FALSE	High	[K].ELEAVCQDVLSLLDNYLIK.[N]	1xCarbamidomethyl [C6]; 1xDeamidated [Q/N]; 1xTMTpro [K19]; 1xTMTpro [N-Term]	4.7348e-08	1.05872e-05	1	1	8	P61982	P61982 [92-110]		0	2844.56	1.017	1.096	1.042	1.118	1.012	1.211	1.093	1.095	1.126	1.03	0.917	1.013	1.088	0.928	0.903	0.958	1.064	215.7	219.4	236.4	224.7	241.2	218.2	261.3	235.7	236.2	242.9	222.1	197.9	218.4	234.6	200.1	194.8	206.7	229.4
FALSE	High	[K].ELEAVCQDVLSLLDNYLIK.[N]	1xCarbamidomethyl [C6]; 1xTMTpro [K19]; 1xTMTpro [N-Term]	2.89561e-09	1.05872e-05	1	1	12	P61982	P61982 [92-110]		0	2843.57	1.117	1.039	1.001	0.961	0.915	1.091	1.039	1.029	1.079	0.985	0.956	0.899	1.06	0.939	0.934	0.942	0.923	414.8	463.3	431.1	415.4	398.8	379.4	452.7	430.9	427	447.4	408.4	396.6	372.7	439.5	389.4	387.3	390.9	382.7
FALSE	High	[K].ELEAVCQDVLSLLDNYLIK.[N]	1xCarbamidomethyl [C6]; 1xTMTpro [K19]	1.43311e-05	1.05872e-05	1	1	3	P61982	P61982 [92-110]		0	2539.36	1.059	1.012	1.086	0.85	0.916	1.12	1.075	1.012	1.029	0.972	1.073	0.938	1.199	0.946	1.18	0.92	0.972	96.3	102	97.5	104.6	81.9	88.2	107.9	103.5	97.5	99.1	93.6	103.3	90.3	115.5	91.1	113.6	88.6	93.6
FALSE	High	[K].EHMQPTHPIR.[L]	1xTMTpro [N-Term]	7.02234e-07	1.05872e-05	2	2	17	P68510; P61982	P68510 [163-172]; P61982 [163-172]		0	1549.82	1.068	1.01	0.906	0.863	0.771	0.914	0.877	0.83	0.833	0.932	0.931	0.855	0.942	0.765	0.724	0.745	0.784	910	971.5	919.3	824.5	785.6	701.9	832.1	797.8	755.7	757.7	847.9	847.1	777.7	857.3	696.3	659	678.1	713.3	Shared
FALSE	High	[K].EHMQPTHPIR.[L]	1xOxidation [M3]; 1xTMTpro [N-Term]	8.9793e-05	1.05872e-05	2	2	26	P68510; P61982	P68510 [163-172]; P61982 [163-172]		0	1565.82	0.984	1.058	0.99	1.052	0.903	1.14	1.074	1.181	1.051	1.046	1.059	1.31	1.114	0.92	0.973	0.867	0.947	1144.5	1126	1211	1133.2	1203.5	1034	1305.2	1229.2	1351.5	1202.6	1197.7	1212.3	1499	1274.6	1052.9	1113.9	992.5	1083.9	Shared
FALSE	High	[K].AYSEAHEISK.[E]	1xTMTpro [K10]; 1xTMTpro [N-Term]	1.75988e-07	1.05872e-05	1	1	22	P61982	P61982 [153-162]		0	1742.96	0.951	1.053	0.995	0.981	0.94	1.058	1.006	0.985	1.041	1.04	1.052	0.929	1.091	0.919	0.883	0.89	0.971	2760.2	2626.3	2906.1	2745.6	2708.3	2595.9	2920.1	2776.5	2720.1	2873.9	2870.4	2903.6	2563.2	3011.1	2535.8	2437.6	2456.8	2680
FALSE	High	[R].ATVVESSEK.[A]	1xTMTpro [K9]; 1xTMTpro [N-Term]	3.50956e-05	1.05872e-05	1	1	23	P61982	P61982 [144-152]		0	1557.9	0.858	0.999	0.93	0.949	0.867	1.038	0.964	0.929	0.974	0.938	0.937	0.882	0.991	0.862	0.825	0.866	0.892	4825	4138.1	4821.8	4486	4579	4184.3	5009.5	4649.2	4484.6	4699.1	4523.7	4518.8	4254.4	4783.7	4161.2	3981.9	4179.8	4305.7
FALSE	High	[K].NCSETQYESK.[V]	1xCarbamidomethyl [C2]; 1xTMTpro [K10]	0.000124606	2.8808e-05	1	1	5	P61982	P61982 [111-120]		0	1549.71	0.879	0.874	0.852	0.89	0.765	0.882	0.726	0.808	0.69	0.802	0.74	1	1.076	0.696	0.886	0.672	0.807	1031.4	906.3	901	879	917.7	789.2	909.2	748.9	833.8	711.2	826.9	763.7	1031.5	1109.9	717.5	913.9	693.5	832.7
FALSE	High	[R].NLLSVAYKNVVGAR.[R]	1xTMTpro [K8]; 1xTMTpro [N-Term]	0.000273961	4.26226e-05	4	4	1	P68510; P61982; Q9CQV8; P63101	P68510 [43-56]; P61982 [43-56]; Q9CQV8 [44-57]; P63101 [42-55]		1	2112.28	1.467	1.832	1.745	1.146	1.373	1.717	1.238	1.768	1.713	1.06	1.699	1.377	1.735	1.566	1.548	0.879	1.628	220.6	323.7	404.2	385	252.9	302.8	378.7	273.1	390.1	377.9	233.9	374.9	303.7	382.7	345.4	341.5	193.9	359.1	Shared
FALSE	High	[K].TAFDDAIAELDTLNEDSYK.[D]	1xTMTpro [K19]	0.000294072	4.26226e-05	1	1	2	P61982	P61982 [199-217]		0	2435.18	1.185	1.075	1.091	1.122	1.027	1.217	1.147	1.154	0.968	1.03	0.998	1.244	1.307	1.022	1.355	0.945	1.049	319.3	378.5	343.4	348.3	358.2	328	388.7	366.1	368.6	309.1	329	318.8	397.1	417.4	326.3	432.6	301.8	334.8
FALSE	High	[K].DSTLIMQLLR.[D]	1xOxidation [M6]; 1xTMTpro [N-Term]	0.000307385	4.26226e-05	7	7	17	P68510; P68254; O70456; P61982; Q9CQV8; P63101; P62259	P68510 [218-227]; P68254 [213-222]; O70456 [215-224]; P61982 [218-227]; Q9CQV8 [215-224]; P63101 [213-222]; P62259 [216-225]		0	1509.86	0.912	1.055	0.983	0.965	0.94	1.099	1.025	1.001	1.073	0.97	0.973	0.918	1.099	0.928	0.93	0.951	0.954	2652.9	2420.7	2799.8	2608	2560	2494.6	2915.4	2719	2654.8	2846.4	2572.2	2582.2	2434.4	2915.9	2460.6	2468.2	2521.8	2530.5	Shared
FALSE	High	[R].YDDMAAAMK.[NA]	2xOxidation [M4; M8]; 1xTMTpro [K9]; 1xTMTpro [N-Term]	0.000200967	4.26226e-05	2	2	3	P61982; Q9CQV8	P61982 [20-28]; Q9CQV8 [21-29]		0	1655.83	0.867	1.013	0.929	0.972	0.903	0.981	0.96	0.921	1.1	0.955	0.968	0.869	1.029	0.931	0.897	0.897	0.909	549	475.9	556	510	533.9	495.9	538.3	527.3	505.4	604	524.2	531.6	477.3	565	511	492.3	492.7	499.1	Shared
FALSE	High	[K].TSADGNEK.[K]	1xTMTpro [K8]; 1xTMTpro [N-Term]	0.000523042	5.61991e-05	1	1	10	P61982	P61982 [70-77]		0	1429.78	0.926	0.993	0.902	0.918	0.857	1.01	0.92	0.875	1	0.962	0.95	0.797	0.993	0.793	0.802	0.835	0.832	3605	3337.3	3578	3253.2	3310.6	3090.2	3641.5	3316.2	3154.6	3603.2	3467.6	3423	2872.6	3579	2859	2891.5	3009.5	2997.7
FALSE	High	[K].TSADGNEK.[K]	1xDeamidated [N6]; 1xTMTpro [K8]; 1xTMTpro [N-Term]	0.000647059	5.61991e-05	1	1	4	P61982	P61982 [70-77]		0	1430.76	0.885	0.996	0.936	0.892	0.876	1.036	0.931	0.972	0.939	0.926	0.945	0.862	1.076	0.852	0.806	0.839	0.92	1045.3	924.6	1041.5	978.2	932.1	915.5	1082.6	972.9	1016.1	981.3	968.3	987.5	900.9	1124.8	890.1	843	877.4	961.2
FALSE	High	[R].NLLSVAYK.[N]	1xTMTpro [K8]; 1xTMTpro [N-Term]	0.000664505	5.61991e-05	7	7	45	P68510; P68254; O70456; P61982; Q9CQV8; P63101; P62259	P68510 [43-50]; P68254 [42-49]; O70456 [42-49]; P61982 [43-50]; Q9CQV8 [44-51]; P63101 [42-49]; P62259 [43-50]		0	1515.94	0.9	1.03	0.952	0.951	0.91	1.079	0.994	0.974	0.998	0.966	0.954	0.898	1.039	0.891	0.889	0.9	0.923	5703.5	5134.5	5872.1	5431.1	5421.3	5192.2	6154.3	5667	5554.7	5694.6	5507.6	5439	5120	5923.4	5080.6	5069.3	5133.6	5265.9	Shared
FALSE	High	[K].DSTLIMQLLR.[D]		0.00108247	6.48177e-05	7	7	2	P68510; P68254; O70456; P61982; Q9CQV8; P63101; P62259	P68510 [218-227]; P68254 [213-222]; O70456 [215-224]; P61982 [218-227]; Q9CQV8 [215-224]; P63101 [213-222]; P62259 [216-225]		0	1189.66																																				No Quan Labels
FALSE	High	[K].NVTELNEPLSNEER.[N]	1xDeamidated [N1]	0.00110186	6.48177e-05	1	1	1	P61982	P61982 [29-42]		0	1644.77																																				No Quan Labels
FALSE	High	[R].VLSSIEQK.[TS]	1xTMTpro [K8]; 1xTMTpro [N-Term]	0.00148992	6.48177e-05	5	5	9	P68510; P68254; O70456; P61982; Q9CQV8	P68510 [62-69]; P68254 [61-68]; O70456 [61-68]; P61982 [62-69]; Q9CQV8 [63-70]		0	1511.93	0.906	1.029	0.988	0.976	0.941	1.085	0.989	0.972	0.985	0.966	0.985	0.897	1.046	0.905	0.883	0.886	0.956	2210	2002.6	2274.9	2184.1	2156.4	2078.8	2396.8	2186.6	2147.5	2176.4	2135.9	2176.5	1983	2310.9	1999.4	1952	1957.4	2111.8	Shared
FALSE	High	[R].YLAEVATGEK.[R]	1xTMTpro [K10]	0.00255694	0.000105184	1	1	1	P61982	P61982 [133-142]		0	1384.76	1.133	1.077	0.99	1.131	1.061	1.121	0.989	1.024	0.991	1.182	1.082	1.011	1.277	0.964	1.204	0.957	1.068	367.3	416.1	395.7	363.6	415.5	389.7	411.9	363.3	376.2	364.1	434	397.3	371.4	469	354	442.2	351.4	392.4
FALSE	High	[R].YDDMAAAMK.[NA]	1xTMTpro [K9]	0.00267224	0.000132823	2	2	2	P61982; Q9CQV8	P61982 [20-28]; Q9CQV8 [21-29]		0	1319.63	1.323	1.171	1.075	1.156	1.055	1.213	1.057	1.126	1.11	1.168	1.058	1.183	1.342	1.092	1.618	1.053	1.142	387.9	513	454.4	416.8	448.3	409.4	470.4	410.2	436.9	430.4	452.9	410.4	459	520.7	423.7	627.8	408.5	442.8	Shared
FALSE	High	[K].EHMQPTHPIR.[L]	1xDeamidated [Q4]; 1xTMTpro [N-Term]	0.00281734	0.000173609	2	2	1	P68510; P61982	P68510 [163-172]; P61982 [163-172]		0	1550.81	0.925	0.956	0.853	0.867	0.803	0.956	0.912	0.862	0.936	1.013	1.003	0.805	1.074	0.798	0.873	0.807	0.931	438.9	406.2	419.4	374.6	380.5	352.5	419.5	400.4	378.5	411	444.8	440.2	353.3	471.5	350.4	383.3	354.2	408.5	Shared
FALSE	High	[K].EHMQPTHPIR.[L]	1xDeamidated [Q4]; 1xOxidation [M3]; 1xTMTpro [N-Term]	0.00357162	0.000238429	2	2	1	P68510; P61982	P68510 [163-172]; P61982 [163-172]		0	1566.8	0.897	1.043	0.91	0.917	0.833	0.883	0.915	1.088	0.957	0.91	1.026	0.979	1.039	0.974	0.983	0.744	0.848	53.2	47.7	55.5	48.4	48.8	44.3	47	48.7	57.9	50.9	48.4	54.6	52.1	55.3	51.8	52.3	39.6	45.1	Shared
FALSE	High	[R].ATVVESSEK.[A]	1xTMTpro [K9]	0.00656168	0.000410393	1	1	3	P61982	P61982 [144-152]		0	1253.69	1.04	1.035	1.006	0.928	0.908	1.101	1.052	0.988	1.078	1.029	0.944	0.944	1.076	0.896	1.024	0.878	0.891	402.7	419	416.8	405.3	373.8	365.5	443.3	423.8	397.7	434.3	414.3	380	380.2	433.2	361	412.3	353.4	359
FALSE	High	[K].RATVVESSEK.[A]	1xTMTpro [K10]	0.01014	0.000662955	1	1	2	P61982	P61982 [143-152]		1	1409.79	1.847	0.821	0.976	1.011	0.812	1.369	1.013	1.056	0.937	0.959	0.806	1.149	1.475	0.844	2.566	0.835	0.869	156.7	289.4	128.7	152.9	158.4	127.3	214.6	158.8	165.4	146.9	150.2	126.3	180	231.1	132.2	402.1	130.8	136.2
FALSE	High	[K].NCSETQYESK.[V]	1xCarbamidomethyl [C2]; 1xDeamidated [Q6]; 1xTMTpro [K10]; 1xTMTpro [N-Term]	0.0124085	0.000850357	1	1	4	P61982	P61982 [111-120]		0	1854.9	0.868	0.959	0.864	0.889	0.757	0.967	0.881	0.822	0.836	0.86	0.938	0.766	0.931	0.689	0.674	0.741	0.768	1524	1323.2	1461.5	1317.1	1355	1153.7	1474.4	1342	1253	1273.9	1310.6	1429.5	1167.5	1418.2	1050.5	1026.9	1128.7	1170.6
FALSE	High	[R].NLLSVAYK.[N]	1xTMTpro [K8]	0.0124085	0.000850357	7	7	4	P68510; P68254; O70456; P61982; Q9CQV8; P63101; P62259	P68510 [43-50]; P68254 [42-49]; O70456 [42-49]; P61982 [43-50]; Q9CQV8 [44-51]; P63101 [42-49]; P62259 [43-50]		0	1211.73	1.212	0.94	0.937	1.006	0.95	1.074	0.869	1.006	0.826	0.973	0.831	1.31	1.414	0.883	1.465	0.837	1.035	744.6	902.6	700.1	698	749	707.3	799.5	647.2	748.9	615.3	724.4	618.4	975.4	1053.1	657.5	1090.7	622.9	771	Shared
FALSE	High	[RK].LAEQAER.[Y]	1xTMTpro [N-Term]	0.0145374	0.00118046	7	7	4	P68510; P68254; O70456; P61982; Q9CQV8; P63101; P62259	P68510 [13-19]; P68254 [12-18]; O70456 [12-18]; P61982 [13-19]; Q9CQV8 [14-20]; P63101 [12-18]; P62259 [13-19]		0	1120.63	0.932	0.976	0.908	0.931	0.851	1.043	0.951	0.931	0.914	0.924	0.92	0.85	0.993	0.841	0.837	0.871	0.892	952.7	888.1	930.3	864.6	886.6	810.5	994	906.1	887.4	870.5	880.6	876.8	810.2	945.8	801.2	797.4	829.8	849.7	Shared
FALSE	High	[K].EHMQPTHPIR.[L]	1xDeamidated [Q4]; 1xOxidation [M3]	0.0151526	0.00123582	2	2	1	P68510; P61982	P68510 [163-172]; P61982 [163-172]		0	1262.59																																				No Quan Labels
FALSE	High	[R].VISSIEQK.[T]	1xTMTpro [K8]	0.0221008	0.0019943	4	4	1	P68510; P68254; P61982; Q9CQV8	P68510 [62-69]; P68254 [61-68]; P61982 [62-69]; Q9CQV8 [63-70]		0	1207.72	1.236	0.959	0.972	1.013	0.917	1.084	0.928	1.04	1.041	0.906	0.865	1.059	1.126	0.953	1.561	0.793	1.019	144.2	178.2	138.3	140.1	146.1	132.3	156.3	133.8	149.9	150.1	130.7	124.8	152.7	162.3	137.4	225.1	114.3	147	Shared
FALSE	High	[R].VISSIEQKTSADGNEK.[K]	1xDeamidated [Q7]; TMTpro [K]; 1xTMTpro [N-Term]	0.0313346	0.00255203	1	1	1	P61982	P61982 [62-77]		1	2315.26																																				No Quan Values
FALSE	High	[K].AYSEAHEISK.[E]	1xTMTpro [K10]	0.0739721	0.00439725	1	1	2	P61982	P61982 [153-162]		0	1438.75	1.202	1.084	1.17	1.172	1.155	1.551	1.221	1.523	1.114	1.133	1.004	1.384	1.399	1.092	1.413	1.147	1.14	462.1	555.4	500.8	540.5	541.4	533.8	716.9	564.2	703.7	514.9	523.6	464	639.6	646.7	504.6	652.9	529.9	527
FALSE	High	[K].MKGDYYR.[Y]	1xTMTpro [N-Term]	0.120263	0.00747866	4	4	1	P68510; O70456; P61982; P63101	P68510 [126-132]; O70456 [123-129]; P61982 [126-132]; P63101 [121-127]		1	1236.64	1.018	1.118	1.036	1.058	0.936	1.16	1.051	1.167	1.043	1.167	1.046	1.198	1.285	1.062	1.179	1.11	1.034	93.3	95	104.3	96.7	98.7	87.3	108.2	98.1	108.9	97.3	108.9	97.6	111.8	119.9	99.1	110	103.6	96.5	Shared
FALSE	High	[K].DSTLIMQLLR.[D]	1xDeamidated [Q7]; 1xOxidation [M6]; 1xTMTpro [N-Term]	0.146067	0.00925517	7	7	1	P68510; P68254; O70456; P61982; Q9CQV8; P63101; P62259	P68510 [218-227]; P68254 [213-222]; O70456 [215-224]; P61982 [218-227]; Q9CQV8 [215-224]; P63101 [213-222]; P62259 [216-225]		0	1510.85																																				Shared
FALSE	High	[K].NVVGAR.[R]	1xTMTpro [N-Term]	0.154857	0.00974144	4	4	6	P68510; P61982; Q9CQV8; P63101	P68510 [51-56]; P61982 [51-56]; Q9CQV8 [52-57]; P63101 [50-55]		0	919.564	0.95	1.114	0.974	0.97	0.92	1.074	1.005	0.987	1.012	1.034	1.017	0.912	1.099	0.875	0.862	0.939	0.994	1140.6	1083.5	1270.1	1110.8	1106.2	1048.9	1224.6	1146.8	1126.2	1154.6	1179.2	1159.5	1040.3	1253.6	997.6	983.1	1071.1	1133.4	Shared
High	Master Protein	O70456	14-3-3 protein sigma OS=Mus musculus OX=10090 GN=Sfn PE=1 SV=2	0	46.154	24	6	135	1	248	27.7	4.78	370.45	6	0
Checked	Confidence	Annotated Sequence	Modifications	Qvality PEP	Qvality q-value	# Protein Groups	# Proteins	# PSMs	Master Protein Accessions	Positions in Master Proteins	Modifications in Master Proteins	# Missed Cleavages	Theo. MH+ [Da]	Abundance Ratio: (F1, 127N) / (F1, 126)	Abundance Ratio: (F1, 127C) / (F1, 126)	Abundance Ratio: (F1, 128N) / (F1, 126)	Abundance Ratio: (F1, 128C) / (F1, 126)	Abundance Ratio: (F1, 129N) / (F1, 126)	Abundance Ratio: (F1, 129C) / (F1, 126)	Abundance Ratio: (F1, 130N) / (F1, 126)	Abundance Ratio: (F1, 130C) / (F1, 126)	Abundance Ratio: (F1, 131N) / (F1, 126)	Abundance Ratio: (F1, 131C) / (F1, 126)	Abundance Ratio: (F1, 132N) / (F1, 126)	Abundance Ratio: (F1, 132C) / (F1, 126)	Abundance Ratio: (F1, 133N) / (F1, 126)	Abundance Ratio: (F1, 133C) / (F1, 126)	Abundance Ratio: (F1, 134N) / (F1, 126)	Abundance Ratio: (F1, 134C) / (F1, 126)	Abundance Ratio: (F1, 135N) / (F1, 126)	Abundances (Grouped): F1, 126	Abundances (Grouped): F1, 127N	Abundances (Grouped): F1, 127C	Abundances (Grouped): F1, 128N	Abundances (Grouped): F1, 128C	Abundances (Grouped): F1, 129N	Abundances (Grouped): F1, 129C	Abundances (Grouped): F1, 130N	Abundances (Grouped): F1, 130C	Abundances (Grouped): F1, 131N	Abundances (Grouped): F1, 131C	Abundances (Grouped): F1, 132N	Abundances (Grouped): F1, 132C	Abundances (Grouped): F1, 133N	Abundances (Grouped): F1, 133C	Abundances (Grouped): F1, 134N	Abundances (Grouped): F1, 134C	Abundances (Grouped): F1, 135N	Quan Info
FALSE	High	[K].DSTLIMQLLR.[D]	1xTMTpro [N-Term]	1.45875e-05	1.05872e-05	7	7	53	P68510; P68254; O70456; P61982; Q9CQV8; P63101; P62259	P68510 [218-227]; P68254 [213-222]; O70456 [215-224]; P61982 [218-227]; Q9CQV8 [215-224]; P63101 [213-222]; P62259 [216-225]		0	1493.87	0.94	1.044	0.966	0.971	0.931	1.093	1.017	0.998	0.961	0.989	0.987	0.919	1.074	0.9	0.889	0.912	0.934	4002.3	3760.6	4177.2	3865.7	3888.1	3727.7	4372.9	4069.9	3993.2	3847.2	3959.4	3951	3679.6	4299.8	3603.2	3556.9	3651.1	3739.9	Shared
FALSE	High	[K].DSTLIMQLLR.[D]	1xDeamidated [Q7]; 1xTMTpro [N-Term]	1.68116e-05	1.05872e-05	7	7	2	P68510; P68254; O70456; P61982; Q9CQV8; P63101; P62259	P68510 [218-227]; P68254 [213-222]; O70456 [215-224]; P61982 [218-227]; Q9CQV8 [215-224]; P63101 [213-222]; P62259 [216-225]		0	1494.85	0.914	0.963	1.025	1.004	0.987	1.143	1.061	1.001	0.912	0.94	1	0.981	1.068	0.91	0.943	0.926	0.967	680.3	621.9	654.8	697.1	683	671.7	777.5	721.9	680.8	620.1	639.4	680.5	667.6	726.6	619.2	641.5	630.1	657.6	Shared
FALSE	High	[K].DSTLIMQLLR.[D]	1xOxidation [M6]; 1xTMTpro [N-Term]	0.000307385	4.26226e-05	7	7	17	P68510; P68254; O70456; P61982; Q9CQV8; P63101; P62259	P68510 [218-227]; P68254 [213-222]; O70456 [215-224]; P61982 [218-227]; Q9CQV8 [215-224]; P63101 [213-222]; P62259 [216-225]		0	1509.86	0.912	1.055	0.983	0.965	0.94	1.099	1.025	1.001	1.073	0.97	0.973	0.918	1.099	0.928	0.93	0.951	0.954	2652.9	2420.7	2799.8	2608	2560	2494.6	2915.4	2719	2654.8	2846.4	2572.2	2582.2	2434.4	2915.9	2460.6	2468.2	2521.8	2530.5	Shared
FALSE	High	[R].NLLSVAYK.[N]	1xTMTpro [K8]; 1xTMTpro [N-Term]	0.000664505	5.61991e-05	7	7	45	P68510; P68254; O70456; P61982; Q9CQV8; P63101; P62259	P68510 [43-50]; P68254 [42-49]; O70456 [42-49]; P61982 [43-50]; Q9CQV8 [44-51]; P63101 [42-49]; P62259 [43-50]		0	1515.94	0.9	1.03	0.952	0.951	0.91	1.079	0.994	0.974	0.998	0.966	0.954	0.898	1.039	0.891	0.889	0.9	0.923	5703.5	5134.5	5872.1	5431.1	5421.3	5192.2	6154.3	5667	5554.7	5694.6	5507.6	5439	5120	5923.4	5080.6	5069.3	5133.6	5265.9	Shared
FALSE	High	[K].DSTLIMQLLR.[D]		0.00108247	6.48177e-05	7	7	2	P68510; P68254; O70456; P61982; Q9CQV8; P63101; P62259	P68510 [218-227]; P68254 [213-222]; O70456 [215-224]; P61982 [218-227]; Q9CQV8 [215-224]; P63101 [213-222]; P62259 [216-225]		0	1189.66																																				No Quan Labels
FALSE	High	[R].VLSSIEQK.[TS]	1xTMTpro [K8]; 1xTMTpro [N-Term]	0.00148992	6.48177e-05	5	5	9	P68510; P68254; O70456; P61982; Q9CQV8	P68510 [62-69]; P68254 [61-68]; O70456 [61-68]; P61982 [62-69]; Q9CQV8 [63-70]		0	1511.93	0.906	1.029	0.988	0.976	0.941	1.085	0.989	0.972	0.985	0.966	0.985	0.897	1.046	0.905	0.883	0.886	0.956	2210	2002.6	2274.9	2184.1	2156.4	2078.8	2396.8	2186.6	2147.5	2176.4	2135.9	2176.5	1983	2310.9	1999.4	1952	1957.4	2111.8	Shared
FALSE	High	[R].NLLSVAYK.[N]	1xTMTpro [K8]	0.0124085	0.000850357	7	7	4	P68510; P68254; O70456; P61982; Q9CQV8; P63101; P62259	P68510 [43-50]; P68254 [42-49]; O70456 [42-49]; P61982 [43-50]; Q9CQV8 [44-51]; P63101 [42-49]; P62259 [43-50]		0	1211.73	1.212	0.94	0.937	1.006	0.95	1.074	0.869	1.006	0.826	0.973	0.831	1.31	1.414	0.883	1.465	0.837	1.035	744.6	902.6	700.1	698	749	707.3	799.5	647.2	748.9	615.3	724.4	618.4	975.4	1053.1	657.5	1090.7	622.9	771	Shared
FALSE	High	[RK].LAEQAER.[Y]	1xTMTpro [N-Term]	0.0145374	0.00118046	7	7	4	P68510; P68254; O70456; P61982; Q9CQV8; P63101; P62259	P68510 [13-19]; P68254 [12-18]; O70456 [12-18]; P61982 [13-19]; Q9CQV8 [14-20]; P63101 [12-18]; P62259 [13-19]		0	1120.63	0.932	0.976	0.908	0.931	0.851	1.043	0.951	0.931	0.914	0.924	0.92	0.85	0.993	0.841	0.837	0.871	0.892	952.7	888.1	930.3	864.6	886.6	810.5	994	906.1	887.4	870.5	880.6	876.8	810.2	945.8	801.2	797.4	829.8	849.7	Shared
FALSE	High	[K].MKGDYYR.[Y]	1xTMTpro [N-Term]	0.120263	0.00747866	4	4	1	P68510; O70456; P61982; P63101	P68510 [126-132]; O70456 [123-129]; P61982 [126-132]; P63101 [121-127]		1	1236.64	1.018	1.118	1.036	1.058	0.936	1.16	1.051	1.167	1.043	1.167	1.046	1.198	1.285	1.062	1.179	1.11	1.034	93.3	95	104.3	96.7	98.7	87.3	108.2	98.1	108.9	97.3	108.9	97.6	111.8	119.9	99.1	110	103.6	96.5	Shared
FALSE	High	[K].TTFDEAMADLHTLSEDSYK.[D]	1xOxidation [M7]; 1xTMTpro [K19]	0.120263	0.00747866	1	1	1	O70456	O70456 [196-214]		0	2494.16																																				No Quan Values
FALSE	High	[K].DSTLIMQLLR.[D]	1xDeamidated [Q7]; 1xOxidation [M6]; 1xTMTpro [N-Term]	0.146067	0.00925517	7	7	1	P68510; P68254; O70456; P61982; Q9CQV8; P63101; P62259	P68510 [218-227]; P68254 [213-222]; O70456 [215-224]; P61982 [218-227]; Q9CQV8 [215-224]; P63101 [213-222]; P62259 [216-225]		0	1510.85																																				Shared
High	Master Protein	P68254	14-3-3 protein theta OS=Mus musculus OX=10090 GN=Ywhaq PE=1 SV=1	0	310.36	73	18	368	12	245	27.8	4.78	1342.56	18	0	0.926	1.01	0.976	1.001	0.935	1.108	1.011	0.977	0.976	0.964	0.946	0.942	1.079	0.907	0.939	0.91	0.933	24767.7	22944.6	25027.5	24173.5	24800.4	23149.3	27451.3	25036.4	24206	24184.1	23882.8	23421	23340.3	26714.1	22471.9	23268.1	22537.8
Checked	Confidence	Annotated Sequence	Modifications	Qvality PEP	Qvality q-value	# Protein Groups	# Proteins	# PSMs	Master Protein Accessions	Positions in Master Proteins	Modifications in Master Proteins	# Missed Cleavages	Theo. MH+ [Da]	Abundance Ratio: (F1, 127N) / (F1, 126)	Abundance Ratio: (F1, 127C) / (F1, 126)	Abundance Ratio: (F1, 128N) / (F1, 126)	Abundance Ratio: (F1, 128C) / (F1, 126)	Abundance Ratio: (F1, 129N) / (F1, 126)	Abundance Ratio: (F1, 129C) / (F1, 126)	Abundance Ratio: (F1, 130N) / (F1, 126)	Abundance Ratio: (F1, 130C) / (F1, 126)	Abundance Ratio: (F1, 131N) / (F1, 126)	Abundance Ratio: (F1, 131C) / (F1, 126)	Abundance Ratio: (F1, 132N) / (F1, 126)	Abundance Ratio: (F1, 132C) / (F1, 126)	Abundance Ratio: (F1, 133N) / (F1, 126)	Abundance Ratio: (F1, 133C) / (F1, 126)	Abundance Ratio: (F1, 134N) / (F1, 126)	Abundance Ratio: (F1, 134C) / (F1, 126)	Abundance Ratio: (F1, 135N) / (F1, 126)	Abundances (Grouped): F1, 126	Abundances (Grouped): F1, 127N	Abundances (Grouped): F1, 127C	Abundances (Grouped): F1, 128N	Abundances (Grouped): F1, 128C	Abundances (Grouped): F1, 129N	Abundances (Grouped): F1, 129C	Abundances (Grouped): F1, 130N	Abundances (Grouped): F1, 130C	Abundances (Grouped): F1, 131N	Abundances (Grouped): F1, 131C	Abundances (Grouped): F1, 132N	Abundances (Grouped): F1, 132C	Abundances (Grouped): F1, 133N	Abundances (Grouped): F1, 133C	Abundances (Grouped): F1, 134N	Abundances (Grouped): F1, 134C	Abundances (Grouped): F1, 135N	Quan Info
FALSE	High	[K].KEMQPTHPIR.[L]	1xTMTpro [K1]; 1xTMTpro [N-Term]	3.41744e-05	1.05872e-05	3	3	4	P68254; Q9CQV8; P63101	P68254 [158-167]; Q9CQV8 [160-169]; P63101 [158-167]		1	1540.86	0.925	1.152	1.05	1.138	1.191	1.48	1.177	1.329	1.156	1.245	1.114	1.436	1.341	1.274	1.152	1.098	1.141	137.8	127.4	158.8	144.7	156.8	164.1	204	162.2	183.2	159.3	171.6	153.5	197.9	184.8	175.5	158.7	151.3	157.2	Shared
FALSE	High	[R].KQTIENSQGAYQEAFDISK.[K]	2xTMTpro [K1; K19]	1.62676e-09	1.05872e-05	1	1	1	P68254	P68254 [139-157]		1	2765.46	0.862	1.104	1.019	1.047	1.018	1.265	1.12	1.06	1.099	1.1	1.072	1.05	1.235	1.164	1.096	0.961	1.057	109	94	120.3	111.1	114.1	111	137.9	122.1	115.5	119.8	119.9	116.8	114.5	134.6	126.9	119.5	104.8	115.2
FALSE	High	[R].YDDMATCMK.[A]	1xCarbamidomethyl [C7]; 1xTMTpro [K9]; 1xTMTpro [N-Term]	4.30336e-05	1.05872e-05	1	1	5	P68254	P68254 [19-27]		0	1742.84	0.926	0.981	0.889	0.972	0.854	1.03	0.889	0.857	0.914	0.912	0.897	0.86	1.036	0.825	0.889	0.823	0.854	1556	1441.4	1526	1382.9	1512.8	1328.5	1603	1383.6	1333.5	1421.6	1418.5	1395.2	1338.3	1611.4	1283.2	1383.5	1280.9	1329.2
FALSE	High	[K].YLIANATNPESK.[V]	1xTMTpro [K12]; 1xTMTpro [N-Term]	7.92047e-08	1.05872e-05	1	1	4	P68254	P68254 [104-115]		0	1929.09	0.891	0.953	0.897	0.953	0.864	1.047	0.938	0.9	0.91	0.879	0.842	0.844	0.971	0.794	0.83	0.803	0.78	1942.7	1730.8	1852.2	1743	1852.2	1678.2	2034.5	1822.8	1747.7	1768.4	1707	1635.1	1640.1	1887.2	1543.3	1613.2	1560.5	1514.8
FALSE	High	[K].YLIANATNPESK.[V]	1xDeamidated [N5]; 1xTMTpro [K12]; 1xTMTpro [N-Term]	5.75517e-08	1.05872e-05	1	1	3	P68254	P68254 [104-115]		0	1930.08	0.879	0.965	0.96	0.936	0.913	1.098	1.008	0.988	0.944	0.905	0.932	0.935	1.077	0.84	0.867	0.895	0.919	869.9	764.9	839.7	835	814.2	794.6	955.3	876.8	859.8	820.9	786.9	811.1	813.4	936.6	730.8	754.5	778.8	799.5
FALSE	High	[R].YLAEVACGDDR.[K]	1xCarbamidomethyl [C7]; 1xTMTpro [N-Term]	1.60238e-06	1.05872e-05	1	1	3	P68254	P68254 [128-138]		0	1572.76	0.897	0.988	0.931	0.974	0.893	1.091	0.992	0.945	0.937	0.969	0.936	0.906	1.028	0.87	0.817	0.865	0.895	1225.3	1099.5	1210.3	1141.1	1193.3	1094.1	1336.8	1215.7	1158	1148.6	1187.6	1147.1	1110.7	1259.7	1066.4	1001.3	1060.4	1097
FALSE	High	[R].YLAEVACGDDRK.[Q]	1xCarbamidomethyl [C7]; 1xTMTpro [K12]; 1xTMTpro [N-Term]	2.12025e-07	1.05872e-05	1	1	3	P68254	P68254 [128-139]		1	2005.07	1.006	1.009	0.961	1.01	0.942	1.145	1.078	1.004	1.004	0.947	0.878	0.988	1.121	0.925	1.02	0.894	0.87	748.9	753.2	755.6	720	756.6	705.3	857.6	807.4	751.7	751.6	709.5	657.5	740.2	839.2	692.8	763.6	669.6	651.2
FALSE	High	[K].QTIENSQGAYQEAFDISK.[K]	1xTMTpro [K18]; 1xTMTpro [N-Term]	2.05603e-15	1.05872e-05	1	1	41	P68254	P68254 [140-157]		0	2637.37	0.942	1.033	0.988	1	0.934	1.099	1.033	0.984	1.023	1.008	0.99	0.917	1.078	0.916	0.947	0.946	0.954	4950	4661.4	5113.4	4889.9	4950.8	4621	5439	5113.9	4870.9	5063.7	4989.2	4898.7	4536.8	5334.6	4533.2	4688.8	4683.2	4721.3
FALSE	High	[K].QTIENSQGAYQEAFDISK.[K]	1xDeamidated [N/Q]; 1xTMTpro [K18]; 1xTMTpro [N-Term]	9.63876e-10	1.05872e-05	1	1	21	P68254	P68254 [140-157]		0	2638.35	0.894	1.042	1.037	1.053	1.011	1.186	1.07	1.085	0.948	0.977	0.987	1.023	1.122	0.972	0.986	0.964	1.014	2400.8	2145.3	2501.1	2489.9	2528.8	2426.7	2848.2	2568.4	2605.9	2274.9	2344.5	2370.7	2456	2694.7	2333.9	2368.2	2314.5	2435.4
FALSE	High	[K].QTIENSQGAYQEAFDISK.[K]	2xDeamidated [Q7; Q11]; 1xTMTpro [K18]; 1xTMTpro [N-Term]	3.73427e-05	1.05872e-05	1	1	3	P68254	P68254 [140-157]		0	2639.33	0.896	1.05	0.976	1.138	1.132	1.227	1.161	1.154	0.949	0.965	0.984	1.109	1.201	1.022	0.989	0.976	1.067	192.9	172.8	202.5	188.2	219.5	218.4	236.7	224	222.7	183.1	186.1	189.9	214	231.6	197.2	190.8	188.3	205.9
FALSE	High	[K].TAFDEAIAELDTLNEDSYK.[D]	1xTMTpro [K19]; 1xTMTpro [N-Term]	1.2e-12	1.05872e-05	1	1	18	P68254	P68254 [194-212]		0	2753.4	0.904	1.02	1.007	1.026	0.952	1.139	1.017	0.985	0.99	0.973	0.957	0.944	1.091	0.922	0.924	0.937	0.961	1953.4	1766.6	1991.6	1966.9	2004.4	1859.4	2224.8	1986.6	1923.4	1934.3	1899.7	1869.4	1844.8	2131.4	1801.6	1804.6	1830.8	1876.8
FALSE	High	[K].TAFDEAIAELDTLNEDSYK.[D]	1xDeamidated [N14]; 1xTMTpro [K19]; 1xTMTpro [N-Term]	2.63964e-10	1.05872e-05	1	1	5	P68254	P68254 [194-212]		0	2754.39	0.891	1.095	1.069	1.056	1.009	1.175	1.116	1.081	0.97	0.998	0.954	1.016	1.138	0.937	0.954	1.015	1.032	516.6	460.5	565.7	552	545.6	521.2	607.2	576.6	558.7	501	515.8	492.8	525.1	588	484.2	492.7	524.6	533.2
FALSE	High	[R].SICTTVLELLDK.[Y]	1xCarbamidomethyl [C3]; 1xTMTpro [K12]; 1xTMTpro [N-Term]	7.92047e-08	1.05872e-05	1	1	24	P68254	P68254 [92-103]		0	2000.16	0.944	1.006	0.99	0.989	0.961	1.113	1.02	0.981	0.975	0.978	0.962	0.982	1.107	0.925	0.959	0.898	0.943	2257.2	2130.8	2271.6	2234.1	2232.3	2169.7	2512.5	2303.3	2213.5	2199.7	2206.7	2170.3	2216.9	2498.6	2088.1	2165.2	2027.5	2128.8
FALSE	High	[K].DSTLIMQLLR.[D]	1xTMTpro [N-Term]	1.45875e-05	1.05872e-05	7	7	53	P68510; P68254; O70456; P61982; Q9CQV8; P63101; P62259	P68510 [218-227]; P68254 [213-222]; O70456 [215-224]; P61982 [218-227]; Q9CQV8 [215-224]; P63101 [213-222]; P62259 [216-225]		0	1493.87	0.94	1.044	0.966	0.971	0.931	1.093	1.017	0.998	0.961	0.989	0.987	0.919	1.074	0.9	0.889	0.912	0.934	4002.3	3760.6	4177.2	3865.7	3888.1	3727.7	4372.9	4069.9	3993.2	3847.2	3959.4	3951	3679.6	4299.8	3603.2	3556.9	3651.1	3739.9	Shared
FALSE	High	[K].DSTLIMQLLR.[D]	1xDeamidated [Q7]; 1xTMTpro [N-Term]	1.68116e-05	1.05872e-05	7	7	2	P68510; P68254; O70456; P61982; Q9CQV8; P63101; P62259	P68510 [218-227]; P68254 [213-222]; O70456 [215-224]; P61982 [218-227]; Q9CQV8 [215-224]; P63101 [213-222]; P62259 [216-225]		0	1494.85	0.914	0.963	1.025	1.004	0.987	1.143	1.061	1.001	0.912	0.94	1	0.981	1.068	0.91	0.943	0.926	0.967	680.3	621.9	654.8	697.1	683	671.7	777.5	721.9	680.8	620.1	639.4	680.5	667.6	726.6	619.2	641.5	630.1	657.6	Shared
FALSE	High	[R].DNLTLWTSDSAGEECDAAEGAEN.[-]	1xCarbamidomethyl [C15]; 1xTMTpro [N-Term]	2.6233e-07	1.05872e-05	1	1	19	P68254	P68254 [223-245]		0	2759.19	0.921	1.071	1.046	1.016	0.98	1.141	1.075	1.017	1.044	1.028	1.027	0.991	1.101	0.953	0.989	0.94	0.991	939.7	865.6	1006.2	983.3	955	920.9	1071.8	1010.6	955.5	980.9	966.1	965.2	931	1034.7	895.7	929.3	883.2	930.9
FALSE	High	[K].AVTEQGAELSNEER.[N]	1xDeamidated [Q/N]; 1xTMTpro [N-Term]	1.46986e-10	1.05872e-05	1	1	3	P68254	P68254 [28-41]		0	1837.91	1.531	0.834	0.959	0.807	0.84	1.01	1.334	0.863	0.859	0.865	0.852	0.752	0.955	1.128	0.842	0.917	0.865	213.6	327	178.2	204.8	172.4	179.5	215.8	284.9	184.3	183.4	184.8	181.9	160.7	204	241	179.8	195.9	184.8
FALSE	High	[K].AVTEQGAELSNEER.[N]	1xTMTpro [N-Term]	7.35825e-11	1.05872e-05	1	1	11	P68254	P68254 [28-41]		0	1836.93	0.902	0.941	0.912	0.944	0.847	1.036	0.918	0.918	0.931	0.912	0.894	0.879	1.018	0.831	0.864	0.843	0.847	2206	1990.9	2076.2	2012.6	2081.7	1867.4	2285.2	2024.6	2025.6	2052.7	2012.5	1971.9	1939.8	2245.1	1833.7	1905.1	1858.7	1868.7
FALSE	High	[K].AVTEQGAELSNEER.[N]		1.46636e-06	1.05872e-05	1	1	2	P68254	P68254 [28-41]		0	1532.72																																				No Quan Labels
FALSE	High	[K].AVTEQGAELSNEER.[N]	1xDeamidated [Q5]	0.000141046	4.26226e-05	1	1	1	P68254	P68254 [28-41]		0	1533.7																																				No Quan Labels
FALSE	High	[K].DSTLIMQLLR.[D]	1xOxidation [M6]; 1xTMTpro [N-Term]	0.000307385	4.26226e-05	7	7	17	P68510; P68254; O70456; P61982; Q9CQV8; P63101; P62259	P68510 [218-227]; P68254 [213-222]; O70456 [215-224]; P61982 [218-227]; Q9CQV8 [215-224]; P63101 [213-222]; P62259 [216-225]		0	1509.86	0.912	1.055	0.983	0.965	0.94	1.099	1.025	1.001	1.073	0.97	0.973	0.918	1.099	0.928	0.93	0.951	0.954	2652.9	2420.7	2799.8	2608	2560	2494.6	2915.4	2719	2654.8	2846.4	2572.2	2582.2	2434.4	2915.9	2460.6	2468.2	2521.8	2530.5	Shared
FALSE	High	[K].EMQPTHPIR.[L]	1xTMTpro [N-Term]	0.000327043	4.26226e-05	3	3	7	P68254; Q9CQV8; P63101	P68254 [159-167]; Q9CQV8 [161-169]; P63101 [159-167]		0	1412.76	0.918	1.076	1.029	1	0.982	1.179	1.024	1.079	0.979	0.982	0.988	0.985	1.114	0.963	0.971	1.044	0.983	1374.6	1261.9	1479	1413.9	1374.6	1349.3	1620.8	1407.2	1483	1345.8	1349.9	1358.3	1353.7	1531	1323.6	1334.6	1434.4	1351.6	Shared
FALSE	High	[R].YDDMATCMK.[A]	1xCarbamidomethyl [C7]; 1xOxidation [M]; 1xTMTpro [K9]; 1xTMTpro [N-Term]	0.000370219	5.61991e-05	1	1	8	P68254	P68254 [19-27]		0	1758.84	0.896	0.998	0.99	1.045	0.95	1.114	0.988	0.952	1.015	0.949	0.95	0.962	1.076	0.94	0.992	0.912	0.94	1235.5	1107.6	1232.6	1222.7	1291.2	1173.9	1376.3	1220.1	1176.2	1253.5	1172.8	1173.8	1188.8	1329.5	1161.2	1226.1	1126.8	1161.7
FALSE	High	[K].EMQPTHPIR.[L]	1xOxidation [M2]; 1xTMTpro [N-Term]	0.000438089	5.61991e-05	3	3	26	P68254; Q9CQV8; P63101	P68254 [159-167]; Q9CQV8 [161-169]; P63101 [159-167]		0	1428.76	0.918	1.049	1.01	1.029	0.957	1.164	1.034	1.165	1.025	0.992	0.981	1.025	1.098	0.951	0.979	0.919	0.973	3212	2948.7	3369.4	3245.6	3304.1	3072.9	3738.6	3321.8	3742.3	3291.3	3187.7	3151.6	3293.1	3527.8	3053.2	3143.9	2953.2	3126.1	Shared
FALSE	High	[R].NLLSVAYK.[N]	1xTMTpro [K8]; 1xTMTpro [N-Term]	0.000664505	5.61991e-05	7	7	45	P68510; P68254; O70456; P61982; Q9CQV8; P63101; P62259	P68510 [43-50]; P68254 [42-49]; O70456 [42-49]; P61982 [43-50]; Q9CQV8 [44-51]; P63101 [42-49]; P62259 [43-50]		0	1515.94	0.9	1.03	0.952	0.951	0.91	1.079	0.994	0.974	0.998	0.966	0.954	0.898	1.039	0.891	0.889	0.9	0.923	5703.5	5134.5	5872.1	5431.1	5421.3	5192.2	6154.3	5667	5554.7	5694.6	5507.6	5439	5120	5923.4	5080.6	5069.3	5133.6	5265.9	Shared
FALSE	High	[K].DSTLIMQLLR.[D]		0.00108247	6.48177e-05	7	7	2	P68510; P68254; O70456; P61982; Q9CQV8; P63101; P62259	P68510 [218-227]; P68254 [213-222]; O70456 [215-224]; P61982 [218-227]; Q9CQV8 [215-224]; P63101 [213-222]; P62259 [216-225]		0	1189.66																																				No Quan Labels
FALSE	High	[K].TAFDEAIAELDTLNEDSYK.[D]	1xTMTpro [K19]	0.00142527	6.48177e-05	1	1	1	P68254	P68254 [194-212]		0	2449.19	1.588	1.146	1.107	1.109	1.071	1.328	1.16	1.3	1.054	1.065	0.982	1.573	1.641	1.091	2.337	0.969	1.226	137.3	218.1	157.3	152	152.2	147	182.4	159.2	178.5	144.7	146.2	134.8	216	225.3	149.8	320.9	133.1	168.3
FALSE	High	[R].YDDMATCMK.[A]	1xCarbamidomethyl [C7]; 2xOxidation [M4; M8]; 1xTMTpro [K9]; 1xTMTpro [N-Term]	0.000990543	6.48177e-05	1	1	1	P68254	P68254 [19-27]		0	1774.83	0.861	1.151	1.007	1.004	1.064	1.25	1.147	1.16	1.54	1.029	0.941	1.038	1.197	1.103	1.135	1.181	1.109	76.8	66.1	88.4	77.3	77.1	81.7	96	88.1	89.1	118.3	79	72.3	79.7	91.9	84.7	87.2	90.7	85.2
FALSE	High	[K].KEMQPTHPIR.[L]	1xOxidation [M3]; 1xTMTpro [K1]; 1xTMTpro [N-Term]	0.000851847	6.48177e-05	3	3	2	P68254; Q9CQV8; P63101	P68254 [158-167]; Q9CQV8 [160-169]; P63101 [158-167]		1	1556.85	0.846	1.165	1.093	0.885	1.209	1.027	1.11	1.071	1.005	1.297	1.242	1.225	1.352	1.148	1.071	1.231	0.835	18.2	15.4	21.2	19.9	16.1	22	18.7	20.2	19.5	18.3	23.6	22.6	22.3	24.6	20.9	19.5	22.4	15.2	Shared
FALSE	High	[R].VLSSIEQK.[TS]	1xTMTpro [K8]; 1xTMTpro [N-Term]	0.00148992	6.48177e-05	5	5	9	P68510; P68254; O70456; P61982; Q9CQV8	P68510 [62-69]; P68254 [61-68]; O70456 [61-68]; P61982 [62-69]; Q9CQV8 [63-70]		0	1511.93	0.906	1.029	0.988	0.976	0.941	1.085	0.989	0.972	0.985	0.966	0.985	0.897	1.046	0.905	0.883	0.886	0.956	2210	2002.6	2274.9	2184.1	2156.4	2078.8	2396.8	2186.6	2147.5	2176.4	2135.9	2176.5	1983	2310.9	1999.4	1952	1957.4	2111.8	Shared
FALSE	High	[K].EMQPTHPIR.[L]	1xDeamidated [Q3]; 1xOxidation [M2]; 1xTMTpro [N-Term]	0.00452169	0.000326843	3	3	1	P68254; Q9CQV8; P63101	P68254 [159-167]; Q9CQV8 [161-169]; P63101 [159-167]		0	1429.74																																				Shared
FALSE	High	[R].NLLSVAYK.[N]	1xTMTpro [K8]	0.0124085	0.000850357	7	7	4	P68510; P68254; O70456; P61982; Q9CQV8; P63101; P62259	P68510 [43-50]; P68254 [42-49]; O70456 [42-49]; P61982 [43-50]; Q9CQV8 [44-51]; P63101 [42-49]; P62259 [43-50]		0	1211.73	1.212	0.94	0.937	1.006	0.95	1.074	0.869	1.006	0.826	0.973	0.831	1.31	1.414	0.883	1.465	0.837	1.035	744.6	902.6	700.1	698	749	707.3	799.5	647.2	748.9	615.3	724.4	618.4	975.4	1053.1	657.5	1090.7	622.9	771	Shared
FALSE	High	[RK].LAEQAER.[Y]	1xTMTpro [N-Term]	0.0145374	0.00118046	7	7	4	P68510; P68254; O70456; P61982; Q9CQV8; P63101; P62259	P68510 [13-19]; P68254 [12-18]; O70456 [12-18]; P61982 [13-19]; Q9CQV8 [14-20]; P63101 [12-18]; P62259 [13-19]		0	1120.63	0.932	0.976	0.908	0.931	0.851	1.043	0.951	0.931	0.914	0.924	0.92	0.85	0.993	0.841	0.837	0.871	0.892	952.7	888.1	930.3	864.6	886.6	810.5	994	906.1	887.4	870.5	880.6	876.8	810.2	945.8	801.2	797.4	829.8	849.7	Shared
FALSE	High	[R].DNLTLWTSDSAGEECDAAEGAEN.[-]	1xCarbamidomethyl [C15]; 1xDeamidated [N23]; 1xTMTpro [N-Term]	0.0190806	0.00166452	1	1	14	P68254	P68254 [223-245]		0	2760.17	0.974	1.129	1.157	1.169	1.138	1.301	1.169	1.168	1.092	1.065	1.065	1.175	1.244	1.111	1.112	1.086	1.137	375.5	365.6	423.9	434.4	439	427.3	488.6	439	438.5	410.2	399.9	400	441.1	467.2	417.3	417.6	407.9	427
FALSE	High	[R].VISSIEQK.[T]	1xTMTpro [K8]	0.0221008	0.0019943	4	4	1	P68510; P68254; P61982; Q9CQV8	P68510 [62-69]; P68254 [61-68]; P61982 [62-69]; Q9CQV8 [63-70]		0	1207.72	1.236	0.959	0.972	1.013	0.917	1.084	0.928	1.04	1.041	0.906	0.865	1.059	1.126	0.953	1.561	0.793	1.019	144.2	178.2	138.3	140.1	146.1	132.3	156.3	133.8	149.9	150.1	130.7	124.8	152.7	162.3	137.4	225.1	114.3	147	Shared
FALSE	High	[R].SICTTVLELLDK.[Y]	1xCarbamidomethyl [C3]; 1xTMTpro [K12]	0.0423143	0.00308387	1	1	1	P68254	P68254 [92-103]		0	1695.95	1.021	1.078	1.057	1.036	1.051	1.291	1.097	1.049	0.977	1.076	0.884	1.097	1.211	1.006	1.27	1.028	1.115	137.6	140.5	148.3	145.4	142.5	144.6	177.6	150.9	144.3	134.4	148	121.7	151	166.6	138.4	174.7	141.5	153.4
FALSE	High	[-].MEKTELIQK.[A]	1xAcetyl [N-Term]; 2xTMTpro [K3; K9]	0.0745677	0.00442781	1	1	1	P68254	P68254 [1-9]	P68254 1xAcetyl [N-Term]	1	1770.03	0.845	1.033	1.029	1.106	0.985	1.131	0.972	0.934	0.941	0.988	0.905	0.927	1.071	0.946	0.942	0.986	1.006	260.8	220.3	269.5	268.4	288.5	256.8	295	253.5	243.6	245.3	257.8	236	241.7	279.3	246.7	245.8	257.2	262.3
FALSE	High	[K].TDTSDKK.[L]	2xTMTpro [K6; K7]; 1xTMTpro [N-Term]	0.0820724	0.00483419	1	1	1	P68254	P68254 [69-75]		1	1707.01	0.815	1.023	0.855	1.007	0.881	0.973	0.814	0.816	0.986	0.901	0.835	0.871	1.033	0.868	0.761	0.839	0.946	371.5	302.6	380.2	317.5	374.2	327.4	361.6	302.3	303.2	366.3	334.9	310.1	323.5	383.8	322.4	282.7	311.8	351.5
FALSE	High	[R].YDDMATCMK.[A]	1xCarbamidomethyl [C7]; 1xTMTpro [K9]	0.13565	0.00842274	1	1	1	P68254	P68254 [19-27]		0	1438.63	1.313	1.287	1.114	1.125	1.044	1.185	1.125	1.168	1.178	1.206	1.088	1.281	1.534	1.096	1.687	1.181	1.238	90.7	119.1	116.7	101	102	94.7	107.5	102	105.9	106.8	109.4	98.7	116.2	139.1	99.4	153	107.1	112.3
FALSE	High	[K].DSTLIMQLLR.[D]	1xDeamidated [Q7]; 1xOxidation [M6]; 1xTMTpro [N-Term]	0.146067	0.00925517	7	7	1	P68510; P68254; O70456; P61982; Q9CQV8; P63101; P62259	P68510 [218-227]; P68254 [213-222]; O70456 [215-224]; P61982 [218-227]; Q9CQV8 [215-224]; P63101 [213-222]; P62259 [216-225]		0	1510.85																																				Shared
High	Master Protein	P63101	14-3-3 protein zeta/delta OS=Mus musculus OX=10090 GN=Ywhaz PE=1 SV=1	0	389.732	91	28	524	18	245	27.8	4.79	1901.98	28	19	0.951	1.059	0.981	0.989	0.947	1.094	1.01	1.01	1.01	0.988	0.991	0.934	1.093	0.917	0.948	0.925	0.953	60952.3	57955	64535.4	59779.1	60259	57701.4	66699.8	61550.7	61534.3	61562.6	60235.5	60415.5	56958	66636.9	55872.9	57782.8	56404.8
Checked	Confidence	Annotated Sequence	Modifications	Qvality PEP	Qvality q-value	# Protein Groups	# Proteins	# PSMs	Master Protein Accessions	Positions in Master Proteins	Modifications in Master Proteins	# Missed Cleavages	Theo. MH+ [Da]	Abundance Ratio: (F1, 127N) / (F1, 126)	Abundance Ratio: (F1, 127C) / (F1, 126)	Abundance Ratio: (F1, 128N) / (F1, 126)	Abundance Ratio: (F1, 128C) / (F1, 126)	Abundance Ratio: (F1, 129N) / (F1, 126)	Abundance Ratio: (F1, 129C) / (F1, 126)	Abundance Ratio: (F1, 130N) / (F1, 126)	Abundance Ratio: (F1, 130C) / (F1, 126)	Abundance Ratio: (F1, 131N) / (F1, 126)	Abundance Ratio: (F1, 131C) / (F1, 126)	Abundance Ratio: (F1, 132N) / (F1, 126)	Abundance Ratio: (F1, 132C) / (F1, 126)	Abundance Ratio: (F1, 133N) / (F1, 126)	Abundance Ratio: (F1, 133C) / (F1, 126)	Abundance Ratio: (F1, 134N) / (F1, 126)	Abundance Ratio: (F1, 134C) / (F1, 126)	Abundance Ratio: (F1, 135N) / (F1, 126)	Abundances (Grouped): F1, 126	Abundances (Grouped): F1, 127N	Abundances (Grouped): F1, 127C	Abundances (Grouped): F1, 128N	Abundances (Grouped): F1, 128C	Abundances (Grouped): F1, 129N	Abundances (Grouped): F1, 129C	Abundances (Grouped): F1, 130N	Abundances (Grouped): F1, 130C	Abundances (Grouped): F1, 131N	Abundances (Grouped): F1, 131C	Abundances (Grouped): F1, 132N	Abundances (Grouped): F1, 132C	Abundances (Grouped): F1, 133N	Abundances (Grouped): F1, 133C	Abundances (Grouped): F1, 134N	Abundances (Grouped): F1, 134C	Abundances (Grouped): F1, 135N	Quan Info
FALSE	High	[K].KEMQPTHPIR.[L]	1xTMTpro [K1]; 1xTMTpro [N-Term]	3.41744e-05	1.05872e-05	3	3	4	P68254; Q9CQV8; P63101	P68254 [158-167]; Q9CQV8 [160-169]; P63101 [158-167]		1	1540.86	0.925	1.152	1.05	1.138	1.191	1.48	1.177	1.329	1.156	1.245	1.114	1.436	1.341	1.274	1.152	1.098	1.141	137.8	127.4	158.8	144.7	156.8	164.1	204	162.2	183.2	159.3	171.6	153.5	197.9	184.8	175.5	158.7	151.3	157.2	Shared
FALSE	High	[K].KGIVDQSQQAYQEAFEISK.[K]	1xTMTpro [K19]; 1xTMTpro [N-Term]	1.01027e-06	1.05872e-05	1	1	1	P63101	P63101 [139-157]		1	2777.5																																				No Quan Values
FALSE	High	[K].GIVDQSQQAYQEAFEISK.[K]	1xTMTpro [K18]; 1xTMTpro [N-Term]	3.28627e-13	1.05872e-05	1	1	60	P63101	P63101 [140-157]		0	2649.4	0.949	1.072	1.026	1.038	1.003	1.148	1.061	1.052	1.041	1.024	1.015	0.99	1.147	0.975	0.991	0.963	1.007	4742.3	4498.5	5082.9	4867.3	4923.1	4757.3	5445	5030.1	4990	4936.3	4854	4814.4	4693.4	5441.5	4624	4699	4565.8	4775.5
FALSE	High	[K].GIVDQSQQAYQEAFEISK.[K]	1xDeamidated [Q]; 1xTMTpro [K18]; 1xTMTpro [N-Term]	5.85819e-08	1.05872e-05	1	1	16	P63101	P63101 [140-157]		0	2650.39	0.95	1.017	1.075	0.981	0.996	1.114	1.111	1.088	1.046	0.986	1.009	0.99	1.125	0.992	0.994	0.965	1.031	436.1	414.1	443.5	469	428	434.4	486	484.3	474.3	456.3	430.2	440.1	431.8	490.7	432.8	433.7	420.7	449.7
FALSE	High	[K].GIVDQSQQAYQEAFEISK.[K]	2xDeamidated [Q8; Q]; 1xTMTpro [K18]; 1xTMTpro [N-Term]	2.88761e-05	1.05872e-05	1	1	3	P63101	P63101 [140-157]		0	2651.37	1.031	1.099	1.057	1.063	0.973	1.069	1.146	1.15	1.1	1.144	1.13	0.994	1.147	1.053	1.087	1.039	1.068	94	96.9	103.3	99.4	99.9	91.5	100.5	107.7	108.1	103.4	107.5	106.2	93.4	107.8	99	102.2	97.7	100.4
FALSE	High	[K].IETELRDICNDVLSLLEKFLIPNASQPESK.[V]	1xCarbamidomethyl [C9]; 2xTMTpro [K18; K30]; 1xTMTpro [N-Term]	6.06217e-06	1.05872e-05	1	1	1	P63101	P63101 [86-115]		2	4384.43	0.97	1.668	1.549	0.917	1.26	1.524	0.939	1.41	1.017	0.926	1.336	1.083	1.326	1.03	1.108	0.654	1.565	63.9	62	106.6	99	58.6	80.5	97.4	60	90.1	65	59.2	85.4	69.2	84.7	65.8	70.8	41.8	100
FALSE	High	[R].LGLALNFSVFYYEILNSPEK.[A]	1xTMTpro [K20]; 1xTMTpro [N-Term]	1.24665e-09	1.05872e-05	2	2	5	Q9CQV8; P63101	Q9CQV8 [170-189]; P63101 [168-187]		0	2925.63	0.807	0.969	0.823	0.884	0.87	1.036	1.03	0.923	0.964	0.741	0.941	0.773	0.891	0.885	0.604	0.85	0.886	96.5	77.9	93.5	79.4	85.3	84	100	99.4	89.1	93	71.5	90.8	74.6	86	85.4	58.3	82	85.5	Shared
FALSE	High	[R].LGLALNFSVFYYEILNSPEK.[A]	1xDeamidated [N]; 1xTMTpro [K20]; 1xTMTpro [N-Term]	6.31322e-07	1.05872e-05	2	2	4	Q9CQV8; P63101	Q9CQV8 [170-189]; P63101 [168-187]		0	2926.61	0.953	1.216	1.263	1.237	1.315	1.332	1.073	1.216	1.022	1.147	1.069	1.181	1.216	0.922	1.004	0.974	1.19	23.2	22.1	28.2	29.3	28.7	30.5	30.9	24.9	28.2	23.7	26.6	24.8	27.4	28.2	21.4	23.3	22.6	27.6	Shared
FALSE	High	[R].YLAEVAAGDDKK.[G]	TMTpro [K]; 1xTMTpro [N-Term]	3.37578e-06	1.05872e-05	1	1	2	P63101	P63101 [128-139]		1	1888.07	1.071	1.043	0.999	1.074	0.99	1.116	0.982	1.072	0.951	1.101	0.982	1.146	1.264	1.001	1.33	0.958	0.979	697.6	746.8	727.3	696.8	749.3	690.8	778.5	685.1	748	663.6	768.4	685.3	799.4	882.1	698.6	927.5	668	683.2
FALSE	High	[R].YLAEVAAGDDKK.[G]	2xTMTpro [K11; K12]; 1xTMTpro [N-Term]	1.04801e-08	1.05872e-05	1	1	7	P63101	P63101 [128-139]		1	2192.27	0.942	1.068	0.903	0.962	0.907	0.984	0.901	0.926	1.003	0.966	0.937	0.844	1.092	0.901	0.949	0.886	0.919	1452	1368	1550.2	1310.6	1397.3	1317	1428.5	1307.6	1344.2	1456.1	1402.1	1360.2	1225.5	1585.9	1308.7	1378.2	1286.2	1334.6
FALSE	High	[R].VVSSIEQKTEGAEK.[K]	2xTMTpro [K8; K14]; 1xTMTpro [N-Term]	3.75493e-06	1.05872e-05	1	1	1	P63101	P63101 [61-74]		1	2417.41																																				No Quan Values
FALSE	High	[K].SVTEQGAELSNEER.[N]	1xTMTpro [N-Term]	1.53652e-10	1.05872e-05	1	1	15	P63101	P63101 [28-41]		0	1852.92	0.958	1.033	0.946	0.97	0.949	1.048	0.996	1.008	1.002	1.007	1.029	0.918	1.093	0.914	0.915	0.919	0.954	2194.6	2101.4	2266.7	2075.6	2128.8	2083.6	2300.5	2185.4	2213.1	2198	2210.6	2257.9	2014	2399.3	2005.4	2007.2	2016.8	2093.9
FALSE	High	[K].SVTEQGAELSNEER.[N]	1xDeamidated [N/Q]; 1xTMTpro [N-Term]	4.51734e-11	1.05872e-05	1	1	6	P63101	P63101 [28-41]		0	1853.9	0.94	1.067	0.989	0.981	0.973	1.113	1.045	1.025	0.988	0.997	1.023	0.916	1.167	0.882	0.933	0.91	0.992	742.2	697.6	791.6	733.7	728.3	722.2	825.9	775.5	760.5	733.6	740.2	759.5	680	865.8	654.7	692.4	675.2	736.3
FALSE	High	[K].SVTEQGAELSNEER.[N]	2xDeamidated [Q5; N11]; 1xTMTpro [N-Term]	1.33834e-09	1.05872e-05	1	1	2	P63101	P63101 [28-41]		0	1854.89	0.839	1.203	0.97	0.991	0.887	1.061	1.023	1.098	0.942	0.992	1.053	0.944	1.153	0.86	0.876	0.979	1.014	180.7	151.6	217.4	175.3	179	160.2	191.7	184.9	198.4	170.2	179.3	190.3	170.5	208.3	155.4	158.3	176.9	183.3
FALSE	High	[K].SVTEQGAELSNEERNLLSVAYKNVVGAR.[R]	1xDeamidated [N11]; 1xTMTpro [K22]; 1xTMTpro [N-Term]	5.40192e-06	1.05872e-05	1	1	1	P63101	P63101 [28-55]		2	3642.96																																				No Quan Values
FALSE	High	[K].TAFDEAIAELDTLSEESYK.[D]	1xTMTpro [N-Term]; 1xTMTpro [K19]	6.69194e-08	1.05872e-05	1	1	5	P63101	P63101 [194-212]		0	2436.2	1.528	1.049	1.083	1.092	1.038	1.178	1.083	1.151	0.982	1.094	1.005	1.384	1.583	1.02	2.023	0.98	1.141	385.1	588.6	403.9	417	420.6	399.8	453.7	417.1	443.2	378	421.2	386.9	533.1	609.6	392.8	779.2	377.5	439.3
FALSE	High	[K].TAFDEAIAELDTLSEESYK.[D]	1xTMTpro [K19]; 1xTMTpro [N-Term]	1.12908e-14	1.05872e-05	1	1	15	P63101	P63101 [194-212]		0	2740.41	0.913	1.136	1.038	1.039	1.01	1.152	1.05	1.038	1.035	1.004	1.031	0.936	1.118	0.948	0.943	0.974	0.966	2283.4	2084.6	2593	2371.2	2373.4	2305.2	2631.6	2396.9	2371	2364	2291.9	2354.2	2138.3	2552.2	2163.9	2153	2224.6	2205.9
FALSE	High	[K].DSTLIMQLLR.[D]	1xTMTpro [N-Term]	1.45875e-05	1.05872e-05	7	7	53	P68510; P68254; O70456; P61982; Q9CQV8; P63101; P62259	P68510 [218-227]; P68254 [213-222]; O70456 [215-224]; P61982 [218-227]; Q9CQV8 [215-224]; P63101 [213-222]; P62259 [216-225]		0	1493.87	0.94	1.044	0.966	0.971	0.931	1.093	1.017	0.998	0.961	0.989	0.987	0.919	1.074	0.9	0.889	0.912	0.934	4002.3	3760.6	4177.2	3865.7	3888.1	3727.7	4372.9	4069.9	3993.2	3847.2	3959.4	3951	3679.6	4299.8	3603.2	3556.9	3651.1	3739.9	Shared
FALSE	High	[K].DSTLIMQLLR.[D]	1xDeamidated [Q7]; 1xTMTpro [N-Term]	1.68116e-05	1.05872e-05	7	7	2	P68510; P68254; O70456; P61982; Q9CQV8; P63101; P62259	P68510 [218-227]; P68254 [213-222]; O70456 [215-224]; P61982 [218-227]; Q9CQV8 [215-224]; P63101 [213-222]; P62259 [216-225]		0	1494.85	0.914	0.963	1.025	1.004	0.987	1.143	1.061	1.001	0.912	0.94	1	0.981	1.068	0.91	0.943	0.926	0.967	680.3	621.9	654.8	697.1	683	671.7	777.5	721.9	680.8	620.1	639.4	680.5	667.6	726.6	619.2	641.5	630.1	657.6	Shared
FALSE	High	[R].DNLTLWTSDTQGDEAEAGEGGEN.[-]	1xTMTpro [N-Term]	1.71569e-09	1.05872e-05	1	1	59	P63101	P63101 [223-245]		0	2713.2	0.976	1.093	1.065	1.052	1.032	1.176	1.088	1.054	1.066	1.036	1.045	1.018	1.185	0.98	1.022	0.985	1.036	2341.9	2285.5	2560.5	2494.4	2463.7	2417.2	2753	2547.5	2467.9	2496.1	2425.9	2446.8	2383	2774.2	2294	2392.7	2306.9	2426.9
FALSE	High	[R].DNLTLWTSDTQGDEAEAGEGGEN.[-]	1xDeamidated [N/Q]; 1xTMTpro [N-Term]	3.36294e-07	1.05872e-05	1	1	3	P63101	P63101 [223-245]		0	2714.19	1.062	1.074	1.156	1.055	1.071	1.19	1.23	1.214	0.997	1.104	1.058	1.137	1.257	1.098	1.081	0.986	0.996	113.8	120.8	122.2	131.6	120.1	121.9	135.4	140	138.1	113.5	125.6	120.4	129.4	143.1	125	123	112.2	113.3
FALSE	High	[R].DICNDVLSLLEK.[F]	1xCarbamidomethyl [C3]; 1xTMTpro [K12]; 1xTMTpro [N-Term]	3.4404e-08	1.05872e-05	1	1	42	P63101	P63101 [92-103]		0	2027.13	0.94	1.042	0.961	0.96	0.916	1.078	1.01	0.989	0.981	0.983	0.99	0.894	1.068	0.884	0.902	0.873	0.899	3456.2	3249.8	3602.5	3322.7	3317.2	3166	3725.3	3489.1	3418.1	3391.5	3397.6	3423.1	3089.5	3692.4	3055.3	3118.9	3017.2	3108.1
FALSE	High	[R].DICNDVLSLLEK.[F]	1xCarbamidomethyl [C3]; 1xDeamidated [N4]; 1xTMTpro [K12]; 1xTMTpro [N-Term]	5.30694e-06	1.05872e-05	1	1	16	P63101	P63101 [92-103]		0	2028.12	0.957	1.04	0.989	1.006	0.946	1.097	1.05	1.057	1.011	0.983	0.982	0.94	1.129	0.918	0.91	0.914	0.952	1480.4	1416.7	1540.2	1464.7	1488.9	1400.4	1623.8	1554.2	1564.6	1497.4	1455.8	1453.1	1391.6	1671.2	1359	1346.6	1352.5	1409.6
FALSE	High	[K].FLIPNASQPESK.[V]	1xDeamidated [N5]; 1xTMTpro [K12]; 1xTMTpro [N-Term]	8.90011e-05	1.05872e-05	1	1	5	P63101	P63101 [104-115]		0	1940.1	0.943	1.108	0.998	1.038	0.989	1.198	1.087	1.08	0.991	0.997	0.962	1.01	1.148	0.98	0.978	0.978	0.992	949	894.8	1051.7	947.2	984.9	938.7	1136.5	1031.1	1024.5	940.9	946	912.9	958.2	1089.7	930.1	927.9	928.5	941.6
FALSE	High	[K].FLIPNASQPESK.[V]	1xTMTpro [K12]; 1xTMTpro [N-Term]	9.41056e-07	1.05872e-05	1	1	12	P63101	P63101 [104-115]		0	1939.11	0.928	1.07	0.988	0.975	0.959	1.103	1.031	0.985	1.014	1.01	0.993	0.948	1.089	0.9	0.955	0.931	0.965	2197.9	2039.4	2352.5	2171.8	2143.2	2107.4	2424.8	2267.1	2164.6	2229.7	2219.3	2183	2084.1	2393.1	1977.4	2098.4	2046.3	2119.9
FALSE	High	[R].YDDMAACMK.[S]	1xCarbamidomethyl [C7]; 1xTMTpro [K9]; 1xTMTpro [N-Term]	0.000124606	2.8808e-05	1	1	4	P63101	P63101 [19-27]		0	1712.83	1.007	1.052	0.886	0.961	0.86	0.932	0.86	0.842	0.912	0.904	0.942	0.801	1.022	0.799	0.896	0.818	0.843	2571	2588.8	2705.1	2277.4	2471	2210.9	2396.6	2212	2165.7	2344.4	2324.6	2422.9	2058.3	2627.5	2053.1	2304.3	2103.2	2168.4
FALSE	High	[R].NLLSVAYKNVVGAR.[R]	1xTMTpro [K8]; 1xTMTpro [N-Term]	0.000273961	4.26226e-05	4	4	1	P68510; P61982; Q9CQV8; P63101	P68510 [43-56]; P61982 [43-56]; Q9CQV8 [44-57]; P63101 [42-55]		1	2112.28	1.467	1.832	1.745	1.146	1.373	1.717	1.238	1.768	1.713	1.06	1.699	1.377	1.735	1.566	1.548	0.879	1.628	220.6	323.7	404.2	385	252.9	302.8	378.7	273.1	390.1	377.9	233.9	374.9	303.7	382.7	345.4	341.5	193.9	359.1	Shared
FALSE	High	[R].DICNDVLSLLEK.[F]	1xCarbamidomethyl [C3]; 1xTMTpro [K12]	0.00013735	4.26226e-05	1	1	4	P63101	P63101 [92-103]		0	1722.93	1.257	1.143	1.114	1.109	1.163	1.294	1.079	1.177	1.143	1.191	1.078	1.241	1.336	1.129	1.525	1.052	1.12	164.9	207.2	188.5	183.7	182.8	191.8	213.3	177.9	194.1	188.5	196.4	177.7	204.6	220.3	186.1	251.4	173.4	184.7
FALSE	High	[R].YLAEVAAGDDK.[K]	1xTMTpro [K11]; 1xTMTpro [N-Term]	0.000180716	4.26226e-05	1	1	8	P63101	P63101 [128-138]		0	1759.97	0.912	1.054	0.987	0.935	0.912	1.083	1.054	0.988	0.976	0.974	0.993	0.832	0.969	0.866	0.838	0.954	0.913	2054.4	1873.8	2164.6	2028.3	1921.5	1873.8	2225.8	2164.5	2028.9	2004.6	2001.5	2040.8	1709.5	1991.4	1778.4	1722.5	1959.9	1876.6
FALSE	High	[K].DSTLIMQLLR.[D]	1xOxidation [M6]; 1xTMTpro [N-Term]	0.000307385	4.26226e-05	7	7	17	P68510; P68254; O70456; P61982; Q9CQV8; P63101; P62259	P68510 [218-227]; P68254 [213-222]; O70456 [215-224]; P61982 [218-227]; Q9CQV8 [215-224]; P63101 [213-222]; P62259 [216-225]		0	1509.86	0.912	1.055	0.983	0.965	0.94	1.099	1.025	1.001	1.073	0.97	0.973	0.918	1.099	0.928	0.93	0.951	0.954	2652.9	2420.7	2799.8	2608	2560	2494.6	2915.4	2719	2654.8	2846.4	2572.2	2582.2	2434.4	2915.9	2460.6	2468.2	2521.8	2530.5	Shared
FALSE	High	[R].VVSSIEQKTEGAEK.[K]	1xTMTpro [K14]; 1xTMTpro [N-Term]	0.000168362	4.26226e-05	1	1	1	P63101	P63101 [61-74]		1	2113.2	0.92	1.066	1.018	0.992	1.042	1.163	1.143	1.056	1.019	0.993	1.034	1.066	1.211	1.08	0.927	1	1.044	136.7	125.7	145.7	139.1	135.6	142.5	159	156.2	144.3	139.3	135.7	141.4	145.7	165.6	147.7	126.7	136.7	142.7
FALSE	High	[K].EMQPTHPIR.[L]	1xTMTpro [N-Term]	0.000327043	4.26226e-05	3	3	7	P68254; Q9CQV8; P63101	P68254 [159-167]; Q9CQV8 [161-169]; P63101 [159-167]		0	1412.76	0.918	1.076	1.029	1	0.982	1.179	1.024	1.079	0.979	0.982	0.988	0.985	1.114	0.963	0.971	1.044	0.983	1374.6	1261.9	1479	1413.9	1374.6	1349.3	1620.8	1407.2	1483	1345.8	1349.9	1358.3	1353.7	1531	1323.6	1334.6	1434.4	1351.6	Shared
FALSE	High	[K].IETELRDICNDVLSLLEK.[F]	1xCarbamidomethyl [C9]; 1xTMTpro [K18]; 1xTMTpro [N-Term]	0.000592156	5.61991e-05	1	1	2	P63101	P63101 [86-103]		1	2768.54	1.044	1.205	1.155	1.218	1.245	1.306	1.265	1.199	1.036	1.256	0.995	1.384	1.187	1.208	1.414	1.176	1.155	66.4	69.3	80	76.7	80.9	82.7	86.7	84	79.6	68.8	83.4	66.1	91.9	78.8	80.2	93.9	78.1	76.7
FALSE	High	[R].YLAEVAAGDDK.[K]	1xTMTpro [K11]	0.000652823	5.61991e-05	1	1	3	P63101	P63101 [128-138]		0	1455.77	1.075	1.117	0.945	0.927	0.914	1.022	0.896	1.028	1.042	1.083	1.026	0.994	1.103	0.873	1.002	0.849	0.924	751.6	808.3	839.7	710	696.6	686.6	768.5	673.3	772.8	782.9	814	771.2	746.9	829.3	656.4	752.8	638.1	694.5
FALSE	High	[K].EMQPTHPIR.[L]	1xOxidation [M2]; 1xTMTpro [N-Term]	0.000438089	5.61991e-05	3	3	26	P68254; Q9CQV8; P63101	P68254 [159-167]; Q9CQV8 [161-169]; P63101 [159-167]		0	1428.76	0.918	1.049	1.01	1.029	0.957	1.164	1.034	1.165	1.025	0.992	0.981	1.025	1.098	0.951	0.979	0.919	0.973	3212	2948.7	3369.4	3245.6	3304.1	3072.9	3738.6	3321.8	3742.3	3291.3	3187.7	3151.6	3293.1	3527.8	3053.2	3143.9	2953.2	3126.1	Shared
FALSE	High	[R].NLLSVAYK.[N]	1xTMTpro [K8]; 1xTMTpro [N-Term]	0.000664505	5.61991e-05	7	7	45	P68510; P68254; O70456; P61982; Q9CQV8; P63101; P62259	P68510 [43-50]; P68254 [42-49]; O70456 [42-49]; P61982 [43-50]; Q9CQV8 [44-51]; P63101 [42-49]; P62259 [43-50]		0	1515.94	0.9	1.03	0.952	0.951	0.91	1.079	0.994	0.974	0.998	0.966	0.954	0.898	1.039	0.891	0.889	0.9	0.923	5703.5	5134.5	5872.1	5431.1	5421.3	5192.2	6154.3	5667	5554.7	5694.6	5507.6	5439	5120	5923.4	5080.6	5069.3	5133.6	5265.9	Shared
FALSE	High	[K].DSTLIMQLLR.[D]		0.00108247	6.48177e-05	7	7	2	P68510; P68254; O70456; P61982; Q9CQV8; P63101; P62259	P68510 [218-227]; P68254 [213-222]; O70456 [215-224]; P61982 [218-227]; Q9CQV8 [215-224]; P63101 [213-222]; P62259 [216-225]		0	1189.66																																				No Quan Labels
FALSE	High	[R].VVSSIEQK.[T]	1xTMTpro [K8]; 1xTMTpro [N-Term]	0.00147676	6.48177e-05	1	1	11	P63101	P63101 [61-68]		0	1497.91	0.925	1.036	0.925	0.916	0.9	1.004	0.958	0.95	0.985	0.969	0.976	0.801	0.998	0.83	0.813	0.863	0.925	4054	3749.9	4201	3749.4	3713.3	3646.8	4068.4	3883.3	3849.4	3995.2	3926.9	3955.6	3246.4	4045.4	3363.2	3296.1	3500.2	3748.3
FALSE	High	[R].DNLTLWTSDTQGDEAEAGEGGEN.[-]	1xDeamidated [Q11]	0.00145079	6.48177e-05	1	1	3	P63101	P63101 [223-245]		0	2409.98																																				No Quan Labels
FALSE	High	[K].TAFDEAIAELDTLSEESYKDSTLIMQLLR.[D]	1xTMTpro [K19]; 1xTMTpro [N-Term]	0.00201399	6.48177e-05	1	1	1	P63101	P63101 [194-222]		1	3911.05																																				No Quan Values
FALSE	High	[R].YDDMAACMK.[S]	1xCarbamidomethyl [C7]; 1xOxidation [M]; 1xTMTpro [K9]; 1xTMTpro [N-Term]	0.000829473	6.48177e-05	1	1	16	P63101	P63101 [19-27]		0	1728.83	0.928	1.062	0.985	0.986	0.955	1.079	1.011	0.957	1.12	0.951	0.986	0.921	1.067	0.964	0.957	0.921	0.908	2562.8	2378.1	2722.4	2524.3	2527.6	2446.7	2764.4	2589.9	2451.5	2870.2	2436.5	2527.7	2361.2	2734	2469.4	2453.7	2360.2	2327.8
FALSE	High	[K].KEMQPTHPIR.[L]	1xOxidation [M3]; 1xTMTpro [K1]; 1xTMTpro [N-Term]	0.000851847	6.48177e-05	3	3	2	P68254; Q9CQV8; P63101	P68254 [158-167]; Q9CQV8 [160-169]; P63101 [158-167]		1	1556.85	0.846	1.165	1.093	0.885	1.209	1.027	1.11	1.071	1.005	1.297	1.242	1.225	1.352	1.148	1.071	1.231	0.835	18.2	15.4	21.2	19.9	16.1	22	18.7	20.2	19.5	18.3	23.6	22.6	22.3	24.6	20.9	19.5	22.4	15.2	Shared
FALSE	High	[R].YDDMAACMK.[S]	1xCarbamidomethyl [C7]; 2xOxidation [M4; M8]; 1xTMTpro [K9]; 1xTMTpro [N-Term]	0.00432893	0.000301896	1	1	2	P63101	P63101 [19-27]		0	1744.82	0.948	1.265	1.079	1.054	1.072	1.2	1.125	1.116	1.293	1.024	1.155	0.977	1.138	1.051	1.054	1.061	1.04	417.3	395.6	527.9	450.2	440	447.2	500.8	469.5	465.9	539.6	427.5	481.8	407.8	475	438.6	439.7	442.9	434
FALSE	High	[K].EMQPTHPIR.[L]	1xDeamidated [Q3]; 1xOxidation [M2]; 1xTMTpro [N-Term]	0.00452169	0.000326843	3	3	1	P68254; Q9CQV8; P63101	P68254 [159-167]; Q9CQV8 [161-169]; P63101 [159-167]		0	1429.74																																				Shared
FALSE	High	[K].NELVQKAK.[L]	1xTMTpro [K8]; 1xTMTpro [N-Term]	0.00708946	0.000447705	1	1	1	P63101	P63101 [4-11]		1	1537.96	0.983	1.159	1.067	1.088	1.062	1.207	1.072	1.056	1.179	1.109	1.084	1.079	1.207	1.065	1.059	1.001	1.08	351.5	345.5	407.4	374.9	382.4	373.3	424.2	376.8	371.3	414.3	389.7	380.9	379.1	424.1	374.2	372.1	351.9	379.5
FALSE	High	[K].FLIPNASQPESK.[V]	1xTMTpro [K12]	0.00988587	0.000650824	1	1	1	P63101	P63101 [104-115]		0	1634.91	1.385	1.154	1.039	1.122	0.987	1.193	1.089	1.007	1.032	1.109	1.017	1.178	1.502	1.009	1.887	0.975	1.093	151.1	209.3	174.4	157	169.5	149.2	180.3	164.6	152.2	156	167.6	153.6	178	227	152.4	285.1	147.3	165.2
FALSE	High	[R].NLLSVAYK.[N]	1xTMTpro [K8]	0.0124085	0.000850357	7	7	4	P68510; P68254; O70456; P61982; Q9CQV8; P63101; P62259	P68510 [43-50]; P68254 [42-49]; O70456 [42-49]; P61982 [43-50]; Q9CQV8 [44-51]; P63101 [42-49]; P62259 [43-50]		0	1211.73	1.212	0.94	0.937	1.006	0.95	1.074	0.869	1.006	0.826	0.973	0.831	1.31	1.414	0.883	1.465	0.837	1.035	744.6	902.6	700.1	698	749	707.3	799.5	647.2	748.9	615.3	724.4	618.4	975.4	1053.1	657.5	1090.7	622.9	771	Shared
FALSE	High	[RK].LAEQAER.[Y]	1xTMTpro [N-Term]	0.0145374	0.00118046	7	7	4	P68510; P68254; O70456; P61982; Q9CQV8; P63101; P62259	P68510 [13-19]; P68254 [12-18]; O70456 [12-18]; P61982 [13-19]; Q9CQV8 [14-20]; P63101 [12-18]; P62259 [13-19]		0	1120.63	0.932	0.976	0.908	0.931	0.851	1.043	0.951	0.931	0.914	0.924	0.92	0.85	0.993	0.841	0.837	0.871	0.892	952.7	888.1	930.3	864.6	886.6	810.5	994	906.1	887.4	870.5	880.6	876.8	810.2	945.8	801.2	797.4	829.8	849.7	Shared
FALSE	High	[R].YDDMAACMK.[S]	1xCarbamidomethyl [C7]; 1xTMTpro [K9]	0.0203703	0.00185648	1	1	1	P63101	P63101 [19-27]		0	1408.62	1.034	1.005	0.921	0.996	0.924	1.124	0.974	0.96	0.952	0.957	0.787	1.038	1.08	0.955	1.219	0.722	0.76	189.7	196.1	190.7	174.7	189	175.3	213.3	184.8	182.1	180.6	181.6	149.2	196.9	204.8	181.1	231.2	137	144.1
FALSE	High	[K].IETELRDICNDVLSLLEKFLIPNASQPESK.[V]	1xCarbamidomethyl [C9]; 1xDeamidated [N23]; 2xTMTpro [K18; K30]; 1xTMTpro [N-Term]	0.0235871	0.00213668	1	1	1	P63101	P63101 [86-115]		2	4385.41																																				No Quan Values
FALSE	High	[-].MDKNELVQK.[A]	1xAcetyl [N-Term]; 2xTMTpro [K3; K9]	0.0535501	0.00350473	1	1	2	P63101	P63101 [1-9]	P63101 1xAcetyl [N-Term]	1	1755	0.98	0.996	0.925	1.514	0.956	1.142	0.937	0.996	1.19	0.979	1.094	0.881	0.948	1.059	0.931	1.455	0.93	600.3	588.3	597.7	555.2	909.1	573.8	685.6	562.7	597.8	714.4	587.6	656.5	528.8	568.9	635.7	558.9	873.6	558.3
FALSE	High	[K].ACSLAK.[T]	1xCarbamidomethyl [C2]; 1xTMTpro [N-Term]	0.0867655	0.00503114	2	2	1	Q9CQV8; P63101	Q9CQV8 [190-195]; P63101 [188-193]		0	953.541	0.948	1.06	1.126	1.06	1.032	1.221	1.236	1.109	1.015	1.129	1.013	1.036	1.307	0.973	1.057	1.15	1.034	161.4	153	171.1	181.8	171.1	166.5	197.1	199.5	179	163.9	182.3	163.5	167.2	210.9	157	170.6	185.6	166.9	Shared
FALSE	High	[K].MKGDYYR.[Y]	1xTMTpro [N-Term]	0.120263	0.00747866	4	4	1	P68510; O70456; P61982; P63101	P68510 [126-132]; O70456 [123-129]; P61982 [126-132]; P63101 [121-127]		1	1236.64	1.018	1.118	1.036	1.058	0.936	1.16	1.051	1.167	1.043	1.167	1.046	1.198	1.285	1.062	1.179	1.11	1.034	93.3	95	104.3	96.7	98.7	87.3	108.2	98.1	108.9	97.3	108.9	97.6	111.8	119.9	99.1	110	103.6	96.5	Shared
FALSE	High	[K].ACSLAK.[T]	1xCarbamidomethyl [C2]; 1xTMTpro [K6]; 1xTMTpro [N-Term]	0.124906	0.0077616	2	2	5	Q9CQV8; P63101	Q9CQV8 [190-195]; P63101 [188-193]		0	1257.75	0.951	0.992	0.895	0.891	0.849	0.992	0.918	0.911	0.944	0.921	0.952	0.83	0.991	0.816	0.818	0.851	0.877	1855	1765	1840.2	1659.3	1652.9	1574.4	1839.6	1703.3	1690.7	1751	1708.9	1765.4	1539.3	1839.1	1513.1	1517.9	1578.1	1626.4	Shared
FALSE	High	[K].DSTLIMQLLR.[D]	1xDeamidated [Q7]; 1xOxidation [M6]; 1xTMTpro [N-Term]	0.146067	0.00925517	7	7	1	P68510; P68254; O70456; P61982; Q9CQV8; P63101; P62259	P68510 [218-227]; P68254 [213-222]; O70456 [215-224]; P61982 [218-227]; Q9CQV8 [215-224]; P63101 [213-222]; P62259 [216-225]		0	1510.85																																				Shared
FALSE	High	[K].NVVGAR.[R]	1xTMTpro [N-Term]	0.154857	0.00974144	4	4	6	P68510; P61982; Q9CQV8; P63101	P68510 [51-56]; P61982 [51-56]; Q9CQV8 [52-57]; P63101 [50-55]		0	919.564	0.95	1.114	0.974	0.97	0.92	1.074	1.005	0.987	1.012	1.034	1.017	0.912	1.099	0.875	0.862	0.939	0.994	1140.6	1083.5	1270.1	1110.8	1106.2	1048.9	1224.6	1146.8	1126.2	1154.6	1179.2	1159.5	1040.3	1253.6	997.6	983.1	1071.1	1133.4	Shared
High	Master Protein	P58871	182 kDa tankyrase-1-binding protein OS=Mus musculus OX=10090 GN=Tnks1bp1 PE=1 SV=2	0	62.036	8	8	9	8	1720	181.7	4.88	43.61	8	0	0.752	0.852	0.742	0.796	0.668	0.868	0.699	0.711	1.02	0.795	0.779	0.659	0.755	0.685	0.615	0.634	0.649	1757.5	1321	1496.9	1304.3	1398.8	1174.2	1525	1228.8	1249.3	1793.5	1397.7	1369.6	1157.8	1326.2	1204.1	1080.4	1113.8
Checked	Confidence	Annotated Sequence	Modifications	Qvality PEP	Qvality q-value	# Protein Groups	# Proteins	# PSMs	Master Protein Accessions	Positions in Master Proteins	Modifications in Master Proteins	# Missed Cleavages	Theo. MH+ [Da]	Abundance Ratio: (F1, 127N) / (F1, 126)	Abundance Ratio: (F1, 127C) / (F1, 126)	Abundance Ratio: (F1, 128N) / (F1, 126)	Abundance Ratio: (F1, 128C) / (F1, 126)	Abundance Ratio: (F1, 129N) / (F1, 126)	Abundance Ratio: (F1, 129C) / (F1, 126)	Abundance Ratio: (F1, 130N) / (F1, 126)	Abundance Ratio: (F1, 130C) / (F1, 126)	Abundance Ratio: (F1, 131N) / (F1, 126)	Abundance Ratio: (F1, 131C) / (F1, 126)	Abundance Ratio: (F1, 132N) / (F1, 126)	Abundance Ratio: (F1, 132C) / (F1, 126)	Abundance Ratio: (F1, 133N) / (F1, 126)	Abundance Ratio: (F1, 133C) / (F1, 126)	Abundance Ratio: (F1, 134N) / (F1, 126)	Abundance Ratio: (F1, 134C) / (F1, 126)	Abundance Ratio: (F1, 135N) / (F1, 126)	Abundances (Grouped): F1, 126	Abundances (Grouped): F1, 127N	Abundances (Grouped): F1, 127C	Abundances (Grouped): F1, 128N	Abundances (Grouped): F1, 128C	Abundances (Grouped): F1, 129N	Abundances (Grouped): F1, 129C	Abundances (Grouped): F1, 130N	Abundances (Grouped): F1, 130C	Abundances (Grouped): F1, 131N	Abundances (Grouped): F1, 131C	Abundances (Grouped): F1, 132N	Abundances (Grouped): F1, 132C	Abundances (Grouped): F1, 133N	Abundances (Grouped): F1, 133C	Abundances (Grouped): F1, 134N	Abundances (Grouped): F1, 134C	Abundances (Grouped): F1, 135N	Quan Info
FALSE	High	[R].PSAEATAGGDVTQESGK.[E]	1xTMTpro [K17]; 1xTMTpro [N-Term]	4.88121e-07	1.05872e-05	1	1	1	P58871	P58871 [103-119]		0	2213.15	0.774	0.933	0.928	0.926	0.824	0.976	0.871	0.889	1.079	0.918	0.962	0.862	0.955	0.777	0.778	0.828	0.826	141	109.1	131.6	130.9	130.6	116.2	137.6	122.8	125.3	152.2	129.4	135.7	121.5	134.6	109.5	109.7	116.8	116.4
FALSE	High	[R].GYSSQDAEEQDREFEK.[R]	1xTMTpro [K16]; 1xTMTpro [N-Term]	3.72177e-06	1.05872e-05	1	1	1	P58871	P58871 [909-924]		1	2526.22	0.754	0.801	0.678	0.698	0.561	0.769	0.61	0.629	1.002	0.7	0.7	0.505	0.64	0.543	0.448	0.532	0.536	492.1	370.8	394.3	333.6	343.4	275.9	378.5	300	309.4	493.3	344.3	344.3	248.3	314.9	267.3	220.4	261.9	264
FALSE	High	[R].SQEGTAEIPAECQEEHSK.[T]	1xCarbamidomethyl [C12]; 1xTMTpro [K18]; 1xTMTpro [N-Term]	1.40235e-13	1.05872e-05	1	1	1	P58871	P58871 [220-237]		0	2638.29	0.76	0.829	0.59	0.664	0.524	0.664	0.536	0.502	0.941	0.78	0.737	0.36	0.637	0.491	0.41	0.565	0.508	106.7	81.1	88.5	63	70.9	55.9	70.9	57.2	53.6	100.4	83.2	78.6	38.4	68	52.4	43.7	60.3	54.2
FALSE	High	[R].SQEGTAEIPAECQEEHSK.[T]	1xCarbamidomethyl [C12]; 1xDeamidated [Q13]; 1xTMTpro [K18]; 1xTMTpro [N-Term]	1.91066e-11	1.05872e-05	1	1	1	P58871	P58871 [220-237]		0	2639.28	0.736	0.82	0.563	0.691	0.526	0.697	0.574	0.601	1.055	0.853	0.887	0.47	0.674	0.605	0.461	0.554	0.584	146.3	107.7	119.9	82.3	101.1	76.9	102	84	87.9	154.4	124.8	129.7	68.7	98.6	88.5	67.4	81	85.5
FALSE	High	[K].SSGSLSPGLETEDPLEAR.[E]	1xTMTpro [N-Term]	4.08045e-05	1.05872e-05	1	1	1	P58871	P58871 [1370-1387]		0	2149.09	1.028	1.286	1.061	1.119	1.061	1.268	1.157	1.238	1.056	1.383	1.317	1.146	1.298	1.114	1.135	1.13	1.091	143.4	147.4	184.4	152.2	160.5	152.1	181.8	165.9	177.6	151.4	198.3	188.8	164.3	186.2	159.8	162.7	162.1	156.5
FALSE	High	[R].SPALLPSTVEGPPGAPLLQAK.[E]	1xTMTpro [K21]; 1xTMTpro [N-Term]	1.1481e-05	1.05872e-05	1	1	1	P58871	P58871 [568-588]		0	2651.56	0.836	0.912	0.862	0.883	0.839	1.006	0.794	0.852	1.051	0.886	0.899	0.833	0.921	0.805	0.785	0.757	0.79	173	144.7	157.8	149.2	152.8	145.1	174.1	137.4	147.4	181.9	153.2	155.5	144.1	159.4	139.3	135.8	131	136.6
FALSE	High	[R].ESGVGEPDWSGAEAGEFLK.[S]	1xTMTpro [K19]; 1xTMTpro [N-Term]	1.09004e-07	1.05872e-05	1	1	1	P58871	P58871 [1245-1263]		0	2573.3	0.801	0.976	0.845	0.852	0.789	0.964	0.783	0.793	0.965	0.881	0.846	0.816	0.81	0.749	0.718	0.784	0.792	194.5	155.7	189.9	164.3	165.7	153.4	187.5	152.2	154.3	187.7	171.4	164.5	158.8	157.6	145.6	139.6	152.4	154.1
FALSE	High	[R].FAACTVEEILAK.[M]	1xCarbamidomethyl [C4]; 1xTMTpro [K12]; 1xTMTpro [N-Term]	2.00743e-05	1.05872e-05	1	1	1	P58871	P58871 [156-167]		0	1960.11	0.523	0.54	0.599	0.703	0.51	0.755	0.509	0.449	1.032	0.436	0.401	0.492	0.477	0.606	0.467	0.335	0.4	259.6	135.8	140.3	155.5	182.4	132.4	196.1	132.2	116.5	268	113.1	104	127.8	123.9	157.2	121.2	86.9	103.8
FALSE	High	[K].ENYEDQEPLVGHESPITLAAR.[E]	1xDeamidated [Q6]; 1xTMTpro [N-Term]	1.82344e-07	1.05872e-05	1	1	1	P58871	P58871 [589-609]		0	2673.33	0.681	0.894	0.726	0.906	0.657	0.956	0.764	0.766	1.033	0.793	0.679	0.851	0.823	0.837	0.792	0.609	0.686	100.9	68.7	90.2	73.3	91.4	66.3	96.5	77.1	77.3	104.2	80	68.5	85.9	83	84.5	79.9	61.4	69.2
High	Master Protein	Q5HZH2	18S rRNA aminocarboxypropyltransferase OS=Mus musculus OX=10090 GN=Tsr3 PE=1 SV=1	0.004	3.897	4	1	1	1	323	35.3	5.1	3.38	1	0	0.852	1.065	1.024	1.187	1.161	1.276	1.252	1.061	0.826	0.987	0.991	1.261	1.176	1.041	1.176	0.993	1.185	46	39.2	49	47.1	54.6	53.4	58.7	57.6	48.8	38	45.4	45.6	58	54.1	47.9	54.1	45.7
Checked	Confidence	Annotated Sequence	Modifications	Qvality PEP	Qvality q-value	# Protein Groups	# Proteins	# PSMs	Master Protein Accessions	Positions in Master Proteins	Modifications in Master Proteins	# Missed Cleavages	Theo. MH+ [Da]	Abundance Ratio: (F1, 127N) / (F1, 126)	Abundance Ratio: (F1, 127C) / (F1, 126)	Abundance Ratio: (F1, 128N) / (F1, 126)	Abundance Ratio: (F1, 128C) / (F1, 126)	Abundance Ratio: (F1, 129N) / (F1, 126)	Abundance Ratio: (F1, 129C) / (F1, 126)	Abundance Ratio: (F1, 130N) / (F1, 126)	Abundance Ratio: (F1, 130C) / (F1, 126)	Abundance Ratio: (F1, 131N) / (F1, 126)	Abundance Ratio: (F1, 131C) / (F1, 126)	Abundance Ratio: (F1, 132N) / (F1, 126)	Abundance Ratio: (F1, 132C) / (F1, 126)	Abundance Ratio: (F1, 133N) / (F1, 126)	Abundance Ratio: (F1, 133C) / (F1, 126)	Abundance Ratio: (F1, 134N) / (F1, 126)	Abundance Ratio: (F1, 134C) / (F1, 126)	Abundance Ratio: (F1, 135N) / (F1, 126)	Abundances (Grouped): F1, 126	Abundances (Grouped): F1, 127N	Abundances (Grouped): F1, 127C	Abundances (Grouped): F1, 128N	Abundances (Grouped): F1, 128C	Abundances (Grouped): F1, 129N	Abundances (Grouped): F1, 129C	Abundances (Grouped): F1, 130N	Abundances (Grouped): F1, 130C	Abundances (Grouped): F1, 131N	Abundances (Grouped): F1, 131C	Abundances (Grouped): F1, 132N	Abundances (Grouped): F1, 132C	Abundances (Grouped): F1, 133N	Abundances (Grouped): F1, 133C	Abundances (Grouped): F1, 134N	Abundances (Grouped): F1, 134C	Abundances (Grouped): F1, 135N	Quan Info
FALSE	High	[R].SLDAFAEEVGAALR.[A]	1xTMTpro [N-Term]	0.000376836	5.61991e-05	1	1	1	Q5HZH2	Q5HZH2 [24-37]		0	1752.95	0.852	1.065	1.024	1.187	1.161	1.276	1.252	1.061	0.826	0.987	0.991	1.261	1.176	1.041	1.176	0.993	1.185	46	39.2	49	47.1	54.6	53.4	58.7	57.6	48.8	38	45.4	45.6	58	54.1	47.9	54.1	45.7	54.5
High	Master Protein	Q9DBL9	1-acylglycerol-3-phosphate O-acyltransferase ABHD5 OS=Mus musculus OX=10090 GN=Abhd5 PE=1 SV=1	0	24.434	15	3	5	3	351	39.1	6.79	24.79	3	0	0.948	1.059	1.092	1.211	1.103	1.231	1.198	1.113	1.033	1.088	1.026	1.223	1.332	1.084	1.156	1.053	1.118	343.8	326	364.2	375.3	416.4	379.1	423.3	411.9	382.7	355.1	374.1	352.8	420.5	458.1	372.8	397.3	361.9
Checked	Confidence	Annotated Sequence	Modifications	Qvality PEP	Qvality q-value	# Protein Groups	# Proteins	# PSMs	Master Protein Accessions	Positions in Master Proteins	Modifications in Master Proteins	# Missed Cleavages	Theo. MH+ [Da]	Abundance Ratio: (F1, 127N) / (F1, 126)	Abundance Ratio: (F1, 127C) / (F1, 126)	Abundance Ratio: (F1, 128N) / (F1, 126)	Abundance Ratio: (F1, 128C) / (F1, 126)	Abundance Ratio: (F1, 129N) / (F1, 126)	Abundance Ratio: (F1, 129C) / (F1, 126)	Abundance Ratio: (F1, 130N) / (F1, 126)	Abundance Ratio: (F1, 130C) / (F1, 126)	Abundance Ratio: (F1, 131N) / (F1, 126)	Abundance Ratio: (F1, 131C) / (F1, 126)	Abundance Ratio: (F1, 132N) / (F1, 126)	Abundance Ratio: (F1, 132C) / (F1, 126)	Abundance Ratio: (F1, 133N) / (F1, 126)	Abundance Ratio: (F1, 133C) / (F1, 126)	Abundance Ratio: (F1, 134N) / (F1, 126)	Abundance Ratio: (F1, 134C) / (F1, 126)	Abundance Ratio: (F1, 135N) / (F1, 126)	Abundances (Grouped): F1, 126	Abundances (Grouped): F1, 127N	Abundances (Grouped): F1, 127C	Abundances (Grouped): F1, 128N	Abundances (Grouped): F1, 128C	Abundances (Grouped): F1, 129N	Abundances (Grouped): F1, 129C	Abundances (Grouped): F1, 130N	Abundances (Grouped): F1, 130C	Abundances (Grouped): F1, 131N	Abundances (Grouped): F1, 131C	Abundances (Grouped): F1, 132N	Abundances (Grouped): F1, 132C	Abundances (Grouped): F1, 133N	Abundances (Grouped): F1, 133C	Abundances (Grouped): F1, 134N	Abundances (Grouped): F1, 134C	Abundances (Grouped): F1, 135N	Quan Info
FALSE	High	[R].IGGLHPDIPVSVIFGAR.[S]	1xTMTpro [N-Term]	2.26472e-06	1.05872e-05	1	1	1	Q9DBL9	Q9DBL9 [283-299]		0	2052.19	0.898	1.021	1.048	1.202	1.034	1.187	1.146	1.097	1.086	1.018	0.956	1.108	1.274	1.131	1.047	1.004	1.103	136.3	122.4	139.2	142.8	163.9	140.9	161.8	156.2	149.5	148	138.7	130.3	151	173.6	154.2	142.7	136.9	150.3
FALSE	High	[R].FDSDAEEVENQFVESIEEWR.[C]	1xTMTpro [N-Term]	6.24825e-12	1.05872e-05	1	1	1	Q9DBL9	Q9DBL9 [122-141]		0	2762.28	1.007	1.163	1.202	1.377	1.253	1.333	1.137	1.3	1.053	1.421	1.214	1.533	1.363	1.128	1.149	1.163	1.198	43	43.3	50	51.7	59.2	53.9	57.3	48.9	55.9	45.3	61.1	52.2	65.9	58.6	48.5	49.4	50	51.5
FALSE	High	[R].ALGAALTPFNPLAGLR.[I]	1xTMTpro [N-Term]	5.47785e-07	1.05872e-05	1	1	2	Q9DBL9	Q9DBL9 [202-217]		0	1886.12	0.989	1.074	1.115	1.148	1.146	1.277	1.29	1.13	0.944	1.107	1.066	1.217	1.404	1.041	1.297	1.108	1.158	128.1	126.7	137.6	142.8	147.1	146.8	163.6	165.2	144.8	120.9	141.8	136.5	155.9	179.8	133.3	166.1	141.9	148.4
FALSE	High	[R].FDSDAEEVENQFVESIEEWR.[C]	1xDeamidated [N10]; 1xTMTpro [N-Term]	0.0161885	0.001326	1	1	1	Q9DBL9	Q9DBL9 [122-141]		0	2763.26	0.923	1.027	1.044	1.269	1.03	1.115	1.143	0.893	1.124	0.893	0.929	1.31	1.266	1.011	1.074	0.909	0.934	36.4	33.6	37.4	38	46.2	37.5	40.6	41.6	32.5	40.9	32.5	33.8	47.7	46.1	36.8	39.1	33.1	34
High	Master Protein	O35083	1-acyl-sn-glycerol-3-phosphate acyltransferase alpha OS=Mus musculus OX=10090 GN=Agpat1 PE=1 SV=1	0	70.841	32	8	17	8	285	31.7	9.14	72.04	8	0	0.876	1.031	1.008	1.04	1.014	1.185	1.102	1.06	0.986	0.949	0.969	1.043	1.116	1	0.953	0.901	0.991	1808.7	1584.4	1863.9	1822.5	1881.1	1834.1	2143.1	1993.2	1918.1	1783.7	1716.7	1751.9	1886.6	2018.8	1808.7	1723.8	1630.2
Checked	Confidence	Annotated Sequence	Modifications	Qvality PEP	Qvality q-value	# Protein Groups	# Proteins	# PSMs	Master Protein Accessions	Positions in Master Proteins	Modifications in Master Proteins	# Missed Cleavages	Theo. MH+ [Da]	Abundance Ratio: (F1, 127N) / (F1, 126)	Abundance Ratio: (F1, 127C) / (F1, 126)	Abundance Ratio: (F1, 128N) / (F1, 126)	Abundance Ratio: (F1, 128C) / (F1, 126)	Abundance Ratio: (F1, 129N) / (F1, 126)	Abundance Ratio: (F1, 129C) / (F1, 126)	Abundance Ratio: (F1, 130N) / (F1, 126)	Abundance Ratio: (F1, 130C) / (F1, 126)	Abundance Ratio: (F1, 131N) / (F1, 126)	Abundance Ratio: (F1, 131C) / (F1, 126)	Abundance Ratio: (F1, 132N) / (F1, 126)	Abundance Ratio: (F1, 132C) / (F1, 126)	Abundance Ratio: (F1, 133N) / (F1, 126)	Abundance Ratio: (F1, 133C) / (F1, 126)	Abundance Ratio: (F1, 134N) / (F1, 126)	Abundance Ratio: (F1, 134C) / (F1, 126)	Abundance Ratio: (F1, 135N) / (F1, 126)	Abundances (Grouped): F1, 126	Abundances (Grouped): F1, 127N	Abundances (Grouped): F1, 127C	Abundances (Grouped): F1, 128N	Abundances (Grouped): F1, 128C	Abundances (Grouped): F1, 129N	Abundances (Grouped): F1, 129C	Abundances (Grouped): F1, 130N	Abundances (Grouped): F1, 130C	Abundances (Grouped): F1, 131N	Abundances (Grouped): F1, 131C	Abundances (Grouped): F1, 132N	Abundances (Grouped): F1, 132C	Abundances (Grouped): F1, 133N	Abundances (Grouped): F1, 133C	Abundances (Grouped): F1, 134N	Abundances (Grouped): F1, 134C	Abundances (Grouped): F1, 135N	Quan Info
FALSE	High	[R].VLPPVSTEGLTPDDVPALADSVR.[H]	1xTMTpro [N-Term]	2.79467e-09	1.05872e-05	1	1	2	O35083	O35083 [231-253]		0	2652.44	0.962	1.116	1.073	1.114	1.075	1.16	1.167	1.055	1.049	1.078	1.028	1.12	1.197	1.17	1.101	0.984	1.1	115.3	110.9	128.7	123.7	128.5	124	133.7	134.6	121.6	120.9	124.3	118.5	129.1	138	134.9	126.9	113.5	126.8
FALSE	High	[K].RTGDAISVMSEVAQTLLTQDVR.[V]	1xDeamidated [Q14]; 1xTMTpro [N-Term]	8.81012e-08	1.05872e-05	1	1	1	O35083	O35083 [148-169]		1	2695.43																																				No Quan Values
FALSE	High	[R].TGDAISVMSEVAQTLLTQDVR.[V]		1.09423e-06	1.05872e-05	1	1	1	O35083	O35083 [149-169]		0	2234.13																																				No Quan Labels
FALSE	High	[R].TGDAISVMSEVAQTLLTQDVR.[V]	1xTMTpro [N-Term]	3.01532e-10	1.05872e-05	1	1	3	O35083	O35083 [149-169]		0	2538.34	0.908	1.111	1.037	1.065	0.982	1.296	1.226	1.055	1.058	0.933	0.982	1.074	1.157	1.101	0.899	0.945	1.035	56.7	51.5	63	58.8	60.4	55.7	73.5	69.5	59.8	60	52.9	55.7	60.9	65.6	62.4	51	53.6	58.7
FALSE	High	[R].TGDAISVMSEVAQTLLTQDVR.[V]	1xDeamidated [Q13]; 1xTMTpro [N-Term]	5.29317e-09	1.05872e-05	1	1	1	O35083	O35083 [149-169]		0	2539.32	1	1.464	1.493	1.393	1.659	1.645	1.63	1.749	1.19	1.327	1.209	1.37	1.161	1.374	0.872	1.028	1.611	21.1	21.1	30.9	31.5	29.4	35	34.7	34.4	36.9	25.1	28	25.5	28.9	24.5	29	18.4	21.7	34
FALSE	High	[R].EISTDGLGGGDCLK.[K]	1xCarbamidomethyl [C12]; 1xTMTpro [K14]; 1xTMTpro [N-Term]	4.47215e-09	1.05872e-05	1	1	4	O35083	O35083 [262-275]		0	2030.07	0.899	1.06	0.989	1.025	1.018	1.093	1.046	1.088	0.963	0.992	1.022	1.006	1.136	0.977	0.917	0.898	0.981	566.8	509.5	600.8	560.5	581.2	576.9	619.7	592.8	616.5	546.1	562.1	579	570.1	644	553.6	519.7	509	556.3
FALSE	High	[R].NHNGSMLPFK.[R]	1xDeamidated [N3]; 1xTMTpro [K10]; 1xTMTpro [N-Term]	0.000125714	2.8808e-05	1	1	1	O35083	O35083 [179-188]		0	1753.96	0.84	0.946	0.916	1.073	0.969	1.176	0.986	0.98	1.041	0.872	0.947	0.957	1.014	0.933	0.92	0.842	0.883	379.4	318.7	359.1	347.7	407	367.7	446.3	374.1	371.8	394.8	330.8	359.2	363.2	384.6	354.1	349	319.5	334.9
FALSE	High	[R].HSMLTIFR.[E]	1xTMTpro [N-Term]	0.00118293	6.48177e-05	1	1	1	O35083	O35083 [254-261]		0	1308.74	0.78	1.009	0.97	1.003	0.972	1.775	1.937	1.054	0.967	0.809	0.931	1.099	1.139	1.151	1.14	0.906	1.06	96.9	75.6	97.8	94	97.2	94.2	172	187.7	102.1	93.7	78.4	90.2	106.5	110.4	111.5	110.5	87.8	102.7
FALSE	High	[R].VWVFPEGTR.[N]	1xTMTpro [N-Term]	0.0170091	0.00142881	1	1	2	O35083	O35083 [170-178]		0	1394.78	0.888	1.022	1.088	0.942	1.009	1.119	1.062	1.027	0.918	0.896	0.876	1.169	1.139	0.948	0.961	0.877	1.017	320.1	284.3	327.1	348.2	301.6	322.9	358.3	339.8	328.9	293.8	286.9	280.5	374.1	364.6	303.3	307.7	280.7	325.7
FALSE	High	[R].NVENMK.[I]	1xTMTpro [K6]; 1xTMTpro [N-Term]	0.141825	0.0088718	1	1	1	O35083	O35083 [59-64]		0	1342.76	0.843	1.016	1.023	1.093	1.021	1.208	1.031	1.111	0.988	1.004	0.964	1.006	1.137	1.03	0.953	0.968	1	252.4	212.8	256.5	258.1	275.8	257.7	304.9	260.3	280.5	249.3	253.3	243.3	253.8	287.1	259.9	240.6	244.4	252.5
High	Master Protein	Q8K4X7	1-acyl-sn-glycerol-3-phosphate acyltransferase delta OS=Mus musculus OX=10090 GN=Agpat4 PE=1 SV=1	0	99.561	46	18	31	18	378	43.8	8.38	110.18	18	0	0.975	1.051	1.08	1.013	1.065	1.172	1.11	1.101	1.021	1.022	0.976	1.055	1.115	1.032	1.004	0.982	1.041	6165.9	6010.3	6479.4	6659	6245.1	6569.1	7225.8	6842.7	6788.8	6296.9	6304.5	6020.6	6504.7	6872.4	6364	6190.9	6052.2
Checked	Confidence	Annotated Sequence	Modifications	Qvality PEP	Qvality q-value	# Protein Groups	# Proteins	# PSMs	Master Protein Accessions	Positions in Master Proteins	Modifications in Master Proteins	# Missed Cleavages	Theo. MH+ [Da]	Abundance Ratio: (F1, 127N) / (F1, 126)	Abundance Ratio: (F1, 127C) / (F1, 126)	Abundance Ratio: (F1, 128N) / (F1, 126)	Abundance Ratio: (F1, 128C) / (F1, 126)	Abundance Ratio: (F1, 129N) / (F1, 126)	Abundance Ratio: (F1, 129C) / (F1, 126)	Abundance Ratio: (F1, 130N) / (F1, 126)	Abundance Ratio: (F1, 130C) / (F1, 126)	Abundance Ratio: (F1, 131N) / (F1, 126)	Abundance Ratio: (F1, 131C) / (F1, 126)	Abundance Ratio: (F1, 132N) / (F1, 126)	Abundance Ratio: (F1, 132C) / (F1, 126)	Abundance Ratio: (F1, 133N) / (F1, 126)	Abundance Ratio: (F1, 133C) / (F1, 126)	Abundance Ratio: (F1, 134N) / (F1, 126)	Abundance Ratio: (F1, 134C) / (F1, 126)	Abundance Ratio: (F1, 135N) / (F1, 126)	Abundances (Grouped): F1, 126	Abundances (Grouped): F1, 127N	Abundances (Grouped): F1, 127C	Abundances (Grouped): F1, 128N	Abundances (Grouped): F1, 128C	Abundances (Grouped): F1, 129N	Abundances (Grouped): F1, 129C	Abundances (Grouped): F1, 130N	Abundances (Grouped): F1, 130C	Abundances (Grouped): F1, 131N	Abundances (Grouped): F1, 131C	Abundances (Grouped): F1, 132N	Abundances (Grouped): F1, 132C	Abundances (Grouped): F1, 133N	Abundances (Grouped): F1, 133C	Abundances (Grouped): F1, 134N	Abundances (Grouped): F1, 134C	Abundances (Grouped): F1, 135N	Quan Info
FALSE	High	[R].NNENPTLLGVLNGK.[K]	1xDeamidated [N12]; 1xTMTpro [K14]; 1xTMTpro [N-Term]	2.36742e-06	1.05872e-05	1	1	1	Q8K4X7	Q8K4X7 [234-247]		0	2092.19	0.803	0.98	1.093	1.035	1.067	1.142	1.123	1.067	0.937	0.988	0.893	1.057	1.081	1.13	1.04	1.039	1.09	146.7	117.8	143.7	160.4	151.9	156.6	167.5	164.7	156.5	137.5	145	131	155.1	158.6	165.7	152.5	152.4	159.9
FALSE	High	[K].HQISMQVAQAK.[G]	1xTMTpro [K11]; 1xTMTpro [N-Term]	4.54681e-07	1.05872e-05	1	1	1	Q8K4X7	Q8K4X7 [185-195]		0	1849.06	1.153	1.182	1.282	1.115	1.151	1.15	1.296	1.128	1.078	1.172	1.137	0.999	1.088	1.113	1.216	1.137	1.177	92.3	106.4	109.1	118.3	102.9	106.2	106.1	119.6	104.1	99.5	108.2	104.9	92.2	100.4	102.7	112.2	104.9	108.6
FALSE	High	[R].WMIGVTEIDK.[G]	1xTMTpro [K10]; 1xTMTpro [N-Term]	3.24039e-05	1.05872e-05	1	1	2	Q8K4X7	Q8K4X7 [354-363]		0	1800.02	0.949	0.989	1.077	1.003	1.07	1.243	1.102	1.068	0.989	1.006	0.913	1.082	1.161	1.003	1.048	1.02	1.06	521.1	494.7	515.6	561.1	522.7	557.8	647.7	574.3	556.5	515.5	524.2	475.8	563.7	605.1	522.8	546.3	531.3	552.4
FALSE	High	[R].RIPMEDIPEDEDK.[C]	1xTMTpro [K13]; 1xTMTpro [N-Term]	6.03932e-07	1.05872e-05	1	1	1	Q8K4X7	Q8K4X7 [257-269]		1	2195.15	1.037	1.006	1.011	0.95	1.002	1.124	0.969	1.054	0.88	0.95	0.981	0.98	1.037	0.951	1.004	0.989	1.013	161.3	167.2	162.3	163	153.3	161.6	181.3	156.3	170	142	153.2	158.3	158.1	167.3	153.4	162	159.5	163.4
FALSE	High	[R].RIPMEDIPEDEDK.[C]	1xOxidation [M4]; 1xTMTpro [K13]; 1xTMTpro [N-Term]	6.18917e-05	1.05872e-05	1	1	2	Q8K4X7	Q8K4X7 [257-269]		1	2211.15	1.083	1.192	1.298	1.145	1.321	1.419	1.366	1.359	1.36	1.145	1.153	1.346	1.355	1.323	1.279	1.305	1.266	286.8	310.7	342	372.2	328.5	378.9	407	391.9	389.8	390	328.5	330.7	385.9	388.7	379.5	366.7	374.4	363.2
FALSE	High	[R].TGVFPETPWVPPR.[R]	1xTMTpro [N-Term]	1.92036e-05	1.05872e-05	1	1	1	Q8K4X7	Q8K4X7 [291-303]		0	1786.98	0.868	1.153	1.149	1.095	1.159	1.213	1.195	1.201	1.098	1.111	1.063	0.993	1.113	1.067	0.802	1.072	1.092	268.1	232.8	309	308.1	293.7	310.6	325.1	320.4	322.1	294.4	297.9	284.9	266.3	298.4	286	214.9	287.5	292.8
FALSE	High	[K].FEIDFLCGWSLAER.[L]	1xCarbamidomethyl [C7]; 1xTMTpro [N-Term]	1.15405e-06	1.05872e-05	1	1	1	Q8K4X7	Q8K4X7 [98-111]		0	2047.03	1.136	1.16	0.939	1.128	1.201	1.14	1.194	1.02	1.065	1.238	1.086	0.993	1.423	1.209	1.402	1.127	1.089	53.7	61	62.3	50.4	60.6	64.5	61.2	64.1	54.8	57.2	66.5	58.3	53.3	76.4	64.9	75.3	60.5	58.5
FALSE	High	[R].DVVPAVYDCTLNFR.[N]	1xCarbamidomethyl [C9]; 1xTMTpro [N-Term]	1.05329e-09	1.05872e-05	1	1	2	Q8K4X7	Q8K4X7 [220-233]		0	1973.01	1.142	1.08	1.189	1.172	1.134	1.301	1.163	1.177	1.065	1.02	1.027	1.22	1.27	1.131	1.222	1.04	1.167	493.5	563.4	532.8	586.8	578.3	559.5	642	574.1	580.7	525.7	503.5	506.7	601.9	626.9	558.3	603.2	513.3	576
FALSE	High	[K].GSAYGNIDNK.[R]	1xTMTpro [K10]; 1xTMTpro [N-Term]	0.000213814	4.26226e-05	1	1	1	Q8K4X7	Q8K4X7 [364-373]		0	1646.9	0.898	1.016	0.945	0.863	0.883	1.021	0.942	0.921	0.939	0.901	0.917	0.775	0.903	0.878	0.751	0.851	0.917	743.7	667.5	755.9	702.8	641.8	657	759.3	700.9	684.9	698.1	670.1	681.9	576.6	671.7	653.2	558.8	633.1	682.2
FALSE	High	[K].DAFQEEYYR.[T]	1xTMTpro [N-Term]	0.000165408	4.26226e-05	1	1	1	Q8K4X7	Q8K4X7 [282-290]		0	1524.73	0.961	1.092	1.114	1.046	1.153	1.193	1.125	1.19	0.968	1.072	0.97	1.126	1.178	1.04	1.031	0.975	1.089	284.4	273.3	310.6	316.9	297.5	327.9	339.4	319.9	338.4	275.2	304.8	276	320.2	335	295.8	293.1	277.2	309.8
FALSE	High	[K].ENAIVVLNHK.[F]	1xDeamidated [N]; 1xTMTpro [K10]; 1xTMTpro [N-Term]	0.000169859	4.26226e-05	1	1	2	Q8K4X7	Q8K4X7 [88-97]		0	1746.04																																				No Quan Values
FALSE	High	[K].YLFLIHCEGTR.[F]	1xCarbamidomethyl [C7]; 1xTMTpro [N-Term]	0.00032416	4.26226e-05	1	1	1	Q8K4X7	Q8K4X7 [169-179]		0	1712.91	0.941	1.037	1.058	1.107	1.064	1.32	1.284	1.1	0.929	1.13	1.061	1.11	1.337	1.129	1.1	1.108	1.206	59.1	55.6	61.3	62.5	65.4	62.9	78	75.9	65	54.9	66.8	62.7	65.6	79	66.7	65	65.5	71.3
FALSE	High	[R].LGILGNSK.[V]	1xTMTpro [K8]; 1xTMTpro [N-Term]	0.00176337	6.48177e-05	1	1	1	Q8K4X7	Q8K4X7 [112-119]		0	1409.9	0.771	1.09	1.084	0.981	1.039	1.094	1.099	1.084	0.988	0.999	0.916	0.943	0.952	1.084	0.726	0.954	1.061	324.7	250.4	353.9	352.1	318.4	337.4	355.2	356.7	352.1	320.9	324.5	297.5	306.3	309.1	351.9	235.8	309.8	344.4
FALSE	High	[-].MDLIGLLK.[S]	1xTMTpro [K8]; 1xTMTpro [N-Term]	0.00189292	6.48177e-05	1	1	2	Q8K4X7	Q8K4X7 [1-8]		0	1510.95	1.016	1.033	1.066	0.982	1.041	1.163	1.112	1.113	1.032	1.012	0.926	1.085	1.08	0.961	1.019	0.935	1.005	528.6	537.3	545.9	563.3	519.3	550.4	614.9	588	588.4	545.6	534.8	489.5	573.6	570.8	508.1	538.8	494.5	531.4
FALSE	High	[K].ENAIVVLNHK.[F]	1xTMTpro [K10]; 1xTMTpro [N-Term]	0.000867098	6.48177e-05	1	1	2	Q8K4X7	Q8K4X7 [88-97]		0	1745.06	0.995	1.048	1.077	1.063	1.143	1.182	1.152	1.175	1.069	1.075	0.96	1.05	1.275	1.02	1.085	1.024	1.11	265.4	264.2	278.1	285.9	282.2	303.3	313.6	305.7	311.9	283.7	285.2	254.9	278.7	338.5	270.7	288	271.9	294.5
FALSE	High	[R].NNENPTLLGVLNGK.[K]	2xDeamidated [N4; N12]; 1xTMTpro [K14]; 1xTMTpro [N-Term]	0.00218097	0.000105184	1	1	1	Q8K4X7	Q8K4X7 [234-247]		0	2093.17	0.803	1.062	0.993	1.028	1.011	1.197	1.146	1.136	0.972	1.036	0.906	1.109	1.053	1.049	0.976	0.973	1.003	174.2	139.8	185	172.9	179	176.1	208.6	199.7	197.9	169.3	180.5	157.8	193.2	183.5	182.8	170	169.5	174.8
FALSE	High	[K].YHADCYVR.[R]	1xCarbamidomethyl [C5]; 1xTMTpro [N-Term]	0.00373149	0.000277034	1	1	1	Q8K4X7	Q8K4X7 [249-256]		0	1387.67	1.102	1.242	1.195	1.186	1.292	1.33	1.213	1.294	1.116	1.26	1.072	1.312	1.292	1.181	1.344	1.094	1.17	65.7	72.4	81.6	78.5	77.9	84.9	87.4	79.7	85	73.3	82.8	70.4	86.2	84.9	77.6	88.3	71.9	76.9
FALSE	High	[K].ACPHYGK.[E]	1xCarbamidomethyl [C2]; 1xTMTpro [K7]; 1xTMTpro [N-Term]	0.00444361	0.000314833	1	1	3	Q8K4X7	Q8K4X7 [81-87]		0	1440.79	1	0.999	1.049	0.997	1.031	1.131	1.097	1.097	1.037	1.039	0.99	1.146	1.118	1.029	1.033	0.93	0.946	957.1	956.9	956.2	1004.1	954.3	986.3	1082.9	1050.1	1050	992.2	994.2	947.5	1096.8	1070.1	984.6	988.4	890.5	905.3
FALSE	High	[R].IPMEDIPEDEDK.[C]	1xTMTpro [K12]; 1xTMTpro [N-Term]	0.00452169	0.000326843	1	1	1	Q8K4X7	Q8K4X7 [258-269]		0	2039.05																																				No Quan Values
FALSE	High	[R].WMIGVTEIDK.[G]	1xOxidation [M2]; 1xTMTpro [K10]; 1xTMTpro [N-Term]	0.00727429	0.000459128	1	1	1	Q8K4X7	Q8K4X7 [354-363]		0	1816.02	0.883	1.1	1.129	1.096	1.127	1.338	1.198	1.191	1.102	1.086	0.972	1.122	1.202	1.08	1.137	1.099	1.138	155.3	137.1	170.9	175.4	170.2	175.1	207.8	186	185	171.1	168.6	151	174.3	186.6	167.7	176.5	170.6	176.7
FALSE	High	[-].MDLIGLLK.[S]	1xAcetyl [N-Term]; 1xTMTpro [K8]	0.0154055	0.00124708	1	1	1	Q8K4X7	Q8K4X7 [1-8]	Q8K4X7 1xAcetyl [N-Term]	0	1248.76	1.065	1.134	1.096	0.892	1.059	1.145	1.144	1.168	0.989	1.095	0.902	1.013	1.067	1.101	1.01	0.99	1.02	61.2	65.2	69.4	67.1	54.6	64.8	70.1	70	71.5	60.5	67	55.2	62	65.3	67.4	61.8	60.6	62.4
FALSE	High	[K].CSAWLHK.[L]	1xCarbamidomethyl [C1]; 1xTMTpro [K7]; 1xTMTpro [N-Term]	0.0337084	0.00263128	1	1	1	Q8K4X7	Q8K4X7 [270-276]		0	1509.85	0.984	0.979	1.048	0.929	1.081	1.058	1.072	1.071	0.963	0.997	0.982	0.989	1.087	0.939	0.987	0.782	1.014	125.7	123.7	123.1	131.7	116.8	135.9	133	134.7	134.6	121	125.3	123.5	124.3	136.6	118	124.1	98.3	127.5
FALSE	High	[K].GFAITVK.[C]	1xTMTpro [K7]; 1xTMTpro [N-Term]	0.073381	0.00436643	1	1	1	Q8K4X7	Q8K4X7 [210-216]		0	1343.85	1.039	1.034	1.071	0.946	1.035	1.102	1.032	0.981	0.93	0.939	1.012	0.932	1.056	0.972	0.929	0.894	0.979	397.3	412.9	410.7	425.5	375.8	411.4	437.7	410	389.6	369.3	372.9	402.1	370.4	419.5	386.2	369.2	355	388.9
High	Master Protein	Q9D1E8	1-acyl-sn-glycerol-3-phosphate acyltransferase epsilon OS=Mus musculus OX=10090 GN=Agpat5 PE=1 SV=2	0	68.808	32	9	13	9	365	42.2	9.38	58.79	9	0	0.917	1.039	1.062	1.038	1.07	1.125	1.104	1.052	0.964	0.999	0.987	1.044	1.129	1.025	0.994	0.986	0.995	2083.7	1911.2	2165.4	2212.4	2162.9	2228.9	2344.4	2299.5	2192.6	2009.1	2080.9	2056.1	2174.5	2352.8	2135.9	2070.8	2054.2
Checked	Confidence	Annotated Sequence	Modifications	Qvality PEP	Qvality q-value	# Protein Groups	# Proteins	# PSMs	Master Protein Accessions	Positions in Master Proteins	Modifications in Master Proteins	# Missed Cleavages	Theo. MH+ [Da]	Abundance Ratio: (F1, 127N) / (F1, 126)	Abundance Ratio: (F1, 127C) / (F1, 126)	Abundance Ratio: (F1, 128N) / (F1, 126)	Abundance Ratio: (F1, 128C) / (F1, 126)	Abundance Ratio: (F1, 129N) / (F1, 126)	Abundance Ratio: (F1, 129C) / (F1, 126)	Abundance Ratio: (F1, 130N) / (F1, 126)	Abundance Ratio: (F1, 130C) / (F1, 126)	Abundance Ratio: (F1, 131N) / (F1, 126)	Abundance Ratio: (F1, 131C) / (F1, 126)	Abundance Ratio: (F1, 132N) / (F1, 126)	Abundance Ratio: (F1, 132C) / (F1, 126)	Abundance Ratio: (F1, 133N) / (F1, 126)	Abundance Ratio: (F1, 133C) / (F1, 126)	Abundance Ratio: (F1, 134N) / (F1, 126)	Abundance Ratio: (F1, 134C) / (F1, 126)	Abundance Ratio: (F1, 135N) / (F1, 126)	Abundances (Grouped): F1, 126	Abundances (Grouped): F1, 127N	Abundances (Grouped): F1, 127C	Abundances (Grouped): F1, 128N	Abundances (Grouped): F1, 128C	Abundances (Grouped): F1, 129N	Abundances (Grouped): F1, 129C	Abundances (Grouped): F1, 130N	Abundances (Grouped): F1, 130C	Abundances (Grouped): F1, 131N	Abundances (Grouped): F1, 131C	Abundances (Grouped): F1, 132N	Abundances (Grouped): F1, 132C	Abundances (Grouped): F1, 133N	Abundances (Grouped): F1, 133C	Abundances (Grouped): F1, 134N	Abundances (Grouped): F1, 134C	Abundances (Grouped): F1, 135N	Quan Info
FALSE	High	[K].LQSYVNAGTPMYLVIFPEGTR.[Y]	1xTMTpro [N-Term]	6.25747e-07	1.05872e-05	1	1	1	Q9D1E8	Q9D1E8 [156-176]		0	2660.41	0.834	0.874	0.707	0.831	0.873	1.029	0.873	0.836	0.817	0.794	0.813	0.724	0.826	0.738	0.685	0.754	0.855	104	86.7	90.9	73.5	86.4	90.8	107	90.8	86.9	85	82.6	84.6	75.3	85.9	76.8	71.2	78.4	88.9
FALSE	High	[K].LQSYVNAGTPMYLVIFPEGTR.[Y]	1xDeamidated [N6]; 1xTMTpro [N-Term]	8.68846e-07	1.05872e-05	1	1	1	Q9D1E8	Q9D1E8 [156-176]		0	2661.39	1.088	1.183	1.108	1.256	1.17	1.208	1.259	1.12	1.273	0.989	1.271	0.991	1.261	0.958	0.973	0.95	0.973	66	71.8	78.1	73.1	82.9	77.2	79.7	83.1	73.9	84	65.3	83.9	65.4	83.2	63.2	64.2	62.7	64.2
FALSE	High	[K].LQSYVNAGTPMYLVIFPEGTR.[Y]	2xDeamidated [Q2; N6]; 1xTMTpro [N-Term]	3.66864e-05	1.05872e-05	1	1	1	Q9D1E8	Q9D1E8 [156-176]		0	2662.38	0.963	1.186	1.243	1.192	1.148	1.313	1.256	1.255	0.939	1.023	1.103	1.109	1.173	1.071	1.132	1.025	1.187	96.9	93.3	114.9	120.4	115.5	111.2	127.2	121.7	121.6	91	99.1	106.9	107.5	113.7	103.8	109.7	99.3	115
FALSE	High	[R].LLIEFYDSPDPERR.[N]	1xTMTpro [N-Term]	2.39141e-08	1.05872e-05	1	1	1	Q9D1E8	Q9D1E8 [292-305]		1	2054.09	1.012	1.085	1.098	1.114	1.069	1.12	1.156	1.049	0.955	1.032	1.045	1.032	1.167	1.087	1.089	0.982	0.982	187	189.2	202.9	205.4	208.4	199.9	209.5	216.1	196.2	178.5	193	195.4	192.9	218.3	203.3	203.6	183.7	183.7
FALSE	High	[K].LLSASQAFAAQR.[G]	1xTMTpro [N-Term]	3.70131e-05	1.05872e-05	1	1	1	Q9D1E8	Q9D1E8 [184-195]		0	1566.89	1.052	1.271	1.324	1.382	1.375	1.434	1.325	1.352	1.235	1.314	1.207	1.384	1.491	1.086	1.325	1.318	1.326	85	89.4	108	112.5	117.5	116.9	121.9	112.6	114.9	105	111.7	102.6	117.6	126.7	92.3	112.6	112	112.7
FALSE	High	[K].YSNPPSMTEFLCK.[Q]	1xCarbamidomethyl [C12]; 1xTMTpro [K13]; 1xTMTpro [N-Term]	2.89561e-09	1.05872e-05	1	1	2	Q9D1E8	Q9D1E8 [242-254]		0	2182.12	0.903	0.918	1	1.126	1.032	1.102	1.022	0.969	0.896	0.952	0.933	1.098	1.15	1.056	1.039	0.937	0.993	212.4	191.7	195	212.5	239.2	219.2	234.1	217.1	205.9	190.3	202.1	198.1	233.2	244.2	224.2	220.6	199.1	211
FALSE	High	[K].ENVIYLANHQSTVDWIVADMLAAR.[Q]	1xTMTpro [N-Term]	2.61943e-12	1.05872e-05	1	1	1	Q9D1E8	Q9D1E8 [85-108]		0	3033.58	1.094	1.12	1.087	1.08	1.158	1.14	1.078	1.163	1	1.212	1.031	1.232	1.209	1.216	1.301	0.886	1.067	44.9	49.1	50.3	48.8	48.5	52	51.2	48.4	52.2	44.9	54.4	46.3	55.3	54.3	54.6	58.4	39.8	47.9
FALSE	High	[R].LLIEFYDSPDPER.[R]	1xTMTpro [N-Term]	0.000269153	4.26226e-05	1	1	1	Q9D1E8	Q9D1E8 [292-304]		0	1897.99	0.998	1.134	1.248	1.061	1.212	1.295	1.232	1.161	0.953	1.101	1.004	1.154	1.342	1.167	1.129	1.087	1.115	120.5	120.3	136.6	150.4	127.9	146.1	156.1	148.5	139.9	114.8	132.7	121	139.1	161.7	140.6	136	131	134.4
FALSE	High	[K].ATHVAFDSMK.[S]	1xTMTpro [K10]; 1xTMTpro [N-Term]	0.000138571	4.26226e-05	1	1	1	Q9D1E8	Q9D1E8 [210-219]		0	1714.94	0.905	1	0.996	0.94	1.082	1.099	1.198	1.116	1.041	1.028	0.987	1.165	1.104	0.961	0.967	1.003	0.965	74.7	67.6	74.7	74.4	70.2	80.8	82.1	89.5	83.4	77.8	76.8	73.7	87	82.5	71.8	72.2	74.9	72.1
FALSE	High	[R].YNATYTK.[L]	1xDeamidated [N2]; 1xTMTpro [K7]; 1xTMTpro [N-Term]	0.0106669	0.000735107	1	1	1	Q9D1E8	Q9D1E8 [177-183]		0	1469.81	0.868	1.004	0.964	0.938	0.993	1.07	1.016	0.924	0.883	0.995	0.965	1.019	1.083	1.048	0.945	0.991	0.908	269.3	233.8	270.3	259.7	252.6	267.5	288.2	273.5	248.9	237.7	267.9	260	274.5	291.7	282.1	254.5	267	244.6
FALSE	High	[R].IDRNEVPEEQEHMK.[K]	1xOxidation [M13]; 1xTMTpro [K14]; 1xTMTpro [N-Term]	0.013156	0.000956496	1	1	1	Q9D1E8	Q9D1E8 [266-279]		1	2378.23	0.892	1.057	1.152	1.015	1.082	1.184	1.154	1.134	1.122	1.045	0.953	1.055	1.154	1.084	1.072	1.095	0.985	316	281.8	333.9	364.1	320.6	342	374.3	364.7	358.5	354.6	330.3	301.2	333.3	364.8	342.6	338.6	345.9	311.2
FALSE	High	[R].YNATYTK.[L]	1xTMTpro [K7]; 1xTMTpro [N-Term]	0.0260015	0.00235113	1	1	1	Q9D1E8	Q9D1E8 [177-183]		0	1468.83	0.861	1.006	1.021	0.973	1.036	1.012	1.052	1.007	0.879	0.917	0.951	0.973	1.037	0.948	0.847	0.908	0.96	507	436.5	509.8	517.6	493.2	525.3	513.1	533.5	510.3	445.5	465	482.4	493.4	525.8	480.6	429.2	460.4	486.6
High	Master Protein	Q9D517	1-acyl-sn-glycerol-3-phosphate acyltransferase gamma OS=Mus musculus OX=10090 GN=Agpat3 PE=1 SV=2	0	94.254	35	12	26	12	376	43.3	8.51	103.34	12	0	0.976	1.074	1.084	1.083	1.046	1.18	1.078	1.043	1.038	1.031	1.004	1.112	1.165	1.016	1.025	0.931	0.992	5785.4	5646.7	6212.9	6273.5	6263.4	6053.8	6826.2	6237.7	6032	6005.3	5965.9	5807.8	6433.1	6742.4	5877.8	5927.7	5384.6
Checked	Confidence	Annotated Sequence	Modifications	Qvality PEP	Qvality q-value	# Protein Groups	# Proteins	# PSMs	Master Protein Accessions	Positions in Master Proteins	Modifications in Master Proteins	# Missed Cleavages	Theo. MH+ [Da]	Abundance Ratio: (F1, 127N) / (F1, 126)	Abundance Ratio: (F1, 127C) / (F1, 126)	Abundance Ratio: (F1, 128N) / (F1, 126)	Abundance Ratio: (F1, 128C) / (F1, 126)	Abundance Ratio: (F1, 129N) / (F1, 126)	Abundance Ratio: (F1, 129C) / (F1, 126)	Abundance Ratio: (F1, 130N) / (F1, 126)	Abundance Ratio: (F1, 130C) / (F1, 126)	Abundance Ratio: (F1, 131N) / (F1, 126)	Abundance Ratio: (F1, 131C) / (F1, 126)	Abundance Ratio: (F1, 132N) / (F1, 126)	Abundance Ratio: (F1, 132C) / (F1, 126)	Abundance Ratio: (F1, 133N) / (F1, 126)	Abundance Ratio: (F1, 133C) / (F1, 126)	Abundance Ratio: (F1, 134N) / (F1, 126)	Abundance Ratio: (F1, 134C) / (F1, 126)	Abundance Ratio: (F1, 135N) / (F1, 126)	Abundances (Grouped): F1, 126	Abundances (Grouped): F1, 127N	Abundances (Grouped): F1, 127C	Abundances (Grouped): F1, 128N	Abundances (Grouped): F1, 128C	Abundances (Grouped): F1, 129N	Abundances (Grouped): F1, 129C	Abundances (Grouped): F1, 130N	Abundances (Grouped): F1, 130C	Abundances (Grouped): F1, 131N	Abundances (Grouped): F1, 131C	Abundances (Grouped): F1, 132N	Abundances (Grouped): F1, 132C	Abundances (Grouped): F1, 133N	Abundances (Grouped): F1, 133C	Abundances (Grouped): F1, 134N	Abundances (Grouped): F1, 134C	Abundances (Grouped): F1, 135N	Quan Info
FALSE	High	[K].NPSLLGILYGK.[K]	1xTMTpro [K11]; 1xTMTpro [N-Term]	8.09324e-07	1.05872e-05	1	1	4	Q9D517	Q9D517 [237-247]		0	1783.1	1.039	1.052	1.061	1.106	1.011	1.107	1.1	0.991	1.012	1.011	1.033	1.089	1.158	0.994	1.032	0.915	0.941	562.5	584.6	591.9	596.6	621.9	568.7	622.5	618.5	557.4	569	568.6	581.3	612.6	651.2	559.2	580.7	514.6	529.2
FALSE	High	[R].LADYPEYMWFLLYCEGTR.[F]	1xCarbamidomethyl [C14]; 1xTMTpro [N-Term]	6.15474e-09	1.05872e-05	1	1	1	Q9D517	Q9D517 [162-179]		0	2631.26	0.947	0.868	1.009	1.135	1.116	1.119	1.132	0.918	1.258	1.025	1.028	0.978	1.258	0.943	0.921	0.975	0.893	31.8	30.1	27.6	32.1	36.1	35.5	35.6	36	29.2	40	32.6	32.7	31.1	40	30	29.3	31	28.4
FALSE	High	[K].GSSYGNQELK.[K]	1xTMTpro [K10]; 1xTMTpro [N-Term]	1.73556e-06	1.05872e-05	1	1	2	Q9D517	Q9D517 [364-373]		0	1690.93	0.961	1.025	1.016	1.021	0.97	1.154	0.979	0.964	0.978	1.006	0.979	1.175	1.219	0.982	1.063	0.882	0.944	397.5	382	407.3	403.9	406	385.4	458.8	389	383.1	388.8	399.7	389.2	467.2	484.7	390.3	422.6	350.7	375.4
FALSE	High	[K].GSSYGNQELK.[K]	1xDeamidated [N6]; 1xTMTpro [K10]; 1xTMTpro [N-Term]	6.52716e-05	1.05872e-05	1	1	1	Q9D517	Q9D517 [364-373]		0	1691.91	0.961	1.156	1.228	1.162	1.137	1.285	1.25	1.466	0.971	1.221	1.035	1.178	1.442	1.035	1.298	1.08	1.8	132.4	127.3	153	162.6	153.9	150.5	170.2	165.5	194.1	128.6	161.7	137.1	156	190.9	137	171.9	143	238.3
FALSE	High	[R].GTVAAIYDVTLNFR.[G]	1xTMTpro [N-Term]	1.06946e-05	1.05872e-05	1	1	2	Q9D517	Q9D517 [220-233]		0	1844.02	1.04	1.43	1.43	1.244	1.496	1.369	1.4	1.434	1.119	1.168	1.176	1.314	1.495	1.273	1.265	1.196	1.328	144.1	149.9	206	206.1	179.3	215.6	197.3	201.7	206.6	161.3	168.3	169.4	189.4	215.4	183.5	182.3	172.4	191.3
FALSE	High	[K].WEEDRDTVIEGLR.[R]	1xTMTpro [N-Term]	1.00508e-05	1.05872e-05	1	1	1	Q9D517	Q9D517 [148-160]		1	1921.99	0.971	1.003	1.006	0.911	0.987	1.096	1.093	1.037	1.077	0.922	0.972	1.108	1.017	0.991	0.992	0.897	0.882	126.4	122.7	126.8	127.1	115.2	124.8	138.5	138.1	131.1	136.1	116.5	122.8	140.1	128.6	125.2	125.4	113.4	111.5
FALSE	High	[R].RFPLEDIPADETSAAQWLHK.[L]	1xTMTpro [K20]; 1xTMTpro [N-Term]	4.39871e-11	1.05872e-05	1	1	3	Q9D517	Q9D517 [257-276]		1	2932.58	0.997	1.134	1.122	1.185	1.123	1.286	1.141	1.108	1.124	1.07	1.045	1.198	1.26	1.153	1.12	0.976	1.054	429.7	428.4	487.3	482.3	509	482.4	552.5	490.3	476.3	483.1	459.6	449.1	514.8	541.5	495.5	481.2	419.5	452.9
FALSE	High	[K].GFTTAVQCLR.[G]	1xCarbamidomethyl [C8]; 1xTMTpro [N-Term]	1.39548e-05	1.05872e-05	1	1	1	Q9D517	Q9D517 [210-219]		0	1456.79	1.027	0.987	1.029	1.068	0.989	1.129	0.979	0.961	0.999	0.979	0.959	1.106	1.043	0.968	0.93	0.835	0.891	568.4	584	561.1	584.7	606.8	562	641.9	556.7	546.4	567.9	556.5	544.9	628.7	592.6	550.2	528.4	474.5	506.7
FALSE	High	[R].FPLEDIPADETSAAQWLHK.[L]	1xTMTpro [K19]; 1xTMTpro [N-Term]	5.14654e-14	1.05872e-05	1	1	1	Q9D517	Q9D517 [258-276]		0	2776.48	0.825	0.971	1.058	1.111	0.97	1.119	1.019	0.961	0.988	1.04	0.95	1.109	1.048	0.98	0.801	0.911	0.899	292.7	241.4	284.1	309.6	325.1	283.9	327.4	298.4	281.4	289.3	304.3	278	324.6	306.7	286.7	234.5	266.6	263
FALSE	High	[K].GVFPGEQFK.[P]	1xTMTpro [K9]; 1xTMTpro [N-Term]	9.63863e-05	2.8808e-05	1	1	4	Q9D517	Q9D517 [292-300]		0	1616.93	0.935	1.028	1.047	1.024	0.985	1.176	1.023	0.986	0.998	0.991	0.974	1.036	1.109	0.93	0.962	0.879	0.916	1296.3	1212.2	1333.2	1356.6	1328	1277.1	1524.2	1325.7	1277.9	1293.4	1284.9	1263.2	1342.8	1437.5	1206	1247.1	1139.9	1187.8
FALSE	High	[R].LIGVTEIEK.[G]	1xTMTpro [K9]; 1xTMTpro [N-Term]	0.000110079	2.8808e-05	1	1	1	Q9D517	Q9D517 [355-363]		0	1610	1.036	1.197	1.245	1.126	1.115	1.24	1.098	1.15	1.029	1.12	1.017	1.164	1.289	1.062	1.064	1.028	1.045	271.8	281.6	325.3	338.5	306.1	303	337.1	298.4	312.5	279.8	304.3	276.5	316.5	350.3	288.7	289.1	279.4	284
FALSE	High	[K].DALQEMYK.[Q]	1xTMTpro [K8]; 1xTMTpro [N-Term]	0.00123661	6.48177e-05	1	1	1	Q9D517	Q9D517 [282-289]		0	1605.88	0.988	1.108	0.998	1.039	0.987	1.078	1.027	1.007	0.959	1.018	0.978	1.036	1.086	1.012	0.965	0.851	0.922	332.2	328.3	368.1	331.4	345.3	327.9	358	341.1	334.4	318.7	338.1	324.8	344.2	360.9	336.1	320.5	282.6	306.2
FALSE	High	[R].ISMEVAASK.[G]	1xTMTpro [K9]; 1xTMTpro [N-Term]	0.00440505	0.000301896	1	1	1	Q9D517	Q9D517 [187-195]		0	1543.9	0.914	1.032	1.023	1.045	1.026	1.144	1.072	0.992	0.981	1.033	0.919	1.118	1.096	1.025	1.015	0.92	0.977	345.9	316.2	357	354	361.5	355	395.8	370.8	343.1	339.2	357.2	318	386.7	379.1	354.7	351	318.4	338.1
FALSE	High	[R].ISMEVAASK.[G]	1xOxidation [M3]; 1xTMTpro [K9]; 1xTMTpro [N-Term]	0.0187706	0.00163126	1	1	1	Q9D517	Q9D517 [187-195]		0	1559.9	0.967	1.101	1.168	1.117	1.167	1.296	1.234	1.156	1.141	1.024	1.057	1.235	1.226	1.126	1.128	1.047	1.174	334.2	323.2	368	390.3	373.2	389.9	433	412.3	386.4	381.3	342.2	353.3	412.9	409.6	376.3	377	350	392.2
FALSE	High	[K].DALQEMYK.[Q]	1xOxidation [M6]; 1xTMTpro [K8]; 1xTMTpro [N-Term]	0.0801333	0.00467929	1	1	1	Q9D517	Q9D517 [282-289]		0	1621.88	0.977	1.12	1.184	1.2	1.117	1.371	1.202	1.115	1.097	1.124	1.049	1.123	1.315	1.052	1.136	1.032	1.06	204	199.3	228.5	241.5	244.8	227.8	279.7	245.3	227.4	223.7	229.3	214	229.1	268.2	214.7	231.7	210.5	216.3
FALSE	High	[R].LIGVTEIEK.[G]	1xTMTpro [K9]	0.0820724	0.00483419	1	1	1	Q9D517	Q9D517 [355-363]		0	1305.79	1.063	1.229	1.129	1.113	1.155	1.121	1.109	1.093	1.284	1.084	1.12	1.066	1.221	1.089	1.125	1.008	1.014	315.5	335.5	387.7	356.2	351.2	364.3	353.7	349.9	344.7	405.1	342.1	353.5	336.4	385.2	343.7	355	318.1	319.8
High	Master Protein	Q9Z1T6	1-phosphatidylinositol 3-phosphate 5-kinase OS=Mus musculus OX=10090 GN=Pikfyve PE=1 SV=3	0	53.172	8	13	16	13	2097	236.7	6.68	59.55	13	0	0.942	1.073	1.124	1.102	1.084	1.199	1.092	1.078	1.029	1.046	1.01	1.116	1.165	1.019	1.028	0.937	0.988	1972.7	1858.8	2117.6	2216.9	2173.2	2138.1	2365.9	2153.8	2127.4	2030.7	2063.7	1991.6	2202.4	2298.7	2010.3	2027	1847.9
Checked	Confidence	Annotated Sequence	Modifications	Qvality PEP	Qvality q-value	# Protein Groups	# Proteins	# PSMs	Master Protein Accessions	Positions in Master Proteins	Modifications in Master Proteins	# Missed Cleavages	Theo. MH+ [Da]	Abundance Ratio: (F1, 127N) / (F1, 126)	Abundance Ratio: (F1, 127C) / (F1, 126)	Abundance Ratio: (F1, 128N) / (F1, 126)	Abundance Ratio: (F1, 128C) / (F1, 126)	Abundance Ratio: (F1, 129N) / (F1, 126)	Abundance Ratio: (F1, 129C) / (F1, 126)	Abundance Ratio: (F1, 130N) / (F1, 126)	Abundance Ratio: (F1, 130C) / (F1, 126)	Abundance Ratio: (F1, 131N) / (F1, 126)	Abundance Ratio: (F1, 131C) / (F1, 126)	Abundance Ratio: (F1, 132N) / (F1, 126)	Abundance Ratio: (F1, 132C) / (F1, 126)	Abundance Ratio: (F1, 133N) / (F1, 126)	Abundance Ratio: (F1, 133C) / (F1, 126)	Abundance Ratio: (F1, 134N) / (F1, 126)	Abundance Ratio: (F1, 134C) / (F1, 126)	Abundance Ratio: (F1, 135N) / (F1, 126)	Abundances (Grouped): F1, 126	Abundances (Grouped): F1, 127N	Abundances (Grouped): F1, 127C	Abundances (Grouped): F1, 128N	Abundances (Grouped): F1, 128C	Abundances (Grouped): F1, 129N	Abundances (Grouped): F1, 129C	Abundances (Grouped): F1, 130N	Abundances (Grouped): F1, 130C	Abundances (Grouped): F1, 131N	Abundances (Grouped): F1, 131C	Abundances (Grouped): F1, 132N	Abundances (Grouped): F1, 132C	Abundances (Grouped): F1, 133N	Abundances (Grouped): F1, 133C	Abundances (Grouped): F1, 134N	Abundances (Grouped): F1, 134C	Abundances (Grouped): F1, 135N	Quan Info
FALSE	High	[R].LYYAGEFHK.[M]	1xTMTpro [K9]; 1xTMTpro [N-Term]	4.61963e-05	1.05872e-05	1	1	1	Q9Z1T6	Q9Z1T6 [1823-1831]		0	1735.97	0.945	0.951	0.979	0.972	0.929	1.057	0.952	0.921	0.94	0.873	0.889	1.009	0.968	0.914	0.864	0.797	0.805	440.6	416.2	419	431.4	428.1	409.2	465.9	419.4	406	414.1	384.8	391.7	444.7	426.3	402.9	380.6	351	354.9
FALSE	High	[R].MTQGDLVVSMDQLLTK.[P]	1xTMTpro [K16]; 1xTMTpro [N-Term]	5.01285e-07	1.05872e-05	1	1	2	Q9Z1T6	Q9Z1T6 [786-801]		0	2387.32	0.995	1.049	1.182	1.132	1.16	1.199	1.123	1.085	1.092	1.035	1.04	1.115	1.222	0.989	1.093	0.968	1.01	232.7	231.5	244	275	263.5	269.9	279	261.4	252.5	254.1	240.8	241.9	259.5	284.3	230.2	254.4	225.3	235.1
FALSE	High	[R].LMSSSVDTPQQLQSIFESLIAK.[K]	1xDeamidated [Q13]; 1xTMTpro [K22]; 1xTMTpro [N-Term]	3.2008e-06	1.05872e-05	1	1	1	Q9Z1T6	Q9Z1T6 [1471-1492]		0	3031.65	0.924	1.076	1.124	1.268	1.036	1.424	1.352	1.04	0.752	0.824	0.82	1.228	1.072	1.076	1.036	1.004	1.036	25	23.1	26.9	28.1	31.7	25.9	35.6	33.8	26	18.8	20.6	20.5	30.7	26.8	26.9	25.9	25.1	25.9
FALSE	High	[K].STGILGGQGK.[M]	1xTMTpro [K10]; 1xTMTpro [N-Term]	4.53845e-05	1.05872e-05	1	1	1	Q9Z1T6	Q9Z1T6 [2052-2061]		0	1525.92	0.934	1.103	1.172	1.15	1.132	1.344	1.108	1.109	0.977	0.975	0.96	1.146	1.224	1.15	1.116	1.019	1.104	290.8	271.6	320.7	340.8	334.4	329.1	390.9	322.2	322.5	284.2	283.5	279.3	333.4	355.9	334.4	324.6	296.4	321.1
FALSE	High	[R].DYFPEQIYWSPLLNK.[E]	1xTMTpro [K15]; 1xTMTpro [N-Term]	1.95472e-05	1.05872e-05	1	1	1	Q9Z1T6	Q9Z1T6 [1078-1092]		0	2521.36	0.939	1.142	1.126	1.162	1.205	1.356	1.137	1.089	1.017	1.169	1.092	1.175	1.255	1.054	1.126	0.999	1.096	147.1	138.1	168	165.6	170.9	177.2	199.4	167.3	160.2	149.6	171.9	160.7	172.8	184.6	155.1	165.7	147	161.2
FALSE	High	[R].DDTSNELVVGIIDYIR.[T]	1xTMTpro [N-Term]	1.57421e-06	1.05872e-05	1	1	1	Q9Z1T6	Q9Z1T6 [2023-2038]		0	2126.13	0.904	1.023	1.169	0.93	1.009	1.126	1.126	1.117	1.04	1.043	1.06	1.047	1.235	0.927	0.876	1.034	1.073	53.1	48	54.3	62.1	49.4	53.6	59.8	59.8	59.3	55.2	55.4	56.3	55.6	65.6	49.2	46.5	54.9	57
FALSE	High	[R].GEEGASQEQVSGSSLPQDPECPR.[E]	1xCarbamidomethyl [C21]; 1xTMTpro [N-Term]	7.63305e-13	1.05872e-05	1	1	1	Q9Z1T6	Q9Z1T6 [897-919]		0	2748.27	0.977	1.109	1.008	0.992	1.031	0.961	0.712	0.973	1.167	1.043	1.031	1.019	0.934	1.144	0.708	0.875	0.988	25.7	25.1	28.5	25.9	25.5	26.5	24.7	18.3	25	30	26.8	26.5	26.2	24	29.4	18.2	22.5	25.4
FALSE	High	[R].TETTEDER.[K]	1xTMTpro [N-Term]	0.00556918	0.000386166	1	1	3	Q9Z1T6	Q9Z1T6 [339-346]		0	1284.62	0.863	0.935	1.07	1.056	0.994	1.115	1.051	1.014	1.049	1.046	0.99	1.002	1.112	0.948	0.919	0.777	0.965	162.2	139.9	151.6	173.5	171.3	161.2	180.8	170.5	164.4	170.2	169.6	160.5	162.6	180.3	153.7	149.1	126	156.6
FALSE	High	[K].FYMQIFQLPNEQTK.[T]	1xDeamidated [N10]; 1xTMTpro [K14]; 1xTMTpro [N-Term]	0.013156	0.000956496	1	1	1	Q9Z1T6	Q9Z1T6 [810-823]		0	2396.28																																				No Quan Values
FALSE	High	[K].RPSVPPSPGR.[L]	1xTMTpro [N-Term]	0.0202046	0.00183424	1	1	1	Q9Z1T6	Q9Z1T6 [1519-1528]		1	1353.79	0.941	1.239	1.292	1.267	1.208	1.217	1.232	1.246	1.221	1.25	1.219	1.172	1.315	1.093	1.198	1.112	1.074	259.5	244.1	321.4	335.3	328.7	313.6	315.7	319.6	323.4	316.8	324.3	316.3	304.1	341.3	283.6	310.9	288.6	278.6
FALSE	High	[R].IVDVRPTLVLVEK.[T]	1xTMTpro [K13]; 1xTMTpro [N-Term]	0.0474108	0.00328473	1	1	1	Q9Z1T6	Q9Z1T6 [742-754]		1	2089.32	1.068	1.269	1.28	1.228	1.336	1.305	1.324	1.277	1.204	1.257	1.114	1.308	1.404	1.166	1.106	1.095	1.175	99.6	106.4	126.4	127.5	122.3	133.1	130	131.9	127.2	119.9	125.2	111	130.3	139.8	116.1	110.2	109.1	117
FALSE	High	[R].DNPLYIR.[S]	1xTMTpro [N-Term]	0.114884	0.0069345	1	1	1	Q9Z1T6	Q9Z1T6 [1984-1990]		0	1194.68	0.909	1.086	1.065	1.047	1.01	1.202	1.056	1.104	0.921	1.103	0.96	1.195	1.141	0.968	1.019	0.854	0.915	236.4	214.8	256.8	251.7	247.4	238.8	284.1	249.6	260.9	217.8	260.8	226.9	282.5	269.8	228.8	240.9	202	216.2
FALSE	High	[R].QFVHIK.[K]	1xTMTpro [K6]; 1xTMTpro [N-Term]	0.153736	0.00969518	1	1	1	Q9Z1T6	Q9Z1T6 [663-668]		0	1379.87																																				No Quan Values
High	Master Protein	Q9Z1B3	1-phosphatidylinositol 4,5-bisphosphate phosphodiesterase beta-1 OS=Mus musculus OX=10090 GN=Plcb1 PE=1 SV=2	0	402.987	56	51	120	51	1216	138.3	6.13	477.87	51	0	0.902	1.032	0.926	0.94	0.909	1.011	0.932	0.943	1	0.963	0.986	0.847	0.996	0.889	0.821	0.843	0.912	21089.9	19030.3	21757.7	19532.4	19833.7	19161.7	21321.8	19661.7	19886	21082.4	20305.7	20790.7	17855.9	20998.7	18742.9	17313.5	17778.8
Checked	Confidence	Annotated Sequence	Modifications	Qvality PEP	Qvality q-value	# Protein Groups	# Proteins	# PSMs	Master Protein Accessions	Positions in Master Proteins	Modifications in Master Proteins	# Missed Cleavages	Theo. MH+ [Da]	Abundance Ratio: (F1, 127N) / (F1, 126)	Abundance Ratio: (F1, 127C) / (F1, 126)	Abundance Ratio: (F1, 128N) / (F1, 126)	Abundance Ratio: (F1, 128C) / (F1, 126)	Abundance Ratio: (F1, 129N) / (F1, 126)	Abundance Ratio: (F1, 129C) / (F1, 126)	Abundance Ratio: (F1, 130N) / (F1, 126)	Abundance Ratio: (F1, 130C) / (F1, 126)	Abundance Ratio: (F1, 131N) / (F1, 126)	Abundance Ratio: (F1, 131C) / (F1, 126)	Abundance Ratio: (F1, 132N) / (F1, 126)	Abundance Ratio: (F1, 132C) / (F1, 126)	Abundance Ratio: (F1, 133N) / (F1, 126)	Abundance Ratio: (F1, 133C) / (F1, 126)	Abundance Ratio: (F1, 134N) / (F1, 126)	Abundance Ratio: (F1, 134C) / (F1, 126)	Abundance Ratio: (F1, 135N) / (F1, 126)	Abundances (Grouped): F1, 126	Abundances (Grouped): F1, 127N	Abundances (Grouped): F1, 127C	Abundances (Grouped): F1, 128N	Abundances (Grouped): F1, 128C	Abundances (Grouped): F1, 129N	Abundances (Grouped): F1, 129C	Abundances (Grouped): F1, 130N	Abundances (Grouped): F1, 130C	Abundances (Grouped): F1, 131N	Abundances (Grouped): F1, 131C	Abundances (Grouped): F1, 132N	Abundances (Grouped): F1, 132C	Abundances (Grouped): F1, 133N	Abundances (Grouped): F1, 133C	Abundances (Grouped): F1, 134N	Abundances (Grouped): F1, 134C	Abundances (Grouped): F1, 135N	Quan Info
FALSE	High	[K].LTDVAEECQNNQLK.[K]	1xCarbamidomethyl [C8]; 1xTMTpro [K14]; 1xTMTpro [N-Term]	2.10152e-07	1.05872e-05	1	1	2	Q9Z1B3	Q9Z1B3 [1042-1055]		0	2270.19	0.848	1.048	0.966	0.957	0.929	1.028	0.947	0.98	1.003	1.019	1.034	0.898	1.025	0.917	0.809	0.882	1	441.4	374.5	462.5	426.3	422.5	410	453.6	418.2	432.7	442.7	449.6	456.2	396.3	452.6	404.7	357	389.1	441.5
FALSE	High	[K].LQTELEQEYQDK.[F]	1xTMTpro [K12]; 1xTMTpro [N-Term]	4.08045e-05	1.05872e-05	1	1	2	Q9Z1B3	Q9Z1B3 [1142-1153]		0	2132.14	0.87	1.058	0.988	1.046	1.011	1.163	0.977	1.076	0.951	1.024	0.985	1.07	1.113	1.044	0.937	0.888	0.973	502.3	437	531.6	496.2	525.6	507.6	584.4	490.7	540.4	477.7	514.3	494.9	537.3	559.1	524.5	470.6	445.8	488.6
FALSE	High	[K].PYLTVDQMMDFINLK.[Q]	1xTMTpro [K15]; 1xTMTpro [N-Term]	3.74068e-07	1.05872e-05	1	1	4	Q9Z1B3	Q9Z1B3 [238-252]		0	2436.32	0.984	1.193	0.989	0.99	0.982	1.104	0.963	1.016	1.046	0.988	1.068	0.873	1.079	0.955	0.846	0.956	0.96	177	174.1	211.1	175.1	175.2	173.8	195.4	170.5	179.9	185.2	174.8	189.1	154.5	190.9	169.1	149.7	169.3	170
FALSE	High	[R].NDSIPQEDFTPDVYR.[V]	1xTMTpro [N-Term]	1.37444e-09	1.05872e-05	1	1	2	Q9Z1B3	Q9Z1B3 [199-213]		0	2100.02	0.966	1.093	0.938	0.968	0.921	1.009	0.952	0.965	1.018	1.016	1.063	0.787	1.02	0.892	0.787	0.903	0.886	567.3	548	620	532.4	549.1	522.7	572.2	539.9	547.7	577.3	576.6	603.3	446.3	578.8	506	446.3	512.1	502.7
FALSE	High	[K].HFDPFTEGIVDGIVANTLSVK.[I]	1xTMTpro [K21]; 1xTMTpro [N-Term]	4.25668e-08	1.05872e-05	1	1	2	Q9Z1B3	Q9Z1B3 [661-681]		0	2867.58	0.873	0.999	0.934	0.956	0.959	1.004	0.966	0.9	0.937	0.944	0.981	0.891	1.059	0.876	0.928	0.862	0.998	232	202.6	231.8	216.6	221.9	222.5	232.9	224	208.9	217.4	218.9	227.7	206.6	245.7	203.3	215.3	200	231.5
FALSE	High	[R].LIFGDALLMEPLEK.[Y]	1xOxidation [M9]; 1xTMTpro [K14]; 1xTMTpro [N-Term]	1.01404e-05	1.05872e-05	1	1	2	Q9Z1B3	Q9Z1B3 [430-443]		0	2213.27	0.902	1.05	1.001	0.974	1.002	1.124	1.063	1.065	1.093	0.971	1.029	0.988	1.095	1.007	0.936	0.943	1.013	366.6	330.7	385.1	367.1	357.2	367.3	411.9	389.6	390.4	400.6	355.8	377.4	362.2	401.5	369.3	343.3	345.7	371.2
FALSE	High	[R].VFLNNLCPRPEIDNIFSEFGAK.[S]	1xCarbamidomethyl [C7]; 1xTMTpro [K22]; 1xTMTpro [N-Term]	1.9897e-05	1.05872e-05	1	1	2	Q9Z1B3	Q9Z1B3 [214-235]		1	3188.71	0.934	1.09	0.946	0.966	0.949	0.988	0.948	0.952	1.053	1.029	1.041	0.815	1.073	0.855	0.886	0.833	0.929	284.8	265.9	310.4	269.3	275	270.3	281.4	270	271	299.8	293	296.5	232.1	305.7	243.6	252.2	237.3	264.6
FALSE	High	[K].VGTYVEVDMFGLPVDTR.[R]	1xTMTpro [N-Term]	2.67026e-07	1.05872e-05	1	1	1	Q9Z1B3	Q9Z1B3 [693-709]		0	2202.14	0.943	1.128	0.965	1.071	1.007	1.081	1.132	1.113	1.129	0.998	0.942	1.038	1.059	1.092	0.869	0.945	1.131	101.9	96.1	114.9	98.3	109.1	102.6	110.2	115.4	113.4	115	101.7	96	105.8	107.9	111.3	88.6	96.3	115.2
FALSE	High	[R].TTPAENGVNHTASLAPKPPSQAPHSQPAPGSVK.[A]	1xDeamidated [N6]; 2xTMTpro [K17; K33]; 1xTMTpro [N-Term]	9.17435e-09	1.05872e-05	1	1	1	Q9Z1B3	Q9Z1B3 [857-889]		1	4187.27																																				No Quan Values
FALSE	High	[K].TSQGNAVNPVWEEEPIVFK.[K]	1xTMTpro [K19]; 1xTMTpro [N-Term]	1.39738e-07	1.05872e-05	1	1	2	Q9Z1B3	Q9Z1B3 [717-735]		0	2752.48	0.914	1.073	0.905	0.948	0.883	1.016	0.926	0.962	0.948	0.972	0.94	0.88	1	0.937	0.799	0.799	0.882	298.4	272.6	320.1	270	282.8	263.5	303.1	276.4	287	283	290.1	280.6	262.7	298.3	279.5	238.3	238.3	263.3
FALSE	High	[K].TSPFPILLSFENHVDSPK.[Q]	1xTMTpro [K18]; 1xTMTpro [N-Term]	8.98905e-12	1.05872e-05	1	1	1	Q9Z1B3	Q9Z1B3 [402-419]		0	2636.46	0.912	0.972	0.932	0.925	0.958	1.084	1.035	0.988	1.083	0.981	1.097	0.888	1.124	0.972	0.99	0.824	0.938	200.2	182.6	194.6	186.5	185.1	191.8	217	207.2	197.7	216.8	196.3	219.6	177.7	225	194.6	198.2	164.9	187.8
FALSE	High	[K].WDDDSTIVTPIILR.[T]	1xTMTpro [N-Term]	8.21809e-05	1.05872e-05	1	1	1	Q9Z1B3	Q9Z1B3 [31-44]		0	1948.07	1.097	1.216	1.109	1.085	1.046	1.206	1.347	1.345	1.24	1.315	1.228	1.044	1.323	1.125	0.97	1.154	1.19	49.5	54.3	60.2	54.9	53.7	51.8	59.7	66.7	66.6	61.4	65.1	60.8	51.7	65.5	55.7	48	57.1	58.9
FALSE	High	[K].YPLESGVPLPSPMDLMYK.[I]	1xTMTpro [K18]; 1xTMTpro [N-Term]	4.44973e-08	1.05872e-05	1	1	3	Q9Z1B3	Q9Z1B3 [444-461]		0	2645.42	0.914	0.953	0.993	0.963	0.922	1.002	0.937	0.951	0.941	0.99	0.943	0.866	1.056	0.885	0.933	0.851	0.871	188.6	172.3	179.7	187.2	181.6	173.8	189	176.8	179.4	177.5	186.8	177.9	163.3	199.2	167	176	160.5	164.3
FALSE	High	[K].YPLESGVPLPSPMDLMYK.[I]	1xOxidation [M16]; 1xTMTpro [K18]; 1xTMTpro [N-Term]	1.12374e-06	1.05872e-05	1	1	1	Q9Z1B3	Q9Z1B3 [444-461]		0	2661.42	1.078	1.266	1.303	1.219	1.152	1.285	1.082	1.07	1.121	1.011	1.153	1.057	1.299	1.118	1.014	0.974	1.112	103.2	111.2	130.7	134.5	125.8	118.9	132.6	111.7	110.4	115.7	104.3	119	109.1	134.1	115.4	104.6	100.5	114.8
FALSE	High	[K].YNEIQNDYLR.[R]	1xTMTpro [N-Term]	4.26538e-05	1.05872e-05	1	1	2	Q9Z1B3	Q9Z1B3 [952-961]		0	1631.83	0.865	1.064	0.946	0.934	0.877	0.999	0.967	0.952	1	0.993	0.99	0.887	0.995	0.877	0.756	0.81	0.913	536.2	464	570.5	507.3	500.7	470.4	535.7	518.5	510.5	536.2	532.4	530.9	475.7	533.4	470.2	405.3	434.1	489.7
FALSE	High	[R].YLSGEENGVVSPEK.[L]	1xTMTpro [K14]; 1xTMTpro [N-Term]	4.27306e-07	1.05872e-05	1	1	5	Q9Z1B3	Q9Z1B3 [298-311]		0	2116.14	1.009	0.976	0.955	0.958	0.881	1.037	0.928	0.935	0.966	0.96	0.953	0.886	1.031	0.913	0.842	0.875	0.869	588.4	593.7	574.1	561.9	563.4	518.4	610.3	546.3	550.4	568.6	564.6	560.8	521.5	606.6	537	495.6	514.6	511.1
FALSE	High	[R].YLSGEENGVVSPEK.[L]	1xDeamidated [N7]; 1xTMTpro [K14]; 1xTMTpro [N-Term]	2.20524e-06	1.05872e-05	1	1	9	Q9Z1B3	Q9Z1B3 [298-311]		0	2117.13	0.911	1.007	0.961	0.986	0.95	1.076	1.003	0.971	0.953	0.968	0.957	0.944	1.03	0.949	0.871	0.914	0.935	1596.3	1453.7	1607.6	1534.3	1574.7	1516.9	1717.7	1600.6	1549.7	1520.6	1544.8	1527.4	1506.3	1644.6	1515.4	1389.8	1458.4	1492.2
FALSE	High	[K].SEPSSPDHGSSAIEQDLAALDAEMTQK.[L]	1xDeamidated [Q15]; 1xTMTpro [K27]; 1xTMTpro [N-Term]	4.77699e-08	1.05872e-05	1	1	1	Q9Z1B3	Q9Z1B3 [978-1004]		0	3423.67																																				No Quan Values
FALSE	High	[K].SEPSSPDHGSSAIEQDLAALDAEMTQK.[L]	2xDeamidated [Q15; Q26]; 1xTMTpro [K27]; 1xTMTpro [N-Term]	7.68288e-09	1.05872e-05	1	1	1	Q9Z1B3	Q9Z1B3 [978-1004]		0	3424.66	0.983	1.178	1.612	1.337	1.543	1.676	1.601	1.591	1.145	1.176	1.331	1.771	1.651	1.463	1.525	1.498	1.684	48.4	47.6	57	78	64.7	74.7	81.1	77.5	77	55.4	56.9	64.4	85.7	79.9	70.8	73.8	72.5	81.5
FALSE	High	[R].SYIQEVVQYIK.[R]	1xTMTpro [K11]; 1xTMTpro [N-Term]	2.72845e-06	1.05872e-05	1	1	3	Q9Z1B3	Q9Z1B3 [1101-1111]		0	1978.15	0.966	1.15	0.993	1.062	1.067	1.08	1.016	1.045	1.103	1.073	1.112	0.945	1.166	1.011	0.953	0.947	1.034	502.6	485.7	577.9	499.1	533.6	536.4	542.9	510.7	525.2	554.4	539.5	558.9	474.8	586	508.2	479	476.1	519.9
FALSE	High	[K].SSMDEGTAGSEAMATEEMSNLVNYIQPVK.[F]	1xTMTpro [K29]; 1xTMTpro [N-Term]	1.47901e-13	1.05872e-05	1	1	1	Q9Z1B3	Q9Z1B3 [523-551]		0	3697.79	0.956	1.098	0.827	0.964	0.845	1.039	0.807	0.973	0.994	0.884	1.086	0.682	1.077	0.825	0.816	0.834	0.926	66.4	63.5	72.9	54.9	64	56.1	69	53.6	64.6	66	58.7	72.1	45.3	71.5	54.8	54.2	55.4	61.5
FALSE	High	[K].SSMDEGTAGSEAMATEEMSNLVNYIQPVK.[F]	1xDeamidated [N20]; 1xTMTpro [K29]; 1xTMTpro [N-Term]	1.62676e-09	1.05872e-05	1	1	1	Q9Z1B3	Q9Z1B3 [523-551]		0	3698.77	1.042	1.198	0.942	0.977	0.811	1.091	0.923	0.988	1.02	1.04	1.208	0.79	1.016	0.988	0.941	0.909	0.964	128.1	133.5	153.4	120.7	125.1	103.9	139.7	118.3	126.6	130.6	133.2	154.7	101.2	130.2	126.5	120.5	116.5	123.5
FALSE	High	[K].SSMDEGTAGSEAMATEEMSNLVNYIQPVK.[F]	2xDeamidated [N20; N23]; 1xTMTpro [K29]; 1xTMTpro [N-Term]	2.06152e-12	1.05872e-05	1	1	1	Q9Z1B3	Q9Z1B3 [523-551]		0	3699.76	0.844	0.95	0.941	0.894	0.779	0.953	0.839	0.877	0.991	1.087	1.054	0.839	1.002	0.775	0.836	0.834	0.815	57.8	48.8	54.9	54.4	51.7	45	55.1	48.5	50.7	57.3	62.8	60.9	48.5	57.9	44.8	48.3	48.2	47.1
FALSE	High	[K].TEDLIQSVLTEVEAQTIEELK.[Q]	1xTMTpro [K21]; 1xTMTpro [N-Term]	2.77326e-11	1.05872e-05	1	1	6	Q9Z1B3	Q9Z1B3 [894-914]		0	2996.65	0.906	1.079	0.896	0.826	0.884	0.997	0.954	0.919	1.034	1.022	1.08	0.837	0.95	0.875	0.759	0.833	0.888	279	252.9	301.1	250.1	230.5	246.6	278.2	266.2	256.5	288.4	285	301.3	233.6	265	244.1	211.8	232.3	247.8
FALSE	High	[R].TDPQGFFFYWTDQNK.[E]	1xTMTpro [K15]; 1xTMTpro [N-Term]	3.72177e-06	1.05872e-05	1	1	1	Q9Z1B3	Q9Z1B3 [45-59]		0	2502.26	0.98	1.166	1.001	0.964	0.981	1.08	0.977	1.051	1.065	1.02	1.01	0.962	1.114	0.998	0.889	0.914	1.001	177	173.4	206.4	177.2	170.6	173.7	191.2	173	186	188.5	180.5	178.7	170.2	197.2	176.6	157.3	161.7	177.2
FALSE	High	[K].SPVEFVEYNK.[M]	1xTMTpro [K10]; 1xTMTpro [N-Term]	6.06217e-06	1.05872e-05	1	1	2	Q9Z1B3	Q9Z1B3 [582-591]		0	1820.01	0.948	1.066	0.897	0.873	0.883	0.975	0.87	0.941	1.015	0.989	0.998	0.783	0.971	0.835	0.833	0.829	0.915	529.6	502	564.5	474.9	462.6	467.4	516.1	461	498.6	537.8	523.9	528.3	414.5	514.4	442.3	441.3	439.3	484.7
FALSE	High	[K].EVIEAIAECAFK.[T]	1xCarbamidomethyl [C9]; 1xTMTpro [K12]; 1xTMTpro [N-Term]	7.25944e-05	1.05872e-05	1	1	2	Q9Z1B3	Q9Z1B3 [390-401]		0	1988.1	0.935	0.928	0.89	0.961	0.859	0.976	0.903	0.918	0.96	0.941	0.958	0.858	0.931	0.832	0.755	0.77	0.831	259.5	242.6	240.9	230.9	249.5	223	253.4	234.4	238.1	249	244.1	248.5	222.6	241.7	216	196	199.7	215.6
FALSE	High	[K].ETELLDLSLVK.[D]	1xTMTpro [K11]; 1xTMTpro [N-Term]	4.82898e-05	1.05872e-05	1	1	1	Q9Z1B3	Q9Z1B3 [60-70]		0	1868.12	0.921	1.128	0.963	0.907	0.948	1.043	1.021	0.94	1.022	1.077	1.023	0.878	1.014	0.937	0.787	0.907	0.933	162.7	149.8	183.5	156.7	147.5	154.2	169.7	166.1	153	166.2	175.3	166.4	142.9	165	152.4	128.1	147.6	151.8
FALSE	High	[K].EWTNEVFSLATNLLAQNMSR.[D]	1xTMTpro [N-Term]	2.07247e-06	1.05872e-05	1	1	1	Q9Z1B3	Q9Z1B3 [129-148]		0	2628.34	1.009	1.096	1.244	1.181	1.099	1.337	1.217	1.199	0.979	1.039	0.973	1.199	1.021	1.015	1.111	1.12	1.042	33.2	33.5	36.4	41.3	39.2	36.5	44.4	40.4	39.8	32.5	34.5	32.3	39.8	33.9	33.7	36.9	37.2	34.6
FALSE	High	[K].EWTNEVFSLATNLLAQNMSR.[D]	1xDeamidated [N17]; 1xTMTpro [N-Term]	3.24571e-07	1.05872e-05	1	1	1	Q9Z1B3	Q9Z1B3 [129-148]		0	2629.33																																				No Quan Values
FALSE	High	[K].EWTNEVFSLATNLLAQNMSR.[D]	1xDeamidated [N12]; 1xOxidation [M18]; 1xTMTpro [N-Term]	1.20177e-07	1.05872e-05	1	1	1	Q9Z1B3	Q9Z1B3 [129-148]		0	2645.32	1.279	1.176	1.237	1.023	1.225	1.42	1.275	1.313	1.237	1.153	1.355	1.302	1.29	1.053	1.015	1.088	1.263	26.2	33.5	30.8	32.4	26.8	32.1	37.2	33.4	34.4	32.4	30.2	35.5	34.1	33.8	27.6	26.6	28.5	33.1
FALSE	High	[R].ELLDVGNIGHLEQR.[M]	1xTMTpro [N-Term]	1.89655e-06	1.05872e-05	1	1	3	Q9Z1B3	Q9Z1B3 [88-101]		0	1897.05	0.931	1.061	1.049	1.121	1.075	1.184	1.124	1.084	1.11	1.061	1.077	1.051	1.152	1.095	1.015	0.966	1.105	318.6	296.6	337.9	334.1	357.3	342.6	377.2	358.2	345.4	353.5	338	343.2	334.9	367.1	348.8	323.3	307.9	351.9
FALSE	High	[K].DYVPDTYADVIEALSNPIR.[Y]	1xTMTpro [N-Term]	1.08169e-09	1.05872e-05	1	1	4	Q9Z1B3	Q9Z1B3 [797-815]		0	2455.27	1.001	1.079	0.983	0.988	0.973	1.042	0.981	1.036	1.013	0.935	1.005	0.978	0.966	1.02	0.929	0.948	0.982	187.2	187.3	202	184	185	182.1	195.1	183.7	193.9	189.7	175.1	188.2	183.1	180.8	191	174	177.5	183.8
FALSE	High	[K].EADPGETSSEAPSETR.[T]	1xTMTpro [N-Term]	7.38659e-10	1.05872e-05	1	1	3	Q9Z1B3	Q9Z1B3 [841-856]		0	1966.92	0.623	0.575	0.586	0.63	0.462	0.646	0.496	0.454	1.007	0.491	0.495	0.344	0.434	0.53	0.343	0.34	0.432	490.3	305.7	282.1	287.3	308.8	226.5	316.6	243.4	222.7	493.9	240.9	242.7	168.7	212.9	260.1	168	166.6	212
FALSE	High	[K].PVCVSDSLK.[K]	1xCarbamidomethyl [C3]; 1xTMTpro [K9]; 1xTMTpro [N-Term]	9.72438e-05	2.8808e-05	1	1	1	Q9Z1B3	Q9Z1B3 [15-23]		0	1612.92	0.841	1.038	0.841	0.886	0.811	0.876	0.775	0.833	0.989	0.964	1.035	0.701	0.927	0.753	0.703	0.724	0.801	492.7	414.4	511.4	414.3	436.7	399.5	431.7	381.7	410.2	487.3	474.8	509.9	345.6	456.5	371.1	346.3	356.6	394.6
FALSE	High	[K].DYVPDTYADVIEALSNPIR.[Y]	1xDeamidated [N16]; 1xTMTpro [N-Term]	0.000102551	2.8808e-05	1	1	1	Q9Z1B3	Q9Z1B3 [797-815]		0	2456.25																																				No Quan Values
FALSE	High	[R].SYIQEVVQYIK.[R]	1xDeamidated [Q8]; 1xTMTpro [K11]; 1xTMTpro [N-Term]	0.00014613	4.26226e-05	1	1	1	Q9Z1B3	Q9Z1B3 [1101-1111]		0	1979.13	1.003	1.166	1.13	1.2	1.102	1.134	1.154	1.086	1.305	1.204	1.136	1.022	1.169	1.093	1.03	0.947	1.34	125.7	126.1	146.6	142.1	150.8	138.5	142.6	145	136.5	164	151.3	142.8	128.5	146.9	137.4	129.5	119.1	168.4
FALSE	High	[R].TAEEEPVITHGFTMTTEISFK.[E]	1xTMTpro [K21]; 1xTMTpro [N-Term]	0.000171369	4.26226e-05	1	1	1	Q9Z1B3	Q9Z1B3 [369-389]		0	2976.55	0.91	1.124	1.001	1.103	0.941	1.096	1.044	1.04	1.07	1.002	0.971	0.986	1.049	0.918	0.969	0.864	1.037	198.9	181	223.5	199.1	219.4	187.1	217.9	207.6	206.8	212.8	199.2	193.2	196.2	208.7	182.6	192.8	171.9	206.3
FALSE	High	[R].LPLEILEFVQEAMK.[G]	1xOxidation [M13]; 1xTMTpro [K14]; 1xTMTpro [N-Term]	0.000291479	4.26226e-05	1	1	1	Q9Z1B3	Q9Z1B3 [1157-1170]		0	2284.31	0.65	1.175	1.268	1.049	1.279	1.235	1.055	1.257	1.273	0.956	1.098	1.246	1.011	0.831	1.011	1.251	0.918	18.3	11.9	21.5	23.2	19.2	23.4	22.6	19.3	23	23.3	17.5	20.1	22.8	18.5	15.2	18.5	22.9	16.8
FALSE	High	[K].QQQQLLNLR.[Q]	1xTMTpro [N-Term]	0.000269153	4.26226e-05	1	1	2	Q9Z1B3	Q9Z1B3 [1012-1020]		0	1444.86	0.892	1.027	0.937	0.986	0.934	1.056	0.875	0.929	0.981	0.98	0.966	0.882	0.998	0.939	0.913	0.844	0.909	524	467.5	538.3	490.8	516.6	489.4	553.2	458.5	486.8	513.8	513.3	506.2	462.4	522.7	492.1	478.2	442	476.2
FALSE	High	[R].LIFGDALLMEPLEK.[Y]	1xTMTpro [K14]; 1xTMTpro [N-Term]	0.000312878	4.26226e-05	1	1	2	Q9Z1B3	Q9Z1B3 [430-443]		0	2197.28	0.923	1.048	0.988	0.986	0.948	1.008	0.98	1.029	0.997	0.977	0.997	0.914	1.078	0.913	0.922	0.88	0.961	265.7	245.2	278.5	262.4	262	251.9	267.8	260.5	273.3	264.8	259.5	264.9	242.8	286.4	242.7	244.9	233.9	255.3
FALSE	High	[K].IISGQFLSDK.[K]	1xTMTpro [K10]; 1xTMTpro [N-Term]	0.00022152	4.26226e-05	1	1	2	Q9Z1B3	Q9Z1B3 [682-691]		0	1716.02	0.889	1.038	0.885	0.961	0.893	1.013	0.949	0.953	1.023	1.039	1.049	0.786	1.036	0.86	0.757	0.767	0.927	250.7	222.8	260.3	221.9	240.9	224	253.9	237.8	238.8	256.5	260.6	262.9	197.1	259.6	215.5	189.8	192.2	232.3
FALSE	High	[K].SFEMSSFVETK.[G]	1xTMTpro [K11]; 1xTMTpro [N-Term]	0.000171369	4.26226e-05	1	1	2	Q9Z1B3	Q9Z1B3 [564-574]		0	1900	0.94	1.107	0.979	1.029	1.006	1.194	1.007	1.053	1.023	1.066	1.098	0.95	1.035	0.963	0.905	0.953	1.027	311.3	292.6	344.6	304.8	320.2	313.3	371.8	313.4	327.9	318.6	331.7	341.7	295.7	322.3	299.9	281.7	296.7	319.6
FALSE	High	[K].QEQVQVLIEK.[Y]	1xTMTpro [K10]; 1xTMTpro [N-Term]	0.000386985	5.61991e-05	1	1	1	Q9Z1B3	Q9Z1B3 [268-277]		0	1822.09	0.967	1.179	0.928	0.991	0.923	1.07	1.013	1.081	1.003	1.033	1.14	0.9	1.065	0.833	0.901	1.001	1.053	92.3	89.3	108.8	85.7	91.5	85.2	98.8	93.5	99.8	92.6	95.3	105.2	83.1	98.3	76.9	83.2	92.4	97.2
FALSE	High	[R].VFLNNLCPRPEIDNIFSEFGAK.[S]	1xCarbamidomethyl [C7]; 1xDeamidated [N4]; 1xTMTpro [K22]; 1xTMTpro [N-Term]	0.000597429	5.61991e-05	1	1	1	Q9Z1B3	Q9Z1B3 [214-235]		1	3189.69	1.06	0.967	1.036	0.972	1.056	1.087	1.058	1.071	1.05	1.087	1.129	0.978	1.145	0.957	0.935	0.814	0.983	155.5	164.8	150.4	161.1	151.1	164.2	169.1	164.5	166.5	163.2	169	175.6	152.1	178	148.8	145.4	126.6	152.9
FALSE	High	[K].SPSSEEIER.[E]	1xTMTpro [N-Term]	0.000393903	5.61991e-05	1	1	2	Q9Z1B3	Q9Z1B3 [1197-1205]		0	1337.69	0.751	0.917	0.81	0.844	0.738	0.863	0.744	0.768	0.971	0.869	0.869	0.724	0.814	0.721	0.651	0.713	0.753	640.6	480.8	587.3	519.2	540.9	473	553	476.7	491.7	621.9	556.6	556.5	464	521.4	461.6	417.1	456.9	482.2
FALSE	High	[K].TEDLIQSVLTEVEAQTIEELK.[Q]	2xDeamidated [Q6; Q15]; 1xTMTpro [K21]; 1xTMTpro [N-Term]	0.000630073	5.61991e-05	1	1	1	Q9Z1B3	Q9Z1B3 [894-914]		0	2998.62	1.118	1.945	1.382	1.764	1.509	1.273	1.427	1.3	1.436	1.582	1.136	1.073	1.436	1.6	1.327	1.191	1.318	11	12.3	21.4	15.2	19.4	16.6	14	15.7	14.3	15.8	17.4	12.5	11.8	15.8	17.6	14.6	13.1	14.5
FALSE	High	[K].TSPFPILLSFENHVDSPK.[Q]	1xDeamidated [N12]; 1xTMTpro [K18]; 1xTMTpro [N-Term]	0.00197864	6.48177e-05	1	1	1	Q9Z1B3	Q9Z1B3 [402-419]		0	2637.44	0.848	0.988	1.152	1.007	0.996	1.107	1.242	1.082	1.052	0.985	1.045	0.886	1.145	1.042	1.013	0.978	0.985	85	72.1	84	97.9	85.6	84.7	94.1	105.6	92	89.4	83.7	88.8	75.3	97.3	88.6	86.1	83.1	83.7
FALSE	High	[K].FESFEISK.[K]	1xTMTpro [K8]; 1xTMTpro [N-Term]	0.00118293	6.48177e-05	1	1	2	Q9Z1B3	Q9Z1B3 [552-559]		0	1594.9	0.869	0.992	0.818	0.821	0.828	0.907	0.805	0.843	0.92	0.868	0.964	0.689	0.88	0.74	0.709	0.761	0.816	1056.7	918.8	1048.5	864	867.6	874.8	958.5	850.9	891.3	971.8	917.7	1018.8	728.2	929.6	782.2	748.8	804	861.8
FALSE	High	[K].RLPLEILEFVQEAMK.[G]	1xTMTpro [K15]; 1xTMTpro [N-Term]	0.00148992	6.48177e-05	1	1	1	Q9Z1B3	Q9Z1B3 [1156-1170]		1	2424.42	1.006	1.082	1.055	1.005	1.026	1.051	1.077	1.063	0.942	1.003	1.023	0.974	1.191	0.913	0.956	1.025	1.065	99.7	100.3	107.9	105.2	100.2	102.3	104.8	107.4	106	93.9	100	102	97.1	118.7	91	95.3	102.2	106.2
FALSE	High	[R].QEQYYSEK.[Y]	1xTMTpro [K8]; 1xTMTpro [N-Term]	0.00123661	6.48177e-05	1	1	1	Q9Z1B3	Q9Z1B3 [1021-1028]		0	1682.89	0.957	1.141	0.965	0.976	0.984	0.997	0.932	0.971	1.066	1.061	1.125	0.787	1.018	0.956	0.78	0.911	0.991	440	421.3	502.2	424.8	429.6	432.8	438.5	410.1	427.4	469	466.9	495.2	346.4	448.1	420.6	343.3	400.9	436.2
FALSE	High	[R].VETALEACSLPSSR.[N]	1xCarbamidomethyl [C8]; 1xTMTpro [N-Term]	0.00165725	6.48177e-05	1	1	1	Q9Z1B3	Q9Z1B3 [185-198]		0	1823.95	0.894	1.055	1.126	1.065	1.04	1.254	1.09	1.169	0.998	0.986	0.946	1.143	1.15	1.108	1.026	1.044	1.083	100.5	89.8	106	113.2	107	104.5	126	109.5	117.5	100.3	99.1	95.1	114.9	115.6	111.4	103.1	104.9	108.8
FALSE	High	[K].SSMDEGTAGSEAMATEEMSNLVNYIQPVK.[F]	1xDeamidated [N20]; 1xOxidation [M3]; 1xTMTpro [K29]; 1xTMTpro [N-Term]	0.00246823	0.000105184	1	1	1	Q9Z1B3	Q9Z1B3 [523-551]		0	3714.77	1.021	1.153	1.247	1.125	1.223	1.373	1.267	1.261	1.167	0.949	1.125	1.169	1.312	1.084	1.141	1.118	1.063	57.4	58.6	66.2	71.6	64.6	70.2	78.8	72.7	72.4	67	54.5	64.6	67.1	75.3	62.2	65.5	64.2	61
FALSE	High	[R].QVLLSGCR.[C]	1xCarbamidomethyl [C7]; 1xTMTpro [N-Term]	0.00240369	0.000105184	1	2	1	Q9Z1B3	Q9Z1B3 [351-358]		0	1236.71	0.945	1.038	0.903	0.95	0.892	0.98	0.934	0.9	0.963	0.938	1.001	0.766	0.977	0.796	0.776	0.768	0.838	689.3	651.7	715.4	622.3	654.8	615.2	675.6	644	620.4	664	646.9	690.3	528.3	673.4	548.9	535.1	529.3	577.3
FALSE	High	[R].IAAYEEGGK.[F]	1xTMTpro [K9]; 1xTMTpro [N-Term]	0.00673325	0.000422934	1	1	1	Q9Z1B3	Q9Z1B3 [747-755]		0	1545.88	0.882	0.961	0.869	0.84	0.749	0.936	0.866	0.853	1.033	0.893	0.922	0.811	0.974	0.85	0.829	0.745	0.84	184.1	162.3	176.9	159.9	154.7	137.8	172.4	159.4	157.1	190.1	164.4	169.8	149.3	179.4	156.4	152.7	137.2	154.7
FALSE	High	[K].VVLPSLACLR.[I]	1xCarbamidomethyl [C8]; 1xTMTpro [N-Term]	0.0075927	0.000470809	1	1	1	Q9Z1B3	Q9Z1B3 [737-746]		0	1431.87	0.884	0.979	0.859	0.951	0.845	1	0.864	0.954	1.014	0.909	0.959	0.723	0.936	0.825	0.799	0.815	0.855	233.8	206.7	228.8	200.9	222.4	197.6	233.7	202	223	237	212.5	224.2	169.1	218.9	192.8	186.8	190.5	200
FALSE	High	[R].LNEILYPPLK.[Q]	1xTMTpro [K10]; 1xTMTpro [N-Term]	0.00819984	0.000519363	1	1	3	Q9Z1B3	Q9Z1B3 [258-267]		0	1808.12	0.895	1.074	0.984	1.024	0.991	1.074	1.025	1.025	1.049	1.022	1.026	0.893	1.039	0.981	0.859	0.902	0.951	518.6	464.2	556.9	510.5	531.3	514	557	531.5	531.8	544.2	530.1	531.9	463.1	538.9	508.6	445.3	467.8	493.4
FALSE	High	[K].DYVPDTYADVIEALSNPIR.[Y]		0.00996989	0.000650824	1	1	1	Q9Z1B3	Q9Z1B3 [797-815]		0	2151.06																																				No Quan Labels
FALSE	High	[K].SQMEEEK.[T]	1xTMTpro [K7]; 1xTMTpro [N-Term]	0.0117014	0.000791632	1	1	1	Q9Z1B3	Q9Z1B3 [1089-1095]		0	1488.79	0.872	0.99	0.816	0.902	0.795	0.885	0.838	0.851	0.88	0.914	0.92	0.737	0.88	0.772	0.681	0.735	0.834	534.3	466.1	528.8	435.9	481.7	424.8	473.1	447.5	454.8	470.2	488.6	491.8	393.9	470.1	412.7	364.1	392.8	445.4
FALSE	High	[K].SQMEEEK.[T]	1xOxidation [M3]; 1xTMTpro [K7]; 1xTMTpro [N-Term]	0.013602	0.00105265	1	1	2	Q9Z1B3	Q9Z1B3 [1089-1095]		0	1504.78	0.801	0.986	0.862	0.833	0.896	0.977	0.885	0.882	1.189	0.908	0.924	0.795	0.927	0.89	0.766	0.851	0.915	675.2	540.5	665.7	581.9	562.6	604.8	659.5	597.5	595.8	802.8	613	624	536.7	626.2	601.2	517.5	574.8	618.1
FALSE	High	[R].ILPVQAIR.[P]	1xTMTpro [N-Term]	0.0174341	0.00150881	1	1	2	Q9Z1B3	Q9Z1B3 [761-768]		0	1213.8	0.935	1.022	0.929	0.939	0.877	1.055	1.007	0.964	0.921	0.955	0.963	0.884	1.022	0.882	0.84	0.861	0.938	735.3	687.2	751.5	683.4	690.3	645	776.1	740.5	708.9	677.4	702.4	707.9	649.7	751.3	648.9	618	633.2	689.6
FALSE	High	[R].QQILDEK.[P]	1xTMTpro [K7]; 1xTMTpro [N-Term]	0.0183146	0.00157505	1	1	1	Q9Z1B3	Q9Z1B3 [1133-1139]		0	1481.88	0.926	1.051	0.936	0.917	0.925	0.989	0.915	0.918	0.974	0.963	0.975	0.801	0.961	0.867	0.797	0.825	0.926	856.9	793.4	900.6	801.8	785.7	792.9	847.6	784.1	786.4	834.2	825.2	835.3	686.2	823.7	743.2	682.9	706.9	793.3
FALSE	High	[K].YEPNSSLAK.[K]	1xTMTpro [K9]; 1xTMTpro [N-Term]	0.0226472	0.00206163	1	1	2	Q9Z1B3	Q9Z1B3 [278-286]		0	1616.91	0.924	1.042	0.867	0.844	0.86	0.887	0.909	0.908	0.988	0.959	0.985	0.759	0.978	0.859	0.779	0.824	0.855	720.2	665.6	750.4	624.4	608	619.7	639.1	654.5	653.9	711.7	691	709.1	546.9	704.4	619	561	593.8	615.9
FALSE	High	[R].YVNLMEQR.[A]	1xTMTpro [N-Term]	0.0239737	0.00220256	1	1	2	Q9Z1B3	Q9Z1B3 [816-823]		0	1356.73	0.907	1.03	0.89	0.892	0.899	0.962	0.909	0.922	0.933	0.916	0.946	0.789	0.969	0.842	0.789	0.828	0.87	864.5	784.4	890.2	769.6	771.4	776.9	831.7	786.1	797.1	806.9	792	817.5	682	837.8	727.9	681.7	716.1	752.2
FALSE	High	[K].RLEEAQSK.[R]	1xTMTpro [K8]; 1xTMTpro [N-Term]	0.026427	0.00238158	1	1	1	Q9Z1B3	Q9Z1B3 [1112-1119]		1	1568.93	0.832	1.039	0.842	0.896	0.938	1.018	0.916	0.884	1.019	0.967	0.979	0.834	0.962	0.841	0.748	0.742	0.809	149.5	124.4	155.3	125.9	133.9	140.2	152.2	136.9	132.2	152.3	144.5	146.4	124.7	143.8	125.7	111.9	111	120.9
FALSE	High	[R].CVELDCWK.[G]	2xCarbamidomethyl [C1; C6]; 1xTMTpro [K8]; 1xTMTpro [N-Term]	0.0272986	0.00241129	1	2	1	Q9Z1B3	Q9Z1B3 [359-366]		0	1717.89	0.919	1.082	1.094	0.995	1.014	1.202	1.027	0.995	0.988	0.947	1.038	1.065	1.076	0.983	1.148	0.963	0.964	154.7	142.1	167.4	169.3	154	156.8	185.9	158.8	153.9	152.8	146.5	160.6	164.7	166.5	152	177.6	149	149.2
FALSE	High	[R].LEEAQSK.[R]	1xTMTpro [K7]; 1xTMTpro [N-Term]	0.0514209	0.00344604	1	1	1	Q9Z1B3	Q9Z1B3 [1113-1119]		0	1412.82	0.814	1.026	0.969	0.978	0.916	1	0.858	0.98	0.928	0.96	0.956	0.926	1.033	0.934	0.798	0.87	1.056	346.8	282.4	355.8	336.2	339.3	317.5	346.8	297.6	339.9	321.7	332.8	331.7	321.2	358.4	323.9	276.9	301.8	366.1
High	Master Protein	P51432	1-phosphatidylinositol 4,5-bisphosphate phosphodiesterase beta-3 OS=Mus musculus OX=10090 GN=Plcb3 PE=1 SV=2	0	11.628	3	2	2	2	1234	139.4	5.94	8.48	2	0	0.898	0.959	1.081	1.115	0.981	1.202	0.937	0.903	1.006	0.956	0.901	1.073	1.035	0.918	1.079	0.888	0.97	107.9	96.9	103.5	116.6	120.3	105.8	129.7	101.1	97.4	108.6	103.2	97.2	115.8	111.7	99	116.4	95.8
Checked	Confidence	Annotated Sequence	Modifications	Qvality PEP	Qvality q-value	# Protein Groups	# Proteins	# PSMs	Master Protein Accessions	Positions in Master Proteins	Modifications in Master Proteins	# Missed Cleavages	Theo. MH+ [Da]	Abundance Ratio: (F1, 127N) / (F1, 126)	Abundance Ratio: (F1, 127C) / (F1, 126)	Abundance Ratio: (F1, 128N) / (F1, 126)	Abundance Ratio: (F1, 128C) / (F1, 126)	Abundance Ratio: (F1, 129N) / (F1, 126)	Abundance Ratio: (F1, 129C) / (F1, 126)	Abundance Ratio: (F1, 130N) / (F1, 126)	Abundance Ratio: (F1, 130C) / (F1, 126)	Abundance Ratio: (F1, 131N) / (F1, 126)	Abundance Ratio: (F1, 131C) / (F1, 126)	Abundance Ratio: (F1, 132N) / (F1, 126)	Abundance Ratio: (F1, 132C) / (F1, 126)	Abundance Ratio: (F1, 133N) / (F1, 126)	Abundance Ratio: (F1, 133C) / (F1, 126)	Abundance Ratio: (F1, 134N) / (F1, 126)	Abundance Ratio: (F1, 134C) / (F1, 126)	Abundance Ratio: (F1, 135N) / (F1, 126)	Abundances (Grouped): F1, 126	Abundances (Grouped): F1, 127N	Abundances (Grouped): F1, 127C	Abundances (Grouped): F1, 128N	Abundances (Grouped): F1, 128C	Abundances (Grouped): F1, 129N	Abundances (Grouped): F1, 129C	Abundances (Grouped): F1, 130N	Abundances (Grouped): F1, 130C	Abundances (Grouped): F1, 131N	Abundances (Grouped): F1, 131C	Abundances (Grouped): F1, 132N	Abundances (Grouped): F1, 132C	Abundances (Grouped): F1, 133N	Abundances (Grouped): F1, 133C	Abundances (Grouped): F1, 134N	Abundances (Grouped): F1, 134C	Abundances (Grouped): F1, 135N	Quan Info
FALSE	High	[K].SFDPFTEVIVDGIVANALR.[V]	1xTMTpro [N-Term]	1.66226e-08	1.05872e-05	1	1	1	P51432	P51432 [712-730]		0	2367.29	0.862	0.98	1.129	1.1	1.002	1.164	1.048	1.022	1.103	0.889	0.847	1.066	1.17	1.002	1.131	0.893	1.061	45.8	39.5	44.9	51.7	50.4	45.9	53.3	48	46.8	50.5	40.7	38.8	48.8	53.6	45.9	51.8	40.9	48.6
FALSE	High	[R].SIFGDALLIDPLDK.[Y]	1xTMTpro [K14]; 1xTMTpro [N-Term]	0.000229504	4.26226e-05	1	1	1	P51432	P51432 [431-444]		0	2125.24	0.924	0.944	1.045	1.126	0.965	1.23	0.855	0.815	0.936	1.006	0.94	1.079	0.936	0.855	1.04	0.884	0.903	62.1	57.4	58.6	64.9	69.9	59.9	76.4	53.1	50.6	58.1	62.5	58.4	67	58.1	53.1	64.6	54.9	56.1
High	Master Protein	Q8R3B1	1-phosphatidylinositol 4,5-bisphosphate phosphodiesterase delta-1 OS=Mus musculus OX=10090 GN=Plcd1 PE=1 SV=2	0	65.936	22	12	16	12	756	85.8	6.21	63.15	12	0	0.97	1.066	1.082	1.112	1.025	1.116	1.014	1.061	0.994	1.014	1.022	1.091	1.175	0.987	0.967	0.895	0.973	2575.2	2496.7	2743.9	2787	2863.8	2639.2	2874.2	2612.4	2731.2	2559.6	2610.1	2631.8	2810.5	3025	2542	2490.1	2305.5
Checked	Confidence	Annotated Sequence	Modifications	Qvality PEP	Qvality q-value	# Protein Groups	# Proteins	# PSMs	Master Protein Accessions	Positions in Master Proteins	Modifications in Master Proteins	# Missed Cleavages	Theo. MH+ [Da]	Abundance Ratio: (F1, 127N) / (F1, 126)	Abundance Ratio: (F1, 127C) / (F1, 126)	Abundance Ratio: (F1, 128N) / (F1, 126)	Abundance Ratio: (F1, 128C) / (F1, 126)	Abundance Ratio: (F1, 129N) / (F1, 126)	Abundance Ratio: (F1, 129C) / (F1, 126)	Abundance Ratio: (F1, 130N) / (F1, 126)	Abundance Ratio: (F1, 130C) / (F1, 126)	Abundance Ratio: (F1, 131N) / (F1, 126)	Abundance Ratio: (F1, 131C) / (F1, 126)	Abundance Ratio: (F1, 132N) / (F1, 126)	Abundance Ratio: (F1, 132C) / (F1, 126)	Abundance Ratio: (F1, 133N) / (F1, 126)	Abundance Ratio: (F1, 133C) / (F1, 126)	Abundance Ratio: (F1, 134N) / (F1, 126)	Abundance Ratio: (F1, 134C) / (F1, 126)	Abundance Ratio: (F1, 135N) / (F1, 126)	Abundances (Grouped): F1, 126	Abundances (Grouped): F1, 127N	Abundances (Grouped): F1, 127C	Abundances (Grouped): F1, 128N	Abundances (Grouped): F1, 128C	Abundances (Grouped): F1, 129N	Abundances (Grouped): F1, 129C	Abundances (Grouped): F1, 130N	Abundances (Grouped): F1, 130C	Abundances (Grouped): F1, 131N	Abundances (Grouped): F1, 131C	Abundances (Grouped): F1, 132N	Abundances (Grouped): F1, 132C	Abundances (Grouped): F1, 133N	Abundances (Grouped): F1, 133C	Abundances (Grouped): F1, 134N	Abundances (Grouped): F1, 134C	Abundances (Grouped): F1, 135N	Quan Info
FALSE	High	[R].NTLDLIAPSPADVQHWVQGLR.[K]	1xTMTpro [N-Term]	1.66422e-10	1.05872e-05	1	1	1	Q8R3B1	Q8R3B1 [106-126]		0	2634.43	0.904	1.173	1.075	1.197	1.251	1.272	1.164	1.128	1.066	1.067	1.246	1.136	1.179	1.177	1.1	1.003	1.169	128.5	116.2	150.7	138.1	153.8	160.7	163.4	149.6	145	137	137.1	160.1	146	151.5	151.2	141.3	128.9	150.2
FALSE	High	[R].WDTEFEFVVAVPDLALVR.[F]	1xTMTpro [N-Term]	2.77728e-06	1.05872e-05	1	1	2	Q8R3B1	Q8R3B1 [684-701]		0	2410.3	1.091	1.023	1.201	1.409	1.182	1.595	1.458	1.303	1.038	1.159	1.205	1.519	1.375	1.303	1.144	1.371	1.265	26.4	28.8	27	31.7	37.2	31.2	42.1	38.5	34.4	27.4	30.6	31.8	40.1	36.3	34.4	30.2	36.2	33.4
FALSE	High	[R].AFAEAAGSAETLSVEK.[L]	1xTMTpro [K16]; 1xTMTpro [N-Term]	2.94396e-07	1.05872e-05	1	1	1	Q8R3B1	Q8R3B1 [217-232]		0	2189.19	0.889	1.059	1.018	1.228	0.981	1.161	0.957	1.084	1.002	1.01	0.935	1.132	1.112	0.961	0.948	0.836	0.989	166.8	148.3	176.6	169.8	204.9	163.6	193.6	159.6	180.8	167.1	168.4	156	188.8	185.4	160.3	158.1	139.5	164.9
FALSE	High	[R].AILGPMLLDQPLDGVTTSLPSPEQLK.[E]	1xTMTpro [K26]; 1xTMTpro [N-Term]	2.36119e-09	1.05872e-05	1	1	1	Q8R3B1	Q8R3B1 [407-432]		0	3341.89	0.803	0.925	0.947	1.022	0.961	1.069	0.966	0.987	0.934	0.846	0.928	0.883	1.006	0.856	0.87	0.912	0.838	62.3	50	57.6	59	63.7	59.9	66.6	60.2	61.5	58.2	52.7	57.8	55	62.7	53.3	54.2	56.8	52.2
FALSE	High	[K].ELNVQVDDSYAR.[K]	1xTMTpro [N-Term]	5.08302e-08	1.05872e-05	1	1	2	Q8R3B1	Q8R3B1 [171-182]		0	1712.88	1.012	1.104	1.194	1.12	1.107	1.161	1.112	1.274	0.959	1.131	1.081	1.178	1.382	1.065	0.996	0.971	1.274	418.2	423.4	461.9	499.4	468.3	462.8	485.7	465.1	532.6	401.1	472.9	451.9	492.6	577.9	445.5	416.4	406	532.8
FALSE	High	[R].DFLTLHGLQDDPDLQALLK.[G]	1xTMTpro [K19]; 1xTMTpro [N-Term]	1.54016e-14	1.05872e-05	1	1	1	Q8R3B1	Q8R3B1 [6-24]		0	2760.54	0.962	1.034	1.068	1.176	1.077	1.15	1.001	0.995	1.075	1.021	1.039	1.138	1.093	1.004	0.932	0.908	0.991	208.7	200.8	215.9	222.8	245.5	224.8	240.1	208.9	207.7	224.3	213.1	216.9	237.5	228.2	209.5	194.6	189.4	206.8
FALSE	High	[R].SPESQLFSIEDIQEVR.[M]	1xDeamidated [Q13]; 1xTMTpro [N-Term]	0.000664505	5.61991e-05	1	1	1	Q8R3B1	Q8R3B1 [61-76]		0	2182.12	1.278	1.139	1.209	1.183	1.088	1.325	1.152	1.178	1.046	1.109	1.116	1.247	1.386	1.104	1.702	1.077	1.073	156.5	200	178.3	189.2	185.1	170.2	207.3	180.3	184.3	163.7	173.6	174.7	195.1	216.9	172.8	266.3	168.6	168
FALSE	High	[K].LVTFLQHQQR.[E]	1xTMTpro [N-Term]	0.00154374	6.48177e-05	1	1	1	Q8R3B1	Q8R3B1 [233-242]		0	1573.91	0.868	1.117	1.038	1.102	0.977	1.088	0.98	1.03	0.908	1.019	0.989	0.956	1.159	0.893	0.909	0.876	0.906	200.2	173.8	223.6	207.8	220.6	195.6	217.8	196.2	206.2	181.8	204.1	198	191.4	232.1	178.7	182	175.4	181.3
FALSE	High	[K].TIWQESR.[K]	1xTMTpro [N-Term]	0.0134892	0.00101656	1	1	2	Q8R3B1	Q8R3B1 [50-56]		0	1223.67	0.932	1.078	1.06	1.096	0.938	1.065	0.964	0.901	0.992	0.971	0.936	0.995	1.129	0.956	0.875	0.842	0.855	513.6	478.6	553.6	544.5	563	481.7	546.8	495.2	462.8	509.6	498.5	480.9	511	579.7	490.8	449.4	432.3	438.9
FALSE	High	[R].SGSMDQR.[Q]	1xTMTpro [N-Term]	0.0493755	0.0033541	1	1	1	Q8R3B1	Q8R3B1 [132-138]		0	1084.54	0.828	0.942	1.062	1.099	0.859	0.979	0.854	0.854	1.022	0.946	0.952	0.954	1.028	0.878	0.662	0.716	0.776	113.8	94.2	107.2	120.8	125.1	97.8	111.4	97.2	97.2	116.3	107.7	108.3	108.6	117	99.9	75.3	81.5	88.3
FALSE	High	[R].HVHLLSK.[N]	1xTMTpro [K7]; 1xTMTpro [N-Term]	0.100745	0.00593517	1	1	1	Q8R3B1	Q8R3B1 [732-738]		0	1441.91	1.037	0.913	0.983	0.874	0.89	0.875	0.941	0.808	0.997	0.959	0.984	0.877	0.99	0.988	0.743	0.814	0.829	106.8	110.7	97.5	105	93.3	95	93.5	100.5	86.3	106.5	102.4	105.1	93.7	105.7	105.5	79.4	86.9	88.5
FALSE	High	[R].SQVQHK.[P]	1xTMTpro [K6]; 1xTMTpro [N-Term]	0.120263	0.00747866	1	1	2	Q8R3B1	Q8R3B1 [475-480]		0	1334.8	0.997	1.044	1.054	1.063	1.048	1.069	0.974	1.125	0.986	0.948	1.036	1.163	1.123	0.93	0.936	0.853	0.844	473.4	471.9	494	498.9	503.3	495.9	505.9	461.1	532.4	466.6	449	490.3	550.7	531.6	440.1	442.9	404	399.6
High	Master Protein	Q4KWH5	1-phosphatidylinositol 4,5-bisphosphate phosphodiesterase eta-1 OS=Mus musculus OX=10090 GN=Plch1 PE=2 SV=1	0	6.853	1	2	3	1	1682	187.6	7.33	10.29	2	0	1.035	1.097	1.051	1.053	1.071	1.221	1.044	1.084	0.998	1.095	1.01	1.063	1.156	0.956	1.093	0.96	1.086	578.3	598.7	634.3	607.7	609	619.3	706.2	603.5	626.8	577.2	633.3	584.2	615	668.5	553	631.9	555.2
Checked	Confidence	Annotated Sequence	Modifications	Qvality PEP	Qvality q-value	# Protein Groups	# Proteins	# PSMs	Master Protein Accessions	Positions in Master Proteins	Modifications in Master Proteins	# Missed Cleavages	Theo. MH+ [Da]	Abundance Ratio: (F1, 127N) / (F1, 126)	Abundance Ratio: (F1, 127C) / (F1, 126)	Abundance Ratio: (F1, 128N) / (F1, 126)	Abundance Ratio: (F1, 128C) / (F1, 126)	Abundance Ratio: (F1, 129N) / (F1, 126)	Abundance Ratio: (F1, 129C) / (F1, 126)	Abundance Ratio: (F1, 130N) / (F1, 126)	Abundance Ratio: (F1, 130C) / (F1, 126)	Abundance Ratio: (F1, 131N) / (F1, 126)	Abundance Ratio: (F1, 131C) / (F1, 126)	Abundance Ratio: (F1, 132N) / (F1, 126)	Abundance Ratio: (F1, 132C) / (F1, 126)	Abundance Ratio: (F1, 133N) / (F1, 126)	Abundance Ratio: (F1, 133C) / (F1, 126)	Abundance Ratio: (F1, 134N) / (F1, 126)	Abundance Ratio: (F1, 134C) / (F1, 126)	Abundance Ratio: (F1, 135N) / (F1, 126)	Abundances (Grouped): F1, 126	Abundances (Grouped): F1, 127N	Abundances (Grouped): F1, 127C	Abundances (Grouped): F1, 128N	Abundances (Grouped): F1, 128C	Abundances (Grouped): F1, 129N	Abundances (Grouped): F1, 129C	Abundances (Grouped): F1, 130N	Abundances (Grouped): F1, 130C	Abundances (Grouped): F1, 131N	Abundances (Grouped): F1, 131C	Abundances (Grouped): F1, 132N	Abundances (Grouped): F1, 132C	Abundances (Grouped): F1, 133N	Abundances (Grouped): F1, 133C	Abundances (Grouped): F1, 134N	Abundances (Grouped): F1, 134C	Abundances (Grouped): F1, 135N	Quan Info
FALSE	High	[R].FLVWDHDPIGR.[D]	1xTMTpro [N-Term]	1.40791e-05	1.05872e-05	2	2	1	A2AP18; Q4KWH5	A2AP18 [916-926]; Q4KWH5 [810-820]		0	1658.9	0.923	1.063	1.181	1.146	1.017	1.301	1.257	1.069	1.023	1.107	1.052	1.25	1.322	1.033	1.054	1.047	1.015	94.3	87	100.2	111.4	108.1	95.9	122.7	118.5	100.8	96.5	104.4	99.2	117.9	124.7	97.4	99.4	98.7	95.7	Shared
FALSE	High	[K].ILIDSIYK.[V]	1xTMTpro [K8]; 1xTMTpro [N-Term]	0.0232067	0.00210458	1	1	2	Q4KWH5	Q4KWH5 [64-71]		0	1572.99	1.035	1.097	1.051	1.053	1.071	1.221	1.044	1.084	0.998	1.095	1.01	1.063	1.156	0.956	1.093	0.96	1.086	578.3	598.7	634.3	607.7	609	619.3	706.2	603.5	626.8	577.2	633.3	584.2	615	668.5	553	631.9	555.2	627.9
High	Master Protein	A2AP18	1-phosphatidylinositol 4,5-bisphosphate phosphodiesterase eta-2 OS=Mus musculus OX=10090 GN=Plch2 PE=1 SV=2	0	45.884	9	12	13	11	1501	164.2	7.49	48.05	12	1	0.916	1.014	0.986	1.032	0.935	1.125	1.034	0.986	0.991	0.962	0.934	1.024	1.083	0.913	0.962	0.93	0.905	2982.5	2730.7	3024.3	2940.2	3076.7	2790	3354.6	3083	2939.8	2956.9	2869.3	2784.3	3053	3231	2723	2868	2772.4
Checked	Confidence	Annotated Sequence	Modifications	Qvality PEP	Qvality q-value	# Protein Groups	# Proteins	# PSMs	Master Protein Accessions	Positions in Master Proteins	Modifications in Master Proteins	# Missed Cleavages	Theo. MH+ [Da]	Abundance Ratio: (F1, 127N) / (F1, 126)	Abundance Ratio: (F1, 127C) / (F1, 126)	Abundance Ratio: (F1, 128N) / (F1, 126)	Abundance Ratio: (F1, 128C) / (F1, 126)	Abundance Ratio: (F1, 129N) / (F1, 126)	Abundance Ratio: (F1, 129C) / (F1, 126)	Abundance Ratio: (F1, 130N) / (F1, 126)	Abundance Ratio: (F1, 130C) / (F1, 126)	Abundance Ratio: (F1, 131N) / (F1, 126)	Abundance Ratio: (F1, 131C) / (F1, 126)	Abundance Ratio: (F1, 132N) / (F1, 126)	Abundance Ratio: (F1, 132C) / (F1, 126)	Abundance Ratio: (F1, 133N) / (F1, 126)	Abundance Ratio: (F1, 133C) / (F1, 126)	Abundance Ratio: (F1, 134N) / (F1, 126)	Abundance Ratio: (F1, 134C) / (F1, 126)	Abundance Ratio: (F1, 135N) / (F1, 126)	Abundances (Grouped): F1, 126	Abundances (Grouped): F1, 127N	Abundances (Grouped): F1, 127C	Abundances (Grouped): F1, 128N	Abundances (Grouped): F1, 128C	Abundances (Grouped): F1, 129N	Abundances (Grouped): F1, 129C	Abundances (Grouped): F1, 130N	Abundances (Grouped): F1, 130C	Abundances (Grouped): F1, 131N	Abundances (Grouped): F1, 131C	Abundances (Grouped): F1, 132N	Abundances (Grouped): F1, 132C	Abundances (Grouped): F1, 133N	Abundances (Grouped): F1, 133C	Abundances (Grouped): F1, 134N	Abundances (Grouped): F1, 134C	Abundances (Grouped): F1, 135N	Quan Info
FALSE	High	[K].LDLSSVSSEDATMLPSPQMLK.[G]	1xTMTpro [K21]; 1xTMTpro [N-Term]	2.21312e-05	1.05872e-05	1	1	1	A2AP18	A2AP18 [517-537]		0	2857.52	1.13	1.138	1.182	1.325	1.221	1.399	1.192	1.245	1.145	1.248	1.056	1.278	1.242	1.123	1.248	1.086	1.167	91	102.8	103.6	107.6	120.6	111.1	127.3	108.5	113.3	104.2	113.6	96.1	116.3	113	102.2	113.6	98.8	106.2
FALSE	High	[R].YLMAGISDEDSLAR.[R]	1xTMTpro [N-Term]	2.26745e-08	1.05872e-05	1	1	1	A2AP18	A2AP18 [226-239]		0	1844.94	0.781	0.971	0.921	1.008	0.872	1.007	0.967	0.918	0.933	0.915	0.964	0.853	0.955	0.871	0.68	0.88	0.832	449.7	351.1	436.7	414.3	453.2	392.3	453	434.8	412.7	419.5	411.6	433.4	383.5	429.4	391.6	305.7	395.8	374
FALSE	High	[R].SPAGDIFNPEHNR.[V]	1xTMTpro [N-Term]	4.50665e-07	1.05872e-05	1	1	1	A2AP18	A2AP18 [385-397]		0	1757.89	1.029	1.082	0.979	0.984	0.944	1.035	1.018	1.041	1.031	1.025	0.975	0.967	1.114	1.003	1.097	0.977	0.991	149.6	154	161.9	146.4	147.2	141.2	154.9	152.3	155.8	154.3	153.4	145.8	144.7	166.6	150.1	164.1	146.2	148.3
FALSE	High	[R].FLVWDHDPIGR.[D]	1xTMTpro [N-Term]	1.40791e-05	1.05872e-05	2	2	1	A2AP18; Q4KWH5	A2AP18 [916-926]; Q4KWH5 [810-820]		0	1658.9	0.923	1.063	1.181	1.146	1.017	1.301	1.257	1.069	1.023	1.107	1.052	1.25	1.322	1.033	1.054	1.047	1.015	94.3	87	100.2	111.4	108.1	95.9	122.7	118.5	100.8	96.5	104.4	99.2	117.9	124.7	97.4	99.4	98.7	95.7	Shared
FALSE	High	[K].GMLGIDGFTNYTR.[S]	1xTMTpro [N-Term]	0.00014874	4.26226e-05	1	1	1	A2AP18	A2AP18 [372-384]		0	1748.9	1.006	1.03	1.005	1.087	1.028	1.161	1.079	1.004	0.979	1.047	0.918	1.216	1.198	0.965	1.099	0.941	0.944	248.5	249.9	256	249.7	270.1	255.4	288.4	268.2	249.5	243.2	260.3	228	302.1	297.7	239.8	273.1	233.9	234.7
FALSE	High	[R].ESLDLVSPSSEEAR.[T]	1xTMTpro [N-Term]	0.000341851	4.26226e-05	1	1	2	A2AP18	A2AP18 [205-218]		0	1822.94	0.964	1.189	1.093	1.126	1.112	1.276	1.132	1.105	0.946	1.017	1.115	1.1	1.245	1.102	1.141	0.974	1.067	223.8	215.8	266.2	244.6	252	248.9	285.5	253.4	247.4	211.8	227.5	249.5	246.2	278.6	246.6	255.4	218	238.8
FALSE	High	[R].FNQHQLSR.[I]	1xTMTpro [N-Term]	0.00177907	6.48177e-05	1	1	1	A2AP18	A2AP18 [754-761]		0	1333.73	0.984	0.99	1.072	1.169	1.03	1.293	1.184	1.153	1.252	1.046	0.966	1.144	1.21	0.992	1.141	0.896	0.975	91.1	89.6	90.2	97.7	106.5	93.8	117.8	107.9	105	114.1	95.3	88	104.2	110.2	90.4	103.9	81.6	88.8
FALSE	High	[R].FYYLDEHR.[S]	1xTMTpro [N-Term]	0.0025796	0.000105184	1	1	1	A2AP18	A2AP18 [142-149]		0	1446.73	0.948	1.089	0.998	1.101	0.992	1.285	1.088	1.099	1.053	1.044	1.031	1.138	1.172	0.972	1.042	0.95	0.967	203.8	193.3	221.9	203.4	224.4	202.2	261.8	221.8	224	214.5	212.8	210.1	231.9	238.8	198	212.3	193.7	197
FALSE	High	[R].TLAFSSIMPGYR.[H]	1xTMTpro [N-Term]	0.0057156	0.000386166	1	1	1	A2AP18	A2AP18 [933-944]		0	1646.89	0.932	0.973	1.114	1.12	1.038	1.31	1.189	1.174	1.07	1.072	1.075	1.085	1.217	1.126	1.165	0.968	1.011	95.1	88.6	92.5	105.9	106.5	98.7	124.6	113.1	111.6	101.8	101.9	102.2	103.2	115.7	107.1	110.8	92.1	96.1
FALSE	High	[K].DVIETINK.[Y]	1xTMTpro [K8]; 1xTMTpro [N-Term]	0.00819984	0.000519363	1	1	1	A2AP18	A2AP18 [472-479]		0	1539.92	0.981	1.036	1.079	1.105	1.01	1.179	1.112	1.042	1.016	1.011	0.981	1.219	1.186	0.977	1.072	1.161	1.027	373.2	366	386.7	402.6	412.4	377.1	439.9	415.1	388.8	379	377.2	366	455.1	442.6	364.8	400.2	433.3	383.2
FALSE	High	[K].AHQILQQK.[P]	1xTMTpro [K8]; 1xTMTpro [N-Term]	0.0146585	0.00120387	1	1	1	A2AP18	A2AP18 [740-747]		0	1573.97	0.777	0.975	0.848	0.942	0.773	0.992	0.88	0.85	0.903	0.863	0.827	0.785	0.889	0.758	0.774	0.768	0.753	441.6	343	430.6	374.3	415.9	341.3	437.9	388.8	375.5	398.9	381	365	346.8	392.7	334.6	341.8	339.2	332.7
FALSE	High	[K].RVENIAK.[K]	1xTMTpro [K7]; 1xTMTpro [N-Term]	0.0968851	0.00572717	1	1	1	A2AP18	A2AP18 [586-592]		1	1437.9	0.94	0.917	0.926	0.883	0.83	1.038	0.961	0.874	0.997	0.826	0.77	0.962	1	0.769	0.936	0.847	0.776	520.8	489.6	477.8	482.3	459.8	432.1	540.8	500.6	455.4	519.1	430.3	401	501.1	521	400.4	487.7	441.1	404
High	Master Protein	Q62077	1-phosphatidylinositol 4,5-bisphosphate phosphodiesterase gamma-1 OS=Mus musculus OX=10090 GN=Plcg1 PE=1 SV=2	0	181.29	36	35	46	35	1302	149.6	5.8	176.19	35	0	0.88	1.03	1.019	1.066	1.02	1.197	1.087	1.071	0.962	0.951	0.965	1.036	1.109	0.989	0.999	0.941	1.017	6372.5	5605.9	6564.5	6493.7	6790.7	6499.8	7626.2	6923.9	6821.9	6130	6062	6147.3	6599.9	7067.1	6303.4	6365.8	5999.3
Checked	Confidence	Annotated Sequence	Modifications	Qvality PEP	Qvality q-value	# Protein Groups	# Proteins	# PSMs	Master Protein Accessions	Positions in Master Proteins	Modifications in Master Proteins	# Missed Cleavages	Theo. MH+ [Da]	Abundance Ratio: (F1, 127N) / (F1, 126)	Abundance Ratio: (F1, 127C) / (F1, 126)	Abundance Ratio: (F1, 128N) / (F1, 126)	Abundance Ratio: (F1, 128C) / (F1, 126)	Abundance Ratio: (F1, 129N) / (F1, 126)	Abundance Ratio: (F1, 129C) / (F1, 126)	Abundance Ratio: (F1, 130N) / (F1, 126)	Abundance Ratio: (F1, 130C) / (F1, 126)	Abundance Ratio: (F1, 131N) / (F1, 126)	Abundance Ratio: (F1, 131C) / (F1, 126)	Abundance Ratio: (F1, 132N) / (F1, 126)	Abundance Ratio: (F1, 132C) / (F1, 126)	Abundance Ratio: (F1, 133N) / (F1, 126)	Abundance Ratio: (F1, 133C) / (F1, 126)	Abundance Ratio: (F1, 134N) / (F1, 126)	Abundance Ratio: (F1, 134C) / (F1, 126)	Abundance Ratio: (F1, 135N) / (F1, 126)	Abundances (Grouped): F1, 126	Abundances (Grouped): F1, 127N	Abundances (Grouped): F1, 127C	Abundances (Grouped): F1, 128N	Abundances (Grouped): F1, 128C	Abundances (Grouped): F1, 129N	Abundances (Grouped): F1, 129C	Abundances (Grouped): F1, 130N	Abundances (Grouped): F1, 130C	Abundances (Grouped): F1, 131N	Abundances (Grouped): F1, 131C	Abundances (Grouped): F1, 132N	Abundances (Grouped): F1, 132C	Abundances (Grouped): F1, 133N	Abundances (Grouped): F1, 133C	Abundances (Grouped): F1, 134N	Abundances (Grouped): F1, 134C	Abundances (Grouped): F1, 135N	Quan Info
FALSE	High	[K].IYYSEETSSDQGNEDEEEPK.[E]	1xTMTpro [K20]; 1xTMTpro [N-Term]	4.10828e-08	1.05872e-05	1	1	1	Q62077	Q62077 [517-536]		0	2957.37	0.886	1.074	1.005	1.079	1.009	1.22	1.15	1.091	0.987	0.935	0.952	1.097	1.098	0.993	0.952	0.974	1.047	163.1	144.5	175.2	163.9	176	164.6	199	187.6	178	160.9	152.5	155.3	179	179.1	162	155.2	158.9	170.7
FALSE	High	[R].LSEPVPQTNAHESK.[E]	1xTMTpro [K14]; 1xTMTpro [N-Term]	2.7561e-08	1.05872e-05	1	1	1	Q62077	Q62077 [653-666]		0	2145.18	0.781	1.011	0.967	0.964	0.986	1.116	0.993	1.049	0.971	0.898	0.886	0.946	1.049	0.935	0.929	0.895	0.997	150.5	117.6	152.2	145.5	145.1	148.4	168	149.4	157.8	146.2	135.1	133.4	142.3	157.8	140.7	139.8	134.7	150.1
FALSE	High	[K].NNYSEDLELASLLIK.[I]	1xTMTpro [K15]; 1xTMTpro [N-Term]	1.63302e-08	1.05872e-05	1	1	2	Q62077	Q62077 [1194-1208]		0	2330.31	0.954	1.1	1.042	1.037	1.072	1.22	1.152	1.053	1.065	1.017	1.014	1.038	1.001	1.049	0.989	1.009	1.041	179.5	171.2	197.4	187	186.2	192.5	219	206.7	189	191.2	182.5	182.1	186.3	179.7	188.3	177.5	181.2	186.9
FALSE	High	[K].NNYSEDLELASLLIK.[I]	1xDeamidated [N2]; 1xTMTpro [K15]; 1xTMTpro [N-Term]	1.27233e-06	1.05872e-05	1	1	1	Q62077	Q62077 [1194-1208]		0	2331.29	0.979	1.113	1.159	1.169	1.17	1.274	1.276	1.164	1.059	0.975	1.006	1.197	1.287	1.081	1.202	1.001	1.265	80.7	79	89.8	93.5	94.3	94.4	102.8	103	93.9	85.5	78.7	81.2	96.6	103.9	87.2	97	80.8	102.1
FALSE	High	[K].PVDIAADGLPSPNQLR.[R]	1xTMTpro [N-Term]	1.33004e-06	1.05872e-05	1	1	1	Q62077	Q62077 [441-456]		0	1967.09	0.933	1.429	1.109	1.277	1.189	1.352	1.139	1.221	1.175	1.05	1.133	1.18	1.133	1.143	0.979	1.094	1.022	125.1	116.7	178.8	138.7	159.7	148.7	169.1	142.5	152.8	147	131.3	141.8	147.6	141.8	143	122.5	136.8	127.8
FALSE	High	[K].NGILYLEDPVNHEWYPHYFVLTSSK.[I]	1xDeamidated [N11]; 1xTMTpro [K25]; 1xTMTpro [N-Term]	4.66943e-07	1.05872e-05	1	1	1	Q62077	Q62077 [492-516]		0	3630.88	0.805	1.018	1.065	1.041	0.94	1.155	1.113	1.085	1.006	1.008	0.966	1.036	1.081	0.953	0.918	0.919	1.019	119.1	95.9	121.2	126.9	124	111.9	137.6	132.6	129.2	119.8	120	115	123.4	128.7	113.5	109.3	109.4	121.4
FALSE	High	[K].IALELSELVVYCR.[P]	1xCarbamidomethyl [C12]; 1xTMTpro [N-Term]	4.3883e-07	1.05872e-05	1	1	1	Q62077	Q62077 [949-961]		0	1869.05	0.936	0.981	0.911	1.025	0.921	1.36	1.097	0.934	1.027	1.006	1.021	1.163	1.217	1.091	1.045	0.967	1.165	48.4	45.3	47.5	44.1	49.6	44.6	65.8	53.1	45.2	49.7	48.7	49.4	56.3	58.9	52.8	50.6	46.8	56.4
FALSE	High	[K].GLTWLMEDTLQAATPLQIER.[W]	1xTMTpro [N-Term]	1.68552e-09	1.05872e-05	1	1	3	Q62077	Q62077 [136-155]		0	2590.39	0.899	1.046	1.012	1.051	1.047	1.158	1.211	1.048	1.023	0.904	0.994	1.034	1.178	0.981	1.027	0.983	1.062	133.9	120.4	140.1	135.5	140.7	140.2	155.1	162.1	140.3	137	121.1	133.1	138.5	157.7	131.4	137.5	131.6	142.2
FALSE	High	[R].LDSSNYDPLPMWICGSQLVALNFQTPDK.[P]	1xCarbamidomethyl [C14]; 1xTMTpro [K28]; 1xTMTpro [N-Term]	2.32579e-06	1.05872e-05	1	1	1	Q62077	Q62077 [1018-1045]		0	3817.94	0.867	1.04	0.738	0.969	0.964	1.142	1.076	0.924	1.022	0.996	1.018	0.751	1.076	0.902	1.111	0.831	1.098	22.5	19.5	23.4	16.6	21.8	21.7	25.7	24.2	20.8	23	22.4	22.9	16.9	24.2	20.3	25	18.7	24.7
FALSE	High	[K].IGTAEPDYGALYEGR.[N]	1xTMTpro [N-Term]	1.20017e-05	1.05872e-05	1	1	1	Q62077	Q62077 [764-778]		0	1915.97																																				No Quan Values
FALSE	High	[K].TMDLPFLETNALR.[T]	1xTMTpro [N-Term]	8.66671e-05	1.05872e-05	1	1	1	Q62077	Q62077 [227-239]		0	1824.98	0.891	0.978	1.032	1.141	1.146	1.299	1.195	1.161	0.966	0.904	1.037	1.093	1.152	1.08	1.08	1.003	1.129	114.1	101.7	111.6	117.8	130.2	130.8	148.2	136.4	132.5	110.2	103.2	118.3	124.7	131.4	123.2	123.2	114.4	128.8
FALSE	High	[R].YPINEEALEK.[I]	1xTMTpro [K10]; 1xTMTpro [N-Term]	5.16758e-06	1.05872e-05	1	1	2	Q62077	Q62077 [754-763]		0	1814.02	0.749	0.927	0.944	0.976	0.881	1.128	1.048	0.975	0.907	0.861	0.918	0.931	1.028	0.917	0.901	0.934	0.969	378	283.3	350.4	356.7	368.9	333	426.3	396.2	368.6	342.8	325.5	346.9	351.8	388.5	346.6	340.7	353	366.3
FALSE	High	[R].VQQEGQTVMLGNSEFDSLVDLISYYEK.[H]	1xTMTpro [K27]; 1xTMTpro [N-Term]	2.7561e-08	1.05872e-05	1	1	2	Q62077	Q62077 [717-743]		0	3700.89	0.986	1.097	1.152	1.268	1.138	1.354	1.114	1.178	1.014	0.786	1.069	1.152	1.245	1.036	1.112	1.029	1.173	42.1	41.5	46.2	48.5	53.4	47.9	57	46.9	49.6	42.7	33.1	45	48.5	52.4	43.6	46.8	43.3	49.4
FALSE	High	[K].TEFVVDNGLNPVWPAK.[P]	1xDeamidated [N7]; 1xTMTpro [K16]; 1xTMTpro [N-Term]	2.70763e-08	1.05872e-05	1	1	2	Q62077	Q62077 [1128-1143]		0	2395.32	0.865	1.076	1.062	1.025	1.041	1.248	1.131	1.153	0.841	0.923	0.96	1.046	1.201	1.015	1.081	1.019	1.121	181.9	157.4	195.8	193.2	186.5	189.4	227	205.8	209.8	153	167.9	174.7	190.2	218.5	184.7	196.7	185.3	204
FALSE	High	[R].SGDITYGQFAQLYR.[S]	1xDeamidated [Q8]; 1xTMTpro [N-Term]	2.3584e-07	1.05872e-05	1	1	1	Q62077	Q62077 [205-218]		0	1923.98	0.849	1.288	1.129	1.115	1.098	1.292	1.273	1.282	1.103	1.126	1.143	1.059	1.219	1.103	0.922	1.128	1.152	157	133.3	202.2	177.2	175.1	172.4	202.8	199.8	201.2	173.2	176.8	179.5	166.2	191.4	173.1	144.8	177.1	180.8
FALSE	High	[R].ESETFVGDYTLSFWR.[N]	1xTMTpro [N-Term]	1.39548e-05	1.05872e-05	1	1	1	Q62077	Q62077 [587-601]		0	2141.05	1.03	1.05	1.016	1.252	1.164	1.327	1.182	1.167	0.94	1.052	0.993	1.117	1.18	1.098	1.107	1.053	1.079	96.2	99.1	101	97.7	120.4	112	127.7	113.7	112.3	90.4	101.2	95.5	107.5	113.5	105.6	106.5	101.3	103.8
FALSE	High	[R].DPLREIEEPYFFLDELVTFLFSK.[E]	1xTMTpro [K23]; 1xTMTpro [N-Term]	1.45875e-05	1.05872e-05	1	1	1	Q62077	Q62077 [283-305]		1	3455.86	0.897	1.206	0.977	0.948	1.123	1.348	1.019	1.174	0.974	0.881	0.881	1.01	1.265	1.297	1.171	1.029	1.232	31	27.8	37.4	30.3	29.4	34.8	41.8	31.6	36.4	30.2	27.3	27.3	31.3	39.2	40.2	36.3	31.9	38.2
FALSE	High	[R].DMSSFPETK.[A]	1xTMTpro [K9]; 1xTMTpro [N-Term]	2.66612e-05	1.05872e-05	1	1	1	Q62077	Q62077 [979-987]		0	1649.87	0.936	1.072	1.065	1.111	1.114	1.167	1.185	1.086	1.068	1.015	1.019	1.066	1.259	0.952	1.069	0.976	1.088	169.1	158.3	181.3	180.1	187.9	188.4	197.4	200.3	183.6	180.6	171.6	172.3	180.3	212.9	160.9	180.8	165	184
FALSE	High	[R].EIEEPYFFLDELVTFLFSK.[E]	1xTMTpro [K19]; 1xTMTpro [N-Term]	1.10398e-06	1.05872e-05	1	1	2	Q62077	Q62077 [287-305]		0	2974.6	0.883	1.121	1.133	1.054	1.002	1.492	1.181	1.282	1.022	1.081	1.067	1.417	1.262	0.927	1.048	1.202	1.425	49.6	43.8	55.6	56.2	52.3	49.7	74	58.6	63.6	50.7	53.6	52.9	70.3	62.6	46	52	59.6	70.7
FALSE	High	[R].EHLDENSPLGDLLR.[G]	1xTMTpro [N-Term]	1.43311e-05	1.05872e-05	1	1	1	Q62077	Q62077 [860-873]		0	1912.01	0.789	0.935	0.877	0.974	0.902	1.033	0.957	0.997	0.87	0.924	0.814	0.967	0.956	0.945	0.939	0.67	0.702	512.1	404.1	478.7	449	499	461.7	529.1	490.1	510.5	445.7	473.2	417.1	495.4	489.8	483.7	481	343	359.6
FALSE	High	[R].FVVYEEDMFSDQNFLAQATFPVK.[G]	1xTMTpro [K23]; 1xTMTpro [N-Term]	4.84957e-11	1.05872e-05	1	1	2	Q62077	Q62077 [1159-1181]		0	3333.7	0.884	0.976	1.16	1.154	1.105	1.509	1.264	1.172	0.907	0.964	1.046	1.185	1.151	1.155	1.107	1.072	1.248	72.3	63.9	70.6	83.9	83.4	79.9	109.1	91.4	84.7	65.6	69.7	75.6	85.7	83.2	83.5	80	77.5	90.2
FALSE	High	[R].GLEPCVICIEVLGAR.[H]	2xCarbamidomethyl [C5; C8]; 1xTMTpro [N-Term]	6.66627e-09	1.05872e-05	1	1	1	Q62077	Q62077 [1084-1098]		0	1990.08	0.952	0.987	1.046	1.099	1.114	1.211	1.016	1.15	1.013	0.924	1.025	0.96	1.16	1.017	1.051	0.989	1.13	108.6	103.4	107.2	113.6	119.3	121	131.5	110.3	124.9	110	100.3	111.3	104.3	126	110.4	114.1	107.4	122.7
FALSE	High	[R].EVAQTADAR.[L]	1xTMTpro [N-Term]	0.000152743	4.26226e-05	1	1	1	Q62077	Q62077 [928-936]		0	1264.68	0.859	0.892	1.001	1.029	0.967	1.152	1.069	0.946	0.898	0.873	0.944	1.041	1.082	0.949	0.976	0.889	0.983	163.4	140.4	145.8	163.5	168.1	158	188.2	174.7	154.5	146.7	142.6	154.2	170.1	176.8	155	159.4	145.2	160.6
FALSE	High	[R].LQVQEFMLSFLR.[D]	1xTMTpro [N-Term]	0.000586929	5.61991e-05	1	1	1	Q62077	Q62077 [271-282]		0	1815.02	0.926	0.943	1.035	0.88	1.06	1.322	1.159	1.025	1.099	0.82	0.852	1.025	1.216	1.311	1.053	1.007	1.057	28.3	26.2	26.7	29.3	24.9	30	37.4	32.8	29	31.1	23.2	24.1	29	34.4	37.1	29.8	28.5	29.9
FALSE	High	[R].GVLDVPACQIAIRPEGK.[N]	1xCarbamidomethyl [C8]; 1xTMTpro [K17]; 1xTMTpro [N-Term]	0.000411744	5.61991e-05	1	1	1	Q62077	Q62077 [874-890]		1	2431.4	0.967	0.999	1.102	1.112	1.031	1.26	1.082	1.136	0.951	0.994	1.061	1.16	1.15	1.005	1.09	0.897	1.1	170.3	164.7	170.1	187.7	189.4	175.5	214.6	184.2	193.5	161.9	169.2	180.7	197.6	195.8	171.1	185.6	152.8	187.4
FALSE	High	[R].LQVQEFMLSFLR.[D]	1xDeamidated [Q4]; 1xTMTpro [N-Term]	0.00131587	6.48177e-05	1	1	1	Q62077	Q62077 [271-282]		0	1816	0.888	1.051	1.087	0.918	1.219	1.362	1.27	1.276	1.27	0.811	0.827	1.041	1.612	0.878	0.806	1.148	1.056	19.6	17.4	20.6	21.3	18	23.9	26.7	24.9	25	24.9	15.9	16.2	20.4	31.6	17.2	15.8	22.5	20.7
FALSE	High	[R].SLMYSAQK.[T]	1xTMTpro [K8]; 1xTMTpro [N-Term]	0.000922662	6.48177e-05	1	1	1	Q62077	Q62077 [219-226]		0	1535.87	0.898	0.968	0.959	1.062	0.921	1.168	0.999	0.993	0.849	0.887	0.893	0.964	1.027	0.916	0.918	0.865	0.881	377.3	338.8	365.1	362	400.8	347.6	440.8	377.1	374.5	320.5	334.8	336.9	363.8	387.3	345.5	346.2	326.2	332.4
FALSE	High	[R].EDELTFTK.[S]	1xTMTpro [K8]; 1xTMTpro [N-Term]	0.00168691	6.48177e-05	1	1	1	Q62077	Q62077 [807-814]		0	1590.89	0.94	0.987	0.943	1.009	0.992	1.213	1.096	1.087	1.045	0.919	1.063	0.992	1.149	0.964	0.902	0.923	1.016	156.7	147.3	154.7	147.8	158.1	155.4	190	171.8	170.4	163.8	144	166.5	155.4	180	151	141.4	144.7	159.2
FALSE	High	[K].SAIIQNVEK.[Q]	1xTMTpro [K9]; 1xTMTpro [N-Term]	0.00667559	0.000410393	1	1	1	Q62077	Q62077 [815-823]		0	1609.98																																				No Quan Values
FALSE	High	[K].FSDVLHTIK.[E]	1xTMTpro [K9]; 1xTMTpro [N-Term]	0.00908206	0.00061707	1	1	2	Q62077	Q62077 [390-398]		0	1668	0.859	1.03	1.023	1.085	0.999	1.213	1.059	1.048	0.967	0.884	0.983	1.025	1.082	0.982	1.035	1.004	1.082	260.6	223.8	268.3	266.7	282.8	260.4	316	275.9	273.1	251.9	230.5	256.2	267.1	281.9	255.9	269.8	261.7	282
FALSE	High	[R].QDAGTPK.[F]	1xTMTpro [K7]; 1xTMTpro [N-Term]	0.0171497	0.00146379	1	1	1	Q62077	Q62077 [614-620]		0	1324.77	0.948	0.991	0.945	0.973	0.913	1.06	0.972	1.001	0.863	0.903	0.954	0.965	1.055	0.932	0.995	0.962	0.978	339	321.5	336	320.4	329.8	309.5	359.3	329.5	339.3	292.7	306.2	323.4	327.1	357.6	315.8	337.3	326.2	331.6
FALSE	High	[K].QFYSVDR.[N]	1xTMTpro [N-Term]	0.0275209	0.00243261	1	1	1	Q62077	Q62077 [160-166]		0	1218.64	0.769	0.998	1.037	1.085	1.063	1.185	1.063	1.076	0.959	0.951	0.947	1.093	1.138	0.979	1.019	0.937	1.019	428.4	329.4	427.7	444.2	464.6	455.2	507.5	455.5	460.8	410.7	407.4	405.7	468.1	487.6	419.3	436.5	401.3	436.4
FALSE	High	[K].VLGDTLLTK.[P]	1xTMTpro [K9]; 1xTMTpro [N-Term]	0.027971	0.00247177	1	1	1	Q62077	Q62077 [432-440]		0	1567.99	0.855	1.049	1.017	1.103	1.085	1.295	1.176	1.145	0.995	0.913	0.947	1.073	1.17	1.028	1.114	1.092	1.103	220.7	188.8	231.5	224.5	243.4	239.4	285.9	259.5	252.7	219.5	201.4	208.9	236.8	258.2	226.8	245.9	241.1	243.5
FALSE	High	[K].WFHGK.[L]	1xTMTpro [K5]; 1xTMTpro [N-Term]	0.0763816	0.00452853	1	1	1	Q62077	Q62077 [550-554]		0	1282.76	0.887	0.976	1.039	1.067	1.05	1.217	1.108	1.03	0.865	0.893	0.952	0.982	1.045	0.855	0.84	0.83	1.012	165.1	146.4	161.1	171.5	176.2	173.4	200.9	182.9	170	142.8	147.5	157.1	162.2	172.5	141.1	138.7	137.1	167
FALSE	High	[R].DEAFDPFDK.[S]	1xTMTpro [K9]; 1xTMTpro [N-Term]	0.0840546	0.00488097	1	1	1	Q62077	Q62077 [1071-1079]		0	1691.88	1.024	1.156	1.181	1.119	1.135	1.281	1.176	1.12	0.99	1.216	1.093	1.049	1.219	1.025	1.081	0.959	1.155	184.6	189	213.4	218	206.6	209.6	236.4	217.1	206.7	182.7	224.5	201.8	193.6	225	189.3	199.5	177	213.2
FALSE	High	[K].EWYHASLTR.[A]	1xTMTpro [N-Term]	0.0917006	0.00532897	1	1	1	Q62077	Q62077 [667-675]		0	1466.77	0.917	1.03	1.072	1.17	1.099	1.238	1.124	1.131	1.02	1.046	0.949	1.112	1.126	1.058	1.079	0.938	1.018	368.4	337.9	379.4	394.9	431.2	404.7	456.1	413.9	416.7	375.7	385.4	349.7	409.5	414.8	389.7	397.4	345.6	375.1
FALSE	High	[K].ALFDYK.[A]	1xTMTpro [K6]; 1xTMTpro [N-Term]	0.138709	0.00861583	1	1	1	Q62077	Q62077 [798-803]		0	1364.81	0.912	1.081	1.055	1.069	1.025	1.175	1.048	1.028	0.99	0.961	0.964	1.001	1.121	0.987	0.982	0.958	1.01	555.3	506.6	600.5	586	593.6	569.2	652.4	581.8	571	549.7	533.7	535.3	556.1	622.4	547.9	545.2	531.7	560.7
High	Master Protein	Q5NCQ5	2-(3-amino-3-carboxypropyl)histidine synthase subunit 1 OS=Mus musculus OX=10090 GN=Dph1 PE=1 SV=1	0	6.656	5	2	2	2	438	48	6.84	6.16	2	0	1.003	1.24	1.222	1.254	1.164	1.329	1.321	1.19	1.054	1.176	1.151	1.305	1.332	1.17	1.133	1.175	1.204	149.4	149.8	185.2	182.5	187.3	173.9	198.5	197.4	177.8	157.4	175.7	172	195	199	174.8	169.3	175.5
Checked	Confidence	Annotated Sequence	Modifications	Qvality PEP	Qvality q-value	# Protein Groups	# Proteins	# PSMs	Master Protein Accessions	Positions in Master Proteins	Modifications in Master Proteins	# Missed Cleavages	Theo. MH+ [Da]	Abundance Ratio: (F1, 127N) / (F1, 126)	Abundance Ratio: (F1, 127C) / (F1, 126)	Abundance Ratio: (F1, 128N) / (F1, 126)	Abundance Ratio: (F1, 128C) / (F1, 126)	Abundance Ratio: (F1, 129N) / (F1, 126)	Abundance Ratio: (F1, 129C) / (F1, 126)	Abundance Ratio: (F1, 130N) / (F1, 126)	Abundance Ratio: (F1, 130C) / (F1, 126)	Abundance Ratio: (F1, 131N) / (F1, 126)	Abundance Ratio: (F1, 131C) / (F1, 126)	Abundance Ratio: (F1, 132N) / (F1, 126)	Abundance Ratio: (F1, 132C) / (F1, 126)	Abundance Ratio: (F1, 133N) / (F1, 126)	Abundance Ratio: (F1, 133C) / (F1, 126)	Abundance Ratio: (F1, 134N) / (F1, 126)	Abundance Ratio: (F1, 134C) / (F1, 126)	Abundance Ratio: (F1, 135N) / (F1, 126)	Abundances (Grouped): F1, 126	Abundances (Grouped): F1, 127N	Abundances (Grouped): F1, 127C	Abundances (Grouped): F1, 128N	Abundances (Grouped): F1, 128C	Abundances (Grouped): F1, 129N	Abundances (Grouped): F1, 129C	Abundances (Grouped): F1, 130N	Abundances (Grouped): F1, 130C	Abundances (Grouped): F1, 131N	Abundances (Grouped): F1, 131C	Abundances (Grouped): F1, 132N	Abundances (Grouped): F1, 132C	Abundances (Grouped): F1, 133N	Abundances (Grouped): F1, 133C	Abundances (Grouped): F1, 134N	Abundances (Grouped): F1, 134C	Abundances (Grouped): F1, 135N	Quan Info
FALSE	High	[K].PLLTPYEAAVALK.[D]	1xTMTpro [K13]; 1xTMTpro [N-Term]	2.71382e-05	1.05872e-05	1	1	1	Q5NCQ5	Q5NCQ5 [356-368]		0	1994.22																																				No Quan Values
FALSE	High	[R].LSIDWGSAFPK.[P]	1xTMTpro [K11]; 1xTMTpro [N-Term]	0.0195548	0.00173267	1	1	1	Q5NCQ5	Q5NCQ5 [345-355]		0	1829.05	1.003	1.24	1.222	1.254	1.164	1.329	1.321	1.19	1.054	1.176	1.151	1.305	1.332	1.17	1.133	1.175	1.204	149.4	149.8	185.2	182.5	187.3	173.9	198.5	197.4	177.8	157.4	175.7	172	195	199	174.8	169.3	175.5	179.9
High	Master Protein	Q9CR25	2-(3-amino-3-carboxypropyl)histidine synthase subunit 2 OS=Mus musculus OX=10090 GN=Dph2 PE=1 SV=1	0.001	5.269	3	2	2	2	489	52.3	5.53	6.6	2	0	0.816	1.112	1.122	1.085	1.05	1.247	1.109	1.135	0.938	0.957	1.005	1.126	1.105	0.981	1.062	1.057	1.034	305.5	249.4	339.6	342.7	331.6	320.7	381.1	338.8	346.6	286.6	292.5	307	344.1	337.7	299.8	324.5	322.9
Checked	Confidence	Annotated Sequence	Modifications	Qvality PEP	Qvality q-value	# Protein Groups	# Proteins	# PSMs	Master Protein Accessions	Positions in Master Proteins	Modifications in Master Proteins	# Missed Cleavages	Theo. MH+ [Da]	Abundance Ratio: (F1, 127N) / (F1, 126)	Abundance Ratio: (F1, 127C) / (F1, 126)	Abundance Ratio: (F1, 128N) / (F1, 126)	Abundance Ratio: (F1, 128C) / (F1, 126)	Abundance Ratio: (F1, 129N) / (F1, 126)	Abundance Ratio: (F1, 129C) / (F1, 126)	Abundance Ratio: (F1, 130N) / (F1, 126)	Abundance Ratio: (F1, 130C) / (F1, 126)	Abundance Ratio: (F1, 131N) / (F1, 126)	Abundance Ratio: (F1, 131C) / (F1, 126)	Abundance Ratio: (F1, 132N) / (F1, 126)	Abundance Ratio: (F1, 132C) / (F1, 126)	Abundance Ratio: (F1, 133N) / (F1, 126)	Abundance Ratio: (F1, 133C) / (F1, 126)	Abundance Ratio: (F1, 134N) / (F1, 126)	Abundance Ratio: (F1, 134C) / (F1, 126)	Abundance Ratio: (F1, 135N) / (F1, 126)	Abundances (Grouped): F1, 126	Abundances (Grouped): F1, 127N	Abundances (Grouped): F1, 127C	Abundances (Grouped): F1, 128N	Abundances (Grouped): F1, 128C	Abundances (Grouped): F1, 129N	Abundances (Grouped): F1, 129C	Abundances (Grouped): F1, 130N	Abundances (Grouped): F1, 130C	Abundances (Grouped): F1, 131N	Abundances (Grouped): F1, 131C	Abundances (Grouped): F1, 132N	Abundances (Grouped): F1, 132C	Abundances (Grouped): F1, 133N	Abundances (Grouped): F1, 133C	Abundances (Grouped): F1, 134N	Abundances (Grouped): F1, 134C	Abundances (Grouped): F1, 135N	Quan Info
FALSE	High	[R].LEEVTGAK.[M]	1xTMTpro [K8]; 1xTMTpro [N-Term]	0.00103549	6.48177e-05	1	1	1	Q9CR25	Q9CR25 [69-76]		0	1454.87	0.816	1.112	1.122	1.085	1.05	1.247	1.109	1.135	0.938	0.957	1.005	1.126	1.105	0.981	1.062	1.057	1.034	305.5	249.4	339.6	342.7	331.6	320.7	381.1	338.8	346.6	286.6	292.5	307	344.1	337.7	299.8	324.5	322.9	315.9
FALSE	High	[R].EALAHLR.[K]	1xTMTpro [N-Term]	0.027078	0.00240103	1	1	1	Q9CR25	Q9CR25 [298-304]		0	1113.67																																				No Quan Values
High	Master Protein	P16330	2',3'-cyclic-nucleotide 3'-phosphodiesterase OS=Mus musculus OX=10090 GN=Cnp PE=1 SV=3	0	187.912	64	23	53	22	420	47.1	8.97	222.17	23	1	0.903	0.907	1.194	1.236	1.034	1.381	1.159	1.04	0.931	0.968	0.873	1.313	1.189	1.02	1.16	0.95	0.999	10482.3	9463.2	9509.5	12511.1	12955.4	10836.5	14471.7	12149.6	10906.5	9763.9	10145.4	9153.1	13765.8	12464.1	10697	12157.6	9959.8
Checked	Confidence	Annotated Sequence	Modifications	Qvality PEP	Qvality q-value	# Protein Groups	# Proteins	# PSMs	Master Protein Accessions	Positions in Master Proteins	Modifications in Master Proteins	# Missed Cleavages	Theo. MH+ [Da]	Abundance Ratio: (F1, 127N) / (F1, 126)	Abundance Ratio: (F1, 127C) / (F1, 126)	Abundance Ratio: (F1, 128N) / (F1, 126)	Abundance Ratio: (F1, 128C) / (F1, 126)	Abundance Ratio: (F1, 129N) / (F1, 126)	Abundance Ratio: (F1, 129C) / (F1, 126)	Abundance Ratio: (F1, 130N) / (F1, 126)	Abundance Ratio: (F1, 130C) / (F1, 126)	Abundance Ratio: (F1, 131N) / (F1, 126)	Abundance Ratio: (F1, 131C) / (F1, 126)	Abundance Ratio: (F1, 132N) / (F1, 126)	Abundance Ratio: (F1, 132C) / (F1, 126)	Abundance Ratio: (F1, 133N) / (F1, 126)	Abundance Ratio: (F1, 133C) / (F1, 126)	Abundance Ratio: (F1, 134N) / (F1, 126)	Abundance Ratio: (F1, 134C) / (F1, 126)	Abundance Ratio: (F1, 135N) / (F1, 126)	Abundances (Grouped): F1, 126	Abundances (Grouped): F1, 127N	Abundances (Grouped): F1, 127C	Abundances (Grouped): F1, 128N	Abundances (Grouped): F1, 128C	Abundances (Grouped): F1, 129N	Abundances (Grouped): F1, 129C	Abundances (Grouped): F1, 130N	Abundances (Grouped): F1, 130C	Abundances (Grouped): F1, 131N	Abundances (Grouped): F1, 131C	Abundances (Grouped): F1, 132N	Abundances (Grouped): F1, 132C	Abundances (Grouped): F1, 133N	Abundances (Grouped): F1, 133C	Abundances (Grouped): F1, 134N	Abundances (Grouped): F1, 134C	Abundances (Grouped): F1, 135N	Quan Info
FALSE	High	[K].NQWQLSADDLK.[K]	1xTMTpro [K11]; 1xTMTpro [N-Term]	4.6282e-07	1.05872e-05	1	1	3	P16330	P16330 [164-174]		0	1926.06	0.967	0.95	1.235	1.268	1.062	1.418	1.215	1.056	0.944	0.996	0.921	1.287	1.221	1.075	1.209	1.017	1.008	833.7	806.3	791.9	1029.3	1057	885.4	1182.2	1013	880.4	787.4	830.1	767.9	1072.9	1017.7	896.2	1007.6	847.5	840
FALSE	High	[R].LDQLFEMADQYQYQVVLVEPK.[T]	1xTMTpro [K21]; 1xTMTpro [N-Term]	7.7605e-11	1.05872e-05	1	1	3	P16330	P16330 [130-150]		0	3164.68	0.909	0.879	1.174	1.227	1.046	1.384	1.174	1.099	0.826	1.083	0.873	1.295	1.247	1.117	1.176	0.943	1.017	160.6	146	141.1	188.6	197	168	222.2	188.5	176.5	132.7	174	140.2	208	200.2	179.4	188.8	151.4	163.3
FALSE	High	[R].VLVLDDTNHER.[E]	1xTMTpro [N-Term]	6.45051e-06	1.05872e-05	1	1	1	P16330	P16330 [117-127]		0	1614.88	1.003	1.187	1.399	1.49	1.262	1.525	1.444	1.4	1.235	1.184	1.203	1.519	1.327	1.295	1.355	1.135	1.168	89.2	89.5	105.9	124.8	132.9	112.6	136	128.8	124.9	110.2	105.6	107.3	135.5	118.4	115.5	120.9	101.2	104.2
FALSE	High	[K].RLDEDLAGYCR.[R]	1xCarbamidomethyl [C10]; 1xTMTpro [N-Term]	4.74413e-05	1.05872e-05	1	1	2	P16330	P16330 [102-112]		1	1671.84	0.947	0.94	1.2	1.278	1.059	1.45	1.211	1.053	0.938	0.951	0.874	1.356	1.175	1.025	1.218	0.895	1.016	801.1	759	753.1	961.6	1023.7	848.5	1161.3	969.9	843.8	751.2	762.2	699.8	1086.1	941.6	821.4	975.7	717.3	814.2
FALSE	High	[K].TAGAQVVLTDQELQLWPSDLDK.[P]	1xTMTpro [K22]; 1xTMTpro [N-Term]	5.85819e-08	1.05872e-05	1	1	1	P16330	P16330 [294-315]		0	3035.65	1.119	1.124	1.29	1.268	1.345	1.482	1.321	1.376	1.091	1.222	1.078	1.28	1.371	1.234	1.166	1.023	1.091	120	134.3	134.9	154.8	152.2	161.4	177.8	158.5	165.1	130.9	146.6	129.3	153.6	164.5	148.1	139.9	122.8	130.9
FALSE	High	[K].TAGAQVVLTDQELQLWPSDLDK.[P]	1xDeamidated [Q11]; 1xTMTpro [K22]; 1xTMTpro [N-Term]	2.93927e-05	1.05872e-05	1	1	1	P16330	P16330 [294-315]		0	3036.64	1.188	1.24	1.196	1.152	1.133	1.343	1.34	1.231	1.119	1.077	1.089	1.21	1.204	1.032	1.137	1.193	1.165	84	99.8	104.2	100.5	96.8	95.2	112.8	112.6	103.4	94	90.5	91.5	101.6	101.1	86.7	95.5	100.2	97.9
FALSE	High	[R].ERLDQLFEMADQYQYQVVLVEPK.[T]	1xTMTpro [K23]; 1xTMTpro [N-Term]	4.22774e-05	1.05872e-05	1	1	1	P16330	P16330 [128-150]		1	3449.83	1.08	0.838	1.053	1.247	0.897	1.186	1.103	1.053	0.912	0.897	1.008	1.289	1.297	0.987	1.106	1.088	1.215	37.7	40.7	31.6	39.7	47	33.8	44.7	41.6	39.7	34.4	33.8	38	48.6	48.9	37.2	41.7	41	45.8
FALSE	High	[R].AHVTLGCAADVQPVQTGLDLLDILQQVK.[G]	1xCarbamidomethyl [C7]; 1xDeamidated [Q15]; 1xTMTpro [K28]; 1xTMTpro [N-Term]	1.8186e-10	1.05872e-05	1	1	1	P16330	P16330 [328-355]		0	3612																																				No Quan Values
FALSE	High	[K].AGQVFLEELGNHK.[A]	1xDeamidated [N11]; 1xTMTpro [K13]; 1xTMTpro [N-Term]	3.77849e-09	1.05872e-05	1	1	1	P16330	P16330 [204-216]		0	2051.14	0.775	0.914	1.255	1.218	1.124	1.5	1.204	1.082	0.95	1	0.907	1.186	1.211	1.035	0.955	1.049	1.024	181.1	140.3	165.5	227.2	220.6	203.5	271.6	218.1	196	172	181.1	164.2	214.7	219.3	187.4	173	190	185.5
FALSE	High	[K].AGQVFLEELGNHK.[A]	1xTMTpro [K13]; 1xTMTpro [N-Term]	3.47927e-12	1.05872e-05	1	1	2	P16330	P16330 [204-216]		0	2050.16	0.681	0.935	1.17	1.274	1.027	1.316	1.142	1.053	0.885	0.988	0.859	1.281	1.036	1.018	0.927	1.014	0.962	243.1	165.5	227.2	284.4	309.8	249.7	319.8	277.6	256	215.1	240.2	208.8	311.3	251.8	247.5	225.4	246.4	233.8
FALSE	High	[K].EKPELQFPFLQDEDTVATLHECK.[T]	1xCarbamidomethyl [C22]; 2xTMTpro [K2; K23]; 1xTMTpro [N-Term]	1.04522e-11	1.05872e-05	1	1	2	P16330	P16330 [28-50]		1	3686.96	0.934	0.824	1.2	1.242	0.989	1.36	1.154	1.046	0.973	0.955	0.837	1.359	1.253	1.023	1.22	0.898	1.035	502.9	469.6	414.3	603.4	624.5	497.2	684.1	580.4	525.9	489.3	480.1	420.7	683.5	630	514.3	613.5	451.5	520.4
FALSE	High	[K].EKPELQFPFLQDEDTVATLHECK.[T]	1xCarbamidomethyl [C22]; 1xDeamidated [Q11]; 2xTMTpro [K2; K23]; 1xTMTpro [N-Term]	3.21179e-05	1.05872e-05	1	1	1	P16330	P16330 [28-50]		1	3687.94	0.974	0.897	1.125	1.17	1.053	1.241	1.152	1.015	0.976	1.01	0.898	1.268	1.216	1.042	1.144	0.799	0.898	351.7	342.4	315.3	395.8	411.6	370.3	436.3	405.1	356.9	343.1	355.3	315.9	445.8	427.7	366.6	402.2	281.1	315.7
FALSE	High	[K].AIFTGYYGK.[G]	1xTMTpro [K9]; 1xTMTpro [N-Term]	6.52716e-05	1.05872e-05	1	1	3	P16330	P16330 [391-399]		0	1627.93	0.831	0.827	1.13	1.14	0.934	1.344	1.141	0.933	0.881	0.905	0.78	1.306	1.11	0.961	1.088	0.883	0.938	1009.4	839.1	834.3	1140.5	1151.1	943	1356.7	1152.2	941.9	889.3	914	787.6	1318.6	1120.2	969.6	1098.3	891	947.3
FALSE	High	[K].DFLPLYFGWFLTK.[K]	1xTMTpro [K13]; 1xTMTpro [N-Term]	4.85647e-06	1.05872e-05	1	1	2	P16330	P16330 [183-195]		0	2255.28	1.032	1.051	1.331	1.369	0.968	1.561	1.535	1.197	1.159	1.089	0.955	1.255	1.076	1.019	1.127	0.994	1.127	15.7	16.2	16.5	20.9	21.5	15.2	24.5	24.1	18.8	18.2	17.1	15	19.7	16.9	16	17.7	15.6	17.7
FALSE	High	[K].AAGAEEYAQQEVVK.[R]	1xDeamidated [Q10]; 1xTMTpro [K14]; 1xTMTpro [N-Term]	1.20783e-08	1.05872e-05	1	1	1	P16330	P16330 [261-274]		0	2102.13	0.938	1.139	1.488	1.396	1.309	1.732	1.795	1.556	1.359	1.071	1.195	1.668	1.357	1.237	1.448	1.031	1.16	48.2	45.2	54.9	71.7	67.3	63.1	83.5	86.5	75	65.5	51.6	57.6	80.4	65.4	59.6	69.8	49.7	55.9
FALSE	High	[K].AAGAEEYAQQEVVK.[R]	1xTMTpro [K14]; 1xTMTpro [N-Term]	3.89995e-10	1.05872e-05	1	1	4	P16330	P16330 [261-274]		0	2101.14	0.89	0.928	1.221	1.284	1.085	1.447	1.22	1.11	0.986	1.028	0.899	1.352	1.225	1.052	1.217	0.997	1.054	526.5	468.6	488.5	643.1	676	571.4	761.8	642.1	584.4	518.9	541	473.4	712	644.7	553.7	640.8	524.8	555.1
FALSE	High	[K].GGSQGEAVGELPR.[G]	1xTMTpro [N-Term]	5.20009e-09	1.05872e-05	1	1	4	P16330	P16330 [356-368]		0	1560.83	0.847	0.807	1.227	1.3	1.017	1.384	1.154	1.019	0.852	0.911	0.815	1.372	1.169	1.014	1.155	0.941	1.021	687.5	582.3	554.6	843.9	893.7	699.3	951.3	793.7	700.7	585.9	626.3	560.6	943.4	803.5	696.9	794.4	647	701.6
FALSE	High	[K].PSASEGLPPGSR.[A]	1xTMTpro [N-Term]	0.000182323	4.26226e-05	1	1	1	P16330	P16330 [316-327]		0	1458.79	0.897	0.971	1.34	1.256	1.076	1.44	1.084	1.237	1.027	1.047	0.916	1.425	1.33	1.087	1.315	1.029	1.125	119.2	106.9	115.7	159.7	149.7	128.3	171.6	129.2	147.4	122.4	124.8	109.2	169.9	158.5	129.6	156.8	122.6	134.1
FALSE	High	[R].LDEDLAGYCR.[R]	1xCarbamidomethyl [C9]; 1xTMTpro [N-Term]	0.000166879	4.26226e-05	1	1	1	P16330	P16330 [103-112]		0	1515.74	0.897	1.008	1.21	1.31	1.134	1.313	1.197	1.15	1.038	1.078	1.072	1.305	1.371	1.102	1.107	1.058	1.147	213.6	191.7	215.4	258.4	279.8	242.2	280.4	255.7	245.6	221.8	230.2	229	278.7	292.9	235.3	236.5	225.9	244.9
FALSE	High	[R].HFISGDEPK.[E]	1xTMTpro [K9]; 1xTMTpro [N-Term]	0.000250748	4.26226e-05	1	1	4	P16330	P16330 [224-232]		0	1637.91	0.928	0.973	1.195	1.2	1.082	1.358	1.155	1.061	1.009	1.021	0.95	1.251	1.23	1.084	1.194	0.982	1.03	746.1	692.2	726.2	891.4	895.2	807.6	1013.1	861.6	791.3	752.6	761.8	709	933	917.8	809.1	890.5	732.3	768.4
FALSE	High	[K].LELVSYFGK.[R]	1xTMTpro [K9]; 1xTMTpro [N-Term]	0.000745712	6.48177e-05	1	1	5	P16330	P16330 [235-243]		0	1663.99	0.891	0.886	1.197	1.255	1.011	1.387	1.12	1.005	0.928	0.918	0.821	1.379	1.212	0.989	1.225	0.917	1.005	1114.5	993.1	987.7	1334.3	1399	1126.8	1546.3	1247.7	1119.9	1034.3	1023.3	914.5	1536.7	1351	1102.2	1365.6	1021.7	1120.4
FALSE	High	[K].YHDGTK.[M]	1xTMTpro [K6]; 1xTMTpro [N-Term]	0.00113159	6.48177e-05	1	1	1	P16330	P16330 [74-79]		0	1328.75	0.862	0.828	1.36	1.528	1.16	1.607	1.348	1.199	1.017	1.002	0.931	1.512	1.396	1.168	1.404	1.016	1.133	103.4	89.1	85.6	140.6	158	119.9	166.2	139.4	124	105.2	103.6	96.3	156.3	144.3	120.8	145.2	105.1	117.2
FALSE	High	[K].LSISALFVTPK.[T]	1xTMTpro [K11]; 1xTMTpro [N-Term]	0.00164262	6.48177e-05	1	1	1	P16330	P16330 [283-293]		0	1784.12	0.923	0.804	1.327	1.361	1.195	1.599	1.29	1.141	0.903	0.974	0.818	1.518	1.293	1.055	1.357	1.048	1.001	89.8	82.9	72.2	119.2	122.2	107.3	143.6	115.8	102.5	81.1	87.5	73.5	136.3	116.1	94.7	121.9	94.1	89.9
FALSE	High	[R].ADFSEAYK.[R]	1xTMTpro [K8]; 1xTMTpro [N-Term]	0.00752796	0.000470809	1	1	2	P16330	P16330 [94-101]		0	1538.83	0.853	0.965	1.138	1.072	0.99	1.208	1.096	1.08	0.927	1.018	0.928	1.153	1.171	0.981	1.082	0.994	1.005	510.8	435.5	493.1	581.1	547.4	505.9	617.2	559.8	551.5	473.5	519.9	473.8	588.8	598.3	500.9	552.6	507.9	513.3
FALSE	High	[R].LDCAQLK.[E]	1xCarbamidomethyl [C3]; 1xTMTpro [K7]; 1xTMTpro [N-Term]	0.0132662	0.000956496	1	1	2	P16330	P16330 [155-161]		0	1455.85	0.911	0.845	1.121	1.195	0.969	1.36	1.054	0.925	0.866	0.876	0.795	1.261	1.078	0.929	1.019	0.93	0.86	1091.4	994	922.3	1223	1303.8	1057.1	1484.6	1150.8	1009.5	945.5	955.6	867.5	1376.8	1176.7	1013.8	1111.6	1015.2	938.3
FALSE	High	[K].NQWQLSADDLK.[K]	1xDeamidated [Q2]; 1xTMTpro [K11]; 1xTMTpro [N-Term]	0.0133773	0.000980511	1	1	1	P16330	P16330 [164-174]		0	1927.04	0.988	1.18	1.152	1.08	1.109	1.261	1.115	1.137	0.88	1.037	1.087	1.209	1.237	1.007	1.084	1.146	1.147	193	190.7	227.8	222.3	208.5	214	243.3	215.2	219.4	169.8	200.1	209.7	233.4	238.7	194.3	209.2	221.2	221.3
FALSE	High	[K].MVSADAYK.[I]	1xTMTpro [K8]; 1xTMTpro [N-Term]	0.0139459	0.00111125	1	1	1	P16330	P16330 [80-87]		0	1492.83	0.888	0.865	1.22	1.339	1.007	1.43	1.149	0.982	0.864	0.967	0.809	1.355	1.14	0.949	1.214	0.887	0.962	390.4	346.6	337.7	476.3	522.6	393	558.2	448.6	383.2	337.2	377.7	315.8	528.9	444.9	370.4	473.9	346.3	375.6
FALSE	High	[R].GLPGSGK.[TS]	1xTMTpro [K7]; 1xTMTpro [N-Term]	0.0345392	0.00267227	2	4	1	Q9R0I7; P16330	Q9R0I7 [1081-1087]; P16330 [57-63]		0	1223.76	0.899	0.882	1.261	1.316	0.996	1.473	1.071	1.023	0.838	0.971	0.813	1.338	1.162	1.056	1.326	0.868	1.024	217.7	195.7	192	274.6	286.5	216.8	320.6	233.1	222.8	182.4	211.4	177	291.3	253	229.8	288.6	189	223	Shared
High	Master Protein	Q9CQ62	2,4-dienoyl-CoA reductase [(3E)-enoyl-CoA-producing], mitochondrial OS=Mus musculus OX=10090 GN=Decr1 PE=1 SV=1	0	72.938	48	12	31	12	335	36.2	8.95	106.35	12	0	1.021	1.16	1.161	1.103	1.135	1.218	1.145	1.131	0.997	1.076	1.076	1.16	1.251	1.111	1.062	0.994	1.053	5552.9	5667.8	6441.2	6448.9	6122.8	6300.2	6764.3	6359.2	6279.4	5538.9	5973.9	5974.4	6439.9	6945.8	6172	5899.1	5521.9
Checked	Confidence	Annotated Sequence	Modifications	Qvality PEP	Qvality q-value	# Protein Groups	# Proteins	# PSMs	Master Protein Accessions	Positions in Master Proteins	Modifications in Master Proteins	# Missed Cleavages	Theo. MH+ [Da]	Abundance Ratio: (F1, 127N) / (F1, 126)	Abundance Ratio: (F1, 127C) / (F1, 126)	Abundance Ratio: (F1, 128N) / (F1, 126)	Abundance Ratio: (F1, 128C) / (F1, 126)	Abundance Ratio: (F1, 129N) / (F1, 126)	Abundance Ratio: (F1, 129C) / (F1, 126)	Abundance Ratio: (F1, 130N) / (F1, 126)	Abundance Ratio: (F1, 130C) / (F1, 126)	Abundance Ratio: (F1, 131N) / (F1, 126)	Abundance Ratio: (F1, 131C) / (F1, 126)	Abundance Ratio: (F1, 132N) / (F1, 126)	Abundance Ratio: (F1, 132C) / (F1, 126)	Abundance Ratio: (F1, 133N) / (F1, 126)	Abundance Ratio: (F1, 133C) / (F1, 126)	Abundance Ratio: (F1, 134N) / (F1, 126)	Abundance Ratio: (F1, 134C) / (F1, 126)	Abundance Ratio: (F1, 135N) / (F1, 126)	Abundances (Grouped): F1, 126	Abundances (Grouped): F1, 127N	Abundances (Grouped): F1, 127C	Abundances (Grouped): F1, 128N	Abundances (Grouped): F1, 128C	Abundances (Grouped): F1, 129N	Abundances (Grouped): F1, 129C	Abundances (Grouped): F1, 130N	Abundances (Grouped): F1, 130C	Abundances (Grouped): F1, 131N	Abundances (Grouped): F1, 131C	Abundances (Grouped): F1, 132N	Abundances (Grouped): F1, 132C	Abundances (Grouped): F1, 133N	Abundances (Grouped): F1, 133C	Abundances (Grouped): F1, 134N	Abundances (Grouped): F1, 134C	Abundances (Grouped): F1, 135N	Quan Info
FALSE	High	[K].PMLPPDAFQGK.[V]	1xTMTpro [K11]; 1xTMTpro [N-Term]	3.63626e-05	1.05872e-05	1	1	1	Q9CQ62	Q9CQ62 [50-60]		0	1809.02	0.991	1.244	1.233	1.23	1.212	1.278	1.116	1.217	1.051	1.178	1.191	1.233	1.381	1.201	1.247	0.965	1.055	203.1	201.3	252.6	250.5	249.8	246.1	259.5	226.6	247.2	213.4	239.2	241.9	250.4	280.4	243.9	253.3	195.9	214.2
FALSE	High	[R].LGTMEELANLATFLCSDYASWINGAVIR.[F]	1xCarbamidomethyl [C15]; 1xDeamidated [N23]; 1xOxidation [M4]; 1xTMTpro [N-Term]	2.04089e-10	1.05872e-05	1	1	1	Q9CQ62	Q9CQ62 [271-298]		0	3436.71	1.378	1.683	1.915	1.341	1.61	1.902	1.695	1.512	1.317	1.232	1.476	1.146	1.732	1.707	1.488	1.659	1.61	8.2	11.3	13.8	15.7	11	13.2	15.6	13.9	12.4	10.8	10.1	12.1	9.4	14.2	14	12.2	13.6	13.2
FALSE	High	[K].VAGHPDVVINNAAGNFISPSER.[L]	1xTMTpro [N-Term]	5.46332e-10	1.05872e-05	1	1	1	Q9CQ62	Q9CQ62 [134-155]		0	2568.35	0.954	1.071	1.077	1.127	1.116	1.267	1.053	1.1	0.953	1.106	1.012	1.155	1.142	1.033	1.033	0.979	1.012	314.5	300.1	336.8	338.6	354.4	351.1	398.5	331.1	346	299.8	347.8	318.4	363.2	359.2	324.8	324.9	307.8	318.2
FALSE	High	[K].ATAEEISSK.[T]	1xTMTpro [K9]; 1xTMTpro [N-Term]	2.64258e-05	1.05872e-05	1	1	6	Q9CQ62	Q9CQ62 [98-106]		0	1543.88	1.055	1.21	1.234	1.116	1.155	1.218	1.174	1.139	1.011	1.12	1.112	1.215	1.259	1.146	1.088	1.043	1.089	1189.4	1255.4	1438.9	1467.2	1327.7	1374.3	1448.5	1396.7	1354.7	1202.4	1332.6	1322.5	1445.7	1497	1362.9	1293.6	1241	1295.4
FALSE	High	[R].FDGGEEVFLSGEFNSLK.[K]	1xTMTpro [K17]; 1xTMTpro [N-Term]	4.7348e-08	1.05872e-05	1	1	3	Q9CQ62	Q9CQ62 [299-315]		0	2483.29	1.06	1.171	1.221	1.166	1.244	1.262	1.239	1.231	1.065	1.064	1.062	1.211	1.317	1.181	1.163	1.072	1.142	358	379.6	419.3	437	417.6	445.3	451.8	443.7	440.8	381.4	381	380.2	433.6	471.4	422.7	416.2	383.8	408.8
FALSE	High	[K].AMTTFLSTLGAQCVIASR.[N]	1xCarbamidomethyl [C13]; 1xTMTpro [N-Term]	3.06567e-08	1.05872e-05	1	1	2	Q9CQ62	Q9CQ62 [74-91]		0	2231.18	0.925	0.996	1.083	1.047	1.056	1.23	1.183	1.064	0.942	1.005	1.019	1.202	1.205	1.052	1.073	1.02	1.097	191.5	177.2	190.8	207.4	200.5	202.3	235.5	226.5	203.7	180.3	192.4	195.1	230.1	230.8	201.4	205.4	195.3	210
FALSE	High	[K].AMTTFLSTLGAQCVIASR.[N]	1xCarbamidomethyl [C13]; 1xOxidation [M2]; 1xTMTpro [N-Term]	9.27968e-06	1.05872e-05	1	1	1	Q9CQ62	Q9CQ62 [74-91]		0	2247.18	0.903	1.03	1.075	1.016	1.117	1.27	1.155	1.073	1.074	1.03	1.051	1.126	1.326	1.058	1.202	1.056	1.043	92.9	83.9	95.7	99.9	94.4	103.8	118	107.3	99.7	99.8	95.7	97.6	104.6	123.2	98.3	111.7	98.1	96.9
FALSE	High	[K].EEWDIIEGLIR.[K]	1xTMTpro [N-Term]	1.01927e-06	1.05872e-05	1	1	2	Q9CQ62	Q9CQ62 [320-330]		0	1676.92	1.187	1.313	1.268	1.153	1.245	1.29	1.196	1.287	0.985	1.124	1.144	1.213	1.443	1.273	1.137	1.048	1.175	240.6	285.7	315.8	305.1	277.5	299.6	310.4	287.8	309.7	237	270.4	275.3	291.8	347.1	306.3	273.5	252.1	282.6
FALSE	High	[K].VAFITGGGTGLGK.[A]	1xTMTpro [K13]; 1xTMTpro [N-Term]	0.000175981	4.26226e-05	1	1	3	Q9CQ62	Q9CQ62 [61-73]		0	1786.07	1.034	1.101	1.124	1.054	1.104	1.25	1.128	1.095	1.004	1.022	1.006	1.183	1.258	1.073	1.204	0.944	1.032	612.4	633.5	674.3	688.5	645.3	675.9	765.5	690.8	670.8	614.8	626	615.8	724.4	770.2	657	737.1	578.3	631.7
FALSE	High	[K].SGVEAMNK.[S]	1xTMTpro [K8]; 1xTMTpro [N-Term]	0.00403701	0.000290343	1	1	1	Q9CQ62	Q9CQ62 [215-222]		0	1443.81																																				No Quan Values
FALSE	High	[R].FNIIQPGPIK.[T]	1xTMTpro [K10]; 1xTMTpro [N-Term]	0.00528715	0.000377418	1	1	4	Q9CQ62	Q9CQ62 [235-244]		0	1735.08	0.98	1.17	1.099	1.068	1.104	1.084	1.086	1.063	0.961	1.014	1.051	1.024	1.152	1.037	0.894	0.9	0.991	954.4	935.2	1116.7	1048.8	1019.4	1053.5	1034.4	1036.9	1014.9	917	967.7	1002.9	977.6	1099.2	990.1	853.6	859.2	946.2
FALSE	High	[K].FFQPVLK.[P]	1xTMTpro [K7]; 1xTMTpro [N-Term]	0.0368569	0.00278487	1	1	3	Q9CQ62	Q9CQ62 [43-49]		0	1486.93	1	1.175	1.173	1.066	1.133	1.245	1.192	1.151	1.042	1.081	1.114	1.169	1.305	1.096	1.036	1.033	1.063	654.4	654.5	768.7	767.4	697.3	741.3	815	779.9	753.2	681.6	707.3	729.3	765	854.2	717.5	678.1	675.8	695.5
FALSE	High	[K].SGVEAMNK.[S]	1xOxidation [M6]; 1xTMTpro [K8]; 1xTMTpro [N-Term]	0.1072	0.00640861	1	1	1	Q9CQ62	Q9CQ62 [215-222]		0	1459.81	0.941	1.04	1.09	1.123	1.026	1.166	1.067	1.047	0.931	0.991	1.042	1.076	1.158	1.084	0.943	0.958	0.985	392.1	369	407.8	427.2	440.4	402.2	457.2	418.2	410.7	365.2	388.7	408.5	421.8	454.2	425	369.9	375.6	386.4
FALSE	High	[R].LGTMEELANLATFLCSDYASWINGAVIR.[F]	1xCarbamidomethyl [C15]; 1xOxidation [M4]; 1xTMTpro [N-Term]	0.114884	0.0069345	1	1	1	Q9CQ62	Q9CQ62 [271-298]		0	3435.72																																				No Quan Values
FALSE	High	[K].DAPQSK.[F]	1xTMTpro [K6]; 1xTMTpro [N-Term]	0.149315	0.00949857	1	1	1	Q9CQ62	Q9CQ62 [37-42]		0	1253.73	1.116	1.201	1.159	1.135	1.147	1.331	1.171	1.217	0.982	1.216	1.098	1.237	1.303	1.195	1.083	1.012	1.012	341.4	381.1	410	395.6	387.5	391.6	454.4	399.8	415.6	335.4	415	374.8	422.3	444.7	408.1	369.6	345.4	345.5
High	Master Protein	Q3TIU4	2',5'-phosphodiesterase 12 OS=Mus musculus OX=10090 GN=Pde12 PE=1 SV=2	0	68.233	29	10	14	10	608	67.5	6.92	72.9	10	0	0.919	1.067	1.119	1.153	1.071	1.256	1.174	1.158	0.976	1.016	1.002	1.172	1.224	1.098	1.119	1.039	1.123	1824.1	1676.4	1945.7	2041.5	2103.2	1953.5	2291.4	2141.4	2112.8	1780.9	1853.1	1828.2	2137.8	2232.9	2002.3	2041.2	1896.1
Checked	Confidence	Annotated Sequence	Modifications	Qvality PEP	Qvality q-value	# Protein Groups	# Proteins	# PSMs	Master Protein Accessions	Positions in Master Proteins	Modifications in Master Proteins	# Missed Cleavages	Theo. MH+ [Da]	Abundance Ratio: (F1, 127N) / (F1, 126)	Abundance Ratio: (F1, 127C) / (F1, 126)	Abundance Ratio: (F1, 128N) / (F1, 126)	Abundance Ratio: (F1, 128C) / (F1, 126)	Abundance Ratio: (F1, 129N) / (F1, 126)	Abundance Ratio: (F1, 129C) / (F1, 126)	Abundance Ratio: (F1, 130N) / (F1, 126)	Abundance Ratio: (F1, 130C) / (F1, 126)	Abundance Ratio: (F1, 131N) / (F1, 126)	Abundance Ratio: (F1, 131C) / (F1, 126)	Abundance Ratio: (F1, 132N) / (F1, 126)	Abundance Ratio: (F1, 132C) / (F1, 126)	Abundance Ratio: (F1, 133N) / (F1, 126)	Abundance Ratio: (F1, 133C) / (F1, 126)	Abundance Ratio: (F1, 134N) / (F1, 126)	Abundance Ratio: (F1, 134C) / (F1, 126)	Abundance Ratio: (F1, 135N) / (F1, 126)	Abundances (Grouped): F1, 126	Abundances (Grouped): F1, 127N	Abundances (Grouped): F1, 127C	Abundances (Grouped): F1, 128N	Abundances (Grouped): F1, 128C	Abundances (Grouped): F1, 129N	Abundances (Grouped): F1, 129C	Abundances (Grouped): F1, 130N	Abundances (Grouped): F1, 130C	Abundances (Grouped): F1, 131N	Abundances (Grouped): F1, 131C	Abundances (Grouped): F1, 132N	Abundances (Grouped): F1, 132C	Abundances (Grouped): F1, 133N	Abundances (Grouped): F1, 133C	Abundances (Grouped): F1, 134N	Abundances (Grouped): F1, 134C	Abundances (Grouped): F1, 135N	Quan Info
FALSE	High	[R].LLSQHDISFQEALK.[S]	1xTMTpro [K14]; 1xTMTpro [N-Term]	2.2164e-07	1.05872e-05	1	1	2	Q3TIU4	Q3TIU4 [392-405]		0	2237.28	0.943	1.037	1.157	1.16	1.09	1.267	1.204	1.174	0.96	1.053	0.965	1.191	1.198	1.101	1.136	1.042	1.095	556	524.3	576.3	643.3	645	606.3	704.2	669.3	652.5	533.5	585.2	536.3	662.4	665.9	612.4	631.5	579.5	608.7
FALSE	High	[R].LLSQHDISFQEALK.[S]	1xDeamidated [Q10]; 1xTMTpro [K14]; 1xTMTpro [N-Term]	1.01027e-06	1.05872e-05	1	1	1	Q3TIU4	Q3TIU4 [392-405]		0	2238.26	0.786	0.995	1.03	1.044	0.927	1.157	1.138	1.023	0.807	0.963	0.942	1.097	1.104	1.008	1.001	0.93	1.062	331.4	260.6	329.6	341.4	346	307.1	383.5	377	339	267.4	319.2	312.3	363.7	366	333.9	331.8	308.3	352
FALSE	High	[K].EVKPGAAEPGDSGPASSSHSSQPSAWIETGVDER.[V]	1xTMTpro [K3]; 1xTMTpro [N-Term]	6.00019e-11	1.05872e-05	1	1	1	Q3TIU4	Q3TIU4 [199-232]		1	4030.99	1.079	1.155	1.188	1.39	1.208	1.28	1.141	1.402	1.079	1.054	0.925	1.406	1.849	1.452	1.674	1.224	1.372	68.2	73.6	78.8	81	94.8	82.4	87.3	77.8	95.6	73.6	71.9	63.1	95.9	126.1	99	114.2	83.5	93.6
FALSE	High	[R].AHSSGGAACEATGPEPVATCEPVVK.[L]	2xCarbamidomethyl [C9; C20]; 1xTMTpro [K25]; 1xTMTpro [N-Term]	1.78398e-15	1.05872e-05	1	1	1	Q3TIU4	Q3TIU4 [99-123]		0	3090.55	0.82	1.032	1.051	1.238	1.194	1.243	1.177	1.226	1.044	0.934	0.874	1.146	1.335	1.092	1.09	1.022	1.172	41.2	33.8	42.5	43.3	51	49.2	51.2	48.5	50.5	43	38.5	36	47.2	55	45	44.9	42.1	48.3
FALSE	High	[R].ELESLCPVEAGPGTCTFDHR.[H]	2xCarbamidomethyl [C6; C15]; 1xTMTpro [N-Term]	2.12527e-11	1.05872e-05	1	1	2	Q3TIU4	Q3TIU4 [262-281]		0	2579.22	0.847	1.006	1.187	1.102	1.142	1.254	1.285	1.245	1.029	0.999	1.035	1.173	1.26	1.037	1.012	1.025	1.139	113.6	96.2	114.3	134.8	125.2	129.7	142.5	146	141.4	116.9	113.5	117.6	133.3	143.1	117.8	115	116.4	129.4
FALSE	High	[R].AVFSDSLVPALEAFGLEGVFR.[I]	1xTMTpro [N-Term]	6.17844e-08	1.05872e-05	1	1	2	Q3TIU4	Q3TIU4 [354-374]		0	2528.37	1.057	1.085	1.057	1.063	1.111	1.123	1.142	1.259	1.016	0.883	0.87	1.155	1.127	1.218	1.196	1.092	0.959	31.6	33.4	34.3	33.4	33.6	35.1	35.5	36.1	39.8	32.1	27.9	27.5	36.5	35.6	38.5	37.8	34.5	30.3
FALSE	High	[R].VYTPCNADIGLR.[L]	1xCarbamidomethyl [C5]; 1xTMTpro [N-Term]	0.000197441	4.26226e-05	1	1	1	Q3TIU4	Q3TIU4 [233-244]		0	1682.89	1.009	1.166	1.06	1.231	1.066	1.31	1.039	1.136	1.049	1.04	1.175	1.129	1.231	1.044	1.087	1.077	1.145	210.7	212.6	245.7	223.3	259.3	224.7	276	218.9	239.4	221.1	219.1	247.5	237.9	259.3	219.9	229.1	226.9	241.2
FALSE	High	[R].TVSYNILADTYAQTEFSR.[T]	1xDeamidated [N5]; 1xTMTpro [N-Term]	0.0015032	6.48177e-05	1	1	1	Q3TIU4	Q3TIU4 [296-313]		0	2384.19	1.03	1.134	1.154	1.19	1.006	1.224	1.185	1.14	0.989	1.013	1.005	1.221	1.234	1.09	1.092	1.029	1.142	152.8	157.4	173.2	176.4	181.9	153.7	187	181	174.2	151.1	154.8	153.5	186.6	188.5	166.6	166.8	157.2	174.5
FALSE	High	[R].NPPTFTELQLPR.[Y]	1xDeamidated [Q9]; 1xTMTpro [N-Term]	0.00154374	6.48177e-05	1	1	1	Q3TIU4	Q3TIU4 [159-170]		0	1717.94	0.903	1.116	1.167	1.11	1.136	1.365	1.235	1.177	1.073	0.996	1.025	1.178	1.204	1.153	1.185	1.073	1.213	198.9	179.7	222	232.2	220.8	226	271.5	245.7	234.2	213.5	198.1	203.8	234.3	239.4	229.4	235.7	213.4	241.2
FALSE	High	[K].LALNPLAQEK.[V]	1xTMTpro [K10]; 1xTMTpro [N-Term]	0.00472279	0.000326843	1	1	1	Q3TIU4	Q3TIU4 [417-426]		0	1705.05	0.876	1.078	1.106	1.216	1.164	1.276	1.179	1.221	1.075	1.043	1.091	1.17	1.287	1.168	1.123	1.122	1.086	119.7	104.8	129	132.4	145.6	139.3	152.7	141.1	146.2	128.7	124.9	130.6	140	154	139.8	134.4	134.3	130
FALSE	High	[R].LHCTPGNGQR.[F]	1xCarbamidomethyl [C3]; 1xDeamidated [N7]; 1xTMTpro [N-Term]	0.0186174	0.00159653	1	1	1	Q3TIU4	Q3TIU4 [247-256]		0	1444.73																																				No Quan Values
High	Master Protein	Q05921	2-5A-dependent ribonuclease OS=Mus musculus OX=10090 GN=Rnasel PE=1 SV=2	0	6.356	4	3	4	3	735	83.2	6.55	4.2	3	0	0.852	1.011	1.023	1.091	0.988	1.272	1.054	1.105	0.945	0.941	0.909	1.151	1.166	0.977	1.016	0.955	0.975	784.9	668.9	793.7	802.8	856	775.5	998.7	827.5	867	741.7	738.8	713.5	903.3	915.2	767.1	797.5	749.2
Checked	Confidence	Annotated Sequence	Modifications	Qvality PEP	Qvality q-value	# Protein Groups	# Proteins	# PSMs	Master Protein Accessions	Positions in Master Proteins	Modifications in Master Proteins	# Missed Cleavages	Theo. MH+ [Da]	Abundance Ratio: (F1, 127N) / (F1, 126)	Abundance Ratio: (F1, 127C) / (F1, 126)	Abundance Ratio: (F1, 128N) / (F1, 126)	Abundance Ratio: (F1, 128C) / (F1, 126)	Abundance Ratio: (F1, 129N) / (F1, 126)	Abundance Ratio: (F1, 129C) / (F1, 126)	Abundance Ratio: (F1, 130N) / (F1, 126)	Abundance Ratio: (F1, 130C) / (F1, 126)	Abundance Ratio: (F1, 131N) / (F1, 126)	Abundance Ratio: (F1, 131C) / (F1, 126)	Abundance Ratio: (F1, 132N) / (F1, 126)	Abundance Ratio: (F1, 132C) / (F1, 126)	Abundance Ratio: (F1, 133N) / (F1, 126)	Abundance Ratio: (F1, 133C) / (F1, 126)	Abundance Ratio: (F1, 134N) / (F1, 126)	Abundance Ratio: (F1, 134C) / (F1, 126)	Abundance Ratio: (F1, 135N) / (F1, 126)	Abundances (Grouped): F1, 126	Abundances (Grouped): F1, 127N	Abundances (Grouped): F1, 127C	Abundances (Grouped): F1, 128N	Abundances (Grouped): F1, 128C	Abundances (Grouped): F1, 129N	Abundances (Grouped): F1, 129C	Abundances (Grouped): F1, 130N	Abundances (Grouped): F1, 130C	Abundances (Grouped): F1, 131N	Abundances (Grouped): F1, 131C	Abundances (Grouped): F1, 132N	Abundances (Grouped): F1, 132C	Abundances (Grouped): F1, 133N	Abundances (Grouped): F1, 133C	Abundances (Grouped): F1, 134N	Abundances (Grouped): F1, 134C	Abundances (Grouped): F1, 135N	Quan Info
FALSE	High	[R].VDIVNLLLSHGADPHR.[R]	1xTMTpro [N-Term]	0.00123661	6.48177e-05	1	1	1	Q05921	Q05921 [72-87]		0	2060.16	0.919	1.111	1.08	1.205	0.903	1.113	0.989	1.203	0.949	1.104	0.889	1.171	1.163	1.249	1.012	1.002	0.89	56.6	52	62.9	61.1	68.2	51.1	63	56	68.1	53.7	62.5	50.3	66.3	65.8	70.7	57.3	56.7	50.4
FALSE	High	[R].EGINIDAR.[D]	1xTMTpro [N-Term]	0.0132662	0.000956496	1	1	2	Q05921	Q05921 [262-269]		0	1191.67	0.862	1.028	1.031	1.089	0.987	1.328	1.116	1.132	0.962	0.93	0.925	1.098	1.154	0.99	1.03	0.987	0.999	499.1	430	513.1	514.8	543.7	492.8	663	557.2	565	480.3	464	461.8	547.9	576.1	494	514.1	492.6	498.6
FALSE	High	[R].NHDYHLVK.[L]	1xTMTpro [K8]; 1xTMTpro [N-Term]	0.153736	0.00969518	1	1	1	Q05921	Q05921 [310-317]		0	1633.93	0.815	0.95	0.99	1.065	1.01	1.19	0.935	1.021	0.906	0.926	0.879	1.261	1.192	0.883	0.986	0.872	0.942	229.2	186.9	217.7	226.9	244.1	231.6	272.7	214.3	233.9	207.7	212.3	201.4	289.1	273.3	202.4	226.1	199.9	216
High	Master Protein	Q3TXS7	26S proteasome non-ATPase regulatory subunit 1 OS=Mus musculus OX=10090 GN=Psmd1 PE=1 SV=1	0	509.678	66	50	165	50	953	105.7	5.39	656.79	50	0	0.947	1.064	1.154	1.163	1.153	1.33	1.18	1.193	0.999	1.017	0.995	1.23	1.245	1.137	1.179	1.048	1.137	21148.5	20036.2	22492.9	24413.3	24593.1	24385.8	28132.5	24946.4	25227.5	21129.6	21502.1	21040.1	26013.3	26332.1	24051.8	24943.5	22156.5
Checked	Confidence	Annotated Sequence	Modifications	Qvality PEP	Qvality q-value	# Protein Groups	# Proteins	# PSMs	Master Protein Accessions	Positions in Master Proteins	Modifications in Master Proteins	# Missed Cleavages	Theo. MH+ [Da]	Abundance Ratio: (F1, 127N) / (F1, 126)	Abundance Ratio: (F1, 127C) / (F1, 126)	Abundance Ratio: (F1, 128N) / (F1, 126)	Abundance Ratio: (F1, 128C) / (F1, 126)	Abundance Ratio: (F1, 129N) / (F1, 126)	Abundance Ratio: (F1, 129C) / (F1, 126)	Abundance Ratio: (F1, 130N) / (F1, 126)	Abundance Ratio: (F1, 130C) / (F1, 126)	Abundance Ratio: (F1, 131N) / (F1, 126)	Abundance Ratio: (F1, 131C) / (F1, 126)	Abundance Ratio: (F1, 132N) / (F1, 126)	Abundance Ratio: (F1, 132C) / (F1, 126)	Abundance Ratio: (F1, 133N) / (F1, 126)	Abundance Ratio: (F1, 133C) / (F1, 126)	Abundance Ratio: (F1, 134N) / (F1, 126)	Abundance Ratio: (F1, 134C) / (F1, 126)	Abundance Ratio: (F1, 135N) / (F1, 126)	Abundances (Grouped): F1, 126	Abundances (Grouped): F1, 127N	Abundances (Grouped): F1, 127C	Abundances (Grouped): F1, 128N	Abundances (Grouped): F1, 128C	Abundances (Grouped): F1, 129N	Abundances (Grouped): F1, 129C	Abundances (Grouped): F1, 130N	Abundances (Grouped): F1, 130C	Abundances (Grouped): F1, 131N	Abundances (Grouped): F1, 131C	Abundances (Grouped): F1, 132N	Abundances (Grouped): F1, 132C	Abundances (Grouped): F1, 133N	Abundances (Grouped): F1, 133C	Abundances (Grouped): F1, 134N	Abundances (Grouped): F1, 134C	Abundances (Grouped): F1, 135N	Quan Info
FALSE	High	[R].MEEADALIESLCR.[D]	1xCarbamidomethyl [C12]; 1xTMTpro [N-Term]	7.34082e-07	1.05872e-05	1	1	1	Q3TXS7	Q3TXS7 [560-572]		0	1840.91	0.938	1.212	1.262	1.226	1.221	1.503	1.306	1.201	1.004	1.124	1.044	1.284	1.311	1.091	1.158	1.112	1.141	297.5	279.1	360.6	375.3	364.8	363.3	447.1	388.6	357.4	298.8	334.4	310.7	382	390.1	324.6	344.5	330.7	339.4
FALSE	High	[R].NNNTDLMILK.[N]	1xTMTpro [K10]; 1xTMTpro [N-Term]	1.25459e-05	1.05872e-05	1	1	2	Q3TXS7	Q3TXS7 [345-354]		0	1784.02	0.937	1.112	1.165	1.211	1.104	1.329	1.213	1.172	0.937	1.073	0.982	1.136	1.113	1.107	1.08	1.056	1.152	422.6	395.9	469.9	492.4	511.7	466.7	561.7	512.5	495.3	395.8	453.6	415.1	479.9	470.4	467.7	456.6	446.4	486.9
FALSE	High	[K].PDFINVCQCLIFLDDPQAVSDILEK.[L]	2xCarbamidomethyl [C7; C9]; 1xDeamidated [Q17]; 1xTMTpro [K25]; 1xTMTpro [N-Term]	6.5162e-08	1.05872e-05	1	1	1	Q3TXS7	Q3TXS7 [211-235]		0	3558.84																																				No Quan Values
FALSE	High	[K].PDFINVCQCLIFLDDPQAVSDILEK.[L]	2xCarbamidomethyl [C7; C9]; 1xTMTpro [K25]; 1xTMTpro [N-Term]	1.53834e-12	1.05872e-05	1	1	2	Q3TXS7	Q3TXS7 [211-235]		0	3557.85	1.137	1.233	1.548	1.422	1.42	1.637	1.591	1.721	1.002	1.299	1.167	1.678	1.546	1.146	1.55	1.263	1.374	43.8	49.8	54	67.8	62.3	62.2	71.7	69.7	75.4	43.9	56.9	51.1	73.5	67.7	50.2	67.9	55.3	60.2
FALSE	High	[K].NAQAIEDMVGYAQETQHEK.[I]	1xTMTpro [K19]	3.22932e-06	1.05872e-05	1	1	1	Q3TXS7	Q3TXS7 [525-543]		0	2466.19	1.113	1.081	1.131	1.218	1.122	1.326	1.218	1.289	1.159	1.241	1.094	1.237	1.369	1.093	1.255	1.113	1.195	124.4	138.5	134.5	140.7	151.5	139.6	165	151.5	160.3	144.2	154.4	136.1	153.9	170.3	136	156.1	138.5	148.6
FALSE	High	[K].NAQAIEDMVGYAQETQHEK.[I]	1xTMTpro [K19]; 1xTMTpro [N-Term]	1.17125e-16	1.05872e-05	1	1	1	Q3TXS7	Q3TXS7 [525-543]		0	2770.4	0.939	1.063	1.184	1.145	1.222	1.313	1.256	1.199	1.16	1.058	1.068	1.21	1.174	1.137	1.255	1.131	1.22	315.5	296.1	335.4	373.5	361.1	385.4	414.3	396.2	378.2	366	333.9	337	381.6	370.4	358.6	396	356.9	384.9
FALSE	High	[-].MITSAAGIISLLDEEEPQLK.[E]	1xAcetyl [N-Term]; 1xTMTpro [K20]	7.47222e-07	1.05872e-05	1	1	8	Q3TXS7	Q3TXS7 [1-20]	Q3TXS7 1xAcetyl [N-Term]	0	2504.35	1.02	1.092	1.225	1.217	1.207	1.365	1.309	1.327	0.943	0.995	0.992	1.231	1.369	1.187	1.222	1.041	1.316	146.1	149	159.5	179	177.8	176.4	199.4	191.3	193.9	137.7	145.4	144.9	179.8	200	173.4	178.6	152.1	192.2
FALSE	High	[-].MITSAAGIISLLDEEEPQLK.[E]	1xAcetyl [N-Term]; 1xDeamidated [Q18]; 1xTMTpro [K20]	8.49203e-06	1.05872e-05	1	1	2	Q3TXS7	Q3TXS7 [1-20]	Q3TXS7 1xAcetyl [N-Term]	0	2505.33	0.976	0.805	1.183	1.329	1.232	1.378	1.524	1.061	1.195	1.537	1.366	1.427	1.5	1.317	1.11	1.098	1.598	8.2	8	6.6	9.7	10.9	10.1	11.3	12.5	8.7	9.8	12.6	11.2	11.7	12.3	10.8	9.1	9	13.1
FALSE	High	[-].MITSAAGIISLLDEEEPQLK.[E]	1xTMTpro [K20]; 1xTMTpro [N-Term]	5.61066e-10	1.05872e-05	1	1	4	Q3TXS7	Q3TXS7 [1-20]		0	2766.55	1.069	1.201	1.227	1.252	1.256	1.392	1.24	1.264	1.019	1.161	1.119	1.263	1.363	1.207	1.311	1.106	1.213	322.9	345.3	387.9	396.3	404.2	405.6	449.5	400.5	408	329.1	374.9	361.3	407.9	440.2	389.9	423.2	357.1	391.7
FALSE	High	[-].MITSAAGIISLLDEEEPQLK.[E]	1xDeamidated [Q18]; 1xTMTpro [K20]; 1xTMTpro [N-Term]	2.09094e-06	1.05872e-05	1	1	2	Q3TXS7	Q3TXS7 [1-20]		0	2767.53																																				No Quan Values
FALSE	High	[R].HGGSLGLGLAAMGTAR.[Q]	1xTMTpro [N-Term]	8.03132e-09	1.05872e-05	1	1	1	Q3TXS7	Q3TXS7 [475-490]		0	1772.98	0.718	1.074	1.106	1.295	1.141	1.22	1.245	0.896	1.25	1.01	1.292	1.255	1.151	1.215	1.213	1.205	1.045	40.4	29	43.4	44.7	52.3	46.1	49.3	50.3	36.2	50.5	40.8	52.2	50.7	46.5	49.1	49	48.7	42.2
FALSE	High	[R].LLHVAVSDVNDDVR.[R]	1xTMTpro [N-Term]	4.26171e-10	1.05872e-05	1	1	3	Q3TXS7	Q3TXS7 [602-615]		0	1856.02	0.912	1.062	1.16	1.116	1.168	1.335	1.22	1.263	1.019	1.062	1.04	1.203	1.237	1.193	1.11	1.012	1.191	508.6	463.6	540.3	589.9	567.7	594.1	679	620.4	642.5	518.3	540.2	528.9	611.6	628.9	606.6	564.5	514.8	605.8
FALSE	High	[R].LLHVAVSDVNDDVRR.[A]	1xTMTpro [N-Term]	6.39354e-06	1.05872e-05	1	1	1	Q3TXS7	Q3TXS7 [602-616]		1	2012.12	1.262	1.461	1.304	1.3	1.424	1.595	1.511	1.499	1.122	1.349	1.286	1.496	1.667	1.218	1.66	1.403	1.504	42.7	53.9	62.4	55.7	55.5	60.8	68.1	64.5	64	47.9	57.6	54.9	63.9	71.2	52	70.9	59.9	64.2
FALSE	High	[K].LNAVVNDFWAEISESVDK.[I]	1xTMTpro [K18]; 1xTMTpro [N-Term]	7.34955e-09	1.05872e-05	1	1	7	Q3TXS7	Q3TXS7 [27-44]		0	2644.41	0.934	1.095	1.235	1.276	1.289	1.46	1.34	1.237	1.065	1.14	1.15	1.262	1.369	1.179	1.158	1.153	1.293	347.8	324.9	380.9	429.5	443.8	448.3	507.7	465.9	430.3	370.5	396.4	399.9	438.8	476.2	409.9	402.6	401.1	449.6
FALSE	High	[K].LNAVVNDFWAEISESVDK.[I]	2xDeamidated [N2; N6]; 1xTMTpro [K18]; 1xTMTpro [N-Term]	5.26007e-06	1.05872e-05	1	1	4	Q3TXS7	Q3TXS7 [27-44]		0	2646.38	1.236	1.238	1.122	1.092	1.244	1.35	1.077	1.336	0.939	0.976	1.061	1.236	1.523	1.163	1.444	1.035	1.193	49.1	60.7	60.8	55.1	53.6	61.1	66.3	52.9	65.6	46.1	47.9	52.1	60.7	74.8	57.1	70.9	50.8	58.6
FALSE	High	[K].LNAVVNDFWAEISESVDKIEVLYEDEGFR.[S]	1xTMTpro [K18]; 1xTMTpro [N-Term]	2.50566e-05	1.05872e-05	1	1	1	Q3TXS7	Q3TXS7 [27-55]		1	3995.06																																				No Quan Values
FALSE	High	[K].LNAVVNDFWAEISESVDK.[I]	1xDeamidated [N]; 1xTMTpro [K18]; 1xTMTpro [N-Term]	2.07497e-08	1.05872e-05	1	1	10	Q3TXS7	Q3TXS7 [27-44]		0	2645.4	1.074	1.113	1.164	1.153	1.235	1.416	1.199	1.197	1.025	1.068	1.012	1.279	1.472	1.203	1.38	1.166	1.284	249.6	268	277.8	290.5	287.9	308.3	353.4	299.3	298.8	255.9	266.5	252.5	319.2	367.5	300.3	344.5	291	320.6
FALSE	High	[K].IEVLYEDEGFR.[S]	1xTMTpro [N-Term]	3.68891e-06	1.05872e-05	1	1	4	Q3TXS7	Q3TXS7 [45-55]		0	1673.87	0.998	1.11	1.19	1.122	1.218	1.403	1.174	1.175	0.959	1.018	1.005	1.271	1.274	1.151	1.245	1.059	1.154	572.4	571.5	635.3	681	642	697.3	803	672.2	672.8	549.2	582.5	575	727.3	729	659.1	712.4	605.9	660.5
FALSE	High	[K].IEEEEQEPEPPEPFEYIDD.[-]	1xTMTpro [N-Term]	4.74413e-05	1.05872e-05	1	1	4	Q3TXS7	Q3TXS7 [935-953]		0	2638.19	0.93	1.151	1.255	1.215	1.188	1.352	1.25	1.271	1.096	1.139	1.035	1.259	1.314	1.183	1.191	1.108	1.285	379.3	352.6	436.4	475.9	460.9	450.5	512.9	474.1	482.1	415.9	432	392.5	477.6	498.3	448.7	451.6	420.2	487.3
FALSE	High	[R].TPEQCPSVVSLLSESYNPHVR.[Y]	1xCarbamidomethyl [C5]; 1xTMTpro [N-Term]	2.39424e-10	1.05872e-05	1	1	1	Q3TXS7	Q3TXS7 [629-649]		0	2703.37	0.883	1.05	1.104	1.131	1.127	1.28	1.083	1.163	1.099	0.978	1.065	1.101	1.153	1.244	1.036	0.975	1.013	86.5	76.4	90.8	95.5	97.8	97.5	110.7	93.7	100.6	95.1	84.6	92.1	95.2	99.7	107.6	89.6	84.3	87.6
FALSE	High	[R].TPEQCPSVVSLLSESYNPHVR.[Y]	1xCarbamidomethyl [C5]; 1xDeamidated [Q4]; 1xTMTpro [N-Term]	4.44424e-06	1.05872e-05	1	1	1	Q3TXS7	Q3TXS7 [629-649]		0	2704.36	0.967	1.082	1.107	1.152	1.154	1.271	1.168	1.146	1.039	1.075	1.118	1.104	1.211	1.035	1.049	0.952	1.033	175.1	169.3	189.4	193.8	201.7	202.1	222.5	204.5	200.7	181.9	188.3	195.8	193.3	212	181.2	183.7	166.7	180.9
FALSE	High	[K].TNLYQDDAVTGEAAGLALGLVMLGSK.[N]	1xDeamidated [Q5]; 1xTMTpro [K26]	1.78237e-06	1.05872e-05	1	1	1	Q3TXS7	Q3TXS7 [499-524]		0	2912.52	1.596	1.153	1.567	1.452	1.338	1.678	1.36	1.586	1.315	1.296	1.277	2.102	1.939	1.42	2.5	1.185	1.659	31.4	50.1	36.2	49.2	45.6	42	52.7	42.7	49.8	41.3	40.7	40.1	66	60.9	44.6	78.5	37.2	52.1
FALSE	High	[K].TNLYQDDAVTGEAAGLALGLVMLGSK.[N]	1xTMTpro [K26]; 1xTMTpro [N-Term]	1.25442e-12	1.05872e-05	1	1	6	Q3TXS7	Q3TXS7 [499-524]		0	3215.75	1.017	1.152	1.188	1.341	1.296	1.438	1.389	1.36	1.097	1.125	1.125	1.374	1.381	1.298	1.392	1.366	1.269	338.8	344.6	390.2	402.6	454.5	439.2	487.2	470.7	460.8	371.5	381	381.1	465.6	467.9	439.9	471.6	462.9	430.1
FALSE	High	[K].TNLYQDDAVTGEAAGLALGLVMLGSK.[N]	1xOxidation [M22]; 1xTMTpro [K26]; 1xTMTpro [N-Term]	1.22763e-13	1.05872e-05	1	1	4	Q3TXS7	Q3TXS7 [499-524]		0	3231.74	0.892	1.085	1.293	1.197	1.315	1.361	1.345	1.314	1.204	1.022	0.998	1.327	1.299	1.333	1.248	1.257	1.272	150.6	134.4	163.4	194.8	180.2	198.1	204.9	202.6	197.9	181.3	153.9	150.3	199.9	195.7	200.8	188	189.3	191.5
FALSE	High	[K].TILESNDVPGMLAYSLK.[L]	1xTMTpro [K17]; 1xTMTpro [N-Term]	1.8798e-06	1.05872e-05	1	1	1	Q3TXS7	Q3TXS7 [166-182]		0	2459.37	0.945	0.892	0.966	1.284	1.047	0.993	0.995	1.008	0.912	1.096	0.781	1.231	1.11	1.265	1.641	1.048	1.095	107.4	101.5	95.8	103.7	137.9	112.4	106.6	106.9	108.3	97.9	117.7	83.9	132.2	119.2	135.9	176.2	112.6	117.6
FALSE	High	[R].TVGTPIASVPGSTNTGTVPGSEK.[D]	1xTMTpro [K23]; 1xTMTpro [N-Term]	7.50992e-08	1.05872e-05	1	1	2	Q3TXS7	Q3TXS7 [270-292]		0	2765.52	0.884	0.961	1.129	1.167	1.166	1.36	1.127	1.199	0.934	0.918	0.899	1.215	1.213	1.099	1.247	1.027	1.092	237.4	209.8	228.1	268.1	277.1	276.9	322.9	267.6	284.7	221.8	218	213.4	288.5	287.9	260.9	296.1	243.8	259.3
FALSE	High	[R].YGAAMALGICCAGTGNK.[E]	2xCarbamidomethyl [C10; C11]; 1xTMTpro [K17]; 1xTMTpro [N-Term]	5.53323e-09	1.05872e-05	1	1	1	Q3TXS7	Q3TXS7 [650-666]		0	2323.19	0.951	1.174	1.125	1.204	1.127	1.311	1.103	1.299	1.013	1.063	1.079	1.169	1.273	1.257	1.054	1.09	1.168	147	139.8	172.6	165.4	177	165.7	192.7	162.2	190.9	148.9	156.2	158.6	171.9	187.2	184.8	154.9	160.2	171.7
[truncated: 117,585 more rows]
[truncated: 22 more columns]
