# Supplementary material for: Neuronal RBM5 modulates cell signaling responses to traumatic and hypoxic-ischemic injury in a sex-dependent manner
Source: Cell Death Discov. 2023 Oct 17;9:379. doi: 10.1038/s41420-023-01677-7 (PMC10582027; doi:10.1038/s41420-023-01677-7)
Supplement: Supplementary file 4 — Data Set 4 [file 41420_2023_1677_MOESM4_ESM.xlsx]

## Sheet: Proteins
Supplementary File 4
Protein FDR Confidence: Combined	Master	Accession	Description	Exp. q-value: Combined	Sum PEP Score	Coverage [%]	# Peptides	# PSMs	# Unique Peptides	# AAs	MW [kDa]	calc. pI	Score Sequest HT: Sequest HT	# Peptides (by Search Engine): Sequest HT	# Razor Peptides	Abundance Ratio: (F1, 127N) / (F1, 126)	Abundance Ratio: (F1, 127C) / (F1, 126)	Abundance Ratio: (F1, 128N) / (F1, 126)	Abundance Ratio: (F1, 128C) / (F1, 126)	Abundance Ratio: (F1, 129N) / (F1, 126)	Abundance Ratio: (F1, 129C) / (F1, 126)	Abundance Ratio: (F1, 130N) / (F1, 126)	Abundance Ratio: (F1, 130C) / (F1, 126)	Abundance Ratio: (F1, 131N) / (F1, 126)	Abundance Ratio: (F1, 131C) / (F1, 126)	Abundance Ratio: (F1, 132N) / (F1, 126)	Abundance Ratio: (F1, 132C) / (F1, 126)	Abundance Ratio: (F1, 133N) / (F1, 126)	Abundance Ratio: (F1, 133C) / (F1, 126)	Abundance Ratio: (F1, 134N) / (F1, 126)	Abundance Ratio: (F1, 134C) / (F1, 126)	Abundance Ratio: (F1, 135N) / (F1, 126)	Abundances (Grouped): F1, 126	Abundances (Grouped): F1, 127N	Abundances (Grouped): F1, 127C	Abundances (Grouped): F1, 128N	Abundances (Grouped): F1, 128C	Abundances (Grouped): F1, 129N	Abundances (Grouped): F1, 129C	Abundances (Grouped): F1, 130N	Abundances (Grouped): F1, 130C	Abundances (Grouped): F1, 131N	Abundances (Grouped): F1, 131C	Abundances (Grouped): F1, 132N	Abundances (Grouped): F1, 132C	Abundances (Grouped): F1, 133N	Abundances (Grouped): F1, 133C	Abundances (Grouped): F1, 134N	Abundances (Grouped): F1, 134C
High	Master Protein	A6BLY7	Keratin, type I cytoskeletal 28 OS=Mus musculus OX=10090 GN=Krt28 PE=1 SV=1	0	12.978	5	3	12	2	462	50.3	5.29	36.7	3	0	0.389	1.307	0.861	0.969	0.596	1.236	0.683	1.079	0.992	0.579	0.757	0.704	0.905	0.699	1.34	0.652	1.187	1342.8	522.9	1755.2	1156.8	1301.4	800	1659.3	916.7	1448.8	1331.6	778	1016.4	945.9	1214.9	939	1799.6	876
Low	Master Protein	Q9D7G9	MAPK-interacting and spindle-stabilizing protein OS=Mus musculus OX=10090 GN=Mapk1ip1 PE=1 SV=1	0.064	1.206	10	1	1	1	263	27.7	9.51	1.85	1	0	0.441	0.4	0.529	0.642	0.285	0.503	0.287	0.265	0.884	0.225	0.212	0.238	0.24	0.418	0.167	0.152	0.194	160.7	70.8	64.2	85	103.1	45.8	80.9	46.1	42.6	142	36.2	34.1	38.2	38.5	67.1	26.8	24.4
High	Master Protein	P02535	Keratin, type I cytoskeletal 10 OS=Mus musculus OX=10090 GN=Krt10 PE=1 SV=3	0	51.84	11	7	16	6	570	57.7	5.11	56.39	7	0	0.464	1.186	0.812	0.92	0.595	1.161	0.666	0.953	0.915	0.594	0.844	0.726	0.907	0.689	1.177	0.651	1.057	3108.8	1443.7	3687.4	2524.6	2860.8	1850.1	3609	2071.5	2964	2845.8	1847.4	2625	2256.2	2819.3	2140.9	3659.8	2023
High	Master Protein	Q80U38	Protein KHNYN OS=Mus musculus OX=10090 GN=Khnyn PE=2 SV=2	0	15.702	7	3	4	3	671	74.5	7.87	11.59	3	0	0.538	0.556	0.634	0.904	0.498	0.909	0.536	0.559	0.928	0.566	0.488	0.778	0.572	0.716	0.623	0.414	0.433	583.5	313.9	324.3	370.1	527.7	290.6	530.5	312.9	326.1	541.2	330.4	284.6	453.7	333.9	417.5	363.8	241.7
High	Master Protein	Q3TTY5	Keratin, type II cytoskeletal 2 epidermal OS=Mus musculus OX=10090 GN=Krt2 PE=1 SV=1	0	39.308	9	9	24	5	707	70.9	8.06	71.84	9	0	0.539	1.227	0.922	0.959	0.605	1.219	0.71	0.841	0.808	0.682	0.905	0.839	1.008	0.758	1.067	0.676	1.111	2787.4	1501.5	3419.2	2568.8	2672.3	1686.4	3398.2	1979.2	2345.5	2253.1	1900.4	2523.7	2337.8	2809.7	2113	2974.6	1884.8
High	Master Protein	Q0HA38	Tetratricopeptide repeat protein 21B OS=Mus musculus OX=10090 GN=Ttc21b PE=1 SV=1	0	8.071	2	1	1	1	1315	150.7	7.14	4.65	1	0	0.547	0.779	0.773	0.826	0.57	0.808	0.913	0.953	0.663	0.657	0.68	0.82	0.895	0.849	0.669	0.663	0.791	17.2	9.4	13.4	13.3	14.2	9.8	13.9	15.7	16.4	11.4	11.3	11.7	14.1	15.4	14.6	11.5	11.4
High	Master Protein	Q8VED5	Keratin, type II cytoskeletal 79 OS=Mus musculus OX=10090 GN=Krt79 PE=1 SV=2	0	34.856	12	10	30	2	531	57.5	7.69	86.82	10	1	0.563	1.145	0.963	1.046	0.663	1.195	0.807	0.864	0.845	0.726	0.893	0.843	0.992	0.869	1.179	0.762	1.139	1160.7	653.6	1329.2	1118.3	1213.8	769.2	1386.7	937.1	1003.3	981.1	842.9	1037	978.2	1151.4	1008.3	1368.9	884.3
High	Master Protein	Q922U2	Keratin, type II cytoskeletal 5 OS=Mus musculus OX=10090 GN=Krt5 PE=1 SV=1	0	64.993	21	16	52	6	580	61.7	7.75	140.07	16	10	0.571	1.342	0.972	1.102	0.617	1.42	0.749	0.871	0.947	0.721	0.86	0.912	1.016	0.732	1.332	0.758	1.247	11188.4	6383.9	15019.5	10874.2	12333.4	6905.7	15892.8	8375.6	9749	10594.3	8061.6	9619.8	10207.8	11365.7	8194.9	14902.8	8484.4
High	Master Protein	Q3UX10	Tubulin alpha chain-like 3 OS=Mus musculus OX=10090 GN=Tubal3 PE=2 SV=2	0	68.036	13	6	162	2	446	50	5.58	314.37	6	0	0.573	0.918	0.954	0.922	0.864	1.344	1.2	1.027	0.611	0.894	0.82	1.15	1.036	0.904	0.731	0.845	0.945	1630.1	934.4	1496.9	1554.5	1503.5	1407.9	2190.7	1955.8	1674.3	995.9	1457.6	1336.6	1874.7	1689.2	1474.3	1191.9	1377.6
High	Master Protein	Q62241	U1 small nuclear ribonucleoprotein C OS=Mus musculus OX=10090 GN=Snrpc PE=1 SV=1	0	15.56	13	2	4	2	159	17.4	9.67	17.41	2	0	0.574	0.516	0.636	0.788	0.513	0.808	0.555	0.507	0.947	0.476	0.433	0.545	0.506	0.598	0.503	0.439	0.466	2148.2	1232.6	1108.7	1365.7	1692.2	1101.8	1735.6	1191.6	1089	2034.6	1022.1	929.9	1171.3	1087.7	1284.4	1081.1	942.8
Medium	Master Protein	Q6NZP1	DNA annealing helicase and endonuclease ZRANB3 OS=Mus musculus OX=10090 GN=Zranb3 PE=1 SV=1	0.042	1.61	1	1	1	1	1069	120.8	8.19	0	1	0	0.583	1.093	1.113	1.157	1.137	1.123	0.76	1.049	0.926	0.76	0.912	0.824	0.975	0.941	1	0.745	0.858	20.4	11.9	22.3	22.7	23.6	23.2	22.9	15.5	21.4	18.9	15.5	18.6	16.8	19.9	19.2	20.4	15.2
High	Master Protein	Q9EQH4	Transcription initiation factor TFIID subunit 8 OS=Mus musculus OX=10090 GN=Taf8 PE=2 SV=1	0	13.37	13	2	2	2	308	34	6.46	9.25	2	0	0.597	0.74	0.858	0.792	0.753	1.145	0.906	0.924	0.764	0.794	0.781	0.873	0.86	0.812	1.022	0.772	0.838	54.3	32.4	40.2	46.6	43	40.9	62.2	49.2	50.2	41.5	43.1	42.4	47.4	46.7	44.1	55.5	41.9
Low	Master Protein	P54254	Ataxin-1 OS=Mus musculus OX=10090 GN=Atxn1 PE=1 SV=2	0.088	1.049	1	1	1	1	791	83.7	8.16	2.55	1	0	0.598	0.674	0.676	0.803	0.676	0.847	0.618	0.644	0.881	0.586	0.565	0.607	0.638	0.701	0.58	0.51	0.623	389.1	232.8	262.4	263.1	312.5	263	329.7	240.3	250.4	342.9	228.2	220	236	248.3	272.7	225.7	198.5
High	Master Protein	P56212	cAMP-regulated phosphoprotein 19 OS=Mus musculus OX=10090 GN=Arpp19 PE=1 SV=2	0	20.042	39	4	6	3	112	12.3	9.09	19.54	4	0	0.599	0.623	0.658	0.792	0.514	0.806	0.545	0.545	0.958	0.561	0.514	0.555	0.575	0.612	0.52	0.455	0.475	570.7	341.7	355.8	375.5	452.1	293.4	459.7	310.8	311.2	546.7	320	293.2	316.8	328.4	349.5	296.7	259.9
High	Master Protein	Q8VD33	Small glutamine-rich tetratricopeptide repeat-containing protein beta OS=Mus musculus OX=10090 GN=Sgtb PE=1 SV=1	0	26.676	26	5	7	5	304	33.4	4.92	22.72	5	0	0.608	1.207	0.665	0.753	0.593	0.622	0.552	0.573	0.555	0.566	0.563	0.484	0.586	0.513	0.465	0.488	0.562	2587.1	1573.6	3122.8	1721.6	1946.8	1533.8	1608.8	1429	1482.5	1436.2	1464.1	1455.3	1253.2	1515.4	1326.8	1204.1	1263.2
High	Master Protein	Q99LV7	Phosphatidylinositol-glycan biosynthesis class X protein OS=Mus musculus OX=10090 GN=Pigx PE=2 SV=2	0	10.594	10	1	2	1	254	28.6	6.62	6.49	1	0	0.617	0.852	1.112	1.194	0.98	1.301	1.031	1.194	0.954	1.066	1.209	1.23	1.087	1.26	0.842	0.954	1.245	19.6	12.1	16.7	21.8	23.4	19.2	25.5	20.2	23.4	18.7	20.9	23.7	24.1	21.3	24.7	16.5	18.7
High	Master Protein	Q64299	CCN family member 3 OS=Mus musculus OX=10090 GN=Ccn3 PE=1 SV=1	0	18.047	19	5	6	5	354	38.9	7.64	20.04	5	0	0.618	0.781	0.831	1.142	0.756	0.954	0.834	0.827	0.801	0.599	0.698	0.891	0.985	0.691	0.835	0.741	0.765	753.1	465.2	588.2	625.5	860.2	569.6	718.4	628	623.1	603	450.9	525.8	671	742	520.7	628.8	558.3
High	Master Protein	Q9D0T2	Dual specificity protein phosphatase 12 OS=Mus musculus OX=10090 GN=Dusp12 PE=2 SV=1	0	9.023	6	1	1	1	339	37.1	7.99	4.57	1	0	0.618	1.154	1.206	1.325	1.491	1.276	1.386	1.425	0.934	0.947	1.189	1.654	1.434	1.162	1.202	1.447	1.307	22.8	14.1	26.3	27.5	30.2	34	29.1	31.6	32.5	21.3	21.6	27.1	37.7	32.7	26.5	27.4	33
Medium	Master Protein	Q6PE13	Proline-rich transmembrane protein 3 OS=Mus musculus OX=10090 GN=Prrt3 PE=1 SV=1	0.015	2.227	1	1	2	1	971	101.2	7.52	3.69	1	0	0.618	1.084	0.757	0.777	0.605	0.575	0.687	0.582	1.125	0.888	1.015	0.363	0.715	0.521	0.294	0.59	0.612	53.4	33	57.9	40.4	41.5	32.3	30.7	36.7	31.1	60.1	47.4	54.2	19.4	38.2	27.8	15.7	31.5
Medium	Master Protein	P16951	Cyclic AMP-dependent transcription factor ATF-2 OS=Mus musculus OX=10090 GN=Atf2 PE=1 SV=2	0.015	2.214	2	1	1	1	487	52.3	7.23	2.92	1	0	0.623	0.822	0.762	0.877	0.724	0.897	0.887	0.97	0.897	0.855	0.831	0.816	0.826	0.806	0.648	0.978	0.898	175.5	109.4	144.3	133.7	154	127	157.5	155.7	170.3	157.5	150.1	145.8	143.2	145	141.5	113.8	171.6
Low	Master Protein	O70361	Period circadian protein homolog 3 OS=Mus musculus OX=10090 GN=Per3 PE=1 SV=2	0.055	1.319	1	1	2	1	1113	120.8	6.43	4.22	1	0	0.625	0.819	0.716	0.956	0.65	1.004	0.746	0.757	0.866	0.832	0.797	0.706	0.71	0.602	0.551	0.643	0.745	1193.2	745.7	976.7	853.9	1141	775.5	1197.6	890.1	903.3	1032.8	992.2	950.4	842.7	847.5	717.8	657.9	767.4
Medium	Master Protein	Q99M74	Keratin, type II cuticular Hb2 OS=Mus musculus OX=10090 GN=Krt82 PE=1 SV=2	0.015	2.195	3	2	2	2	516	57.1	6.25	4.58	2	0	0.626	1.111	0.938	1.003	0.618	1.22	0.754	0.869	0.795	0.708	0.765	0.755	0.961	0.754	1.147	0.718	1.164	651.3	407.4	723.8	611	653.2	402.8	794.5	491	566	517.6	461.3	498	491.7	626.2	491.3	746.9	467.8
Medium	Master Protein	Q60949	TBC1 domain family member 1 OS=Mus musculus OX=10090 GN=Tbc1d1 PE=1 SV=3	0.014	2.271	1	1	1	1	1255	141.9	7.24	4.1	1	0	0.626	0.732	0.635	0.779	0.536	0.907	0.609	0.651	1.175	0.659	0.604	0.478	0.513	0.731	0.507	0.483	0.554	261.6	163.7	191.4	166.1	203.8	140.3	237.4	159.3	170.4	307.3	172.5	158.1	125.1	134.2	191.2	132.6	126.3
High	Master Protein	Q9QWL7	Keratin, type I cytoskeletal 17 OS=Mus musculus OX=10090 GN=Krt17 PE=1 SV=3	0	33.561	21	10	10	3	433	48.1	5.06	32.26	10	0	0.629	1.602	1.146	1.426	0.656	1.565	0.824	0.919	0.971	0.781	1.004	0.97	1.272	0.831	1.573	0.875	1.578	541.1	340.5	866.9	619.9	771.7	355.2	847	445.8	497.5	525.5	422.4	543	525.1	688.3	449.5	851	473.2
High	Master Protein	Q00915	Retinol-binding protein 1 OS=Mus musculus OX=10090 GN=Rbp1 PE=1 SV=2	0	11.332	29	4	4	4	135	15.8	5.25	12.63	4	0	0.631	0.776	0.732	1.109	0.742	1.158	0.773	0.762	0.875	0.768	0.75	0.958	0.828	0.676	0.88	0.687	0.709	814.2	514.1	632	596.3	902.6	604.3	942.8	629.7	620.8	712.4	625.3	610.7	779.9	674.5	550.7	716.5	559.2
High	Master Protein	Q8R087	Beta-1,4-galactosyltransferase 7 OS=Mus musculus OX=10090 GN=B4galt7 PE=2 SV=1	0.005	3.345	3	1	1	1	327	37.7	8.53	2.23	1	0	0.639	1.046	1.12	0.884	0.815	1.153	0.898	0.917	0.977	0.81	0.981	1.102	1.083	1.102	1.144	0.963	0.963	21.6	13.8	22.6	24.2	19.1	17.6	24.9	19.4	19.8	21.1	17.5	21.2	23.8	23.4	23.8	24.7	20.8
High	Master Protein	O08528	Hexokinase-2 OS=Mus musculus OX=10090 GN=Hk2 PE=1 SV=1	0	98.787	25	20	36	15	917	102.5	6.11	123.41	20	1	0.642	0.735	0.721	1.067	0.694	1.145	0.721	0.714	0.799	0.691	0.665	0.845	0.793	0.664	0.797	0.714	0.657	4732.8	3038.3	3478.9	3410.4	5051.6	3285.1	5420.9	3412.2	3381.1	3783	3269.1	3148.3	3999.2	3750.8	3143.6	3771.9	3381.4
High	Master Protein	O54931	A-kinase anchor protein 2 OS=Mus musculus OX=10090 GN=Akap2 PE=1 SV=3	0	8.759	4	2	2	2	893	98.5	5.21	9.17	2	0	0.643	0.746	0.584	0.711	0.552	0.728	0.579	0.574	0.955	0.702	0.747	0.513	0.604	0.54	0.484	0.483	0.484	293.8	189	219.2	171.7	208.9	162.1	214	170	168.5	280.6	206.2	219.4	150.7	177.6	158.6	142.1	141.9
High	Master Protein	Q9D1J3	SAP domain-containing ribonucleoprotein OS=Mus musculus OX=10090 GN=Sarnp PE=1 SV=3	0	17.259	27	7	11	7	210	23.5	6.65	28.94	7	0	0.643	0.718	0.624	0.788	0.549	0.804	0.582	0.57	0.895	0.675	0.641	0.532	0.582	0.555	0.475	0.502	0.514	5823	3746.4	4179.1	3632.9	4588.3	3199.6	4682.5	3390.5	3319.7	5214.4	3932.8	3732	3095.6	3389.5	3232.9	2767.9	2922.7
High	Master Protein	O55003	BCL2/adenovirus E1B 19 kDa protein-interacting protein 3 OS=Mus musculus OX=10090 GN=Bnip3 PE=1 SV=1	0.001	4.946	9	2	2	2	187	21	7.14	6.16	2	0	0.647	0.879	0.796	1.221	0.771	1.286	0.832	0.905	0.81	0.768	0.808	0.982	0.875	0.792	0.885	0.847	0.762	369.6	239.2	324.7	294.2	451.2	285	475.2	307.5	334.5	299.4	283.9	298.7	362.9	323.3	292.8	327	313.2
High	Master Protein	Q3UV17	Keratin, type II cytoskeletal 2 oral OS=Mus musculus OX=10090 GN=Krt76 PE=1 SV=1	0	26.851	9	7	23	1	594	62.8	8.43	58.53	7	0	0.66	1.324	0.988	1.081	0.679	1.362	0.835	0.931	0.967	0.757	0.986	0.939	1.012	0.85	1.201	0.777	1.172	1673.7	1104.4	2216.7	1654.2	1809.7	1136.3	2280.1	1397.5	1557.5	1618.8	1266.6	1649.9	1571.1	1693.6	1422.3	2009.5	1300.4
Medium	Master Protein	P19426	Negative elongation factor E OS=Mus musculus OX=10090 GN=Nelfe PE=1 SV=2	0.048	1.462	5	1	1	1	375	42.5	9.38	4.5	1	0	0.662	0.844	0.832	0.892	0.828	1.06	0.802	0.771	0.932	0.61	0.614	0.82	0.787	0.787	0.686	0.628	0.701	696.9	461	588.3	579.9	621.7	577.3	739	559.2	537.1	649.8	424.8	428.1	571.5	548.6	548.7	478.1	437.9
High	Master Protein	Q9D6U8	Protein FAM162A OS=Mus musculus OX=10090 GN=Fam162a PE=1 SV=1	0	27.49	25	4	7	4	155	17.7	9.88	26.83	4	0	0.663	0.785	0.759	1.064	0.751	1.205	0.814	0.797	0.782	0.773	0.727	0.918	0.862	0.755	0.754	0.731	0.708	1231.3	815.9	966.9	934	1309.9	924.1	1483.6	1002.5	981.4	963.1	952.4	895.6	1130	1061.3	929.9	928	900.3
High	Master Protein	Q6NSR8	Probable aminopeptidase NPEPL1 OS=Mus musculus OX=10090 GN=Npepl1 PE=1 SV=1	0	7.646	4	1	1	1	524	55.9	6.84	4.54	1	0	0.666	0.909	1.065	1.26	0.916	1.279	0.984	1.114	0.708	0.906	0.964	1.208	1.224	0.88	1.253	1.14	1.11	30.8	20.5	28	32.8	38.8	28.2	39.4	30.3	34.3	21.8	27.9	29.7	37.2	37.7	27.1	38.6	35.1
High	Master Protein	Q8CB77	Elongin-A OS=Mus musculus OX=10090 GN=Eloa PE=1 SV=3	0	15.035	5	3	4	3	773	87.1	9.61	10.66	3	0	0.67	0.838	0.884	1.068	0.801	1.207	0.753	0.694	0.825	0.633	0.745	0.797	0.762	0.782	0.766	0.544	0.572	45.8	30.7	38.4	40.5	48.9	36.7	55.3	34.5	31.8	37.8	29	34.1	36.5	34.9	35.8	35.1	24.9
High	Master Protein	Q80U19	Disheveled-associated activator of morphogenesis 2 OS=Mus musculus OX=10090 GN=Daam2 PE=1 SV=4	0	23.416	6	5	6	2	1115	128.3	6.92	19.93	5	0	0.673	0.935	1.168	0.916	0.897	0.794	1.019	0.916	1.028	0.944	0.897	0.897	1.14	1.187	1.084	0.813	1.252	10.7	7.2	10	12.5	9.8	9.6	8.5	10.9	9.8	11	10.1	9.6	9.6	12.2	12.7	11.6	8.7
High	Master Protein	P12382	ATP-dependent 6-phosphofructokinase, liver type OS=Mus musculus OX=10090 GN=Pfkl PE=1 SV=4	0	212.554	45	28	64	23	780	85.3	7.17	266.35	28	0	0.675	0.741	0.802	1.067	0.772	1.14	0.848	0.785	0.825	0.74	0.702	0.949	0.883	0.759	0.823	0.766	0.75	8659.7	5845.3	6414.2	6942.4	9238	6683.4	9869.6	7344.3	6796.6	7142.9	6410	6076.2	8219.7	7649.7	6572.9	7125.2	6637.3
High	Master Protein	Q6R891	Neurabin-2 OS=Mus musculus OX=10090 GN=Ppp1r9b PE=1 SV=1	0	208.156	43	26	47	26	817	89.5	4.92	215.43	26	0	0.675	0.762	0.715	0.781	0.623	0.814	0.643	0.637	0.948	0.64	0.647	0.571	0.658	0.666	0.529	0.544	0.582	11709.6	7908.3	8920.7	8373.4	9144.7	7293.7	9536.5	7524.6	7456.7	11098	7493.4	7570.4	6685.6	7704	7793.3	6192.6	6368.4
High	Master Protein	Q91Y44	Bromodomain testis-specific protein OS=Mus musculus OX=10090 GN=Brdt PE=1 SV=3	0	18.025	4	4	6	1	956	107.2	8.97	22.16	4	0	0.681	0.972	0.983	1.021	0.933	1.192	1.023	1.093	0.876	0.833	0.844	1.054	0.964	0.895	0.798	0.817	0.914	228.7	155.7	222.2	224.7	233.6	213.4	272.5	234	249.9	200.4	190.6	193	241.1	220.4	204.6	182.6	186.9
High	Master Protein	Q9JL35	High mobility group nucleosome-binding domain-containing protein 5 OS=Mus musculus OX=10090 GN=Hmgn5 PE=1 SV=2	0	47.474	31	9	9	9	406	45.3	4.37	36.77	9	0	0.681	0.914	0.851	1.31	0.836	1.519	0.919	1.007	0.961	0.903	0.935	1.171	1.048	0.8	1.119	0.864	1.012	1922.7	1308.5	1757.1	1635.6	2518.6	1607.3	2920.9	1767.9	1936.3	1847.1	1735.5	1797.7	2251.1	2015.8	1538.5	2150.7	1661.8
High	Master Protein	Q9JKB3	Y-box-binding protein 3 OS=Mus musculus OX=10090 GN=Ybx3 PE=1 SV=2	0	86.394	47	10	28	8	361	38.8	9.69	127.31	10	0	0.682	0.84	0.744	0.84	0.708	0.862	0.743	0.785	0.837	0.761	0.751	0.668	0.804	0.629	0.628	0.663	0.683	1026.8	700.2	862	763.9	862	726.8	885.3	763.2	806.5	859.5	781	770.9	686.4	826	645.5	645.1	680.3
High	Master Protein	Q3UXZ9	Lysine-specific demethylase 5A OS=Mus musculus OX=10090 GN=Kdm5a PE=1 SV=2	0.003	4.195	1	1	1	1	1690	192.1	6.39	3.68	1	0	0.683	0.869	1.039	1.021	1.099	1.117	1.001	0.946	0.821	0.848	0.869	0.918	1.006	0.939	0.908	0.913	0.95	71.6	48.9	62.2	74.4	73.1	78.7	80	71.7	67.7	58.8	60.7	62.2	65.7	72	67.2	65	65.4
High	Master Protein	Q62523	Zyxin OS=Mus musculus OX=10090 GN=Zyx PE=1 SV=2	0	21.074	10	3	3	3	564	60.5	6.4	15.71	3	0	0.683	0.779	0.711	0.855	0.581	0.85	0.634	0.615	0.962	0.769	0.685	0.551	0.636	0.694	0.517	0.559	0.572	618.2	422	481.5	439.7	528.3	359	525.2	392.2	380.2	594.7	475.7	423.7	340.7	393.3	429.3	319.8	345.4
Low	Master Protein	Q80WT4	G-protein coupled receptor 176 OS=Mus musculus OX=10090 GN=Gpr176 PE=1 SV=1	0.058	1.287	1	1	1	1	515	57.1	8.7	2.63	1	0	0.686	0.569	0.533	0.531	0.461	0.526	0.564	0.451	0.66	0.494	0.463	0.299	0.436	0.424	0.308	0.363	0.405	908.7	623.5	517.1	484.1	482.8	419.1	477.8	512.8	410.2	600.1	448.8	420.9	272.1	396.5	385.3	279.7	330.1
High	Master Protein	P04104	Keratin, type II cytoskeletal 1 OS=Mus musculus OX=10090 GN=Krt1 PE=1 SV=4	0	37.519	6	6	25	2	637	65.6	8.15	81.31	6	0	0.687	1.221	0.969	1.122	0.832	1.324	0.903	0.989	0.983	0.858	0.986	1.071	1.048	0.857	1.175	0.853	1.119	1710.2	1175.2	2087.3	1656.8	1919.2	1422.1	2264.1	1544.6	1690.9	1680.3	1467.8	1685.5	1831	1793.1	1465.5	2009.4	1459.5
High	Master Protein	Q8C3W1	Uncharacterized protein C1orf198 homolog OS=Mus musculus OX=10090 PE=1 SV=1	0	22.433	18	4	6	4	322	35.3	5.24	26.61	4	0	0.687	0.762	0.732	0.965	0.629	0.937	0.704	0.657	0.862	0.725	0.685	0.729	0.763	0.614	0.667	0.608	0.643	1354.2	930.7	1031.5	990.8	1306.5	852.2	1268.3	954	889.8	1167.6	982.1	928	986.7	1033.8	830.9	903.8	822.9
High	Master Protein	P17182	Alpha-enolase OS=Mus musculus OX=10090 GN=Eno1 PE=1 SV=3	0	602.424	78	25	528	18	434	47.1	6.8	2430.24	25	15	0.688	0.813	0.778	1.008	0.765	1.119	0.83	0.823	0.875	0.78	0.748	0.868	0.877	0.735	0.826	0.765	0.76	67796.6	46640.7	55085.8	52753.4	68356.2	51845.4	75879.8	56254	55794.7	59311.7	52899.6	50720.6	58846.2	59459.2	49800.5	56028.6	51850.1
High	Master Protein	O89086	RNA-binding protein 3 OS=Mus musculus OX=10090 GN=Rbm3 PE=1 SV=1	0	43.211	60	7	18	7	153	16.6	7.5	54.13	7	0	0.689	0.819	0.702	0.838	0.681	0.799	0.654	0.673	0.901	0.745	0.751	0.591	0.729	0.644	0.52	0.619	0.611	4855.6	3347.9	3978.8	3407.9	4068	3307	3880.1	3173.2	3269.7	4376.4	3616.4	3646.3	2870.3	3540.8	3128.4	2525.7	3007.2
High	Master Protein	Q8CHY6	Transcriptional repressor p66 alpha OS=Mus musculus OX=10090 GN=Gatad2a PE=1 SV=2	0.008	2.852	2	2	2	2	629	67.3	9.89	2.67	2	0	0.689	0.768	0.824	0.882	0.738	0.927	0.746	0.761	0.766	0.678	0.668	0.792	0.806	0.698	0.758	0.648	0.761	466.9	321.5	358.4	384.5	411.6	344.4	432.8	348.5	355.3	357.6	316.4	311.8	369.8	376.3	325.9	353.8	302.6
High	Master Protein	Q6PEE3	Ribonucleoside-diphosphate reductase subunit M2 B OS=Mus musculus OX=10090 GN=Rrm2b PE=1 SV=1	0	7.463	5	1	1	1	351	40.8	5.01	4.83	1	0	0.691	0.809	0.973	0.92	0.713	1.271	0.807	0.878	0.878	0.849	0.707	0.929	1.102	0.66	1.076	0.96	0.902	55	38	44.5	53.5	50.6	39.2	69.9	44.4	48.3	48.3	46.7	38.9	51.1	60.6	36.3	59.2	52.8
High	Master Protein	Q9JMG7	Hepatoma-derived growth factor-related protein 3 OS=Mus musculus OX=10090 GN=Hdgfl3 PE=1 SV=2	0	60.633	59	9	26	8	202	22.4	8.4	79.73	9	0	0.694	0.917	0.809	1.115	0.838	1.351	0.85	0.981	0.966	0.936	0.932	0.964	0.956	0.822	0.927	0.835	1.02	3699.2	2566.8	3390.8	2992.4	4126.4	3101.6	4996.5	3144.2	3627.5	3575.2	3461.8	3445.9	3566.2	3536	3041.3	3428.5	3088.8
High	Master Protein	P56565	Protein S100-A1 OS=Mus musculus OX=10090 GN=S100a1 PE=1 SV=2	0	15.576	37	3	4	3	94	10.5	4.5	17.72	3	0	0.694	0.75	0.917	1.199	0.809	1.312	0.957	0.798	0.915	0.914	0.8	1.25	1.113	0.814	1.088	0.823	0.809	1224.3	850.1	917.7	1122.9	1467.6	991	1606.4	1171.8	977.5	1120.2	1118.6	979	1530.4	1362.3	996.5	1332.4	1007.5
High	Master Protein	P06745	Glucose-6-phosphate isomerase OS=Mus musculus OX=10090 GN=Gpi PE=1 SV=4	0	317.577	65	29	142	29	558	62.7	8.13	534.44	29	0	0.695	0.824	0.749	0.915	0.728	1.015	0.797	0.784	0.894	0.786	0.78	0.785	0.847	0.716	0.754	0.743	0.751	31422.8	21854.1	25894	23532	28762.8	22869.1	31901.4	25031.7	24637.9	28105.2	24706.7	24496.7	24676.5	26601	22497.9	23702.3	23336.5
High	Master Protein	Q9DCA2	28S ribosomal protein S11, mitochondrial OS=Mus musculus OX=10090 GN=Mrps11 PE=1 SV=2	0	53.879	53	6	11	6	191	20.2	10.77	46.59	6	0	0.696	1.044	0.826	0.843	0.777	0.847	0.992	0.78	0.813	0.732	0.775	0.753	0.862	0.753	0.734	0.703	0.754	1637.7	1139.9	1709.4	1353	1379.9	1273.1	1386.6	1623.8	1277.6	1331.4	1198.5	1269.7	1233.4	1412.2	1233.5	1201.9	1151.8
High	Master Protein	Q8BLX4	GDP-fucose transporter 1 OS=Mus musculus OX=10090 GN=Slc35c1 PE=2 SV=1	0	7.338	9	2	2	2	363	39.9	8.62	6.92	2	0	0.699	0.883	0.826	1.004	0.773	1.086	0.799	0.737	1.102	0.809	0.782	0.905	0.808	0.817	0.838	0.759	0.715	345	241.3	304.8	284.9	346.3	266.8	374.5	275.8	254.4	380.1	279	269.7	312.3	278.6	281.8	289	261.9
High	Master Protein	Q8CAF4	NHS-like protein 1 OS=Mus musculus OX=10090 GN=Nhsl1 PE=1 SV=3	0	7.126	1	1	1	1	1587	169.3	7.49	5.31	1	0	0.699	0.884	0.762	0.858	0.616	0.84	0.73	0.705	1.017	0.81	0.714	0.659	0.743	0.674	0.664	0.522	0.516	185.5	129.6	164	141.3	159.1	114.2	155.9	135.4	130.8	188.6	150.2	132.4	122.3	137.9	125	123.1	96.9
Low	Master Protein	Q7TS63	Zinc finger protein ZFAT OS=Mus musculus OX=10090 GN=Zfat PE=1 SV=2	0.07	1.156	0	1	1	1	1237	137.8	7.2	0	1	0	0.699	0.802	0.969	0.984	0.84	1.101	0.924	0.821	0.858	0.815	0.733	1.091	1.045	0.903	0.975	0.832	0.911	80.5	56.3	64.6	78	79.2	67.6	88.6	74.4	66.1	69.1	65.6	59	87.8	84.1	72.7	78.5	67
High	Master Protein	P56959	RNA-binding protein FUS OS=Mus musculus OX=10090 GN=Fus PE=1 SV=1	0	181.77	25	12	90	12	518	52.6	9.36	402.5	12	0	0.7	0.835	0.744	0.868	0.732	0.949	0.785	0.784	0.9	0.8	0.78	0.683	0.813	0.696	0.657	0.709	0.75	18890.6	13228.4	15780	14046.6	16396.2	13827.5	17929.4	14823.8	14806.6	16992.9	15115	14728.8	12906.5	15362	13143.6	12407.7	13389.1
High	Master Protein	Q0VDN7	RUN domain-containing protein 1 OS=Mus musculus OX=10090 GN=Rundc1 PE=1 SV=1	0	7.28	4	1	1	1	615	67.8	5.78	6.2	1	0	0.701	1.109	1.155	1.211	1.126	1.276	1.24	1.275	0.744	0.913	0.906	1.231	1.383	1.13	0.933	1.145	1.281	99.5	69.7	110.3	114.9	120.5	112	127	123.4	126.9	74	90.8	90.1	122.5	137.6	112.4	92.8	113.9
High	Master Protein	Q91WN1	DnaJ homolog subfamily C member 9 OS=Mus musculus OX=10090 GN=Dnajc9 PE=1 SV=2	0.001	4.621	6	1	1	1	259	30	5.94	4	1	0	0.702	1.016	1.033	1.252	1.123	1.41	1.082	1.148	1.01	0.943	0.98	1.332	1.147	1.053	1.211	0.979	1.111	159.9	112.3	162.5	165.2	200.2	179.6	225.5	173	183.6	161.5	150.8	156.7	213	183.4	168.3	193.6	156.5
High	Master Protein	Q9Z239	Phospholemman OS=Mus musculus OX=10090 GN=Fxyd1 PE=1 SV=1	0	8.875	13	1	2	1	92	10.3	8.54	8.35	1	0	0.704	0.905	0.895	1.099	0.771	1.141	0.826	0.801	1.08	0.919	0.887	0.972	0.939	0.75	0.596	0.699	0.739	140.4	98.8	127	125.7	154.3	108.2	160.2	116	112.5	151.6	129	124.6	136.4	131.9	105.3	83.7	98.2
High	Master Protein	E9Q6C8	XK-related protein 6 OS=Mus musculus OX=10090 GN=Xkr6 PE=2 SV=1	0.001	4.767	2	1	1	1	638	70.9	7.97	2.87	1	0	0.706	0.687	1	0.914	0.859	1.08	1.025	1.27	0.718	1.147	0.902	1.374	1.018	0.791	0.908	1.196	1.129	16.3	11.5	11.2	16.3	14.9	14	17.6	16.7	20.7	11.7	18.7	14.7	22.4	16.6	12.9	14.8	19.5
High	Master Protein	O55026	Ectonucleoside triphosphate diphosphohydrolase 2 OS=Mus musculus OX=10090 GN=Entpd2 PE=1 SV=2	0	22.749	16	5	5	5	495	54.3	8.37	18.9	5	0	0.707	0.786	0.812	1.129	0.77	1.302	0.912	0.804	0.919	0.779	0.688	0.981	0.853	0.722	0.924	0.769	0.707	913.6	646.2	718.3	742.1	1031	703.6	1189.9	833.5	734.9	840	711.8	628.7	896.4	779.3	660	844.2	702.3
High	Master Protein	Q8R344	Coiled-coil domain-containing protein 12 OS=Mus musculus OX=10090 GN=Ccdc12 PE=1 SV=2	0	9.017	13	2	2	2	166	18.9	7.21	8.38	2	0	0.71	0.813	0.751	0.949	0.737	1.059	0.787	0.814	0.924	0.814	0.746	0.849	0.814	0.745	0.807	0.713	0.804	698.4	496.1	567.9	524.8	662.9	514.4	739.3	549.4	568.7	645.4	568.2	520.7	593.1	568.2	520	563.7	497.8
High	Master Protein	Q91ZZ3	Beta-synuclein OS=Mus musculus OX=10090 GN=Sncb PE=1 SV=1	0	56.395	54	6	31	3	133	14	4.37	100.02	6	0	0.711	0.825	0.64	0.686	0.472	0.606	0.556	0.488	0.96	0.707	0.683	0.318	0.541	0.457	0.285	0.515	0.472	2455.5	1745.8	2026.1	1572.7	1684.1	1160	1489.1	1366.4	1197.8	2356.2	1736.6	1676	780	1328.2	1122.5	700.8	1264.6
High	Master Protein	Q61545	RNA-binding protein EWS OS=Mus musculus OX=10090 GN=Ewsr1 PE=1 SV=2	0	63.262	14	7	18	7	655	68.4	9.33	74.46	7	0	0.711	0.943	0.858	1.118	0.864	1.243	0.885	0.978	0.915	0.917	0.963	0.984	0.967	0.862	0.86	0.839	0.976	3425.9	2435.5	3231.3	2939.9	3828.7	2959.7	4257.8	3032.1	3352.1	3135.9	3142.9	3298.1	3370.4	3313.1	2954.5	2947.5	2873.1
High	Master Protein	Q8BW22	Calcium-responsive transactivator OS=Mus musculus OX=10090 GN=Ss18l1 PE=1 SV=1	0	14.288	5	2	4	2	402	43.7	6.58	15.83	2	0	0.712	0.85	0.754	0.909	0.715	0.963	0.732	0.748	0.857	0.727	0.756	0.664	0.786	0.778	0.657	0.664	0.714	532.7	379.4	452.6	401.4	484.1	380.7	513.1	389.8	398.3	456.3	387.5	402.5	353.5	418.8	414.4	349.9	353.8
High	Master Protein	Q6ZQ11	Chondroitin sulfate synthase 1 OS=Mus musculus OX=10090 GN=Chsy1 PE=2 SV=2	0.001	4.811	2	1	1	1	800	91.3	9.22	3.28	1	0	0.712	1.103	0.945	0.836	0.815	0.808	1.137	0.788	0.925	0.788	0.877	0.856	1.144	0.938	0.993	0.671	0.808	14.6	10.4	16.1	13.8	12.2	11.9	11.8	16.6	11.5	13.5	11.5	12.8	12.5	16.7	13.7	14.5	9.8
Medium	Master Protein	P14069	Protein S100-A6 OS=Mus musculus OX=10090 GN=S100a6 PE=1 SV=3	0.017	2.077	8	1	1	1	89	10	5.48	2.72	1	0	0.712	0.826	0.828	1.313	0.772	1.453	0.968	0.874	0.883	0.821	0.841	1.178	1.019	0.783	1.176	0.835	0.851	359.1	255.5	296.5	297.2	471.4	277.2	521.8	347.7	314	317.2	294.7	302.1	422.9	365.9	281.2	422.4	299.9
Low	Master Protein	Q8BMQ3	Zinc finger protein basonuclin-2 OS=Mus musculus OX=10090 GN=Bnc2 PE=1 SV=3	0.095	1.008	1	1	1	1	1127	125.3	6.48	0	1	0	0.714	1.132	1.247	1.239	1.143	1.376	1.286	1.101	0.92	0.992	1.143	1.237	1.179	1.058	0.858	1.146	1.046	63.6	45.4	72	79.3	78.8	72.7	87.5	81.8	70	58.5	63.1	72.7	78.7	75	67.3	54.6	72.9
High	Master Protein	Q6P6J9	Thioredoxin domain-containing protein 15 OS=Mus musculus OX=10090 GN=Txndc15 PE=1 SV=1	0	39.997	28	5	10	5	344	38.1	4.77	48.4	5	0	0.715	0.825	0.823	1.017	0.764	1.077	0.803	0.783	1.103	0.749	0.762	0.881	0.844	0.873	0.773	0.727	0.727	1661.5	1188.1	1370.4	1367.1	1690.3	1269.7	1789.4	1334.9	1300.6	1833.1	1243.7	1266.5	1464.1	1403	1451.1	1283.8	1207.2
Low	Master Protein	O08983	Hermansky-Pudlak syndrome 1 protein homolog OS=Mus musculus OX=10090 GN=Hps1 PE=2 SV=2	0.051	1.401	1	1	1	1	704	79.8	5.72	2.3	1	0	0.716	0.917	1.003	1.035	0.906	1.135	0.95	1.088	1.021	0.982	0.917	0.969	1.024	0.979	0.821	0.907	1.145	303.8	217.6	278.5	304.8	314.5	275.2	344.7	288.6	330.4	310.3	298.3	278.7	294.3	311.2	297.5	249.5	275.5
Medium	Master Protein	Q8BLS7	Ankyrin repeat domain-containing protein SOWAHA OS=Mus musculus OX=10090 GN=Sowaha PE=1 SV=2	0.019	2.029	1	1	1	1	548	57.7	9.82	2.66	1	0	0.718	0.839	0.779	0.82	0.694	0.861	0.774	0.775	0.898	0.745	0.807	0.753	0.751	0.67	0.655	0.62	0.627	312.6	224.4	262.2	243.6	256.3	216.9	269	241.8	242.2	280.6	233	252.3	235.5	234.8	209.4	204.6	193.8
High	Master Protein	P18828	Syndecan-1 OS=Mus musculus OX=10090 GN=Sdc1 PE=1 SV=1	0	7.907	6	1	1	1	311	32.9	4.79	6.07	1	0	0.719	0.951	0.881	0.948	0.867	1.12	0.849	0.992	0.941	0.864	0.788	0.963	1.012	0.873	0.874	0.858	0.798	155.3	111.6	147.7	136.8	147.2	134.6	173.9	131.9	154	146.2	134.2	122.4	149.5	157.1	135.5	135.7	133.3
High	Master Protein	Q922M7	Ashwin OS=Mus musculus OX=10090 PE=1 SV=1	0.003	4.197	4	1	1	1	232	26	9.55	3.37	1	0	0.72	0.879	0.901	1.053	0.886	1.176	0.95	0.935	0.932	0.798	0.798	0.923	0.932	0.896	0.866	0.847	0.882	209.1	150.5	183.9	188.3	220.2	185.3	245.8	198.7	195.5	194.9	166.8	166.9	193.1	194.8	187.4	181	177.2
High	Master Protein	Q6IFZ6	Keratin, type II cytoskeletal 1b OS=Mus musculus OX=10090 GN=Krt77 PE=1 SV=1	0	37.915	7	8	26	2	572	61.3	8.02	87.94	8	2	0.72	1.211	1.049	1.09	0.846	1.341	0.915	1.011	0.959	0.81	0.953	1.012	1.117	0.923	1.225	0.865	1.149	2183	1571.7	2642.7	2290.3	2379.3	1846.7	2927.2	1997	2206.1	2092.7	1769.1	2080.7	2209.9	2439	2014.7	2674.1	1889.2
High	Master Protein	Q03963	Interferon-induced, double-stranded RNA-activated protein kinase OS=Mus musculus OX=10090 GN=Eif2ak2 PE=1 SV=2	0	13.011	8	2	2	2	515	58.2	8.57	8.32	2	0	0.725	0.89	1.038	0.975	0.846	1.027	1	0.987	0.858	0.901	0.877	0.854	1.068	0.82	0.896	0.837	0.85	47.3	34.3	42.1	49.1	46.1	40	48.6	47.3	46.7	40.6	42.6	41.5	40.4	50.5	38.8	42.4	39.6
High	Master Protein	P09411	Phosphoglycerate kinase 1 OS=Mus musculus OX=10090 GN=Pgk1 PE=1 SV=4	0	467.845	80	31	238	31	417	44.5	7.9	974.86	31	0	0.725	0.888	0.829	1.009	0.84	1.107	0.881	0.885	0.873	0.822	0.827	0.878	0.918	0.808	0.823	0.801	0.839	47992	34788	42596.8	39776.4	48408.2	40322.7	53137.7	42291.5	42481.8	41882.5	39469.9	39678.2	42124.6	44050.1	38793.2	39501.3	38464.2
High	Master Protein	Q60598	Src substrate cortactin OS=Mus musculus OX=10090 GN=Cttn PE=1 SV=2	0	81.652	34	16	28	16	546	61.2	5.4	110.49	16	0	0.725	0.768	0.685	0.76	0.582	0.76	0.612	0.585	0.977	0.643	0.628	0.513	0.599	0.611	0.451	0.49	0.532	10723	7775.1	8238.7	7344.2	8145.9	6243.8	8153.9	6561.7	6270.8	10475.6	6896.5	6737.2	5495.9	6420.2	6553.8	4839	5249.9
High	Master Protein	Q8WTY4	Anamorsin OS=Mus musculus OX=10090 GN=Ciapin1 PE=1 SV=1	0	60.206	50	10	16	10	309	33.4	5.2	71.77	10	0	0.726	0.853	0.821	0.966	0.797	1.016	0.826	0.826	1.016	0.8	0.783	0.824	0.849	0.802	0.755	0.713	0.781	3899.5	2830.3	3324.9	3203.1	3766.5	3107.2	3960	3221.1	3221.9	3961.8	3119.8	3054.9	3213.8	3312.5	3128.1	2942.8	2778.7
High	Master Protein	Q9DCU2	Plasmolipin OS=Mus musculus OX=10090 GN=Pllp PE=1 SV=1	0	5.922	13	1	2	1	182	19.8	9.41	10.8	1	0	0.726	0.862	1.235	1.125	0.981	1.329	0.994	1.015	1.042	0.764	0.732	1.328	1.046	1.046	1.296	0.876	0.852	191	138.7	164.6	235.8	214.9	187.4	253.8	189.8	193.8	199	146	139.8	253.7	199.7	199.7	247.5	167.3
Low	Master Protein	Q3UPC7	Uncharacterized protein KIAA0825 homolog OS=Mus musculus OX=10090 PE=2 SV=3	0.107	0.954	1	1	1	1	1272	145.5	6.23	0	1	0	0.726	0.864	0.768	0.953	0.83	1.104	0.918	0.849	0.834	0.792	0.748	0.734	0.966	0.828	0.768	0.818	0.754	93.2	67.7	80.5	71.6	88.8	77.4	102.9	85.6	79.1	77.7	73.8	69.7	68.4	90	77.2	71.6	76.2
High	Master Protein	Q3UEB3	Poly(U)-binding-splicing factor PUF60 OS=Mus musculus OX=10090 GN=Puf60 PE=1 SV=2	0	154.218	43	17	36	17	564	60.2	5.29	158.83	17	0	0.727	0.847	0.797	0.963	0.769	1.04	0.832	0.824	0.885	0.822	0.802	0.78	0.86	0.756	0.755	0.754	0.78	8378.2	6089.1	7097	6679.7	8071.3	6445.1	8716.1	6974.1	6900.2	7415.9	6886.3	6717.4	6537.2	7202.2	6335.8	6326.1	6317.1
High	Master Protein	E9Q9R9	Disks large homolog 5 OS=Mus musculus OX=10090 GN=Dlg5 PE=1 SV=1	0.002	4.315	1	1	1	1	1921	214.3	7.4	4.23	1	0	0.729	0.937	1.125	1.127	0.88	1.12	1.018	0.904	0.909	0.821	0.818	1.141	1.071	1.073	1.005	0.826	0.937	61.6	44.9	57.7	69.3	69.4	54.2	69	62.7	55.7	56	50.6	50.4	70.3	66	66.1	61.9	50.9
Low	Master Protein	P97929	Breast cancer type 2 susceptibility protein homolog OS=Mus musculus OX=10090 GN=Brca2 PE=1 SV=2	0.052	1.385	0	1	1	1	3329	370.4	6.67	2.52	1	0	0.73	0.99	1.081	0.969	0.979	1.22	0.896	0.987	0.965	1.059	0.988	1.053	1.081	1.035	0.799	0.844	1.041	60.8	44.4	60.2	65.7	58.9	59.5	74.2	54.5	60	58.7	64.4	60.1	64	65.7	62.9	48.6	51.3
High	Master Protein	Q9JHN8	Serine/threonine-protein kinase 19 OS=Mus musculus OX=10090 GN=Stk19 PE=2 SV=2	0.005	3.393	4	1	1	1	254	28.1	9.6	2.86	1	0	0.73	1	0.921	1.032	1.032	1.032	0.936	0.961	0.971	0.936	0.86	0.995	1.007	0.926	0.902	0.796	0.926	40.7	29.7	40.7	37.5	42	42	42	38.1	39.1	39.5	38.1	35	40.5	41	37.7	36.7	32.4
High	Master Protein	P70202	Latexin OS=Mus musculus OX=10090 GN=Lxn PE=1 SV=2	0	31.45	34	5	6	5	222	25.5	5.74	28.46	5	0	0.731	0.745	0.833	0.999	0.713	1.021	0.842	0.724	0.861	0.824	0.78	0.869	0.836	0.687	0.799	0.652	0.715	1449.6	1060.3	1080.1	1207.7	1448.3	1034.2	1480.6	1221.1	1049.3	1248.8	1194.6	1130.4	1260.2	1212.3	996.3	1158.2	944.8
Medium	Master Protein	P62274	40S ribosomal protein S29 OS=Mus musculus OX=10090 GN=Rps29 PE=1 SV=2	0.035	1.747	13	1	1	1	56	6.7	10.13	2.62	1	0	0.732	0.88	0.755	0.864	0.729	0.872	0.714	0.703	0.926	0.864	0.784	0.673	0.751	0.698	0.583	0.682	0.688	326.8	239.3	287.7	246.8	282.4	238.3	284.9	233.2	229.9	302.6	282.2	256.1	220	245.4	228.2	190.6	223
High	Master Protein	Q60865	Caprin-1 OS=Mus musculus OX=10090 GN=Caprin1 PE=1 SV=2	0	127.717	26	15	34	15	707	78.1	5.25	131.93	15	0	0.732	0.834	0.735	0.857	0.662	0.865	0.72	0.693	0.879	0.74	0.707	0.636	0.736	0.684	0.586	0.661	0.661	10663	7802.9	8891.9	7839	9136.5	7055.3	9227.3	7677	7388.3	9370.8	7892.3	7542.9	6776.5	7845.2	7289.2	6253.1	7044.7
High	Master Protein	Q9QY76	Vesicle-associated membrane protein-associated protein B OS=Mus musculus OX=10090 GN=Vapb PE=1 SV=3	0	86.053	53	12	28	11	243	26.9	7.78	111.23	12	0	0.733	0.759	0.738	0.795	0.651	0.814	0.673	0.633	0.928	0.684	0.655	0.642	0.68	0.719	0.575	0.549	0.605	6264.5	4591.6	4753.1	4622.8	4978.5	4079.3	5099.1	4212.9	3966.4	5811.3	4282.2	4101.1	4020.9	4262.4	4504.3	3602.8	3436.3
High	Master Protein	Q9CQY2	RNA guanine-N7 methyltransferase activating subunit OS=Mus musculus OX=10090 GN=Ramac PE=3 SV=1	0	10.139	34	3	4	3	119	14.5	8.4	12.34	3	0	0.735	0.925	0.889	1.054	0.827	1.189	0.87	0.953	0.972	0.9	0.867	0.865	0.933	0.804	0.85	0.838	0.9	659.6	484.9	610.1	586.7	695.2	545.3	784.3	573.6	628.8	641.4	593.8	571.9	570.6	615.5	530.1	560.7	552.6
Low	Master Protein	Q68G58	DNA-(apurinic or apyrimidinic site) endonuclease 2 OS=Mus musculus OX=10090 GN=Apex2 PE=1 SV=1	0.062	1.237	1	1	1	1	516	57.3	8.12	1.67	1	0	0.736	0.996	1.005	1.01	0.974	1.146	1.048	1.032	0.896	0.886	0.9	1.001	1.059	0.878	0.79	0.822	0.905	913.6	672	910.3	918.5	922.5	889.6	1046.9	957.4	942.9	818.9	809.6	821.9	914.8	967.5	802.1	721.6	750.8
High	Master Protein	Q9QY39	PDZ domain-containing protein 4 OS=Mus musculus OX=10090 GN=Pdzd4 PE=2 SV=2	0.004	3.916	1	1	1	1	772	86.8	5.99	3.15	1	0	0.736	0.828	1.121	1.189	1.058	1.392	0.969	1.006	1.113	0.73	0.741	1.218	1.092	1.133	1.108	0.797	0.942	101.6	74.8	84.1	113.9	120.8	107.5	141.4	98.4	102.2	113.1	74.2	75.3	123.7	110.9	115.1	112.6	81
High	Master Protein	Q9CQE5	Regulator of G-protein signaling 10 OS=Mus musculus OX=10090 GN=Rgs10 PE=1 SV=1	0	13.86	19	2	2	2	181	21.1	6.81	10.92	2	0	0.736	1.175	0.841	0.98	0.896	1.207	0.919	1.093	1.081	0.965	0.989	0.899	1.076	0.912	0.898	0.773	1.095	65.6	48.3	77.1	55.2	64.3	58.8	79.2	60.3	71.7	70.9	63.3	64.9	59	70.6	59.8	58.9	50.7
High	Master Protein	O54904	Beta-1,3-galactosyltransferase 1 OS=Mus musculus OX=10090 GN=B3galt1 PE=1 SV=2	0.001	5.071	7	2	2	2	326	38	9.29	2.93	2	0	0.738	0.975	0.992	1.003	0.921	1.088	0.959	1.043	0.933	0.889	0.846	1.036	1.086	0.958	0.92	0.904	0.966	123.8	91.4	120.7	122.8	124.2	114	134.7	118.7	129.1	115.5	110.1	104.7	128.2	134.5	118.6	113.9	111.9
High	Master Protein	P10922	Histone H1.0 OS=Mus musculus OX=10090 GN=H1-0 PE=2 SV=4	0	43.091	16	3	23	3	194	20.8	10.9	82.95	3	0	0.739	0.845	0.892	1.031	0.874	1.166	0.944	0.852	0.929	0.868	0.873	1.04	0.926	0.939	0.847	0.788	0.853	5138.4	3797.3	4342.9	4585	5295.4	4490.7	5992.6	4852.6	4375.9	4772.1	4459.3	4487.6	5346.3	4755.6	4827.3	4350.4	4048.6
High	Master Protein	Q811J3	Iron-responsive element-binding protein 2 OS=Mus musculus OX=10090 GN=Ireb2 PE=1 SV=2	0	12.655	5	3	3	2	963	104.9	6.93	12.58	3	0	0.739	0.866	1.009	1.065	0.965	1.171	1.065	1.019	0.877	0.953	0.966	1.025	1.103	0.967	0.977	0.929	1.018	108.7	80.3	94.1	109.7	115.8	104.9	127.3	115.8	110.8	95.3	103.6	105	111.4	119.9	105.1	106.2	101
Medium	Master Protein	Q9DB00	GON-4-like protein OS=Mus musculus OX=10090 GN=Gon4l PE=1 SV=3	0.03	1.839	0	1	1	1	2260	248.6	4.87	1.72	1	0	0.74	0.987	1.125	2.006	1.279	1.977	1.246	1.461	1.297	0.984	1.315	2.158	1.681	1.708	2.314	1.287	1.685	203.2	150.4	200.5	228.6	407.7	259.8	401.7	253.1	296.9	263.6	199.9	267.2	438.6	341.5	347	470.2	261.6
High	Master Protein	Q61781	Keratin, type I cytoskeletal 14 OS=Mus musculus OX=10090 GN=Krt14 PE=1 SV=2	0	78.367	28	11	15	2	484	52.8	5.17	64.02	11	9	0.74	1.31	1.048	1.335	0.76	1.393	0.853	0.891	0.953	0.807	0.952	1.029	1.111	0.846	1.356	0.996	1.269	2571.6	1903.2	3369.5	2695.9	3434.3	1953.7	3583.1	2194.1	2292.5	2451.3	2075.8	2446.9	2645.2	2857.5	2174.9	3487.1	2560.2
High	Master Protein	Q5NCR9	Nuclear speckle splicing regulatory protein 1 OS=Mus musculus OX=10090 GN=Nsrp1 PE=1 SV=1	0	6.598	4	2	3	2	542	63.8	8.76	10.02	2	0	0.74	0.764	0.641	0.859	0.656	0.958	0.706	0.702	0.955	0.755	0.652	0.707	0.734	0.713	0.653	0.58	0.603	374.7	277.1	286.3	240.2	322	245.9	358.9	264.5	263.2	357.9	282.8	244.4	265	275	267.3	244.6	217.3
High	Master Protein	Q8BH43	Wiskott-Aldrich syndrome protein family member 2 OS=Mus musculus OX=10090 GN=Wasf2 PE=1 SV=1	0	7.4	4	2	2	1	497	54	5.53	6.43	2	0	0.74	0.847	0.834	1.121	0.873	1.249	0.871	0.874	0.93	1.003	0.856	1.034	0.95	0.869	0.905	0.793	0.856	208.7	154.4	176.7	174.1	234	182.1	260.6	181.7	182.3	194.1	209.3	178.6	215.9	198.3	181.4	188.8	165.5
High	Master Protein	Q9DAZ9	Abscission/NoCut checkpoint regulator OS=Mus musculus OX=10090 GN=Zfyve19 PE=1 SV=2	0	9.291	6	3	3	3	389	43.2	6.54	9.58	3	0	0.741	0.858	0.841	0.909	0.821	0.919	0.842	0.749	0.903	0.858	0.817	0.783	0.85	0.711	0.622	0.718	0.753	839.3	622	720.3	705.5	762.6	688.9	771.5	706.7	628.6	757.9	720.3	685.3	657.3	713.4	596.9	522.2	602.2
High	Master Protein	Q8CHP5	Partner of Y14 and mago OS=Mus musculus OX=10090 GN=Pym1 PE=1 SV=2	0	12.651	19	3	3	3	203	22.7	9.5	10.04	3	0	0.741	0.746	0.661	0.817	0.57	0.781	0.541	0.565	1.042	0.611	0.569	0.461	0.543	0.546	0.415	0.446	0.421	362	268.1	269.9	239.2	295.8	206.5	282.9	195.7	204.5	377.3	221.3	205.9	167	196.4	197.5	150.4	161.3
High	Master Protein	P61957	Small ubiquitin-related modifier 2 OS=Mus musculus OX=10090 GN=Sumo2 PE=1 SV=1	0	15.651	23	2	7	2	95	10.9	5.5	27.71	2	0	0.741	0.881	0.874	1.124	0.826	1.21	0.933	0.933	0.917	0.882	0.851	0.956	1.015	0.81	0.923	0.817	0.913	1929.9	1429.8	1699.3	1686.8	2168.3	1595	2335.9	1800.4	1800.8	1769.1	1701.4	1642.2	1844.5	1958.6	1562.7	1780.6	1577.2
High	Master Protein	Q9QY93	dCTP pyrophosphatase 1 OS=Mus musculus OX=10090 GN=Dctpp1 PE=1 SV=1	0	15.928	23	3	3	3	170	18.8	5.03	12.34	3	0	0.742	0.924	0.928	0.999	0.875	1.065	1.007	0.953	0.91	0.916	0.842	0.983	0.999	0.829	0.83	0.857	0.894	520.7	386.5	481.3	483.2	520	455.8	554.5	524.5	496.4	473.6	477	438.5	511.8	520.3	431.9	432.1	446.2
High	Master Protein	Q8BGD9	Eukaryotic translation initiation factor 4B OS=Mus musculus OX=10090 GN=Eif4b PE=1 SV=1	0	155.966	45	20	46	20	611	68.8	5.67	177.85	20	0	0.742	0.786	0.76	0.867	0.675	0.951	0.748	0.741	0.897	0.762	0.706	0.685	0.777	0.678	0.655	0.633	0.684	9301.8	6897.8	7306.8	7067.7	8064.2	6274.9	8842.7	6962	6890.4	8339.3	7086.4	6567.1	6369.7	7229.3	6306	6091.5	5888.1
High	Master Protein	Q9DCD6	Gamma-aminobutyric acid receptor-associated protein OS=Mus musculus OX=10090 GN=Gabarap PE=1 SV=2	0.001	5.751	21	4	4	2	117	13.9	8.79	10.94	4	0	0.742	0.934	0.994	1.042	0.888	1.054	0.984	0.913	0.968	0.949	0.882	0.871	1	0.864	0.777	0.841	0.86	725	537.9	676.8	720.8	755.5	643.8	763.8	713.6	662.1	701.6	687.9	639.5	631.2	724.7	626.2	563.4	609.6
High	Master Protein	Q8K0C4	Lanosterol 14-alpha demethylase OS=Mus musculus OX=10090 GN=Cyp51a1 PE=1 SV=1	0	119.291	43	18	43	18	503	56.7	8.41	171.1	18	0	0.742	0.826	0.843	1.091	0.846	1.184	0.896	0.86	0.853	0.8	0.739	1.024	0.911	0.816	0.932	0.814	0.796	8476.9	6290.6	7006.1	7147.8	9247.4	7169.3	10035.8	7594.6	7288.8	7230.9	6781.9	6262.8	8681.9	7723.8	6916.1	7900.2	6898.2
High	Master Protein	O89017	Legumain OS=Mus musculus OX=10090 GN=Lgmn PE=1 SV=1	0	46.722	20	7	14	7	435	49.3	6.39	55.89	7	0	0.742	0.856	0.874	1.079	0.791	1.03	0.791	0.795	0.97	0.76	0.786	0.962	0.845	0.901	0.856	0.731	0.784	2259.9	1676.9	1933.8	1974.7	2438.1	1788.7	2328.8	1787	1797.7	2193.1	1716.8	1777	2173.7	1910	2035.2	1934.7	1652.4
High	Master Protein	P03995	Glial fibrillary acidic protein OS=Mus musculus OX=10090 GN=Gfap PE=1 SV=4	0	405.256	73	35	406	31	430	49.9	5.34	1433.83	35	1	0.743	0.855	0.842	1.142	0.813	1.146	0.736	0.787	1.061	0.812	0.81	1.151	0.826	0.862	0.954	0.547	0.709	75706.4	56220.1	64762.3	63719.9	86441.8	61558.1	86722.6	55754.8	59606	80361.3	61508.8	61343.6	87106.2	62569.8	65244	72189	41444.9
High	Master Protein	P06151	L-lactate dehydrogenase A chain OS=Mus musculus OX=10090 GN=Ldha PE=1 SV=3	0	260.943	65	20	217	19	332	36.5	7.74	795.67	20	2	0.743	0.854	0.802	0.948	0.792	1.075	0.842	0.844	0.891	0.823	0.79	0.841	0.898	0.762	0.8	0.776	0.781	41615.6	30930.2	35556.3	33364.5	39443.8	32945.2	44722.2	35057.7	35107.9	37085	34235.4	32858.5	35001.7	37387.1	31709.4	33298.4	32295.2
High	Master Protein	Q8R0L9	Transcriptional adapter 3 OS=Mus musculus OX=10090 GN=Tada3 PE=1 SV=1	0	7.445	6	2	3	2	432	48.9	6.27	8.95	2	0	0.743	0.824	0.938	0.983	0.826	1.023	0.901	0.877	0.938	0.873	0.833	0.949	0.958	0.83	0.792	0.802	0.819	298	221.3	245.6	279.6	293	246.2	305	268.6	261.2	279.5	260.3	248.1	282.7	285.6	247.3	236.1	238.9
High	Master Protein	Q9D115	Zinc finger protein 706 OS=Mus musculus OX=10090 GN=Znf706 PE=1 SV=1	0	9.549	33	4	5	4	76	8.5	10.01	13.39	4	0	0.743	0.868	0.805	1.047	0.777	1.098	0.838	0.854	0.906	0.816	0.809	0.866	0.834	0.755	0.771	0.739	0.792	1329	988.1	1154.1	1069.7	1391.9	1032	1459.1	1114.1	1135.1	1204	1084.8	1074.8	1151.4	1108.1	1003.6	1024.1	981.9
High	Master Protein	P84078	ADP-ribosylation factor 1 OS=Mus musculus OX=10090 GN=Arf1 PE=1 SV=2	0	302.519	77	12	263	1	181	20.7	6.8	1080	12	0	0.745	0.97	1.032	1.075	1.005	1.198	0.866	1.009	0.881	0.909	1.05	1.125	1.137	1.07	0.941	0.79	0.968	56.1	41.8	54.4	57.9	60.3	56.4	67.2	48.6	56.6	49.4	51	58.9	63.1	63.8	60	52.8	44.3
High	Master Protein	Q3U0V1	Far upstream element-binding protein 2 OS=Mus musculus OX=10090 GN=Khsrp PE=1 SV=2	0	219.729	53	31	63	28	748	76.7	7.33	245.61	31	4	0.745	0.899	0.879	1.09	0.878	1.243	0.912	0.964	0.895	0.88	0.854	0.947	0.973	0.86	0.877	0.825	0.931	16036.3	11952.8	14410.9	14097.3	17480.1	14083.9	19939.9	14631.6	15456.8	14352.9	14115.7	13695.4	15187.4	15607.4	13793.5	14065.9	13225.2
High	Master Protein	Q8BZX4	Splicing regulatory glutamine/lysine-rich protein 1 OS=Mus musculus OX=10090 GN=Srek1 PE=2 SV=1	0	24.76	10	4	6	4	494	56.7	10.48	25.03	4	0	0.745	0.812	0.866	0.946	0.827	1.063	0.831	0.826	0.9	0.817	0.739	0.893	0.904	0.824	0.832	0.725	0.755	853.2	635.6	692.9	739.1	807.5	705.6	906.7	708.7	705.1	768.1	697.1	630.4	761.6	771.3	702.7	709.6	618.4
High	Master Protein	Q80W22	Threonine synthase-like 2 OS=Mus musculus OX=10090 GN=Thnsl2 PE=1 SV=1	0	7.427	6	2	2	2	483	54.2	6.39	4.35	2	0	0.745	1.208	0.969	0.946	0.973	1.266	1.12	0.965	0.961	1.004	0.903	0.768	0.958	0.927	1.212	0.946	0.954	25.9	19.3	31.3	25.1	24.5	25.2	32.8	29	25	24.9	26	23.4	19.9	24.8	24	31.4	24.5
High	Master Protein	Q5PR69	Capping protein-inhibiting regulator of actin dynamics OS=Mus musculus OX=10090 GN=Cracd PE=1 SV=3	0	118.618	25	20	26	20	1207	132.2	5.4	126.22	20	0	0.746	0.807	0.761	0.855	0.656	0.882	0.744	0.702	1.003	0.76	0.726	0.66	0.768	0.654	0.628	0.679	0.648	7202	5371.1	5813.6	5478.5	6155.1	4721.8	6349	5356	5056.9	7224.3	5472.1	5226.8	4751.1	5531.3	4713.1	4520.4	4890.7
High	Master Protein	Q3V3N7	Bardet-Biedl syndrome 1 protein homolog OS=Mus musculus OX=10090 GN=Bbs1 PE=1 SV=1	0.005	3.413	4	1	1	1	593	65.1	8.54	3.31	1	0	0.747	0.794	1.182	0.782	1.241	1.135	1.424	1	0.776	0.765	0.8	1.029	1.235	1.129	1.171	1.182	1.1	17	12.7	13.5	20.1	13.3	21.1	19.3	24.2	17	13.2	13	13.6	17.5	21	19.2	19.9	20.1
High	Master Protein	Q3TLH4	Protein PRRC2C OS=Mus musculus OX=10090 GN=Prrc2c PE=1 SV=3	0	107.851	10	24	31	24	2846	310.7	9.1	108.18	24	0	0.747	0.867	0.711	0.863	0.652	0.881	0.711	0.704	0.944	0.846	0.787	0.65	0.756	0.65	0.597	0.65	0.674	6187.9	4620	5367.4	4399.8	5341.9	4034.5	5451.6	4399.9	4357.8	5841.5	5234.3	4868.5	4020.1	4675.6	4022	3691.3	4024.5
High	Master Protein	Q8BJL0	SWI/SNF-related matrix-associated actin-dependent regulator of chromatin subfamily A-like protein 1 OS=Mus musculus OX=10090 GN=Smarcal1 PE=1 SV=1	0	11.379	3	2	2	2	910	100.8	8.9	9.47	2	0	0.747	1.06	1.07	1.171	1.202	1.293	1.19	1.168	0.907	0.968	1.013	1.212	1.144	1.177	1.021	1.154	1.181	147.7	110.4	156.6	158.1	172.9	177.5	191	175.7	172.5	133.9	143	149.6	179	169	173.8	150.8	170.4
High	Master Protein	Q8BMJ8	Transcription factor Sp8 OS=Mus musculus OX=10090 GN=Sp8 PE=2 SV=1	0	18.06	6	3	6	1	486	48.4	8.81	16.72	3	0	0.747	1.183	0.946	1.048	1.49	1.436	0.967	1.279	1.213	1.112	1.18	1.174	1.073	1.472	1.088	0.939	1.591	66.7	49.8	78.9	63.1	69.9	99.4	95.8	64.5	85.3	80.9	74.2	78.7	78.3	71.6	98.2	72.6	62.6
High	Master Protein	P43275	Histone H1.1 OS=Mus musculus OX=10090 GN=H1-1 PE=1 SV=2	0	50.965	29	7	28	4	213	21.8	10.93	101.42	7	0	0.748	0.801	0.855	1.102	0.835	1.251	0.861	0.818	0.926	0.808	0.785	1.152	0.926	0.849	1.028	0.757	0.824	2855.4	2135.1	2287.2	2442.5	3146.3	2382.9	3572.6	2457.2	2335.5	2645.3	2307.6	2240.4	3288.7	2644.2	2422.9	2936	2161.8
High	Master Protein	Q61029	Lamina-associated polypeptide 2, isoforms beta/delta/epsilon/gamma OS=Mus musculus OX=10090 GN=Tmpo PE=1 SV=4	0	67.354	41	13	14	8	452	50.3	9.45	59.68	13	5	0.748	0.818	0.837	0.967	0.79	1.058	0.815	0.797	0.895	0.696	0.7	0.885	0.783	0.806	0.788	0.687	0.727	2510.7	1877.9	2053.9	2100.6	2427.5	1982.8	2657.5	2045.8	2000.8	2248.3	1748	1756.5	2221.8	1965.6	2024.2	1977.3	1725.9
High	Master Protein	Q6P5H2	Nestin OS=Mus musculus OX=10090 GN=Nes PE=1 SV=1	0	315.015	40	58	83	58	1864	207	4.34	314.23	58	0	0.749	0.944	0.815	1.057	0.81	1.154	0.795	0.861	0.918	0.8	0.864	0.941	0.866	0.884	0.888	0.667	0.839	20888.9	15651.1	19719.5	17022.6	22089.5	16922.3	24101.7	16604.7	17976.8	19172.1	16708.7	18053.8	19654.2	18080.3	18460.8	18556.6	13937.5
High	Master Protein	Q8VDS4	Regulation of nuclear pre-mRNA domain-containing protein 1A OS=Mus musculus OX=10090 GN=Rprd1a PE=1 SV=1	0	33.439	30	8	9	7	312	35.7	7.58	33.53	8	0	0.749	0.921	0.972	1.076	0.968	1.21	1.013	1.023	0.976	0.876	0.835	1.117	1.044	0.943	0.944	0.905	0.966	1760.8	1318.7	1620.9	1711.5	1894.5	1703.6	2129.7	1784.4	1800.5	1718.4	1542.2	1470.4	1966.2	1838.6	1659.6	1661.7	1593.7
High	Master Protein	Q02614	SAP30-binding protein OS=Mus musculus OX=10090 GN=Sap30bp PE=1 SV=2	0.002	4.452	6	2	2	2	308	33.8	4.87	6.73	2	0	0.749	0.854	0.896	0.955	0.855	1.045	0.921	0.84	0.945	0.804	0.788	0.863	0.889	0.872	0.8	0.78	0.819	623.8	467	532.6	559.1	595.5	533.4	651.6	574.8	523.8	589.5	501.4	491.5	538.1	554.7	543.8	499.3	486.3
High	Master Protein	Q8CIB6	Transmembrane protein 230 OS=Mus musculus OX=10090 GN=Tmem230 PE=1 SV=1	0	17.674	37	4	4	4	120	13.2	9.31	13.86	4	0	0.749	0.809	0.898	0.912	0.787	1.058	0.85	0.785	0.969	0.749	0.719	0.866	0.893	0.809	0.846	0.738	0.78	1094.5	819.7	885	982.5	998.4	861	1158.2	930.3	858.9	1060.4	820.2	786.8	948	977.2	885.5	926	807.3
High	Master Protein	Q9QXE2	DNA polymerase lambda OS=Mus musculus OX=10090 GN=Poll PE=2 SV=1	0.005	3.45	4	2	2	2	573	62.9	8	5.98	2	0	0.75	0.931	1.55	1.527	1.07	1.76	1.188	1.067	0.993	0.952	0.732	2.025	1.132	1.766	1.741	0.953	1.035	221.1	165.8	205.9	342.8	337.7	236.6	389.2	262.7	235.9	219.5	210.5	161.8	447.8	250.2	390.4	385	210.6
High	Master Protein	Q8BTQ0	Polycomb group RING finger protein 3 OS=Mus musculus OX=10090 GN=PcgF3 PE=1 SV=1	0	6.094	9	3	4	2	241	28	8.22	10.68	3	0	0.75	0.927	0.977	1.244	0.925	1.248	0.931	1.008	1.098	0.841	0.902	1.225	1.056	0.984	1.032	0.882	1.025	189.7	142.2	175.8	185.4	235.9	175.4	236.7	176.6	191.3	208.2	159.6	171.1	232.4	200.4	186.7	195.8	167.3
High	Master Protein	P62307	Small nuclear ribonucleoprotein F OS=Mus musculus OX=10090 GN=Snrpf PE=1 SV=1	0	18.821	35	3	14	3	86	9.7	4.67	44.24	3	0	0.75	0.845	0.811	0.934	0.792	1.043	0.824	0.814	0.934	0.837	0.787	0.858	0.865	0.763	0.752	0.778	0.785	3038.9	2280.4	2568.9	2463.4	2837.6	2405.5	3169.2	2503.9	2473.2	2838.1	2542.2	2392.2	2606	2629.8	2318.9	2285.2	2363.1
High	Master Protein	Q3UR97	Sorting nexin-21 OS=Mus musculus OX=10090 GN=Snx21 PE=1 SV=1	0.001	5.326	4	1	1	1	363	40.3	5.36	4.69	1	0	0.75	1.003	1.013	0.969	0.996	1.177	0.95	1.037	0.935	0.893	0.883	1.018	1.046	0.984	0.979	0.861	0.912	110.9	83.2	111.2	112.3	107.5	110.5	130.5	105.3	115	103.7	99	97.9	112.9	116	109.1	108.6	95.5
High	Master Protein	Q62376	U1 small nuclear ribonucleoprotein 70 kDa OS=Mus musculus OX=10090 GN=Snrnp70 PE=1 SV=2	0	116.617	45	17	41	17	448	52	9.94	153.91	17	0	0.75	0.81	0.841	0.962	0.835	1.101	0.901	0.85	0.914	0.827	0.742	0.916	0.932	0.821	0.86	0.77	0.79	7405.9	5552.2	5999.2	6226.6	7126	6186.1	8157.2	6671.2	6296	6772.2	6124.6	5492.9	6786.3	6903.5	6078.1	6367.3	5704
High	Master Protein	Q91Z49	UAP56-interacting factor OS=Mus musculus OX=10090 GN=Fyttd1 PE=1 SV=1	0	36.726	31	8	12	8	317	35.9	11.84	37.87	8	0	0.75	0.882	0.793	0.912	0.768	1.007	0.826	0.806	0.932	0.79	0.811	0.835	0.85	0.773	0.796	0.749	0.781	3839.1	2878.8	3387.6	3042.7	3500.4	2947	3867.4	3169.4	3093	3579.4	3031.7	3112.3	3206.1	3264.1	2968.4	3055.8	2876.7
High	Master Protein	Q810A7	ATP-dependent RNA helicase DDX42 OS=Mus musculus OX=10090 GN=Ddx42 PE=1 SV=3	0	81.424	23	15	18	15	929	101.9	6.98	71.45	15	0	0.751	0.865	0.839	0.932	0.793	1.046	0.838	0.854	0.897	0.8	0.784	0.799	0.907	0.777	0.771	0.742	0.804	3782	2840	3270.6	3173.2	3526	2999	3957.4	3170.3	3230.2	3392.3	3024.2	2966.1	3022.4	3429.5	2937.4	2914.8	2806.8
High	Master Protein	P58871	182 kDa tankyrase-1-binding protein OS=Mus musculus OX=10090 GN=Tnks1bp1 PE=1 SV=2	0	62.036	8	8	9	8	1720	181.7	4.88	43.61	8	0	0.752	0.852	0.742	0.796	0.668	0.868	0.699	0.711	1.02	0.795	0.779	0.659	0.755	0.685	0.615	0.634	0.649	1757.5	1321	1496.9	1304.3	1398.8	1174.2	1525	1228.8	1249.3	1793.5	1397.7	1369.6	1157.8	1326.2	1204.1	1080.4	1113.8
High	Master Protein	Q6PJN8	DALR anticodon-binding domain-containing protein 3 OS=Mus musculus OX=10090 GN=Dalrd3 PE=2 SV=1	0	6.925	4	1	1	1	538	58.7	8.15	5.24	1	0	0.752	0.963	1.022	1.081	1.09	1.348	1.149	1.078	0.953	0.975	0.932	1.003	0.994	0.988	1.09	1.081	1.143	32.2	24.2	31	32.9	34.8	35.1	43.4	37	34.7	30.7	31.4	30	32.3	32	31.8	35.1	34.8
High	Master Protein	Q01147	Cyclic AMP-responsive element-binding protein 1 OS=Mus musculus OX=10090 GN=Creb1 PE=1 SV=2	0	9.436	9	3	3	3	327	35.1	5.27	9.5	3	0	0.753	0.875	0.837	0.955	0.794	1.043	0.792	0.828	0.944	0.868	0.789	0.843	0.903	0.838	0.762	0.763	0.836	967.7	729	846.6	810.4	924	767.9	1009.5	766.1	800.9	913.6	839.9	763.3	816	873.8	810.7	737.2	738.5
High	Master Protein	Q9Z1E4	Glycogen [starch] synthase, muscle OS=Mus musculus OX=10090 GN=Gys1 PE=1 SV=2	0	64.377	21	10	12	10	738	83.9	6.11	55.25	10	0	0.753	0.877	0.903	1.088	0.866	1.228	0.95	0.891	0.909	0.851	0.825	1.014	0.968	0.829	0.871	0.865	0.847	2110.2	1589.5	1851.6	1905.3	2295.5	1828.2	2590.9	2004.5	1879.5	1917.9	1795.1	1741.1	2138.7	2043.7	1749.5	1838	1824.8
High	Master Protein	Q3UGS4	Mapk-regulated corepressor-interacting protein 1 OS=Mus musculus OX=10090 GN=Mcrip1 PE=1 SV=1	0	22.43	51	5	7	5	97	11.1	9.14	26.16	5	0	0.753	0.874	0.708	0.862	0.648	0.887	0.668	0.714	0.932	0.86	0.83	0.644	0.719	0.648	0.59	0.643	0.683	1907.6	1435.9	1667.8	1349.8	1644.7	1236.9	1692.4	1273.6	1361.5	1777.3	1640.2	1584	1227.9	1372	1235.4	1126.3	1227.4
High	Master Protein	A2AA28	Probable methyltransferase-like protein 23 OS=Mus musculus OX=10090 GN=Mettl23 PE=2 SV=1	0	7.408	14	1	2	1	253	28.3	5.3	4.09	1	0	0.753	1.034	1.315	1.371	1.045	1.449	1.079	1.225	0.989	1.404	0.865	1.225	1.607	1.449	1.36	1.09	1.034	8.9	6.7	9.2	11.7	12.2	9.3	12.9	9.6	10.9	8.8	12.5	7.7	10.9	14.3	12.9	12.1	9.7
High	Master Protein	Q9DAM7	Transmembrane protein 263 OS=Mus musculus OX=10090 GN=Tmem263 PE=1 SV=1	0	7.217	17	1	1	1	115	11.5	9.32	5.54	1	0	0.753	1.062	1.141	1.064	1.252	1.248	1.143	1.198	0.852	1.083	0.859	1.008	1.231	1.007	0.979	1.006	1.054	194.6	146.5	206.7	222	207	243.6	242.8	222.5	233.2	165.8	210.7	167.1	196.2	239.6	195.9	190.5	195.7
High	Master Protein	Q8R2R1	Protein O-mannosyl-transferase 1 OS=Mus musculus OX=10090 GN=Pomt1 PE=1 SV=1	0	7.803	4	2	2	2	746	85.2	8.29	8	2	0	0.754	1.096	1.141	1.278	1.233	1.387	1.214	1.324	1.2	1.069	0.979	1.289	1.259	1.214	1.218	1.019	1.106	130.7	98.5	143.3	149.1	167	161.2	181.3	158.7	173.1	156.9	139.7	127.9	168.5	164.5	158.7	159.2	133.2
Medium	Master Protein	Q8BKN5	Gamma-tubulin complex component 5 OS=Mus musculus OX=10090 GN=Tubgcp5 PE=2 SV=2	0.032	1.823	2	1	1	1	1024	117.9	5.99	0	1	0	0.755	0.945	0.691	1.038	0.62	0.875	0.79	0.712	0.915	0.939	0.875	0.661	0.845	0.652	0.697	0.702	0.724	274.5	207.2	259.3	189.6	284.8	170.1	240.3	216.9	195.4	251.1	257.7	240.3	181.5	231.9	179	191.2	192.8
High	Master Protein	Q9R0P4	Small acidic protein OS=Mus musculus OX=10090 GN=Smap PE=1 SV=1	0	18.499	33	5	6	5	181	20	4.82	24.41	5	0	0.755	0.984	1.095	1.224	1.126	1.499	1.108	1.199	1.001	0.938	0.908	1.224	1.127	1.026	1.174	0.955	1.074	1500.2	1133.1	1475.8	1643.1	1835.5	1689.1	2248.6	1661.7	1799.3	1502.2	1407.3	1362.6	1835.8	1691.1	1538.8	1761.1	1432.7
High	Master Protein	P63166	Small ubiquitin-related modifier 1 OS=Mus musculus OX=10090 GN=Sumo1 PE=1 SV=1	0.004	3.558	14	2	3	2	101	11.6	5.52	8.3	2	0	0.755	0.864	0.678	0.94	0.67	0.871	0.776	0.74	0.923	0.809	0.854	0.603	0.79	0.686	0.631	0.639	0.743	726.2	548.6	627.2	492.2	682.4	486.9	632.8	563.4	537.6	670.2	587.7	620.3	437.7	573.6	498.3	458.5	463.7
High	Master Protein	Q64152	Transcription factor BTF3 OS=Mus musculus OX=10090 GN=Btf3 PE=1 SV=3	0	78.511	71	10	23	8	204	22	9.52	104.31	10	2	0.755	0.869	0.751	0.938	0.733	0.977	0.771	0.775	0.936	0.862	0.814	0.758	0.797	0.714	0.705	0.664	0.768	5439.8	4105.8	4727.3	4086.7	5103.3	3985.3	5313.9	4193.3	4217.6	5091.7	4689.2	4426.7	4124.7	4336.7	3881.6	3837	3610.9
High	Master Protein	Q80TZ9	Arginine-glutamic acid dipeptide repeats protein OS=Mus musculus OX=10090 GN=Rere PE=1 SV=3	0.004	3.822	1	1	1	1	1558	171.6	7.69	3.68	1	0	0.756	1.04	0.92	1.193	1.091	1.298	1.276	1.236	1.023	0.989	0.943	1.085	1.153	1.222	1.017	1.006	1.233	35.2	26.6	36.6	32.4	42	38.4	45.7	44.9	43.5	36	34.8	33.2	38.2	40.6	43	35.8	35.4
High	Master Protein	Q08331	Calretinin OS=Mus musculus OX=10090 GN=Calb2 PE=1 SV=3	0	49.868	41	10	16	9	271	31.4	5.02	53.76	10	0	0.756	1.137	0.889	1.13	1.005	1.2	0.922	1.136	1.079	0.951	1.081	1.15	1.021	0.972	1.13	0.878	1.119	3023.7	2285.4	3436.9	2688.9	3415.6	3037.6	3629.1	2787.3	3434.4	3263	2874.2	3269.6	3476.8	3086.9	2940.5	3418	2653.7
High	Master Protein	Q99JF8	PC4 and SFRS1-interacting protein OS=Mus musculus OX=10090 GN=Psip1 PE=1 SV=1	0	186.624	52	28	68	27	528	59.7	9.13	250.29	28	1	0.756	0.923	0.78	0.952	0.749	1.043	0.797	0.82	0.943	0.878	0.881	0.798	0.848	0.722	0.766	0.747	0.812	15287.1	11552	14108.6	11926	14556.9	11448.8	15941.3	12188.7	12536.4	14419.2	13424.9	13464.4	12196.2	12958.3	11041.5	11709.6	11415.7
High	Master Protein	Q80SY5	Pre-mRNA-splicing factor 38B OS=Mus musculus OX=10090 GN=Prpf38b PE=1 SV=1	0	53.69	18	9	13	9	542	63.7	10.54	50.35	9	0	0.756	0.827	0.958	1.047	0.912	1.148	0.943	0.895	0.862	0.807	0.787	1.08	1.024	0.916	0.954	0.817	0.832	2852.7	2157	2359.7	2732.7	2985.9	2601.9	3275.5	2690.7	2552.8	2458.8	2303.3	2245.2	3081.3	2921.8	2611.8	2720.6	2330.3
High	Master Protein	Q6DG52	Protein Churchill OS=Mus musculus OX=10090 GN=Churc1 PE=3 SV=1	0	9.708	13	1	1	1	112	12.8	4.84	6.18	1	0	0.756	0.851	1.057	1.069	0.88	1.264	1.074	0.97	0.919	0.839	0.772	1.171	1.144	0.862	0.999	0.874	0.854	313.4	237	266.8	331.3	335	275.9	396	336.6	304.1	288	262.8	241.8	367	358.4	270	313.1	273.9
High	Master Protein	P62311	U6 snRNA-associated Sm-like protein LSm3 OS=Mus musculus OX=10090 GN=Lsm3 PE=1 SV=2	0	9.521	33	2	5	2	102	11.8	4.7	16.84	2	0	0.756	0.866	0.879	1.041	0.782	1.147	0.833	0.805	1.035	0.784	0.779	0.955	0.834	0.901	0.827	0.759	0.76	1263.4	954.8	1094.3	1110.6	1314.6	987.8	1448.8	1052.5	1017.5	1307.9	990.6	984.5	1206.1	1053.2	1138.6	1045.2	959.4
High	Master Protein	Q8R205	Zinc finger CCCH domain-containing protein 10 OS=Mus musculus OX=10090 GN=Zc3h10 PE=1 SV=1	0	7.656	4	1	1	1	435	46.1	7.62	6.09	1	0	0.757	0.814	0.751	0.896	0.548	0.983	0.855	1.316	0.986	1.049	0.858	0.887	0.919	0.968	0.672	0.742	0.791	34.5	26.1	28.1	25.9	30.9	18.9	33.9	29.5	45.4	34	36.2	29.6	30.6	31.7	33.4	23.2	25.6
High	Master Protein	E9Q784	Zinc finger CCCH domain-containing protein 13 OS=Mus musculus OX=10090 GN=Zc3h13 PE=1 SV=1	0	19.311	3	4	5	4	1729	203.6	9.38	18.16	4	0	0.757	0.895	0.763	0.82	0.699	0.814	0.752	0.749	0.928	0.823	0.816	0.675	0.717	0.703	0.596	0.613	0.645	1177.6	892	1054.1	898.9	965.7	823.4	958	885.8	882.1	1093	968.9	961.5	795.4	844	828	701.6	722.4
Medium	Master Protein	Q9CPY1	39S ribosomal protein L51, mitochondrial OS=Mus musculus OX=10090 GN=Mrpl51 PE=1 SV=1	0.015	2.223	13	1	2	1	128	15.1	11	6.71	1	0	0.758	0.891	0.906	1.103	1.172	1.073	1.039	1.021	0.979	0.686	0.767	1.106	1.145	1	0.958	0.918	0.991	33.1	25.1	29.5	30	36.5	38.8	35.5	34.4	33.8	32.4	22.7	25.4	36.6	37.9	33.1	31.7	30.4
Medium	Master Protein	D3KU66	Acetylserotonin O-methyltransferase OS=Mus musculus OX=10090 GN=Asmt PE=2 SV=1	0.015	2.215	3	1	1	1	387	40.9	9.88	3.51	1	0	0.758	1.072	1.003	1.098	1.036	1.24	1.209	0.928	0.881	1.088	0.902	0.925	1.183	0.995	0.915	0.866	0.982	38.8	29.4	41.6	38.9	42.6	40.2	48.1	46.9	36	34.2	42.2	35	35.9	45.9	38.6	35.5	33.6
High	Master Protein	Q8CGC4	Protein LSM14 homolog B OS=Mus musculus OX=10090 GN=Lsm14b PE=1 SV=3	0	28.485	15	5	7	4	385	42.3	9.63	24.54	5	1	0.758	0.835	0.815	0.931	0.775	1.007	0.831	0.798	0.944	0.748	0.723	0.784	0.81	0.76	0.781	0.672	0.76	1540.3	1167.2	1286.1	1254.6	1434.6	1193.3	1551.7	1280.5	1228.4	1454	1152	1113.8	1207.9	1248.1	1170	1203	1035.5
High	Master Protein	Q8BLU0	Leucine-rich repeat transmembrane protein FLRT2 OS=Mus musculus OX=10090 GN=Flrt2 PE=1 SV=1	0	8.46	3	1	1	1	660	73.9	7.91	5.33	1	0	0.759	1.181	1.078	0.927	1.016	1.183	1.049	1.085	1.166	0.967	1.092	1.113	1.191	0.922	0.933	1.057	0.865	79.1	60	93.4	85.3	73.3	80.4	93.6	83	85.8	92.2	76.5	86.4	88	94.2	72.9	73.8	83.6
High	Master Protein	Q9CQV6	Microtubule-associated proteins 1A/1B light chain 3B OS=Mus musculus OX=10090 GN=Map1lc3b PE=1 SV=3	0	17.58	22	3	15	1	125	14.6	8.43	44.56	3	0	0.759	0.877	0.976	1.049	0.852	1.182	1.056	0.904	0.942	0.883	0.799	0.984	1.038	0.838	0.964	0.891	0.894	1401.2	1063.7	1229.1	1367.3	1470	1193.8	1655.7	1480.1	1266	1319.4	1237.7	1119.5	1378.4	1453.9	1173.6	1350.8	1248.8
High	Master Protein	Q60715	Prolyl 4-hydroxylase subunit alpha-1 OS=Mus musculus OX=10090 GN=P4ha1 PE=1 SV=2	0	77.501	38	15	17	15	534	60.9	5.9	66.58	15	0	0.759	0.844	0.831	0.997	0.832	1.161	0.822	0.848	0.891	0.852	0.789	0.966	0.915	0.808	0.871	0.776	0.791	3547.6	2693.7	2994.7	2946.5	3535.4	2950.4	4117.8	2915.4	3010.1	3162.5	3020.8	2799.1	3428.7	3245.7	2864.9	3091.1	2753.6
High	Master Protein	Q7TMX5	Protein SHQ1 homolog OS=Mus musculus OX=10090 GN=Shq1 PE=1 SV=2	0	15.621	4	1	2	1	569	63.4	4.83	10.52	1	0	0.759	0.905	1	0.988	0.868	1.106	1.061	1.045	0.913	0.866	1.031	0.913	1.094	1.049	0.953	0.833	0.925	57.6	43.7	52.1	57.6	56.9	50	63.7	61.1	60.2	52.6	49.9	59.4	52.6	63	60.4	54.9	48
Medium	Master Protein	Q99LX5	Multiple myeloma tumor-associated protein 2 homolog OS=Mus musculus OX=10090 GN=Mmtag2 PE=2 SV=1	0.041	1.638	4	1	1	1	260	29.3	9.86	3.21	1	0	0.76	0.876	0.608	0.806	0.564	0.875	0.698	0.746	0.871	0.723	0.74	0.586	0.691	0.598	0.582	0.482	0.559	79.9	60.7	70	48.6	64.4	45.1	69.9	55.8	59.6	69.6	57.8	59.1	46.8	55.2	47.8	46.5	38.5
High	Master Protein	Q91VJ5	Polyglutamine-binding protein 1 OS=Mus musculus OX=10090 GN=Pqbp1 PE=1 SV=1	0	19.592	27	6	6	6	263	30.6	6.23	17.82	6	0	0.76	0.845	0.734	0.826	0.678	0.884	0.726	0.711	0.889	0.743	0.713	0.633	0.714	0.651	0.603	0.61	0.67	1822.8	1385.8	1539.9	1338.6	1506.5	1235.2	1612.1	1323.1	1295.4	1620.9	1354	1300.4	1154.6	1301.4	1187.4	1099.4	1111.4
High	Master Protein	Q8VC34	Putative RNA polymerase II subunit B1 CTD phosphatase Rpap2 OS=Mus musculus OX=10090 GN=Rpap2 PE=2 SV=2	0.001	4.909	3	1	1	1	614	68.5	7.96	3.88	1	0	0.76	1.145	0.947	1.11	1.062	1.088	1.105	1.024	0.938	1.081	0.989	1.114	1.411	1.035	1.145	0.919	0.967	45.5	34.6	52.1	43.1	50.5	48.3	49.5	50.3	46.6	42.7	49.2	45	50.7	64.2	47.1	52.1	41.8
High	Master Protein	Q64519	Syndecan-3 OS=Mus musculus OX=10090 GN=Sdc3 PE=1 SV=2	0	29.882	10	4	5	4	442	46	4.59	24.08	4	0	0.76	0.76	0.852	0.83	0.667	0.882	0.777	0.637	0.835	0.715	0.656	0.654	0.756	0.749	0.552	0.566	0.598	2015.6	1532.8	1532.4	1716.9	1673.5	1345.3	1776.9	1565.9	1284.9	1683.2	1440.3	1321.6	1318.2	1523.3	1508.7	1113.2	1141.6
High	Master Protein	P60824	Cold-inducible RNA-binding protein OS=Mus musculus OX=10090 GN=Cirbp PE=1 SV=1	0	76.872	47	7	25	7	172	18.6	9.61	98.83	7	0	0.761	0.956	0.738	0.853	0.773	0.856	0.741	0.764	0.919	0.793	0.847	0.62	0.753	0.754	0.595	0.653	0.738	5540.4	4215.2	5296	4091.5	4727.6	4280.4	4743.1	4102.8	4230.6	5093.1	4395.4	4694.6	3437.2	4169.4	4175.6	3294.4	3618.7
High	Master Protein	Q62446	Peptidyl-prolyl cis-trans isomerase FKBP3 OS=Mus musculus OX=10090 GN=Fkbp3 PE=1 SV=2	0	43.757	40	9	15	9	224	25.1	9.28	52.31	9	0	0.762	0.869	0.76	0.974	0.71	1.034	0.779	0.821	0.937	0.876	0.877	0.776	0.839	0.666	0.767	0.718	0.805	5608	4274.7	4873.2	4260.2	5460.4	3979	5796.4	4369.3	4603.3	5256.7	4912.7	4915.5	4352	4703.1	3735.1	4299.1	4026.8
High	Master Protein	Q6VN19	Ran-binding protein 10 OS=Mus musculus OX=10090 GN=Ranbp10 PE=1 SV=2	0	16.174	7	3	3	2	620	67.1	6.58	12.55	3	0	0.762	1.054	1.015	0.892	0.918	1.042	0.959	0.981	0.876	0.902	0.83	0.947	1.011	1.046	0.873	0.945	0.864	159.1	121.2	167.7	161.5	141.9	146.1	165.8	152.5	156.1	139.4	143.5	132.1	150.6	160.8	166.4	138.9	150.3
Low	Master Protein	Q6NZQ0	Coiled-coil domain-containing protein 189 OS=Mus musculus OX=10090 GN=Ccdc189 PE=1 SV=2	0.057	1.305	5	1	1	1	333	37.8	4.94	2.45	1	0	0.763	1.082	0.99	1.069	1.144	1.166	1.027	1.093	0.954	0.991	1.047	1.092	1.075	0.962	0.993	0.9	1.055	102.5	78.2	110.9	101.5	109.6	117.3	119.5	105.3	112	97.8	101.6	107.3	111.9	110.2	98.6	101.8	92.2
High	Master Protein	P20357	Microtubule-associated protein 2 OS=Mus musculus OX=10090 GN=Map2 PE=1 SV=2	0	635.88	62	90	256	90	1828	199	4.91	1042.41	90	0	0.763	0.774	0.655	0.728	0.527	0.708	0.605	0.582	1.007	0.719	0.666	0.447	0.593	0.544	0.42	0.523	0.546	65122.3	49717.2	50378.3	42636	47391.2	34352	46131.7	39427.1	37932.6	65606.7	46813.4	43386.7	29108.9	38601.7	35404	27368.7	34057.8
High	Master Protein	Q923D5	WW domain-binding protein 11 OS=Mus musculus OX=10090 GN=Wbp11 PE=1 SV=2	0	27.866	17	7	7	7	641	69.8	8.4	24.33	7	0	0.763	0.857	0.793	0.919	0.724	0.975	0.781	0.766	0.944	0.816	0.788	0.744	0.818	0.715	0.698	0.692	0.72	2045.6	1559.9	1752.9	1622.3	1879	1480.2	1993.6	1596.8	1566.7	1931	1668.4	1612.7	1522	1673.5	1462.6	1427	1414.8
High	Master Protein	Q3TIV5	Zinc finger CCCH domain-containing protein 15 OS=Mus musculus OX=10090 GN=Zc3h15 PE=1 SV=2	0	27.976	18	9	10	9	426	48.3	5.3	32.17	9	0	0.763	0.821	0.787	0.915	0.738	0.971	0.752	0.747	0.942	0.793	0.748	0.765	0.783	0.69	0.708	0.668	0.716	3583.8	2733	2940.6	2820.1	3278.2	2644.7	3478.1	2694.8	2677.1	3375.3	2840.2	2682.3	2742.9	2806	2473.5	2538.4	2393.3
High	Master Protein	P26040	Ezrin OS=Mus musculus OX=10090 GN=Ezr PE=1 SV=3	0	174.112	52	30	65	22	586	69.4	6.1	232.75	30	10	0.764	0.892	0.901	1.015	0.865	1.134	0.895	0.894	0.883	0.862	0.892	0.913	0.957	0.828	0.851	0.772	0.816	13545.2	10344.3	12080.7	12209.9	13742	11713.2	15362.6	12119.2	12111.1	11956.5	11679.6	12076.5	12368.5	12960.7	11209	11527.2	10450.6
High	Master Protein	P14873	Microtubule-associated protein 1B OS=Mus musculus OX=10090 GN=Map1b PE=1 SV=2	0	1650.71	64	130	749	128	2464	270.1	4.83	3205.41	130	2	0.764	0.785	0.825	0.93	0.719	0.964	0.812	0.754	0.982	0.757	0.714	0.779	0.853	0.709	0.749	0.702	0.705	155344	118668	121985	128172	144509	111679	149807	126105	117180	152483	117628	110915	120939	132556	110079	116332	109087
Low	Master Protein	Q80TA6	Myotubularin-related protein 12 OS=Mus musculus OX=10090 GN=Mtmr12 PE=1 SV=2	0.109	0.945	1	1	1	1	747	85.5	6.84	2.31	1	0	0.765	0.844	0.793	0.815	0.742	0.898	0.749	0.828	0.913	0.928	0.857	0.769	0.724	0.717	0.478	0.651	0.729	120.2	91.9	101.5	95.3	98	89.2	107.9	90	99.5	109.8	111.5	103	92.4	87	86.2	57.5	78.3
High	Master Protein	Q9EPR2	Group XIIA secretory phospholipase A2 OS=Mus musculus OX=10090 GN=Pla2g12a PE=1 SV=2	0	8.227	11	1	3	1	192	21.3	7.15	6.51	1	0	0.766	0.932	0.96	0.934	0.845	1.02	0.938	1.011	0.978	0.854	0.87	0.932	0.951	0.845	0.974	0.826	0.839	45.3	34.7	42.2	43.5	42.3	38.3	46.2	42.5	45.8	44.3	38.7	39.4	42.2	43.1	38.3	44.1	37.4
Low	Master Protein	Q8BXQ8	Protein FAM53C OS=Mus musculus OX=10090 GN=Fam53c PE=1 SV=1	0.098	0.991	3	1	1	1	393	43.2	7.72	3.14	1	0	0.766	0.836	1.066	1.859	0.762	2.072	0.959	0.92	1.321	1.14	1.088	2.615	1.17	2.043	2.17	0.871	1.018	394.1	301.7	329.4	420.1	732.5	300.4	816.4	377.9	362.5	520.8	449.2	428.8	1030.7	461.1	805.3	855.1	343.3
High	Master Protein	Q99LJ7	RCC1 and BTB domain-containing protein 2 OS=Mus musculus OX=10090 GN=Rcbtb2 PE=1 SV=1	0.008	2.853	2	1	1	1	551	60.1	5.49	3.5	1	0	0.766	0.887	1.096	1.089	0.976	1.157	1.13	1.016	1.078	0.963	1.012	1.159	1.22	1.187	0.945	0.947	1.173	93.9	71.9	83.3	102.9	102.3	91.6	108.6	106.1	95.4	101.2	90.4	95	108.8	114.6	111.5	88.7	88.9
High	Master Protein	Q99P72	Reticulon-4 OS=Mus musculus OX=10090 GN=Rtn4 PE=1 SV=2	0	615.177	68	52	228	52	1162	126.5	4.54	948.22	52	0	0.766	0.795	0.729	0.793	0.635	0.814	0.692	0.669	0.948	0.71	0.688	0.598	0.686	0.664	0.553	0.579	0.618	49631	37995.2	39435.9	36189.6	39338.4	31536.1	40389.5	34354.1	33209.5	47033.1	35242.5	34128.4	29700.7	34026	32934.5	27455.5	28731.1
High	Master Protein	P97291	Cadherin-8 OS=Mus musculus OX=10090 GN=Cdh8 PE=1 SV=2	0	73.769	18	8	14	7	799	88.2	4.74	69.69	8	0	0.767	1.07	0.938	0.909	0.993	1.04	0.939	0.995	0.92	0.904	0.934	0.813	1.063	0.871	0.752	0.898	0.913	1625.1	1245.9	1739	1524.2	1477.4	1613.9	1690.5	1526.4	1617.6	1494.9	1469	1518.6	1321.8	1726.7	1414.8	1222.5	1459.2
High	Master Protein	Q8JZX4	Splicing factor 45 OS=Mus musculus OX=10090 GN=Rbm17 PE=1 SV=1	0	76.802	48	15	19	15	405	45.3	5.82	75.95	15	0	0.767	0.827	0.862	0.987	0.832	1.076	0.85	0.862	0.96	0.787	0.758	0.895	0.895	0.849	0.83	0.76	0.832	3932.4	3016.1	3252.9	3388.4	3883.2	3271.9	4230.4	3342.4	3391.2	3776.6	3092.9	2980.9	3520.4	3520.2	3336.8	3263.4	2989.1
High	Master Protein	Q9D0R8	Protein LSM12 homolog OS=Mus musculus OX=10090 GN=Lsm12 PE=1 SV=1	0	30.61	49	8	11	8	195	21.7	7.74	40.92	8	0	0.768	0.788	0.881	0.954	0.796	1.04	0.817	0.895	0.923	0.748	0.68	0.854	0.885	0.807	0.764	0.667	0.875	2256	1732.8	1777.6	1987.3	2152.8	1796.5	2347.2	1843.3	2019.1	2081.2	1688.5	1534	1926.5	1997.2	1820.8	1722.5	1504.3
High	Master Protein	Q9JM93	ADP-ribosylation factor-like protein 6-interacting protein 4 OS=Mus musculus OX=10090 GN=Arl6ip4 PE=1 SV=1	0.001	5.26	4	1	1	1	229	25.5	11.19	4.15	1	0	0.769	0.866	1.075	1.177	1.186	1.373	1.226	1.176	0.952	0.919	0.873	1.178	1.153	1.079	0.95	1.038	1.076	296.5	228	256.9	318.6	348.9	351.7	407.2	363.4	348.6	282.4	272.6	258.8	349.3	341.9	319.8	281.8	307.7
High	Master Protein	O70318	Band 4.1-like protein 2 OS=Mus musculus OX=10090 GN=Epb41l2 PE=1 SV=2	0	224.036	47	39	71	34	988	109.9	5.43	250.54	39	4	0.769	0.83	0.985	1.148	0.879	1.185	0.898	0.849	0.922	0.831	0.775	1.138	1.002	0.892	0.986	0.72	0.792	15264.8	11744	12668.6	15037.3	17519.1	13411.7	18086.3	13704.2	12962.2	14075.7	12679.4	11829	17375.4	15297.1	13613.1	15051.4	10988
High	Master Protein	Q80U04	E3 ubiquitin-protein ligase Praja-2 OS=Mus musculus OX=10090 GN=Pja2 PE=1 SV=2	0	13.775	6	3	4	2	707	77.9	4.44	12.63	3	0	0.769	1.127	1.137	1.169	1.272	1.271	1.261	1.223	1.068	1.107	1.105	1.132	1.162	1.252	0.797	1.239	1.248	429.3	330	484	488	501.9	546.1	545.8	541.3	525.2	458.3	475.3	474.5	486.1	499	537.4	342.1	531.7
High	Master Protein	Q9CX53	Gem-associated protein 6 OS=Mus musculus OX=10090 GN=Gemin6 PE=1 SV=2	0.002	4.309	8	1	1	1	166	18.7	5.25	3.9	1	0	0.769	0.826	0.856	0.915	0.719	1.031	0.818	0.816	0.956	0.848	0.737	0.739	0.858	0.869	0.672	0.75	0.815	178.1	136.9	147.1	152.5	163	128.1	183.6	145.7	145.3	170.3	151.1	131.2	131.6	152.8	154.8	119.7	133.5
High	Master Protein	Q99020	Heterogeneous nuclear ribonucleoprotein A/B OS=Mus musculus OX=10090 GN=Hnrnpab PE=1 SV=1	0	109.23	48	15	47	14	285	30.8	7.91	169.4	15	1	0.769	0.864	0.746	0.899	0.739	0.949	0.772	0.776	0.895	0.815	0.787	0.699	0.802	0.713	0.682	0.715	0.757	10341.4	7949.2	8934	7715.3	9301.1	7645.2	9818.1	7985.9	8028.7	9259.4	8426.5	8137.2	7224.6	8292.4	7376.5	7053.8	7397
High	Master Protein	P13541	Myosin-3 OS=Mus musculus OX=10090 GN=Myh3 PE=2 SV=2	0.001	5.128	1	2	3	1	1940	223.7	5.81	7.53	2	0	0.769	1.056	0.829	0.982	0.858	0.971	0.888	0.811	0.996	0.85	0.913	0.813	0.917	0.803	0.876	0.798	0.81	168.2	129.3	177.6	139.4	165.2	144.3	163.3	149.4	136.4	167.6	142.9	153.5	136.7	154.2	135	147.3	134.2
High	Master Protein	Q4VGL6	Roquin-1 OS=Mus musculus OX=10090 GN=Rc3h1 PE=1 SV=1	0	31.493	6	5	6	5	1130	125.3	7.27	25.14	5	0	0.769	0.993	0.986	1.046	0.984	1.131	0.984	1.003	0.945	0.943	0.933	0.932	0.994	0.911	0.792	0.848	0.916	652.8	502.3	648.3	643.8	682.7	642.5	738.3	642.5	654.8	616.7	615.7	609.2	608.3	649.2	595	517	553.8
High	Master Protein	Q8K596	Sodium/calcium exchanger 2 OS=Mus musculus OX=10090 GN=Slc8a2 PE=1 SV=1	0	186.26	37	26	42	26	921	100.6	5.12	189.72	26	0	0.769	1.156	1.051	1.001	1.048	1.088	1.079	1.055	1.075	0.964	1.05	0.954	1.066	1.014	0.947	0.986	0.946	6155.9	4733.6	7118.3	6467.5	6162.9	6451.4	6698.9	6644.6	6493.7	6619.4	5933.6	6462.8	5874.8	6562.6	6243.7	5830.1	6069.5
High	Master Protein	Q9CQF3	Cleavage and polyadenylation specificity factor subunit 5 OS=Mus musculus OX=10090 GN=Nudt21 PE=1 SV=1	0	37.883	55	11	22	11	227	26.2	8.82	78.11	11	0	0.771	0.894	0.833	1.002	0.827	1.051	0.849	0.871	0.895	0.856	0.843	0.851	0.945	0.804	0.784	0.73	0.801	4422	3411	3953.7	3684	4432.7	3656	4645.9	3754.6	3851.5	3959.4	3784.5	3727.9	3764.2	4176.9	3554.5	3468.6	3230.2
High	Master Protein	Q91WJ8	Far upstream element-binding protein 1 OS=Mus musculus OX=10090 GN=Fubp1 PE=1 SV=1	0	108.625	40	22	38	19	651	68.5	7.93	129.52	22	0	0.771	0.979	0.894	1.158	0.893	1.398	0.958	1.002	0.922	0.925	0.889	0.978	0.969	0.853	0.951	0.862	0.991	8148.6	6282.4	7978.8	7284.7	9434.3	7280.5	11390.9	7807.2	8164	7512.9	7537.3	7245	7971.1	7892.5	6949.7	7752.7	7021.5
High	Master Protein	P09528	Ferritin heavy chain OS=Mus musculus OX=10090 GN=Fth1 PE=1 SV=2	0	70.959	62	9	18	9	182	21.1	5.88	76.74	9	0	0.772	1.15	1.125	1.122	1.116	1.127	1.128	1.125	0.995	1.001	1.048	1.025	1.143	1.101	1	1.04	1.014	2117.4	1635.5	2434.6	2382.5	2376.1	2364	2385.4	2387.5	2382.3	2107.5	2120.3	2218.7	2170.6	2420.6	2331.3	2117.7	2202.6
Medium	Master Protein	Q61790	Lymphocyte activation gene 3 protein OS=Mus musculus OX=10090 GN=Lag3 PE=1 SV=1	0.043	1.586	2	1	1	1	521	56.9	8.25	1.78	1	0	0.772	0.908	0.966	1.055	0.931	1.182	1.004	1.066	0.984	0.909	0.916	0.986	1.178	0.909	0.935	0.92	1.043	196.1	151.3	178.1	189.5	206.8	182.6	231.7	196.9	209.1	192.9	178.2	179.7	193.3	231	178.2	183.4	180.5
High	Master Protein	P26041	Moesin OS=Mus musculus OX=10090 GN=Msn PE=1 SV=3	0	154.742	57	29	45	21	577	67.7	6.6	168.39	29	1	0.772	0.844	0.819	1.007	0.81	1.068	0.821	0.852	0.913	0.861	0.874	0.931	0.876	0.803	0.871	0.682	0.791	6770.2	5229.6	5711.8	5547.7	6817.1	5485.5	7230.1	5559.5	5767.9	6179.4	5826.2	5915	6306.1	5928.9	5436.1	5893.5	4615
High	Master Protein	Q8R0A5	Transcription elongation factor A protein-like 3 OS=Mus musculus OX=10090 GN=Tceal3 PE=1 SV=2	0	31.935	41	8	12	2	200	22.5	5.44	38.28	8	0	0.772	1.195	1.338	1.651	1.417	1.947	1.294	1.614	1.084	1.239	1.346	1.45	1.413	1.475	1.339	1.335	1.707	425	327.9	508	568.6	701.8	602.4	827.5	549.9	686.1	460.8	526.7	571.9	616.2	600.6	626.8	569.2	567.3
High	Master Protein	Q9R1S0	B9 domain-containing protein 1 OS=Mus musculus OX=10090 GN=B9d1 PE=1 SV=1	0.001	4.649	12	1	1	1	204	22.6	6.57	4.15	1	0	0.773	0.809	1.076	0.906	0.996	1.129	1.095	0.95	0.94	0.824	0.866	1.009	1.092	1.057	0.963	0.851	1.03	73.7	57	59.6	79.3	66.8	73.4	83.2	80.7	70	69.3	60.7	63.8	74.4	80.5	77.9	71	62.7
High	Master Protein	Q9CYZ2	Tumor protein D54 OS=Mus musculus OX=10090 GN=Tpd52l2 PE=1 SV=1	0	42.444	41	8	10	8	220	24	6.15	41.8	8	0	0.773	0.9	0.922	0.946	0.842	1.054	0.85	0.867	0.978	0.791	0.789	0.9	0.904	0.842	0.782	0.742	0.801	3326.8	2572.7	2993.5	3067.4	3146.6	2802.1	3506.9	2827.2	2883.2	3254.3	2631.5	2623.8	2995.4	3007.6	2802.6	2601.2	2468.3
High	Master Protein	P18608	Non-histone chromosomal protein HMG-14 OS=Mus musculus OX=10090 GN=Hmgn1 PE=1 SV=2	0	28.769	40	2	9	2	96	10.1	9.76	41.82	2	0	0.774	0.822	0.774	0.984	0.681	1.121	0.778	0.776	0.874	0.827	0.769	0.863	0.81	0.648	0.797	0.643	0.691	1724.8	1335.5	1417.9	1334.2	1696.7	1175.4	1932.7	1341.6	1337.9	1507.5	1425.7	1326.6	1488.9	1397.9	1118.3	1374.2	1108.4
High	Master Protein	Q9DCL8	Protein phosphatase inhibitor 2 OS=Mus musculus OX=10090 GN=Ppp1r2 PE=1 SV=3	0	11.546	10	2	2	2	206	23.1	4.83	9.95	2	0	0.774	0.859	0.759	0.84	0.649	0.83	0.724	0.732	1.003	0.791	0.731	0.588	0.718	0.707	0.571	0.551	0.631	742.3	574.4	637.6	563.3	623.8	482	615.9	537.3	543	744.2	587	542.8	436.7	533.3	524.8	423.7	408.9
Medium	Master Protein	Q9Z1J2	Serine/threonine-protein kinase Nek4 OS=Mus musculus OX=10090 GN=Nek4 PE=1 SV=1	0.013	2.299	1	1	1	1	792	88.9	7.33	2.97	1	0	0.774	0.786	0.918	1.066	0.784	1.032	0.972	0.876	0.764	0.853	0.853	0.946	0.955	0.846	0.804	0.784	0.897	70.9	54.9	55.7	65.1	75.6	55.6	73.2	68.9	62.1	54.2	60.5	60.5	67.1	67.7	60	57	55.6
High	Master Protein	P26369	Splicing factor U2AF 65 kDa subunit OS=Mus musculus OX=10090 GN=U2af2 PE=1 SV=3	0	192.515	51	15	53	15	475	53.5	9.09	234.55	15	0	0.774	0.897	0.886	1.02	0.887	1.104	0.905	0.906	0.927	0.876	0.844	0.904	0.968	0.862	0.859	0.822	0.884	7378	5707.5	6621.4	6533.4	7525.6	6547.2	8147.9	6676.2	6687.4	6839.7	6465.6	6227.9	6666.4	7141	6360	6334.2	6067.3
Low	Master Protein	A3KMP2	Tetratricopeptide repeat protein 38 OS=Mus musculus OX=10090 GN=Ttc38 PE=1 SV=2	0.057	1.304	2	1	1	1	465	52.2	6.3	2.04	1	0	0.774	0.648	0.868	0.943	1.057	1.082	0.987	0.868	0.937	0.855	1.019	0.591	1.264	0.673	0.824	0.849	0.887	15.9	12.3	10.3	13.8	15	16.8	17.2	15.7	13.8	14.9	13.6	16.2	9.4	20.1	10.7	13.1	13.5
Medium	Master Protein	Q00731	Vascular endothelial growth factor A OS=Mus musculus OX=10090 GN=Vegfa PE=1 SV=2	0.048	1.469	3	1	1	1	214	25.3	9.04	2.91	1	0	0.774	0.888	0.826	0.852	0.814	1.073	0.883	0.883	0.903	0.974	0.797	0.887	0.85	0.772	0.776	0.72	0.8	325.8	252.1	289.2	269.1	277.6	265.1	349.7	287.6	287.6	294.3	317.3	259.7	289.1	277	251.6	252.7	234.7
High	Master Protein	Q6A065	Centrosomal protein of 170 kDa OS=Mus musculus OX=10090 GN=Cep170 PE=1 SV=2	0	290.331	38	50	86	48	1588	174.9	7.17	328.27	50	3	0.775	0.828	0.787	0.858	0.7	0.892	0.767	0.732	0.948	0.751	0.73	0.656	0.756	0.707	0.627	0.659	0.691	17364.6	13459	14385.1	13660.1	14893.9	12161.8	15488.6	13318.7	12716.5	16456.7	13041.1	12672.7	11382.8	13134.5	12270.1	10888	11451.6
High	Master Protein	Q9CXX9	CUE domain-containing protein 2 OS=Mus musculus OX=10090 GN=Cuedc2 PE=1 SV=1	0.002	4.54	5	1	1	1	284	31.8	4.98	3.6	1	0	0.775	0.974	0.951	0.99	0.985	1.14	0.959	0.953	0.974	0.873	0.818	0.959	1.025	0.876	0.893	0.796	0.882	143.7	111.3	139.9	136.6	142.2	141.6	163.8	137.8	136.9	139.9	125.5	117.5	137.8	147.3	125.9	128.3	114.4
Medium	Master Protein	E9Q5G3	Kinesin-like protein KIF23 OS=Mus musculus OX=10090 GN=Kif23 PE=1 SV=1	0.012	2.45	1	1	1	1	953	108.7	8.66	2.46	1	0	0.775	1.082	1.024	1.041	1.017	1.198	1.017	1.029	1.037	0.894	0.911	0.984	0.985	0.947	0.826	0.882	0.999	340	263.4	367.9	348.3	354	345.7	407.2	345.7	349.8	352.5	304.1	309.7	334.5	335	322.1	280.7	299.8
High	Master Protein	P70353	Nuclear transcription factor Y subunit gamma OS=Mus musculus OX=10090 GN=Nfyc PE=1 SV=2	0.003	4.049	4	1	2	1	335	37.2	4.98	7.3	1	0	0.775	0.877	1.03	1.187	0.995	1.282	1.144	1.033	1.03	0.921	0.95	1.206	1.12	1.087	1.061	0.981	1.103	80.6	62.5	70.7	83	95.7	80.2	103.3	92.2	83.3	83	74.2	76.6	97.2	90.3	87.6	85.5	79.1
High	Master Protein	Q62189	U1 small nuclear ribonucleoprotein A OS=Mus musculus OX=10090 GN=Snrpa PE=1 SV=3	0	75.727	46	11	22	9	287	31.8	9.8	90.42	11	2	0.775	0.867	0.838	0.942	0.822	1.04	0.873	0.851	0.933	0.822	0.781	0.836	0.89	0.829	0.787	0.748	0.795	6646.5	5153.9	5762.6	5566.9	6259.9	5463.4	6909.7	5805.7	5654.1	6204.3	5466	5191.7	5557.8	5916.5	5509	5230.4	4969.4
High	Master Protein	Q8BJ05	Zinc finger CCCH domain-containing protein 14 OS=Mus musculus OX=10090 GN=Zc3h14 PE=1 SV=1	0	21.236	8	4	4	4	735	82.4	7.37	20.11	4	0	0.775	0.853	0.789	0.893	0.72	0.951	0.777	0.758	1.031	0.83	0.719	0.697	0.777	0.769	0.683	0.653	0.703	896.9	695.4	764.8	707.4	800.9	645.7	852.6	697.2	679.7	925	744.8	645.1	625.4	696.6	690	612.5	585.7
High	Master Protein	Q99PL7	Acyl-CoA desaturase 3 OS=Mus musculus OX=10090 GN=Scd3 PE=1 SV=1	0	11.028	7	3	4	1	359	41.4	8.94	13.62	3	0	0.776	0.875	0.828	0.867	0.774	0.823	0.799	0.866	0.954	0.821	0.881	0.691	0.834	0.833	0.714	0.627	0.723	112.5	87.3	98.4	93.2	97.5	87.1	92.6	89.9	97.4	107.3	92.4	99.1	77.7	93.8	93.7	80.3	70.5
High	Master Protein	Q9DCT6	Chromatin complexes subunit BAP18 OS=Mus musculus OX=10090 GN=Bap18 PE=1 SV=1	0	16.143	20	2	2	2	171	18	7.33	10.54	2	0	0.776	0.942	0.97	1.147	0.961	1.238	1.05	1.02	0.972	0.972	0.935	0.943	0.987	0.991	0.904	0.999	1.008	288.1	223.5	271.4	279.4	330.4	276.8	356.8	302.5	293.9	280.1	279.9	269.4	271.7	284.3	285.5	260.4	287.8
High	Master Protein	Q9CPQ1	Cytochrome c oxidase subunit 6C OS=Mus musculus OX=10090 GN=Cox6c PE=1 SV=3	0	7.309	28	3	14	3	76	8.5	10.14	33.62	3	0	0.776	1.156	0.962	1.214	1.083	1.122	0.961	1.015	0.978	0.93	1.053	0.993	0.968	1.04	0.822	0.875	0.968	4051.2	3142.6	4684.5	3896	4917.5	4388.3	4545.9	3893.7	4113	3963.7	3767.1	4267.6	4022.1	3921.3	4214.4	3330.6	3544.6
High	Master Protein	P51859	Hepatoma-derived growth factor OS=Mus musculus OX=10090 GN=Hdgf PE=1 SV=2	0	64.129	53	11	22	10	237	26.3	4.83	81.23	11	0	0.776	0.943	0.958	1.304	0.893	1.523	0.986	1.104	0.969	0.96	0.94	1.171	1.065	0.872	1.126	0.9	1.06	4053.3	3143.9	3824	3883	5284.6	3620.6	6172.3	3995.9	4476	3927.5	3892.3	3809.1	4747.8	4318.5	3532.5	4562.7	3649
High	Master Protein	Q8VCS6	Mediator of RNA polymerase II transcription subunit 9 OS=Mus musculus OX=10090 GN=Med9 PE=1 SV=1	0	12.29	27	2	2	2	142	15.7	7.44	9.4	2	0	0.776	0.86	1.011	1.083	0.944	1.207	1.015	1.019	0.906	0.89	0.824	1.014	1.102	1.041	0.959	0.969	0.886	192.3	149.3	165.3	194.4	208.2	181.5	232.2	195.2	196	174.2	171.1	158.5	194.9	211.9	200.1	184.4	186.3
High	Master Protein	Q8VHR5	Transcriptional repressor p66-beta OS=Mus musculus OX=10090 GN=Gatad2b PE=1 SV=1	0	25.776	13	6	6	6	594	65.4	9.7	21.96	6	0	0.776	0.919	0.914	1.021	0.886	1.125	0.906	0.931	0.953	0.841	0.841	0.922	0.958	0.897	0.88	0.81	0.86	1460	1132.3	1341.6	1334.5	1491.3	1293.7	1643.2	1322.8	1359.1	1391.5	1227.9	1227.6	1345.4	1399.4	1309.5	1284.1	1181.9
High	Master Protein	Q62351	Transferrin receptor protein 1 OS=Mus musculus OX=10090 GN=Tfrc PE=1 SV=1	0	260.145	51	34	92	34	763	85.7	6.57	346.42	34	0	0.776	0.879	0.887	1.042	0.896	1.205	0.904	0.898	0.926	0.881	0.831	0.997	0.945	0.884	0.883	0.795	0.843	21374.1	16579.4	18784.5	18950.7	22273.6	19142.2	25763.1	19331	19189	19786.5	18840.4	17771.2	21314.5	20201.4	18904	18879.7	16986.7
High	Master Protein	Q6PIU9	Uncharacterized protein FLJ45252 homolog OS=Mus musculus OX=10090 PE=1 SV=2	0.003	4.208	4	1	1	1	354	37.7	5.07	3.59	1	0	0.776	0.94	0.727	0.934	0.956	1.082	0.869	0.973	0.869	0.847	0.721	1.033	0.951	0.82	0.885	0.792	0.809	18.3	14.2	17.2	13.3	17.1	17.5	19.8	15.9	17.8	15.9	15.5	13.2	18.9	17.4	15	16.2	14.5
High	Master Protein	Q9WV95	Pleckstrin homology-like domain family A member 3 OS=Mus musculus OX=10090 GN=Phlda3 PE=1 SV=1	0.001	4.869	8	1	1	1	125	13.7	9.67	3.35	1	0	0.777	0.782	0.832	0.984	0.779	0.963	0.87	0.771	0.896	0.758	0.761	0.897	0.928	0.822	0.844	0.762	0.789	180.5	140.2	141.2	150.2	177.7	140.6	173.8	157.1	139.1	161.8	136.8	137.3	161.9	167.5	148.3	152.3	137.5
High	Master Protein	Q6QI06	Rapamycin-insensitive companion of mTOR OS=Mus musculus OX=10090 GN=Rictor PE=1 SV=2	0	31.992	5	6	7	6	1708	191.4	7.23	27.78	6	0	0.777	1.081	1.069	1.064	1.058	1.202	1.072	1.106	0.922	1.009	0.957	1.153	1.134	1.052	0.94	0.931	1.042	633	492.1	684.2	676.7	673.7	669.8	761	678.7	700	583.4	638.4	605.5	729.9	717.9	665.8	594.8	589.6
High	Master Protein	P70399	TP53-binding protein 1 OS=Mus musculus OX=10090 GN=Tp53bp1 PE=1 SV=3	0	296.387	33	42	67	42	1969	212.6	4.63	278.88	42	0	0.777	0.844	0.791	0.879	0.749	0.948	0.781	0.8	0.933	0.817	0.773	0.722	0.83	0.746	0.69	0.709	0.764	12274.2	9538.1	10363.3	9704.3	10790.2	9195	11641.1	9581.7	9825.2	11450.4	10023.9	9488.7	8864.5	10187.2	9157.2	8468.2	8699.5
High	Master Protein	Q9CQH7	Transcription factor BTF3 homolog 4 OS=Mus musculus OX=10090 GN=Btf3l4 PE=1 SV=1	0	74.71	73	9	19	7	158	17.3	6.35	83.89	9	0	0.777	0.949	0.795	0.982	0.79	1.024	0.795	0.854	0.946	0.885	0.874	0.827	0.868	0.745	0.801	0.718	0.786	3068.8	2385.4	2913.2	2439.3	3013.3	2425.2	3142.1	2440.8	2619.7	2902.6	2715.6	2681.2	2536.9	2664.4	2286.2	2459.6	2204.1
High	Master Protein	P62960	Y-box-binding protein 1 OS=Mus musculus OX=10090 GN=Ybx1 PE=1 SV=3	0	281.824	60	13	79	11	322	35.7	9.88	378.72	13	2	0.777	0.858	0.755	0.866	0.764	0.949	0.791	0.809	0.94	0.81	0.796	0.704	0.818	0.696	0.701	0.68	0.734	14809.1	11503.5	12699.9	11180.2	12825.1	11316.5	14049.7	11715.4	11978.5	13925.8	11999.4	11786	10426.5	12119.4	10306.7	10383	10068.3
High	Master Protein	Q8BHS3	Pre-mRNA-splicing factor RBM22 OS=Mus musculus OX=10090 GN=Rbm22 PE=1 SV=1	0	52.481	32	11	12	11	420	46.9	8.54	49.19	11	0	0.778	0.897	0.837	0.917	0.837	0.996	0.878	0.839	0.929	0.858	0.832	0.811	0.887	0.805	0.724	0.878	0.81	2287.4	1779.8	2051.3	1914.4	2098	1915.5	2278.5	2007.2	1918.8	2125.6	1963.5	1904.2	1855.9	2028.2	1841.9	1655.9	2008.2
High	Master Protein	Q5F285	Transmembrane protein 256 OS=Mus musculus OX=10090 GN=Tmem256 PE=1 SV=1	0	18.167	25	1	1	1	113	11.6	8.94	7.91	1	0	0.779	0.966	1.179	1.093	1.072	1.096	1.285	1.037	1.046	1.137	1.052	1.066	1.179	1.094	0.808	1.015	1.016	115.4	89.9	111.5	136	126.1	123.7	126.5	148.3	119.7	120.7	131.2	121.4	123	136.1	126.3	93.3	117.1
High	Master Protein	O54750	Cytochrome P450 2J6 OS=Mus musculus OX=10090 GN=Cyp2j6 PE=2 SV=2	0	15.525	7	2	3	2	501	57.8	8.44	9.81	2	0	0.78	0.963	1.034	1.13	1.187	1.225	0.999	0.982	0.996	1.015	0.902	1.177	1.097	0.97	0.914	0.842	0.948	94.5	73.7	91	97.7	106.8	112.2	115.8	94.4	92.8	94.1	95.9	85.2	111.2	103.7	91.7	86.4	79.6
High	Master Protein	Q8R0Y6	Cytosolic 10-formyltetrahydrofolate dehydrogenase OS=Mus musculus OX=10090 GN=Aldh1l1 PE=1 SV=1	0	296.091	73	50	76	44	902	98.6	5.91	291.04	50	6	0.78	0.889	0.909	1.018	0.801	1.057	0.906	0.857	0.898	0.951	0.915	0.889	1.015	0.762	0.792	0.823	0.81	16582	12932.4	14747.4	15073.3	16876.1	13276.4	17525	15015.7	14211.7	14893.6	15775.9	15171	14734.5	16828.9	12642.2	13140.4	13653.7
High	Master Protein	Q9DBB1	Dual specificity protein phosphatase 6 OS=Mus musculus OX=10090 GN=Dusp6 PE=1 SV=1	0	6.003	8	2	2	2	381	42.4	4.88	6.5	2	0	0.78	1.081	1.049	1.151	1.043	1.289	1.194	1.102	1.038	0.975	1.101	1.113	1.152	1.108	0.884	1.013	1.082	255.8	199.6	276.6	268.4	294.5	266.7	329.8	305.5	281.8	265.6	249.4	281.6	284.6	294.6	283.4	226.1	259.1
Low	Master Protein	Q3UKU1	RNA polymerase II elongation factor ELL2 OS=Mus musculus OX=10090 GN=Ell2 PE=1 SV=2	0.053	1.364	1	1	1	1	639	72.1	8.81	2.33	1	0	0.78	0.957	0.882	0.921	0.882	0.984	0.965	0.867	0.989	0.878	0.792	0.858	0.931	0.801	0.899	0.862	0.835	177.7	138.6	170.1	156.7	163.7	156.7	174.9	171.4	154	175.8	156.1	140.8	152.4	165.5	142.4	159.8	153.2
High	Master Protein	Q99J99	3-mercaptopyruvate sulfurtransferase OS=Mus musculus OX=10090 GN=Mpst PE=1 SV=4	0	103.288	55	12	28	12	297	33.1	6.47	118.8	12	0	0.781	0.918	0.969	1.153	0.918	1.192	1.005	0.966	0.949	0.922	0.865	1.085	1.066	0.914	0.978	0.881	0.909	4250.8	3320.4	3902.5	4120.5	4901.6	3900.6	5067.6	4272.8	4107.3	4035.3	3920	3676.7	4610.3	4529.6	3884.5	4158	3744.7
High	Master Protein	Q8CHU3	Epsin-2 OS=Mus musculus OX=10090 GN=Epn2 PE=1 SV=1	0	47.393	27	9	13	8	595	63.4	8.16	49.17	9	0	0.781	0.886	0.8	0.885	0.773	0.956	0.815	0.8	0.978	0.788	0.795	0.722	0.824	0.741	0.7	0.683	0.751	1620.5	1266.4	1435.5	1297.1	1434.7	1252.3	1549.1	1320.2	1296.9	1585.6	1277.2	1288.6	1169.8	1335.9	1200.5	1135.1	1107.5
Low	Master Protein	Q8K4L3	Supervillin OS=Mus musculus OX=10090 GN=Svil PE=1 SV=1	0.091	1.032	0	1	1	1	2170	243	6.87	0	1	0	0.782	0.914	1.034	1.031	0.951	1.005	1.117	0.906	0.992	0.839	0.977	1.078	0.995	1.114	0.831	0.862	0.909	38.5	30.1	35.2	39.8	39.7	36.6	38.7	43	34.9	38.2	32.3	37.6	41.5	38.3	42.9	32	33.2
High	Master Protein	Q8CC35	Synaptopodin OS=Mus musculus OX=10090 GN=Synpo PE=1 SV=2	0	8.895	3	2	2	2	929	99.5	9.42	9.11	2	0	0.782	1.099	0.742	0.765	0.778	0.85	0.721	0.8	0.946	0.761	0.849	0.589	0.727	0.749	0.523	0.618	0.732	774.6	605.7	851.2	574.6	592.4	603	658.3	558.8	619.8	733	589.8	657.5	456.1	563.3	579.9	404.9	478.4
High	Master Protein	Q02526	Zinc finger protein 41 OS=Mus musculus OX=10090 GN=Zfp41 PE=2 SV=2	0	7.257	10	3	6	1	198	22.7	9.8	18.57	3	0	0.782	0.769	0.668	0.837	0.594	0.831	0.686	0.661	0.881	0.703	0.717	0.588	0.725	0.576	0.558	0.604	0.592	421.9	330.1	324.6	281.8	353	250.5	350.6	289.4	278.9	371.7	296.7	302.5	248.2	305.7	243	235.6	254.9
High	Master Protein	Q8BFP9	[Pyruvate dehydrogenase (acetyl-transferring)] kinase isozyme 1, mitochondrial OS=Mus musculus OX=10090 GN=Pdk1 PE=1 SV=2	0	103.605	44	15	23	14	434	49	8.19	93.07	15	1	0.783	0.991	0.902	1.114	0.952	1.149	0.915	0.96	0.897	0.894	0.937	0.945	0.979	0.895	0.839	0.919	0.872	4736.3	3708.7	4693.1	4274	5276.7	4510	5443.8	4334	4545	4247.7	4235.8	4438.8	4477.8	4636.9	4237.1	3974.4	4350.6
High	Master Protein	P62858	40S ribosomal protein S28 OS=Mus musculus OX=10090 GN=Rps28 PE=1 SV=1	0	28.305	46	3	15	3	69	7.8	10.7	48.27	3	0	0.783	0.942	0.807	0.923	0.805	0.975	0.832	0.807	0.956	0.883	0.859	0.749	0.832	0.766	0.655	0.717	0.748	3694	2894	3481.3	2979.8	3410.6	2973.4	3603.2	3072.7	2981.4	3531.3	3260.2	3173.2	2767.5	3072.4	2830.4	2420.9	2648.7
High	Master Protein	Q62415	Apoptosis-stimulating of p53 protein 1 OS=Mus musculus OX=10090 GN=Ppp1r13b PE=1 SV=2	0	24.109	5	5	9	5	1087	119.1	6.68	35.77	5	0	0.783	0.907	0.929	0.975	0.855	0.991	0.941	0.901	0.948	0.871	0.89	0.849	0.921	0.88	0.731	0.818	0.861	1039.2	813.8	942.3	965.5	1013.2	889	1030.2	978	935.8	985	905.5	925.4	881.9	957.1	915	759.7	850
High	Master Protein	Q9JMG1	Endothelial differentiation-related factor 1 OS=Mus musculus OX=10090 GN=Edf1 PE=1 SV=1	0	9.355	14	2	2	2	148	16.4	9.99	7.33	2	0	0.783	0.825	0.703	0.902	0.671	0.879	0.69	0.705	0.976	0.881	0.746	0.671	0.748	0.685	0.672	0.621	0.666	754.1	590.2	622.3	530.3	679.9	505.9	663.2	520.3	531.7	736.2	664	562.7	505.8	563.7	516.9	506.8	468.3
Low	Master Protein	Q8BWS5	G protein-regulated inducer of neurite outgrowth 3 OS=Mus musculus OX=10090 GN=Gprin3 PE=1 SV=1	0.056	1.31	1	1	1	1	763	80.4	7.02	1.74	1	0	0.783	0.941	0.844	0.851	0.722	0.841	0.739	0.687	1.056	0.759	0.817	0.535	0.722	0.647	0.467	0.629	0.559	225.5	176.5	212.1	190.4	192	162.8	189.7	166.6	154.9	238.2	171.1	184.3	120.6	162.9	145.9	105.3	141.8
High	Master Protein	Q9D0L8	mRNA cap guanine-N7 methyltransferase OS=Mus musculus OX=10090 GN=Rnmt PE=1 SV=1	0	85.693	40	14	28	14	465	53.3	6.48	107.88	14	0	0.783	0.955	0.987	1.118	0.98	1.314	1.039	1.068	0.924	0.922	0.89	1.071	1.078	0.969	1.001	0.967	1.008	3883.8	3042.5	3707.1	3834.5	4343.9	3804.7	5101.7	4036	4147.2	3589	3582.1	3458.2	4159.7	4185.8	3765.2	3886.2	3757.5
High	Master Protein	Q9CSN1	SNW domain-containing protein 1 OS=Mus musculus OX=10090 GN=Snw1 PE=1 SV=3	0	43.783	21	8	10	7	536	61.4	9.48	43.63	8	0	0.783	0.833	0.705	0.841	0.676	0.867	0.699	0.661	0.882	0.72	0.719	0.657	0.699	0.647	0.631	0.599	0.606	2077.6	1627.4	1731.6	1465.1	1747.1	1404.4	1802	1452.6	1374.2	1832.4	1495.6	1493.8	1364.4	1451.5	1344.3	1311.5	1244.2
High	Master Protein	P97314	Cysteine and glycine-rich protein 2 OS=Mus musculus OX=10090 GN=Csrp2 PE=1 SV=3	0	12.625	12	2	2	2	193	20.9	8.62	7.87	2	0	0.784	0.847	0.909	1.106	0.81	1.215	0.95	0.88	1.073	0.901	0.82	1.035	0.904	0.904	0.92	0.851	0.886	292.3	229.2	247.7	265.8	323.4	236.8	355.1	277.7	257.1	313.7	263.5	239.8	302.6	264.2	264.2	269	248.7
High	Master Protein	P97798	Neogenin OS=Mus musculus OX=10090 GN=Neo1 PE=1 SV=1	0	332.588	40	41	100	41	1493	163.1	6.47	423.82	41	0	0.784	0.915	0.883	1.124	0.847	1.179	0.942	0.896	0.889	0.948	0.912	0.896	1.003	0.838	0.862	0.892	0.889	18413	14442.4	16853.5	16262.8	20701.2	15594.5	21715	17350.2	16499.9	16362.4	17456.1	16786.8	16505.4	18471.4	15438.8	15873.9	16415.8
High	Master Protein	Q9CYI4	Putative RNA-binding protein Luc7-like 1 OS=Mus musculus OX=10090 GN=Luc7l PE=1 SV=2	0	43.007	23	8	10	4	371	43.9	9.88	37.61	8	0	0.784	0.939	1.028	1.09	1.006	1.25	1.01	1.02	0.949	0.927	0.881	1.084	1.088	0.998	0.966	0.879	0.979	780.6	612.1	732.9	802.2	850.7	785.3	975.6	788.3	796.2	740.6	723.8	687.8	846.3	849.2	779	754.4	685.9
High	Master Protein	Q99LG1	Transmembrane protein 51 OS=Mus musculus OX=10090 GN=Tmem51 PE=1 SV=1	0.001	5.66	5	1	1	1	249	27.4	6.95	5.58	1	0	0.784	1.026	0.992	1.078	0.902	1.276	0.975	1.039	1.16	0.995	0.876	1.116	0.986	0.927	0.964	0.793	0.781	64.4	50.5	66.1	63.9	69.4	58.1	82.2	62.8	66.9	74.7	64.1	56.4	71.9	63.5	59.7	62.1	51.1
High	Master Protein	Q8K4T5	Dual specificity protein phosphatase 19 OS=Mus musculus OX=10090 GN=Dusp19 PE=2 SV=1	0	6.254	15	2	3	2	220	24.2	5.99	9.21	2	0	0.785	0.945	0.999	0.974	0.974	1.108	0.992	0.963	0.87	0.896	0.878	0.977	0.986	0.872	0.85	0.854	0.938	704.6	553	665.6	703.8	686	686.1	780.4	699	678.6	612.8	631.1	618.5	688.2	694.7	614.6	598.8	602
High	Master Protein	P57722	Poly(rC)-binding protein 3 OS=Mus musculus OX=10090 GN=Pcbp3 PE=1 SV=3	0	112.896	31	10	38	3	371	39.3	7.52	149.5	10	0	0.785	1.053	0.791	0.955	0.894	1.005	0.821	0.913	0.913	0.934	0.971	0.803	0.893	0.865	0.771	0.783	0.928	1156.5	907.9	1217.9	914.5	1104.4	1033.8	1162	949.4	1056.1	1056.1	1080	1122.9	928.9	1032.7	999.9	891.7	905.2
High	Master Protein	P97352	Protein S100-A13 OS=Mus musculus OX=10090 GN=S100a13 PE=1 SV=1	0	24.961	74	6	7	6	98	11.2	6.13	20.41	6	0	0.785	0.845	0.914	1.149	0.829	1.229	0.917	0.816	0.963	0.891	0.853	1.196	1.069	0.817	1.127	0.817	0.803	1938.4	1521.6	1638.9	1771.7	2226.9	1607	2383	1778.3	1582.4	1867.2	1727.2	1653.2	2319	2071.9	1583.8	2185.2	1582.9
Medium	Master Protein	Q8C850	Scavenger receptor class A member 3 OS=Mus musculus OX=10090 GN=Scara3 PE=2 SV=1	0.01	2.674	3	2	3	1	606	65.4	6.44	7.26	2	0	0.785	0.919	0.837	0.845	0.729	0.951	0.762	0.815	0.979	0.703	0.623	0.633	0.744	0.66	0.632	0.622	0.667	162.2	127.3	149	135.7	137	118.3	154.2	123.6	132.2	158.8	114.1	101	102.7	120.7	107	102.5	100.9
High	Master Protein	Q9WUH7	Semaphorin-4G OS=Mus musculus OX=10090 GN=Sema4g PE=1 SV=1	0	18.415	5	3	4	3	837	92.3	7.94	14.1	3	0	0.785	0.862	0.873	0.96	0.815	1.05	0.917	0.818	0.908	0.812	0.772	0.865	0.949	0.799	0.825	0.811	0.781	737	578.8	635.4	643.7	707.3	600.9	773.5	675.8	602.5	668.9	598.8	569	637.5	699.7	589	607.7	597.5
High	Master Protein	Q8CJ67	Double-stranded RNA-binding protein Staufen homolog 2 OS=Mus musculus OX=10090 GN=Stau2 PE=1 SV=1	0	68.783	31	17	25	15	570	62.5	9.6	84.04	17	2	0.786	0.931	0.977	1.044	0.931	1.129	0.968	0.956	0.978	0.908	0.857	0.995	1.001	0.93	0.886	0.949	0.93	4766.2	3747	4436.6	4656.9	4975.2	4435.5	5382.9	4615.5	4558.1	4661.9	4325.4	4084.9	4742.9	4771.5	4433.6	4224	4522.1
High	Master Protein	Q9CY58	Plasminogen activator inhibitor 1 RNA-binding protein OS=Mus musculus OX=10090 GN=Serbp1 PE=1 SV=2	0	132.948	53	17	43	17	407	44.7	8.54	174.44	17	0	0.786	0.899	0.758	0.842	0.739	0.877	0.748	0.75	0.84	0.836	0.786	0.646	0.782	0.655	0.594	0.647	0.701	9198.5	7229.8	8270.1	6976.5	7745.2	6795.3	8065.6	6876.8	6897.6	7727.6	7692.5	7228.5	5941.7	7189.9	6020.9	5462.3	5947.1
High	Master Protein	Q80XP8	Protein FAM76B OS=Mus musculus OX=10090 GN=Fam76b PE=1 SV=1	0.004	3.66	3	1	1	1	339	38.5	9.29	3.81	1	0	0.786	0.944	0.923	1.007	0.888	1.067	0.963	0.943	0.882	0.885	0.89	0.952	0.969	0.91	0.835	0.835	0.899	366.6	288.3	346	338.3	369	325.7	391	353	345.8	323.3	324.6	326.2	349.1	355.1	333.5	306.1	306.2
High	Master Protein	Q8BHJ6	Serine incorporator 5 OS=Mus musculus OX=10090 GN=Serinc5 PE=2 SV=1	0.001	5.225	4	2	2	2	461	51.8	8.07	6.16	2	0	0.786	1.069	1.135	1.068	1.007	1.158	1.097	1.003	0.892	0.958	0.922	1.11	1.123	0.983	0.86	0.959	0.98	594.2	467.3	635.2	674.7	634.8	598.2	687.8	651.7	596.1	530.3	569.2	547.9	659.4	667.4	584.2	511.2	569.9
High	Master Protein	Q5RKS2	Small integral membrane protein 7 OS=Mus musculus OX=10090 GN=Smim7 PE=3 SV=1	0.006	3.167	13	1	1	1	75	8.5	8.16	3.98	1	0	0.786	1	1	1.021	0.949	1.188	1.093	0.973	0.841	0.999	0.913	1.119	1.082	1.011	0.823	0.869	0.882	329.9	259.3	329.9	329.9	336.9	313.1	391.9	360.7	321	277.3	329.7	301.3	369.3	356.8	333.4	271.5	286.6
High	Master Protein	Q7TQD2	Tubulin polymerization-promoting protein OS=Mus musculus OX=10090 GN=Tppp PE=1 SV=1	0	62.033	50	9	21	9	218	23.6	9.42	79.9	9	0	0.786	0.825	0.792	0.789	0.666	0.807	0.733	0.686	0.979	0.761	0.7	0.648	0.745	0.703	0.601	0.595	0.635	5534.8	4350	4568.5	4382.2	4369	3686.2	4463.9	4054.5	3797.5	5419.5	4213.4	3874.3	3585.5	4125.8	3889.8	3328.7	3294.6
High	Master Protein	Q62192	CD180 antigen OS=Mus musculus OX=10090 GN=Cd180 PE=1 SV=2	0	16.731	8	3	4	3	661	74.3	5.88	16.33	3	0	0.787	1.096	1.11	1.017	1.128	1.211	1.133	1.209	0.959	1.005	1.032	1.156	1.287	1.078	1.029	0.947	1.145	400.9	315.4	439.5	445.1	407.6	452.2	485.5	454.2	484.7	384.3	402.9	413.8	463.5	515.9	432.1	412.4	379.6
High	Master Protein	O35926	Cyclin-dependent kinase 5 activator 2 OS=Mus musculus OX=10090 GN=Cdk5r2 PE=1 SV=2	0	16.992	16	4	4	4	369	38.9	9.72	15.41	4	0	0.787	1.079	0.89	0.986	0.89	1.009	0.878	0.896	1.011	0.871	0.991	0.764	0.975	0.852	0.703	0.808	0.911	880.8	693	950.6	783.9	868.8	783.6	889.1	773	789	890.7	767.6	872.5	672.9	858.8	750.5	619.2	711.3
High	Master Protein	Q99K85	Phosphoserine aminotransferase OS=Mus musculus OX=10090 GN=Psat1 PE=1 SV=1	0	180.09	62	21	62	21	370	40.4	8.03	240.01	21	0	0.787	0.898	0.978	1.078	0.924	1.263	1.032	0.989	1.001	0.885	0.872	1.087	1.051	0.898	0.999	0.903	0.948	10797.2	8497.5	9695.1	10560.1	11640.4	9974.9	13632.9	11147.4	10674.3	10803.9	9558.8	9415.5	11732	11349.6	9695.3	10784.9	9750.4
High	Master Protein	Q8K2K6	Arf-GAP domain and FG repeat-containing protein 1 OS=Mus musculus OX=10090 GN=Agfg1 PE=1 SV=2	0	56.08	24	13	22	12	561	58	8.63	70.9	13	1	0.788	0.861	0.864	0.915	0.768	0.974	0.827	0.802	0.991	0.796	0.785	0.746	0.863	0.752	0.702	0.721	0.74	5617.9	4424.9	4837.8	4854.9	5137.8	4315.5	5472	4646.5	4506	5569.3	4473.5	4410.6	4191.5	4848.7	4225.7	3946.5	4049.6
High	Master Protein	Q8VHL1	Histone-lysine N-methyltransferase SETD7 OS=Mus musculus OX=10090 GN=Setd7 PE=1 SV=2	0	14.894	7	2	3	2	366	40.5	4.65	13.35	2	0	0.788	0.871	0.991	0.988	1.07	1.028	0.982	1.079	0.774	0.915	1.065	1.128	1.23	1.01	0.991	1.089	0.935	108.9	85.8	94.9	107.9	107.6	116.5	112	106.9	117.5	84.3	99.6	116	122.8	133.9	110	107.9	118.6
Medium	Master Protein	Q9Z2Q2	Lysine-rich nucleolar protein 1 OS=Mus musculus OX=10090 GN=Knop1 PE=1 SV=2	0.022	1.959	3	1	1	1	478	53.8	9.8	1.84	1	0	0.788	0.756	0.613	0.684	0.596	0.823	0.863	0.647	0.879	0.647	0.71	0.524	0.683	0.588	0.487	0.616	0.621	337.7	266	255.2	207.1	230.9	201.2	277.9	291.5	218.6	296.8	218.4	239.9	176.8	230.6	198.4	164.5	208
High	Master Protein	Q7TPB0	Phospholipid phosphatase-related protein type 3 OS=Mus musculus OX=10090 GN=Plppr3 PE=1 SV=1	0	82.046	26	13	16	13	716	76.6	6.01	75.87	13	0	0.788	0.741	0.864	0.863	0.702	0.954	0.868	0.736	0.93	0.766	0.655	0.763	0.856	0.688	0.686	0.728	0.668	3890.1	3064.5	2882.3	3362.5	3358.5	2730.6	3713	3375	2861.5	3617.4	2980.7	2546.7	2968	3331.3	2677.5	2667.7	2830.8
High	Master Protein	Q9D882	Protein FAM241B OS=Mus musculus OX=10090 GN=Fam241b PE=1 SV=1	0	27.599	42	4	9	4	120	13.1	11.41	36.27	4	0	0.788	0.818	0.908	0.975	0.831	1.04	0.877	0.815	0.915	0.705	0.656	0.876	0.92	0.813	0.789	0.766	0.77	2039.7	1608.2	1668.1	1851.2	1987.7	1694.7	2121.3	1788.9	1663.2	1866.7	1438.2	1338.3	1787.6	1877.1	1657.3	1608.5	1563.4
High	Master Protein	Q9DBN4	Putative monooxygenase p33MONOX OS=Mus musculus OX=10090 GN=P33monox PE=1 SV=1	0	11.715	8	3	3	3	303	32.7	9.42	9.54	3	0	0.788	0.881	0.902	0.942	0.831	0.973	0.783	0.814	1.018	0.79	0.748	0.852	0.82	0.844	0.687	0.689	0.742	880.9	694.1	775.8	794.2	830.1	732	857.4	689.7	716.9	896.6	696.3	658.5	750.6	722.2	743.7	605.4	607.1
High	Master Protein	Q6A098	Selenocysteine insertion sequence-binding protein 2-like OS=Mus musculus OX=10090 GN=Secisbp2l PE=1 SV=2	0.001	5.294	1	1	1	1	1086	119.6	6.35	4.07	1	0	0.788	0.939	0.825	0.884	0.787	0.903	1.05	0.896	0.82	0.765	0.731	0.839	0.968	0.726	0.739	0.736	0.709	59.5	46.9	55.9	49.1	52.6	46.8	53.7	62.5	53.3	48.8	45.5	43.5	49.9	57.6	43.2	44	43.8
High	Master Protein	Q8VED2	Biogenesis of lysosome-related organelles complex 1 subunit 4 OS=Mus musculus OX=10090 GN=Bloc1s4 PE=1 SV=1	0	9.82	9	2	3	2	215	23.1	5.14	8.84	2	0	0.789	0.806	0.975	1.015	0.807	1.126	0.959	0.936	0.873	0.655	0.658	1.037	1.004	0.864	0.921	0.759	0.822	382.6	301.9	308.2	373.2	388.2	308.9	430.7	366.9	358.1	334	250.6	251.9	396.6	384.1	330.5	352.3	290.4
High	Master Protein	Q99KN9	Clathrin interactor 1 OS=Mus musculus OX=10090 GN=Clint1 PE=1 SV=2	0	64.551	23	11	20	11	631	68.5	6.25	70.54	11	0	0.789	0.956	0.892	0.942	0.863	1.015	0.881	0.899	0.988	0.871	0.847	0.845	0.906	0.838	0.786	0.763	0.834	3159.6	2493.9	3019.9	2819.5	2975.9	2727.3	3206.7	2782.6	2839.8	3121.3	2752.8	2675.7	2669.9	2863.5	2646.7	2482	2410.4
High	Master Protein	Q9DBJ1	Phosphoglycerate mutase 1 OS=Mus musculus OX=10090 GN=Pgam1 PE=1 SV=3	0	338.838	80	17	217	13	254	28.8	7.18	822.95	17	7	0.789	0.935	0.884	0.987	0.863	1.096	0.919	0.92	0.942	0.896	0.891	0.895	0.991	0.841	0.861	0.842	0.882	29566.5	23335.7	27639	26148	29193.6	25517.8	32415.5	27168.9	27193.3	27838.2	26478	26329.2	26469.9	29313.8	24866.8	25442.5	24896.5
High	Master Protein	O08665	Semaphorin-3A OS=Mus musculus OX=10090 GN=Sema3a PE=1 SV=2	0	11.444	3	2	2	2	772	88.8	7.42	8.71	2	0	0.789	1.233	0.935	0.865	1.091	1.049	0.98	1.073	0.891	0.883	1.044	0.86	1.067	1.033	0.823	0.867	1.106	394.8	311.6	486.6	369	341.6	430.6	414.1	386.9	423.6	351.9	348.8	412.2	339.6	421.1	407.8	324.8	342.2
High	Master Protein	Q91WA6	Sharpin OS=Mus musculus OX=10090 GN=Sharpin PE=1 SV=1	0.001	5.539	7	2	2	2	380	39.8	5.76	6.6	2	0	0.789	0.91	0.929	0.935	0.914	1.063	1.136	0.938	0.919	0.887	0.814	0.978	0.976	0.854	0.912	0.769	0.85	522.1	411.9	475.2	485.1	488.2	477	554.9	593	489.5	479.6	463.2	425.1	510.8	509.6	445.7	476.2	401.7
High	Master Protein	Q64213	Splicing factor 1 OS=Mus musculus OX=10090 GN=Sf1 PE=1 SV=6	0	99.999	30	11	21	11	653	70.4	8.98	96.6	11	0	0.789	0.98	0.833	1.018	0.793	1.076	0.855	0.887	0.985	0.95	0.945	0.794	0.879	0.782	0.761	0.809	0.872	3980.8	3141.6	3903	3315.3	4053.7	3158.7	4282.2	3402.1	3532.5	3919.6	3783.2	3760.1	3161.1	3500	3111.6	3028.1	3220.8
High	Master Protein	Q8R0T2	Zinc finger protein 768 OS=Mus musculus OX=10090 GN=Znf768 PE=1 SV=1	0.001	5.232	4	3	3	2	568	62.7	8.15	5.21	3	1	0.789	0.942	1.037	1.07	1.031	1.175	1.029	1.072	0.99	0.887	0.927	1.055	1.084	0.99	0.965	0.987	1.009	291.4	229.8	274.6	302.3	311.9	300.3	342.3	299.8	312.4	288.5	258.4	270.1	307.3	315.9	288.6	281.2	287.6
High	Master Protein	Q8CI33	CWF19-like protein 1 OS=Mus musculus OX=10090 GN=Cwf19l1 PE=1 SV=2	0	7.522	5	2	2	2	537	60.2	7.14	6.1	2	0	0.79	0.941	0.996	1.119	0.957	1.252	1.024	1.016	0.942	0.952	0.922	1.181	1.201	1.012	1.206	0.999	0.968	157.4	124.4	148.1	156.8	176.1	150.7	197	161.2	159.9	148.2	149.9	145.2	185.9	189.1	159.3	189.8	157.3
High	Master Protein	Q7TMI3	E3 ubiquitin-protein ligase UHRF2 OS=Mus musculus OX=10090 GN=Uhrf2 PE=1 SV=1	0	10.393	4	3	3	3	803	90	8.03	10.9	3	0	0.79	0.98	1.015	1.115	0.985	1.283	1.059	1.014	0.919	0.966	0.921	1.117	1.137	0.908	0.937	0.996	0.997	580.7	458.7	569.1	589.3	647.4	571.8	744.8	615.2	588.8	533.9	560.9	535	648.6	660.2	527.2	544.3	578.3
High	Master Protein	Q8CCJ9	PHD finger protein 20-like protein 1 OS=Mus musculus OX=10090 GN=Phf20l1 PE=1 SV=2	0	26.748	6	7	8	7	1013	113.8	7.27	27.64	7	0	0.79	1.009	1.053	1.122	1.028	1.269	1.094	1.078	0.91	0.928	0.908	1.077	1.11	1.04	0.958	0.987	1.056	2066.2	1631.3	2084.6	2175.9	2318	2124.9	2622.2	2260.9	2227.2	1879.4	1917.6	1876.8	2225.4	2292.6	2149.5	1980.2	2038.8
High	Master Protein	Q8K4Z5	Splicing factor 3A subunit 1 OS=Mus musculus OX=10090 GN=Sf3a1 PE=1 SV=1	0	150.208	42	24	36	24	791	88.5	5.22	156.6	24	0	0.79	0.854	0.768	0.881	0.724	0.932	0.769	0.746	0.94	0.808	0.782	0.705	0.775	0.712	0.666	0.668	0.711	8282.7	6546.8	7076.6	6358.1	7300.9	5995.3	7722.3	6371.3	6182.5	7781.6	6696	6480.8	5839.5	6416.1	5898.2	5515.8	5532.4
Low	Master Protein	Q78JT3	3-hydroxyanthranilate 3,4-dioxygenase OS=Mus musculus OX=10090 GN=Haao PE=1 SV=1	0.051	1.393	3	1	2	1	286	32.8	6.54	4.13	1	0	0.791	1.06	1.025	1.026	1.024	1.136	1.056	0.983	1.053	0.978	1.059	1.003	1.048	1.04	0.914	0.999	1.02	544	430.5	576.5	557.6	557.9	556.9	618.1	574.3	534.5	572.6	532.1	576.1	545.4	570.1	565.7	497	543.4
High	Master Protein	Q3UNH4	G protein-regulated inducer of neurite outgrowth 1 OS=Mus musculus OX=10090 GN=Gprin1 PE=1 SV=2	0	313.104	64	57	155	57	932	95.4	7.93	549.41	57	0	0.791	0.822	0.696	0.732	0.578	0.746	0.665	0.605	0.967	0.731	0.7	0.481	0.663	0.573	0.469	0.592	0.568	48522.1	38357.1	39883.2	33762.3	35529.2	28040.5	36175.1	32278.2	29372.8	46941.5	35460	33961.4	23333.6	32172	27780.5	22763.7	28703.7
High	Master Protein	Q91VW5	Golgin subfamily A member 4 OS=Mus musculus OX=10090 GN=Golga4 PE=1 SV=2	0	20.671	3	6	16	5	2238	257.4	5.36	30.22	6	0	0.791	0.925	0.841	0.951	0.816	0.983	0.834	0.903	0.857	0.861	0.883	0.863	0.927	0.791	0.855	0.757	0.779	924.2	731	855.2	777.3	878.9	753.9	908.3	771.2	834.9	792	795.4	816	797.2	856.6	731.2	789.9	699.7
High	Master Protein	Q9D8C6	Mediator of RNA polymerase II transcription subunit 11 OS=Mus musculus OX=10090 GN=Med11 PE=1 SV=1	0	8.192	15	1	2	1	117	13.1	5.96	10.26	1	0	0.791	0.861	0.954	1.164	0.966	1.257	0.993	1.103	0.852	0.983	0.965	1.195	1.172	1.034	1.142	0.968	1.051	80.4	63.6	69.2	76.7	93.6	77.7	101.1	79.8	88.7	68.5	79	77.6	96.1	94.2	83.1	91.8	77.8
High	Master Protein	Q80X50	Ubiquitin-associated protein 2-like OS=Mus musculus OX=10090 GN=Ubap2l PE=1 SV=1	0	106.349	19	14	25	14	1107	116.7	7.11	112.38	14	0	0.791	0.934	0.774	0.901	0.742	0.943	0.764	0.797	0.914	0.828	0.804	0.688	0.799	0.718	0.633	0.651	0.769	3672.1	2905.3	3429.3	2842.1	3307.5	2724.6	3464.1	2806.1	2926.2	3354.8	3041.6	2952.6	2527.9	2935.6	2637.6	2323.8	2389.9
High	Master Protein	A2AH22	Activating molecule in BECN1-regulated autophagy protein 1 OS=Mus musculus OX=10090 GN=Ambra1 PE=1 SV=1	0.001	5.433	1	1	1	1	1300	142.8	7.01	5.5	1	0	0.792	0.843	0.901	0.997	0.832	1.015	0.872	0.974	1.061	0.853	0.951	0.972	1.055	1.003	0.973	0.914	0.932	234.7	185.9	197.8	211.4	234.1	195.3	238.2	204.7	228.6	249.1	200.2	223.3	228.1	247.6	235.4	228.3	214.4
High	Master Protein	Q640N2	ADP-ribosylation factor-like protein 13B OS=Mus musculus OX=10090 GN=Arl13b PE=1 SV=2	0.007	2.943	3	1	1	1	427	48.1	6.32	3.46	1	0	0.792	0.875	0.954	1.073	0.925	1.164	1.004	0.98	0.986	0.899	0.894	0.988	1.03	0.943	0.888	0.903	0.864	144.9	114.8	126.8	138.2	155.5	134	168.7	145.5	142	142.9	130.3	129.6	143.1	149.3	136.6	128.7	130.9
High	Master Protein	P83917	Chromobox protein homolog 1 OS=Mus musculus OX=10090 GN=Cbx1 PE=1 SV=1	0	54.685	49	7	20	6	185	21.4	4.93	90.93	7	0	0.792	0.8	0.79	0.962	0.75	0.971	0.835	0.808	0.977	0.883	0.819	0.765	0.879	0.743	0.756	0.722	0.778	1548.8	1226.5	1238.7	1223.2	1490.1	1162.1	1504	1292.8	1250.8	1513.5	1367	1268	1184.9	1361.8	1150.1	1171.6	1118.1
High	Master Protein	Q9D8X2	Coiled-coil domain-containing protein 124 OS=Mus musculus OX=10090 GN=Ccdc124 PE=1 SV=1	0	14.081	22	5	5	5	217	25.3	9.64	16.23	5	0	0.792	0.883	0.789	0.851	0.75	0.871	0.773	0.759	0.967	0.854	0.779	0.66	0.79	0.651	0.627	0.658	0.712	1919	1520.5	1694.9	1514.6	1632.5	1439.2	1671.1	1483.4	1456.8	1856.1	1639.4	1494.4	1266	1515.9	1248.6	1202.8	1263
High	Master Protein	Q60972	Histone-binding protein RBBP4 OS=Mus musculus OX=10090 GN=Rbbp4 PE=1 SV=5	0	99.679	55	15	30	10	425	47.6	4.89	100.64	15	5	0.792	0.896	0.824	1.004	0.806	1.093	0.846	0.851	0.952	0.859	0.835	0.857	0.894	0.777	0.802	0.762	0.818	6011.5	4758.7	5388.1	4955.1	6037.2	4844.5	6567.6	5087.8	5116.1	5725.3	5165.8	5021.6	5151.1	5376.8	4669.4	4824.2	4583.6
High	Master Protein	B1AVY7	Kinesin-like protein KIF16B OS=Mus musculus OX=10090 GN=Kif16b PE=1 SV=1	0	6.907	2	2	2	1	1312	150	6.44	5.83	2	0	0.792	0.881	0.867	1.108	0.932	1.249	1.005	1.049	0.962	1	0.87	1.113	1.115	1.016	1.011	0.841	0.973	54.7	43.3	48.2	47.4	60.6	51	68.3	55	57.4	52.6	54.7	47.6	60.9	61	55.6	55.3	46
High	Master Protein	P27546	Microtubule-associated protein 4 OS=Mus musculus OX=10090 GN=Map4 PE=1 SV=3	0	240.193	45	40	89	40	1125	117.4	4.98	299.35	40	0	0.792	0.848	0.752	0.813	0.653	0.858	0.727	0.696	0.979	0.783	0.739	0.581	0.709	0.649	0.563	0.633	0.66	23446.9	18561.1	19874.6	17638.4	19067.9	15307.9	20119.7	17047.8	16310.5	22954.7	18355.1	17316.1	13626.2	16623.7	15206.3	13208.3	14836.7
High	Master Protein	Q9Z1M8	Protein Red OS=Mus musculus OX=10090 GN=Ik PE=1 SV=2	0	55.553	24	13	16	13	557	65.6	6.64	60.06	13	0	0.792	0.847	0.765	0.846	0.715	0.931	0.744	0.713	0.937	0.801	0.766	0.714	0.763	0.687	0.655	0.664	0.685	5009.3	3965.5	4241.5	3831.1	4238.5	3583.1	4663.3	3726.1	3570.2	4693	4010.4	3837.6	3574.6	3822.3	3441.5	3281.7	3326
High	Master Protein	P98078	Disabled homolog 2 OS=Mus musculus OX=10090 GN=Dab2 PE=1 SV=2	0	6.048	2	2	2	2	766	82.3	6.1	4.71	2	0	0.793	1.075	1.026	1.093	1.047	1.186	1.048	1.037	0.993	1.071	1.045	1.059	1.037	1.033	0.96	0.995	1.009	289.8	229.9	311.5	297.2	316.8	303.5	343.7	303.7	300.4	287.7	310.3	302.7	307	300.6	299.5	278.1	288.3
High	Master Protein	Q9QYB5	Gamma-adducin OS=Mus musculus OX=10090 GN=Add3 PE=1 SV=2	0	157.94	44	24	43	24	706	78.7	5.95	163.78	24	0	0.793	0.905	0.854	0.903	0.797	0.99	0.842	0.819	0.985	0.819	0.819	0.831	0.898	0.803	0.763	0.773	0.769	8767.7	6955.4	7931.2	7485.6	7919.4	6990	8680.6	7385.3	7181.3	8635.3	7176.6	7176.4	7289.4	7872.5	7042	6685.4	6780.9
High	Master Protein	Q8R0P4	Mth938 domain-containing protein OS=Mus musculus OX=10090 GN=Aamdc PE=1 SV=1	0	17.136	30	3	3	3	122	13.2	7.99	13.63	3	0	0.794	0.852	0.921	1.017	0.807	1.075	0.929	0.824	0.977	0.884	0.85	0.97	0.99	0.774	0.924	0.784	0.799	818.7	650.1	697.9	753.7	832.6	661	880.2	760.9	674.8	800	723.6	695.7	794.1	810.7	633.5	756.2	641.7
High	Master Protein	Q6PFX7	Neuronal tyrosine-phosphorylated phosphoinositide-3-kinase adapter 1 OS=Mus musculus OX=10090 GN=Nyap1 PE=1 SV=1	0	10.232	5	3	5	3	833	87.6	9.48	15.55	3	0	0.794	0.971	0.921	0.979	0.873	1.093	0.962	0.954	0.91	0.936	0.879	0.907	0.981	0.872	0.849	0.83	0.881	821.9	652.4	798.2	756.6	804.8	717.6	898.5	790.9	784.5	748.3	769.3	722.2	745.6	806.1	716.5	697.5	682.3
High	Master Protein	Q9JHU2	Palmdelphin OS=Mus musculus OX=10090 GN=Palmd PE=1 SV=1	0	12.02	9	3	3	3	551	62.7	5.66	10.46	3	0	0.794	0.712	0.636	0.589	0.474	0.635	0.534	0.523	0.97	0.586	0.557	0.374	0.528	0.49	0.386	0.422	0.45	675.9	536.6	481.2	429.8	398.4	320.3	429.1	360.8	353.6	655.9	396	376.5	253.1	356.6	331	260.7	285.4
High	Master Protein	Q9D0F9	Phosphoglucomutase-1 OS=Mus musculus OX=10090 GN=Pgm1 PE=1 SV=4	0	147.875	50	22	41	22	562	61.4	6.57	159.81	22	0	0.794	0.912	0.915	1.04	0.846	1.133	0.931	0.907	0.911	0.899	0.865	0.951	0.989	0.821	0.886	0.822	0.845	8600.9	6825	7845.2	7872.2	8948	7276.7	9741.6	8003.9	7798.5	7833.5	7736.5	7437.9	8175.7	8505.4	7059.5	7619.2	7073
High	Master Protein	Q8CCS6	Polyadenylate-binding protein 2 OS=Mus musculus OX=10090 GN=Pabpn1 PE=1 SV=3	0	43.18	33	7	13	7	302	32.3	5.17	45.76	7	0	0.794	0.864	0.824	0.933	0.806	0.973	0.796	0.801	0.915	0.8	0.778	0.78	0.857	0.782	0.731	0.709	0.77	4621.1	3667.2	3992.4	3810	4309.8	3722.9	4498.2	3677.9	3703.2	4230.2	3694.9	3593.2	3605	3959.1	3616	3377.6	3276.6
High	Master Protein	Q62311	Transcription initiation factor TFIID subunit 6 OS=Mus musculus OX=10090 GN=Taf6 PE=1 SV=1	0	10.503	4	2	3	2	678	72.6	8.6	9.35	2	0	0.794	0.962	1.114	1.229	0.925	1.351	0.981	1.009	1.044	0.936	0.956	1.484	1.031	1.267	1.151	0.773	0.816	999.9	793.6	961.9	1113.5	1229.2	924.5	1351.1	981.3	1008.9	1044.1	936.2	955.7	1484.1	1030.7	1266.9	1150.5	773.4
High	Master Protein	Q61464	Zinc finger protein 638 OS=Mus musculus OX=10090 GN=Znf638 PE=1 SV=2	0	125.949	16	26	32	26	1960	218	6.89	111.42	26	0	0.794	0.867	0.818	0.884	0.775	0.974	0.843	0.817	0.98	0.78	0.773	0.75	0.812	0.769	0.729	0.73	0.788	6365.3	5051.6	5515.7	5208.1	5627.6	4931.1	6202.5	5363.8	5201.4	6240.8	4966.4	4918.9	4771.7	5166.4	4895.2	4638.7	4644.1
High	Master Protein	Q9QXT8	Calsenilin OS=Mus musculus OX=10090 GN=Kcnip3 PE=1 SV=2	0.001	5.701	8	2	2	1	256	29.4	5.69	6.43	2	0	0.795	0.954	1.238	0.87	1.124	1.264	1.124	1.228	0.977	0.863	1.042	1.111	1.391	1.101	1.121	0.987	0.941	30.7	24.4	29.3	38	26.7	34.5	38.8	34.5	37.7	30	26.5	32	34.1	42.7	33.8	34.4	30.3
High	Master Protein	O54784	Death-associated protein kinase 3 OS=Mus musculus OX=10090 GN=Dapk3 PE=1 SV=1	0.005	3.361	2	1	1	1	448	51.4	8.7	3.45	1	0	0.795	1.065	1.046	1.102	1.001	1.136	0.983	1.131	0.941	1.114	1.107	1.116	1.126	0.969	0.958	0.924	0.93	82.6	65.7	88	86.4	91	82.7	93.8	81.2	93.4	77.7	92	91.4	92.2	93	80	79.1	76.3
High	Master Protein	Q80UW2	F-box only protein 2 OS=Mus musculus OX=10090 GN=Fbxo2 PE=1 SV=1	0	130.396	77	12	37	12	297	33.7	4.28	152.8	12	0	0.795	0.902	0.925	0.937	0.878	1.056	0.935	0.907	0.954	0.885	0.882	0.868	0.984	0.866	0.808	0.76	0.804	5030	3998.4	4537	4655.2	4713	4413.9	5311.1	4703	4559.9	4796.3	4451.6	4435.1	4364.5	4949.4	4354.6	4062.9	3823.6
High	Master Protein	Q5RKR3	Immunoglobulin superfamily containing leucine-rich repeat protein 2 OS=Mus musculus OX=10090 GN=Islr2 PE=1 SV=1	0	143.516	45	21	29	21	745	79.7	5.49	117.99	21	0	0.795	0.917	0.94	1.103	0.904	1.199	1.003	0.931	1.018	0.83	0.825	1.117	1.039	0.891	1.031	0.887	0.884	4808.4	3821.7	4408.6	4521.3	5304	4347.9	5765.8	4824.9	4478.8	4894.4	3991.7	3967.6	5371.3	4995.4	4284.8	4957.6	4263.7
High	Master Protein	Q69Z38	Inactive tyrosine-protein kinase PEAK1 OS=Mus musculus OX=10090 GN=Peak1 PE=1 SV=4	0	11.655	2	2	2	2	1735	191	6.87	9.13	2	0	0.795	1.085	1.108	1.179	1.07	1.493	1.143	1.208	0.957	0.96	0.97	1.335	1.119	1.045	1.041	1.009	0.973	211.8	168.3	229.8	234.7	249.8	226.7	316.2	242.1	255.9	202.7	203.4	205.4	282.7	237	221.3	220.5	213.7
High	Master Protein	Q62095	ATP-dependent RNA helicase DDX3Y OS=Mus musculus OX=10090 GN=Ddx3y PE=1 SV=2	0	241.028	47	32	117	2	658	73.4	7.53	401.1	32	0	0.796	0.953	0.894	0.962	0.922	1.042	0.916	0.887	0.44	0.431	0.373	0.39	0.445	0.409	0.348	0.345	0.362	352.1	280.4	335.7	314.8	338.6	324.6	366.9	322.6	312.3	155	151.8	131.2	137.2	156.6	144	122.7	121.3
High	Master Protein	Q61753	D-3-phosphoglycerate dehydrogenase OS=Mus musculus OX=10090 GN=Phgdh PE=1 SV=3	0	176.252	48	21	69	21	533	56.5	6.54	282.02	21	0	0.796	0.864	0.925	1.059	0.842	1.201	0.973	0.927	0.952	0.873	0.835	1.03	1.012	0.819	0.964	0.854	0.876	10473.2	8336.9	9052	9684.7	11093.2	8817.2	12578.7	10190.2	9707.9	9974.5	9147.5	8749.8	10787.2	10600	8575.1	10098.8	8940.3
High	Master Protein	O08579	Emerin OS=Mus musculus OX=10090 GN=Emd PE=1 SV=1	0	39.662	34	5	11	5	259	29.4	5.01	45.62	5	0	0.796	0.797	0.859	0.905	0.767	0.991	0.807	0.762	0.965	0.703	0.623	0.77	0.794	0.833	0.698	0.709	0.729	1226.5	976.1	977.1	1053.2	1110.3	940.3	1215.4	990.1	935.1	1183.9	862.4	764.6	944.3	974.4	1021.3	856.2	869.6
High	Master Protein	P70232	Neural cell adhesion molecule L1-like protein OS=Mus musculus OX=10090 GN=Chl1 PE=1 SV=2	0	175.618	33	26	43	26	1209	135	5.57	188.6	26	0	0.796	0.951	0.963	1.08	0.903	1.129	0.975	0.922	0.898	0.868	0.914	0.926	1.048	0.918	0.889	0.906	0.905	8064.8	6418.3	7670.4	7763	8714	7280	9108	7864.2	7433.8	7243.8	6997.2	7369	7466.1	8449.3	7401.8	7165.7	7303.6
High	Master Protein	Q3UA06	Pachytene checkpoint protein 2 homolog OS=Mus musculus OX=10090 GN=Trip13 PE=1 SV=1	0	11.064	8	2	2	2	432	48.3	5.86	7.45	2	0	0.796	1.007	1.007	0.954	0.899	1.207	0.997	1.034	1.039	0.862	0.848	0.989	1.118	0.941	0.834	0.927	1.021	110	87.6	110.8	110.8	104.9	98.9	132.8	109.7	113.7	114.3	94.8	93.3	108.8	123	103.5	91.7	102
High	Master Protein	P43883	Perilipin-2 OS=Mus musculus OX=10090 GN=Plin2 PE=1 SV=2	0	33.299	27	9	9	9	425	46.6	6.87	30.92	9	0	0.796	0.978	1.175	1.334	1.144	1.531	1.153	1.213	0.95	0.934	0.885	1.353	1.297	1.117	1.293	1.046	1.11	1594.7	1270	1560.1	1873.8	2126.7	1825.1	2441.9	1838.4	1934.5	1514.7	1489	1412.1	2158.4	2068.1	1781	2061.2	1668.8
High	Master Protein	Q8R464	Cell adhesion molecule 4 OS=Mus musculus OX=10090 GN=Cadm4 PE=1 SV=1	0	107.837	50	13	26	13	388	42.7	6.3	117.26	13	0	0.797	0.949	0.865	0.973	0.838	1.04	0.864	0.861	0.952	0.862	0.89	0.893	0.953	0.838	0.813	0.746	0.832	3484.5	2775.6	3306	3014.7	3390.7	2919.5	3622.7	3010.8	3001.7	3318.5	3002.9	3100.6	3111.7	3321.8	2920.2	2831.4	2600
High	Master Protein	Q9QXA1	Cysteine and histidine-rich protein 1 OS=Mus musculus OX=10090 GN=Cyhr1 PE=1 SV=1	0.001	5.122	6	2	2	2	311	35.7	7.68	5.39	2	0	0.797	1.083	1.058	1.151	1.004	1.261	1.075	1.069	1.196	1.088	1.153	1.011	1.115	1.059	0.943	0.977	1.027	376.5	300.1	407.9	398.2	433.3	378	474.9	404.8	402.4	450.3	409.5	434.1	380.5	419.8	398.8	355.1	367.8
High	Master Protein	O35738	Krueppel-like factor 12 OS=Mus musculus OX=10090 GN=Klf12 PE=1 SV=2	0.001	4.927	4	2	4	1	402	44.1	9.7	12.13	2	0	0.797	0.79	0.833	0.884	0.82	0.938	0.801	0.823	1.054	0.8	0.697	0.704	0.785	0.866	0.674	0.953	0.837	355.5	283.3	280.7	296.2	314.2	291.5	333.4	284.6	292.5	374.6	284.4	247.9	250.4	278.9	307.8	239.7	338.9
High	Master Protein	A2AJI0	MAP7 domain-containing protein 1 OS=Mus musculus OX=10090 GN=Map7d1 PE=1 SV=1	0	73.027	24	17	22	17	846	93.2	10.15	79.3	17	0	0.797	0.859	0.889	0.939	0.814	0.978	0.848	0.839	1.003	0.784	0.766	0.825	0.881	0.79	0.767	0.721	0.746	4100.1	3267.9	3522.2	3644.5	3849.8	3337.4	4008.2	3475	3441.2	4112.4	3213.8	3140.8	3382.1	3611.4	3237.4	3143.1	2955.4
High	Master Protein	Q8BG81	Polymerase delta-interacting protein 3 OS=Mus musculus OX=10090 GN=Poldip3 PE=1 SV=1	0	46.25	30	10	11	10	420	46.1	10.05	43.53	10	0	0.797	0.91	0.876	0.98	0.827	1.027	0.861	0.864	0.897	0.822	0.803	0.841	0.858	0.82	0.731	0.761	0.794	1892.1	1507.9	1721.3	1657.6	1853.6	1565.4	1943.9	1629.2	1635.5	1697	1554.6	1519.5	1591.2	1623	1551.2	1383.1	1439.3
High	Master Protein	Q9JHS9	Spliceosome-associated protein CWC15 homolog OS=Mus musculus OX=10090 GN=Cwc15 PE=1 SV=1	0	18.807	17	3	4	3	229	26.6	5.71	18.27	3	0	0.797	0.845	0.676	0.819	0.636	0.861	0.679	0.641	0.85	0.712	0.621	0.597	0.666	0.588	0.545	0.554	0.624	1354.8	1079.5	1144.5	915.7	1109.8	862.1	1166.8	919.7	868.1	1152	965.1	841.3	809.3	902.7	796.6	739	750.5
High	Master Protein	Q9DB50	AP-1 complex subunit sigma-2 OS=Mus musculus OX=10090 GN=Ap1s2 PE=1 SV=1	0	16.216	27	4	4	2	160	18.9	5.48	13.63	4	0	0.798	0.992	0.845	0.985	0.842	1.071	0.866	0.862	0.936	0.846	0.821	0.972	0.947	0.794	0.872	0.82	0.799	604.5	482.1	599.5	511.1	595.5	509.2	647.4	523.5	520.9	565.8	511.3	496.2	587.7	572.6	479.9	527.4	495.6
High	Master Protein	Q3UL36	Arginine and glutamate-rich protein 1 OS=Mus musculus OX=10090 GN=Arglu1 PE=1 SV=2	0	11.893	14	5	8	5	271	32.9	10.36	24.45	5	0	0.798	0.852	0.887	0.985	0.874	1.118	0.906	0.848	0.882	0.817	0.788	1.043	0.991	0.845	1.034	0.766	0.779	3596.9	2870.7	3064	3189.2	3543.2	3142.9	4022.3	3258.7	3048.7	3171.3	2937.4	2835.1	3750.2	3563.6	3040.5	3719.4	2753.5
High	Master Protein	Q6PDK8	E3 ubiquitin-protein ligase DTX4 OS=Mus musculus OX=10090 GN=Dtx4 PE=1 SV=2	0.001	5.307	3	2	2	2	616	66.8	9.63	5.31	2	0	0.798	1.073	0.948	0.998	0.877	0.986	0.87	0.896	1.007	0.916	0.915	0.803	0.925	0.866	0.675	0.832	0.839	483.5	385.6	518.9	458.2	482.6	423.8	476.6	420.8	433.2	486.8	442.8	442.3	388.2	447.1	418.5	326.2	402.3
High	Master Protein	Q8R0W0	Epiplakin OS=Mus musculus OX=10090 GN=Eppk1 PE=1 SV=2	0	7.733	1	2	3	1	6548	724.2	6.07	13.39	2	0	0.798	0.895	0.847	0.951	0.74	0.892	0.775	0.719	0.895	0.88	0.889	0.778	0.89	0.68	0.72	0.652	0.681	566.1	451.7	506.9	479.4	538.4	419.1	505	438.7	406.8	506.4	498.3	503.5	440.7	503.8	385.2	407.5	369.1
High	Master Protein	P31648	Sodium- and chloride-dependent GABA transporter 1 OS=Mus musculus OX=10090 GN=Slc6a1 PE=1 SV=2	0	60.307	17	8	15	8	599	67	7.96	65.72	8	0	0.798	0.898	0.87	0.854	0.845	1.02	0.855	0.854	0.926	0.799	0.833	0.965	1.037	0.885	0.898	0.793	0.888	3535.2	2819.7	3173.9	3074.9	3018.1	2988.1	3606.4	3022.5	3019	3274.2	2823.7	2944.2	3410.7	3665.4	3129.1	3175.6	2802.2
High	Master Protein	Q8CH02	SURP and G-patch domain-containing protein 1 OS=Mus musculus OX=10090 GN=Sugp1 PE=1 SV=1	0.001	5.634	2	1	1	1	643	72.6	7.64	4.6	1	0	0.798	1.004	1.001	1.109	0.987	1.13	0.957	1.038	0.966	0.95	0.922	1.032	1.026	0.958	0.946	0.975	1.01	333.7	266.4	335.1	334.2	370.1	329.2	377	319.4	346.5	322.4	317	307.8	344.4	342.4	319.7	315.7	325.4
High	Master Protein	Q5DU09	Zinc finger protein 652 OS=Mus musculus OX=10090 GN=Znf652 PE=1 SV=2	0	11.759	5	3	5	2	608	69.4	8.75	17.67	3	0	0.798	0.951	0.953	1.079	1.009	1.184	0.97	0.996	0.853	0.898	0.916	1.128	1.074	1.017	0.975	0.945	0.981	588	469.3	559.2	560.4	634.2	593.5	696.1	570.6	585.8	501.8	528.3	538.5	663.3	631.8	598.2	573.5	555.9
High	Master Protein	O35648	Centrin-3 OS=Mus musculus OX=10090 GN=Cetn3 PE=1 SV=1	0	17.992	23	3	4	3	167	19.5	4.78	13.17	3	0	0.799	0.996	1.02	1.031	0.962	1.209	0.971	0.944	0.977	0.957	0.893	1.132	1.049	0.948	0.919	0.861	0.914	354	283	352.7	361.2	364.8	340.5	427.9	343.7	334.1	345.8	338.8	316.2	400.7	371.3	335.6	325.5	304.9
High	Master Protein	Q3TRR0	Microtubule-associated protein 9 OS=Mus musculus OX=10090 GN=Map9 PE=1 SV=2	0	33.238	15	9	9	9	646	73.5	7.62	33.95	9	0	0.799	0.709	0.592	0.67	0.508	0.719	0.569	0.543	1.049	0.823	0.592	0.425	0.568	0.513	0.395	0.504	0.513	3879.9	3099.6	2752	2298.3	2601.1	1970.7	2789.5	2208.1	2108	4068.4	3194.8	2297.9	1650.4	2205.7	1988.9	1531.9	1956
High	Master Protein	Q3TV65	MPN domain-containing protein OS=Mus musculus OX=10090 GN=Mpnd PE=2 SV=2	0	15.38	4	1	3	1	487	53.3	5.19	13.88	1	0	0.799	0.908	1.014	1.032	1	1.256	1.217	1.132	0.938	0.811	0.861	0.972	0.984	0.993	0.852	0.889	1.148	43.3	34.6	39.3	43.9	44.7	43.3	54.4	52.7	49	40.6	35.1	37.3	42.1	42.6	43	36.9	38.5
High	Master Protein	Q9WV92	Band 4.1-like protein 3 OS=Mus musculus OX=10090 GN=Epb41l3 PE=1 SV=1	0	194.453	41	31	57	25	929	103.3	5.31	223.66	31	1	0.8	0.945	0.805	0.83	0.769	0.877	0.785	0.795	0.97	0.82	0.845	0.671	0.817	0.777	0.635	0.698	0.759	12804.5	10242.3	12098.2	10304.3	10632	9847.3	11234.1	10056	10184.7	12423.6	10505.1	10823.2	8594.8	10458.3	9944.9	8137	8940.9
High	Master Protein	P18155	Bifunctional methylenetetrahydrofolate dehydrogenase/cyclohydrolase, mitochondrial OS=Mus musculus OX=10090 GN=Mthfd2 PE=1 SV=1	0	51.838	41	11	14	10	350	37.8	8.88	55.62	11	1	0.8	0.86	0.991	1.005	0.899	1.221	1.028	0.942	0.995	0.901	0.825	1.111	1.04	0.857	1	0.905	0.876	3232.6	2584.8	2779.9	3204.9	3248.8	2904.8	3946.4	3321.6	3045.8	3214.9	2912.1	2665.8	3591.7	3361.1	2769	3233.8	2924.3
High	Master Protein	Q9JMD0	BUB3-interacting and GLEBS motif-containing protein ZNF207 OS=Mus musculus OX=10090 GN=Znf207 PE=1 SV=1	0	15.783	8	4	5	4	495	52.8	9.1	18.35	4	0	0.8	0.947	0.877	1.119	0.871	1.164	0.879	0.933	0.955	0.886	0.87	0.91	0.95	0.826	0.882	0.807	0.928	1054.5	843.8	998.6	924.3	1179.9	918.8	1227.4	926.4	984	1007.4	934.8	917.1	960	1002.2	871	929.7	851.4
High	Master Protein	P37913	DNA ligase 1 OS=Mus musculus OX=10090 GN=Lig1 PE=1 SV=2	0	7.779	3	2	2	2	916	102.2	6.81	7.89	2	0	0.8	0.885	0.956	0.939	0.875	1.085	0.928	0.978	1	0.866	0.815	0.931	0.976	0.884	0.861	0.806	0.888	308.8	247.1	273.4	295.3	290.1	270.2	335.2	286.5	301.9	308.7	267.4	251.7	287.5	301.5	273.1	265.8	249
High	Master Protein	Q9QYR6	Microtubule-associated protein 1A OS=Mus musculus OX=10090 GN=Map1a PE=1 SV=2	0	603.991	43	91	193	89	2776	300	5	757.54	91	0	0.8	0.962	0.743	0.789	0.712	0.823	0.715	0.747	0.998	0.86	0.886	0.609	0.756	0.704	0.569	0.644	0.704	44871.2	35914.8	43143.7	33336.9	35397.2	31957.2	36920.7	32063.8	33530.2	44779	38570.6	39754.5	27328.9	33913.1	31590.7	25514.3	28903.9
High	Master Protein	Q60592	Microtubule-associated serine/threonine-protein kinase 2 OS=Mus musculus OX=10090 GN=Mast2 PE=1 SV=1	0	18.49	4	5	5	2	1734	190.4	7.74	19	5	0	0.8	1.005	1.064	1.323	1.018	1.359	1.018	0.977	1.436	0.809	0.823	1.086	0.855	1.141	0.9	0.868	1.005	22	17.6	22.1	23.4	29.1	22.4	29.9	22.4	21.5	31.6	17.8	18.1	23.9	18.8	25.1	19.8	19.1
High	Master Protein	Q9ER47	Potassium voltage-gated channel subfamily H member 7 OS=Mus musculus OX=10090 GN=Kcnh7 PE=1 SV=2	0	8.519	2	2	2	2	1195	135	8	6.69	2	0	0.8	1.193	0.72	0.98	0.727	1.44	0.913	1.093	0.987	0.707	0.9	0.887	1.16	1.073	0.807	1.053	1.1	15	12	17.9	10.8	14.7	10.9	21.6	13.7	16.4	14.8	10.6	13.5	13.3	17.4	16.1	12.1	15.8
High	Master Protein	P97868	E3 ubiquitin-protein ligase RBBP6 OS=Mus musculus OX=10090 GN=Rbbp6 PE=1 SV=5	0	39.578	6	10	11	10	1790	199.5	9.63	36.07	10	0	0.801	0.911	0.854	0.952	0.786	1.046	0.898	0.85	0.995	0.897	0.847	0.864	0.925	0.825	0.799	0.815	0.826	1760.8	1411.2	1604.9	1503.8	1676.7	1384.5	1842.6	1581.3	1496.1	1751.8	1579.3	1491.5	1521.3	1629.1	1452.6	1407.2	1435.8
High	Master Protein	Q8BUY9	Geranylgeranyl transferase type-1 subunit beta OS=Mus musculus OX=10090 GN=Pggt1b PE=1 SV=1	0	7.959	7	2	2	2	377	42.3	6.83	6.79	2	0	0.801	1.037	0.951	1.055	0.942	1.113	0.963	1.036	1.025	0.886	0.915	0.976	1.013	0.921	0.883	0.883	0.911	291.9	233.7	302.6	277.7	308	275	325	281.1	302.3	299.2	258.6	267.2	284.8	295.8	268.7	257.8	257.8
High	Master Protein	Q6PDM1	Male-specific lethal 1 homolog OS=Mus musculus OX=10090 GN=Msl1 PE=1 SV=1	0.001	5.655	2	1	1	1	616	67.3	9	4.72	1	0	0.801	0.96	1.032	1.143	0.986	1.046	1.025	1.041	1.049	0.939	0.841	0.965	1.17	0.979	0.982	0.873	1.086	62.8	50.3	60.3	64.8	71.8	61.9	65.7	64.4	65.4	65.9	59	52.8	60.6	73.5	61.5	61.7	54.8
High	Master Protein	P97313	DNA-dependent protein kinase catalytic subunit OS=Mus musculus OX=10090 GN=Prkdc PE=1 SV=3	0	10.824	1	3	3	3	4128	471.2	7.12	10.73	3	0	0.802	0.994	0.941	0.961	0.958	1.144	1.001	1.09	0.943	0.923	0.833	1.096	1.012	0.92	0.946	0.887	0.914	266.5	213.8	264.9	250.8	256.2	255.4	304.9	266.7	290.4	251.2	246.1	222	292.2	269.7	245.3	252.2	236.5
High	Master Protein	Q9ET26	E3 ubiquitin-protein ligase RNF114 OS=Mus musculus OX=10090 GN=Rnf114 PE=1 SV=2	0	15.042	20	5	5	5	229	25.7	7.03	16.09	5	0	0.802	0.912	0.96	1.102	0.899	1.191	0.938	0.923	0.978	0.885	0.875	1.067	1.02	0.953	0.96	0.868	0.883	1464.4	1174.7	1335.2	1405.3	1614.1	1316	1744.3	1373.1	1352.2	1432.5	1295.5	1280.8	1561.9	1493.4	1396.3	1405.4	1270.4
High	Master Protein	Q3UGC7	Eukaryotic translation initiation factor 3 subunit J-A OS=Mus musculus OX=10090 GN=Eif3j1 PE=2 SV=1	0	52.867	46	9	14	9	261	29.3	4.81	56.77	9	0	0.802	0.848	0.818	0.882	0.731	0.949	0.799	0.791	0.912	0.812	0.782	0.734	0.857	0.684	0.707	0.674	0.723	4508.8	3616.5	3821.6	3687.3	3976	3295.6	4279.9	3601.7	3565	4112.2	3659.8	3525.1	3309.3	3864.2	3082.5	3189.2	3040.5
High	Master Protein	Q6NS57	Mitogen-activated protein kinase-binding protein 1 OS=Mus musculus OX=10090 GN=Mapkbp1 PE=1 SV=1	0.005	3.521	1	2	2	2	1503	162.8	6.71	4.89	2	0	0.802	0.965	1.105	1.176	1.113	1.388	1.156	1.124	0.989	0.974	0.932	1.366	1.243	1.106	1.192	1.025	1.099	160.2	128.5	154.6	177	188.4	178.3	222.4	185.2	180.1	158.4	156	149.3	218.8	199.1	177.2	190.9	164.2
High	Master Protein	Q9Z223	Molybdopterin synthase catalytic subunit OS=Mus musculus OX=10090 GN=Mocs2 PE=1 SV=3	0	6.009	8	1	1	1	189	20.9	5.96	5.49	1	0	0.802	0.947	0.996	1.181	0.959	1.234	0.962	1.034	0.996	0.869	0.896	1.092	1.104	0.875	1.019	0.853	0.94	118	94.6	111.7	117.5	139.4	113.2	145.6	113.5	122	117.5	102.5	105.7	128.9	130.3	103.3	120.3	100.6
High	Master Protein	Q9CQL1	Protein mago nashi homolog 2 OS=Mus musculus OX=10090 GN=Magohb PE=2 SV=1	0	40.459	57	9	17	9	146	17.1	6.39	54.22	9	0	0.802	0.909	0.847	0.942	0.841	1.06	0.875	0.863	0.925	0.872	0.841	0.841	0.877	0.821	0.769	0.788	0.854	4614.3	3699.1	4194.8	3908.5	4347.3	3879.3	4891.2	4036.7	3980.5	4268.2	4023.7	3879.6	3881.3	4047.3	3786.8	3548	3635.7
High	Master Protein	Q7TPM1	Protein PRRC2B OS=Mus musculus OX=10090 GN=Prrc2b PE=1 SV=1	0	19.145	4	4	4	4	1486	160.8	8.16	17.85	4	0	0.802	0.956	0.768	0.84	0.733	0.859	0.761	0.764	0.982	0.893	0.868	0.569	0.76	0.707	0.514	0.713	0.731	693.6	556.5	663.1	532.5	582.8	508.4	595.6	527.9	529.9	681.1	619.2	601.8	394.7	527.4	490.1	356.7	494.6
High	Master Protein	Q64008	Ras-related protein Rab-34 OS=Mus musculus OX=10090 GN=Rab34 PE=1 SV=2	0.005	3.439	3	1	1	1	259	29.1	8.27	3.37	1	0	0.802	0.997	0.998	0.984	0.953	1.054	0.951	0.937	0.972	1	0.901	0.945	1.029	0.91	0.868	0.845	0.821	108.8	87.3	108.5	108.6	107.1	103.7	114.7	103.5	101.9	105.7	108.8	98	102.8	112	99	94.4	91.9
Medium	Master Protein	Q62217	Semaphorin-5A OS=Mus musculus OX=10090 GN=Sema5a PE=2 SV=1	0.037	1.703	1	1	1	1	1077	120.7	7.15	2.01	1	0	0.802	0.833	0.922	0.895	0.813	1.248	1.116	0.931	0.911	0.765	0.738	1.041	1.023	0.87	0.948	0.833	0.912	207.7	166.6	173.1	191.4	185.8	168.8	259.2	231.8	193.3	189.3	158.9	153.2	216.3	212.4	180.7	197	173
High	Master Protein	Q9JJY3	Sphingomyelin phosphodiesterase 3 OS=Mus musculus OX=10090 GN=Smpd3 PE=1 SV=1	0	206.947	47	20	39	20	655	71.2	5.88	178.31	20	0	0.802	0.911	0.902	0.918	0.873	0.984	0.932	0.885	0.954	0.843	0.829	0.829	0.925	0.814	0.739	0.779	0.812	5722.3	4586.6	5213.5	5160.5	5252.4	4993.4	5633	5332.5	5065.8	5461.7	4825.4	4746	4746.6	5293.6	4656.4	4231.2	4459.3
High	Master Protein	P46097	Synaptotagmin-2 OS=Mus musculus OX=10090 GN=Syt2 PE=1 SV=1	0	45.198	17	8	32	1	422	47.2	7.99	93.54	8	0	0.802	0.971	1.009	1.009	0.961	1.217	1.015	0.93	0.942	0.904	0.857	1.069	1.14	0.96	1.052	1.228	0.963	259.1	207.9	251.7	261.5	261.5	249.1	315.3	262.9	241	244.1	234.1	222	277.1	295.4	248.7	272.7	318.3
High	Master Protein	Q9Z255	Ubiquitin-conjugating enzyme E2 A OS=Mus musculus OX=10090 GN=Ube2a PE=1 SV=1	0	32.597	50	3	5	1	152	17.3	5.15	25.95	3	0	0.802	0.849	0.865	0.905	0.809	1.034	0.811	0.844	0.971	0.8	0.781	0.919	0.891	0.854	0.867	0.751	0.829	280	224.6	237.7	242.1	253.4	226.4	289.4	227.1	236.2	272	224	218.6	257.3	249.6	239	242.8	210.4
High	Master Protein	Q9QYE3	B-cell lymphoma/leukemia 11A OS=Mus musculus OX=10090 GN=Bcl11a PE=1 SV=1	0	45.56	15	10	11	8	773	83.8	6.28	40.49	10	2	0.803	0.937	0.889	0.95	0.879	1.07	0.919	0.957	0.953	0.814	0.854	0.904	0.983	0.851	0.859	0.852	0.904	2760	2216.4	2586.1	2454.4	2621.8	2425.9	2952	2535.2	2641.2	2630.7	2248	2358	2494.6	2712.7	2347.7	2369.7	2350.4
High	Master Protein	Q8R1G2	Carboxymethylenebutenolidase homolog OS=Mus musculus OX=10090 GN=Cmbl PE=1 SV=1	0.001	4.934	3	1	1	1	245	27.9	7.18	2.96	1	0	0.803	0.775	0.658	0.531	0.496	0.658	0.525	0.491	0.811	0.68	0.791	0.652	0.559	0.479	0.536	0.578	0.549	75.2	60.4	58.3	49.5	39.9	37.3	49.5	39.5	36.9	61	51.1	59.5	49	42	36	40.3	43.5
High	Master Protein	O70251	Elongation factor 1-beta OS=Mus musculus OX=10090 GN=Eef1b PE=1 SV=5	0	197.734	79	13	77	11	225	24.7	4.69	311.94	13	0	0.803	0.946	0.891	1.022	0.864	1.124	0.915	0.922	0.952	0.926	0.899	0.876	0.977	0.825	0.828	0.832	0.871	10451.6	8393.1	9882.8	9314.4	10685.7	9030.2	11746.2	9560.4	9632.8	9945.1	9678	9392.7	9151.8	10206.3	8622.6	8650.3	8691.4
High	Master Protein	Q61672	Equilibrative nucleoside transporter 2 OS=Mus musculus OX=10090 GN=Slc29a2 PE=1 SV=2	0	10.672	7	4	4	4	456	50.2	6.51	13.24	4	0	0.803	0.939	1.032	1.01	0.974	1.14	0.982	0.979	1.025	0.878	0.874	1.026	1.016	0.961	0.91	0.879	0.912	1435.2	1152.9	1347.7	1480.6	1449.6	1397.6	1636.8	1409.3	1404.9	1470.5	1260.4	1254.5	1472	1458	1379.3	1305.5	1261
High	Master Protein	P47759	Neuronal vesicle trafficking-associated protein 2 OS=Mus musculus OX=10090 GN=Nsg2 PE=1 SV=1	0	32.451	40	5	10	5	171	19	9.39	41.39	5	0	0.803	0.962	0.97	1.151	0.897	1.052	0.943	0.863	0.934	0.824	0.825	0.927	1.031	0.834	0.85	0.832	0.792	2375.6	1908.7	2286	2303.4	2734.3	2130.5	2498.9	2240.8	2050.2	2219.2	1956.6	1959	2201.8	2449.8	1981	2019.7	1976.1
Medium	Master Protein	Q8BZF8	Phosphoglucomutase-like protein 5 OS=Mus musculus OX=10090 GN=Pgm5 PE=1 SV=2	0.022	1.955	2	1	1	1	567	62.2	7.18	2.91	1	0	0.803	0.877	0.954	1.011	0.808	1.166	0.887	0.886	0.921	0.904	0.877	0.955	1.04	0.804	0.918	0.904	0.887	207.6	166.8	182.1	198.1	209.9	167.8	242.1	184.1	184	191.2	187.6	182.1	198.2	215.9	167	190.6	187.7
Low	Master Protein	Q924A2	Protein capicua homolog OS=Mus musculus OX=10090 GN=Cic PE=1 SV=2	0.094	1.014	0	1	1	1	2510	258	8.02	2.32	1	0	0.803	1.069	1.01	1.232	0.99	1.278	0.969	1.013	1.097	0.982	0.959	1.071	1.033	1.047	0.928	0.998	0.948	386.6	310.6	413.1	390.4	476.3	382.8	494	374.7	391.5	424	379.7	370.9	413.9	399.2	404.9	358.9	385.7
High	Master Protein	Q99LQ4	Small vasohibin-binding protein OS=Mus musculus OX=10090 GN=Svbp PE=1 SV=1	0.001	5.701	33	2	2	2	66	7.8	9.16	7.19	2	0	0.803	0.793	0.875	0.931	0.711	1	0.841	0.759	0.947	0.79	0.732	0.832	0.894	0.708	0.766	0.733	0.742	762.3	612.4	604.6	666.8	709.5	541.8	762.1	641.1	578.3	721.6	602.4	557.8	634.5	681.4	539.5	584.3	558.4
High	Master Protein	Q3UM18	Large subunit GTPase 1 homolog OS=Mus musculus OX=10090 GN=Lsg1 PE=1 SV=2	0	7.456	5	3	3	3	644	73.1	6.51	9.34	3	0	0.804	0.858	0.903	0.95	0.855	1.016	0.886	0.882	0.965	0.828	0.811	0.871	0.956	0.828	0.798	0.86	0.829	686.3	552	589	619.6	652.3	587	697.4	608.2	605.3	662	568.1	556.5	597.9	655.9	568	547.4	590.1
High	Master Protein	Q5SUF2	Luc7-like protein 3 OS=Mus musculus OX=10090 GN=Luc7l3 PE=1 SV=1	0	90.686	40	16	34	16	432	51.4	9.77	116.97	16	0	0.804	0.914	0.989	1.091	0.974	1.249	1.001	0.995	0.893	0.901	0.863	1.117	1.11	0.962	1.034	0.889	0.956	4262.6	3427.9	3896.3	4214.4	4651.7	4149.7	5321.9	4265.6	4243	3807.2	3838.6	3680.2	4759.9	4729.8	4100.3	4406.5	3789.5
High	Master Protein	O88559	Menin OS=Mus musculus OX=10090 GN=Men1 PE=1 SV=2	0	17.829	8	3	4	3	611	67.5	6.39	16.61	3	0	0.804	1.032	0.948	1.058	0.984	1.253	1.007	1.054	0.92	0.93	0.931	1.139	1.051	0.965	0.956	0.902	0.959	632	508.2	652.4	598.9	668.7	621.8	791.7	636.5	666.3	581.4	588	588.5	719.7	664.5	609.9	603.9	570.1
High	Master Protein	Q8CHP6	Polyhomeotic-like protein 3 OS=Mus musculus OX=10090 GN=Phc3 PE=1 SV=2	0	8.219	2	2	2	1	981	105.3	6.6	9.25	2	0	0.804	0.866	0.766	0.871	0.78	0.823	0.721	0.753	0.839	0.694	0.704	0.662	0.758	0.818	0.696	0.634	0.725	152.5	122.6	132	116.8	132.8	118.9	125.5	109.9	114.9	128	105.8	107.3	100.9	115.6	124.7	106.1	96.7
High	Master Protein	Q61142	Spindlin-1 OS=Mus musculus OX=10090 GN=Spin1 PE=1 SV=2	0	44.445	44	10	14	10	262	29.6	6.96	49.12	10	0	0.804	0.935	0.943	1.058	0.912	1.171	0.989	0.943	0.957	0.886	0.873	0.962	1.011	0.884	0.898	0.871	0.915	2266.3	1823	2119.2	2138	2398.2	2066.5	2654.8	2240.5	2138.2	2169.8	2008	1978.4	2179.1	2290.4	2002.9	2035.2	1974.1
High	Master Protein	Q6ZPZ3	Zinc finger CCCH domain-containing protein 4 OS=Mus musculus OX=10090 GN=Zc3h4 PE=1 SV=2	0	47.375	9	8	14	8	1304	140.9	6.27	52.59	8	0	0.804	0.969	0.851	0.964	0.831	1.083	0.793	0.913	1.011	0.851	0.864	0.819	0.881	0.821	0.838	0.715	0.86	1180.9	949.8	1144	1004.8	1138.5	981.8	1278.7	936.7	1077.9	1193.4	1005.4	1019.8	967.3	1039.8	969.9	989.9	844.8
High	Master Protein	Q7TQH0	Ataxin-2-like protein OS=Mus musculus OX=10090 GN=Atxn2l PE=1 SV=1	0	101.795	21	18	25	17	1049	110.6	8.85	98.56	18	1	0.805	0.875	0.803	0.943	0.764	1.032	0.798	0.811	0.95	0.831	0.783	0.8	0.844	0.779	0.752	0.702	0.779	7638.7	6149	6686.4	6131.5	7206	5834.8	7882.6	6093	6197.5	7259	6344.9	5982.6	6107.3	6450.5	5946.8	5745.3	5365.8
High	Master Protein	Q9Z0N1	Eukaryotic translation initiation factor 2 subunit 3, X-linked OS=Mus musculus OX=10090 GN=Eif2s3x PE=1 SV=2	0	174.372	63	23	53	23	472	51	8.4	208.64	23	0	0.805	0.955	0.974	1.052	0.976	1.166	1.018	1.017	0.978	0.96	0.93	1	1.046	0.968	0.888	0.9	0.979	9306.8	7492.3	8891.1	9065	9787.1	9087.2	10854.1	9473.8	9466.1	9103.8	8933.3	8652.8	9304.4	9733.7	9005.1	8260.1	8377.9
High	Master Protein	Q91WK2	Eukaryotic translation initiation factor 3 subunit H OS=Mus musculus OX=10090 GN=Eif3h PE=1 SV=1	0	121.258	59	16	42	16	352	39.8	6.67	188.79	16	0	0.805	0.923	0.956	1.018	0.951	1.134	0.982	0.963	0.93	0.895	0.86	0.972	1.028	0.943	0.907	0.869	0.935	6924	5572.1	6393.3	6620.1	7049.2	6586.2	7854.7	6800.7	6668.4	6439.2	6199.5	5954.1	6729.8	7117.5	6532.5	6278.4	6015.2
High	Master Protein	Q9WUB3	Glycogen phosphorylase, muscle form OS=Mus musculus OX=10090 GN=Pygm PE=1 SV=3	0	55.045	14	10	24	1	842	97.2	7.11	72.31	10	0	0.805	0.837	0.898	1.063	0.849	1.142	0.905	0.84	0.923	0.866	0.776	0.983	1.058	0.781	0.984	0.808	0.883	263.5	212.2	220.6	236.6	280.2	223.6	300.8	238.4	221.3	243.3	228.1	204.5	258.9	278.7	205.8	259.2	212.9
High	Master Protein	P52927	High mobility group protein HMGI-C OS=Mus musculus OX=10090 GN=Hmga2 PE=1 SV=1	0	9.225	20	1	1	1	108	11.8	10.62	5.1	1	0	0.805	0.86	0.855	1.072	0.967	1.295	1.141	0.783	1.071	0.86	0.816	1.231	0.874	0.883	1.166	0.686	0.643	58	46.7	49.9	49.6	62.2	56.1	75.1	66.2	45.4	62.1	49.9	47.3	71.4	50.7	51.2	67.6	39.8
High	Master Protein	Q8BGB5	LIM domain-containing protein 2 OS=Mus musculus OX=10090 GN=Limd2 PE=1 SV=1	0	7.331	19	3	3	3	128	14.2	9.04	7.32	3	0	0.805	0.9	0.889	0.983	0.841	1.023	0.896	0.877	0.948	0.886	0.877	0.85	0.927	0.812	0.745	0.775	0.804	1106.3	890.5	995.3	983.6	1088	930.1	1132	991.2	969.9	1049.1	980	970.4	940.5	1025.3	898.7	823.7	857
High	Master Protein	P97863	Nuclear factor 1 B-type OS=Mus musculus OX=10090 GN=Nfib PE=1 SV=2	0	22.309	14	6	6	4	570	63.5	8.66	21.34	6	0	0.805	0.993	0.95	1.11	0.968	1.234	1.023	1.104	0.999	0.895	0.924	1.075	0.998	0.932	0.958	0.865	0.96	1134.1	913.5	1125.7	1077.7	1259.3	1098.2	1399.8	1160.1	1252	1133.4	1014.7	1047.6	1219.6	1132	1057	1086.4	981.2
High	Master Protein	Q9JKX4	Protein AATF OS=Mus musculus OX=10090 GN=Aatf PE=1 SV=1	0	22.753	14	5	6	5	526	59.4	4.93	26.14	5	0	0.805	0.985	0.97	0.948	0.893	1.094	0.964	0.994	0.901	0.955	0.883	0.952	1.015	0.934	0.82	0.876	0.887	647.6	521.3	637.9	628.2	614	578.5	708.5	624.4	643.4	583.4	618.4	571.9	616.5	657.2	604.6	531.1	567.2
High	Master Protein	Q8BGJ9	Splicing factor U2AF 26 kDa subunit OS=Mus musculus OX=10090 GN=U2af1l4 PE=1 SV=1	0	29.332	24	5	13	3	220	25.8	8.1	41.04	5	0	0.805	0.982	1.059	1.105	1.052	1.267	1.056	1.106	1.043	0.934	0.941	1.169	1.122	1.088	1.099	0.967	1.044	621.8	500.8	610.9	658.7	686.8	654.3	787.6	656.5	687.4	648.6	580.6	585	726.9	697.6	676.5	683.2	601.4
High	Master Protein	P17751	Triosephosphate isomerase OS=Mus musculus OX=10090 GN=Tpi1 PE=1 SV=5	0	279.104	87	18	110	18	249	26.7	7.3	488.54	18	0	0.805	0.963	0.886	1.033	0.915	1.156	0.916	0.968	0.919	0.878	0.902	0.942	1	0.89	0.896	0.846	0.969	23717.9	19084	22850.3	21007.8	24501.9	21696.3	27411.7	21729.6	22970.1	21798	20814	21402.1	22331.7	23720.3	21104.5	21245.9	20065.8
High	Master Protein	Q812F8	Alpha-1,3-mannosyl-glycoprotein 4-beta-N-acetylglucosaminyltransferase B OS=Mus musculus OX=10090 GN=Mgat4b PE=2 SV=1	0	39.346	13	4	6	4	548	63.3	7.88	28.05	4	0	0.806	0.988	0.995	1.021	0.967	1.077	1.009	0.958	0.944	0.95	0.874	0.984	0.993	0.934	0.822	0.892	0.904	858.5	691.8	848.3	854.3	876.1	830.2	925	866.6	822.8	810.2	815.7	750.7	845	852.8	801.6	705.6	765.6
High	Master Protein	O08739	AMP deaminase 3 OS=Mus musculus OX=10090 GN=Ampd3 PE=1 SV=2	0	29.367	10	6	7	5	766	88.6	7.33	27.19	6	0	0.806	0.994	0.927	1.071	0.907	1.146	0.95	0.954	0.971	1.003	1.002	0.946	0.981	0.908	0.887	0.84	0.961	770.8	621.4	766.3	714.3	825.2	699.2	883.1	732.5	735	748.1	773.1	772.5	729.2	756.3	699.7	683.6	647.1
High	Master Protein	O70305	Ataxin-2 OS=Mus musculus OX=10090 GN=Atxn2 PE=1 SV=1	0	59.962	12	14	20	13	1285	136.4	9.55	73.52	14	0	0.806	0.979	0.909	1.035	0.921	1.139	0.914	0.978	0.96	0.927	0.895	0.984	1.005	0.917	0.894	0.824	0.928	3841.3	3095.2	3759.9	3491.8	3975.7	3537	4375	3510.8	3755.1	3686.4	3560.5	3439.4	3779.8	3859	3522.8	3435.9	3165
High	Master Protein	Q9CXE2	B-cell CLL/lymphoma 7 protein family member A OS=Mus musculus OX=10090 GN=Bcl7a PE=2 SV=1	0.004	3.86	7	2	2	2	210	22.8	5.06	5.48	2	0	0.806	0.966	0.844	0.977	0.82	1.03	0.861	0.862	0.914	0.916	0.859	0.859	0.933	0.765	0.759	0.761	0.863	1017.4	819.9	983	859.1	994	833.9	1048	876.2	876.9	930	932.4	873.8	873.9	949.4	778.3	772.4	774
High	Master Protein	Q6DFV1	Condensin-2 complex subunit G2 OS=Mus musculus OX=10090 GN=Ncapg2 PE=1 SV=2	0.001	4.806	2	2	3	1	1138	130.8	6.93	8.7	2	0	0.806	0.814	0.792	0.954	0.971	1.07	1.029	0.978	0.937	0.969	0.944	1.01	1.07	0.995	0.85	1.007	0.877	41.3	33.3	33.6	32.7	39.4	40.1	44.2	42.5	40.4	38.7	40	39	41.7	44.2	41.1	35.1	41.6
High	Master Protein	Q9WU01	KH domain-containing, RNA-binding, signal transduction-associated protein 2 OS=Mus musculus OX=10090 GN=Khdrbs2 PE=1 SV=1	0	38.976	13	6	19	2	349	38.8	6.48	46.58	6	0	0.806	1.012	0.82	0.95	0.83	1.012	0.884	0.92	0.949	0.878	0.915	0.76	0.923	0.808	0.821	0.83	0.837	407.8	328.7	412.7	334.3	387.6	338.4	412.7	360.6	375.1	387.2	358.2	373.1	310.1	376.4	329.3	334.6	338.6
High	Master Protein	P13405	Retinoblastoma-associated protein OS=Mus musculus OX=10090 GN=Rb1 PE=1 SV=2	0	9.653	3	2	2	2	921	105.3	7.93	8.79	2	0	0.806	0.88	0.83	0.789	0.893	0.955	0.873	0.882	0.811	0.776	0.813	0.731	1.11	0.869	0.877	0.85	0.905	53.5	43.1	47.1	44.4	42.2	47.8	51.1	46.7	47.2	43.4	41.5	43.5	39.1	59.4	46.5	46.9	45.5
Low	Master Protein	A7XUZ6	Selection and upkeep of intraepithelial T-cells protein 6 OS=Mus musculus OX=10090 GN=Skint6 PE=2 SV=1	0.088	1.056	1	1	1	1	1240	141.5	7.17	2.83	1	0	0.806	1.094	0.821	0.82	0.805	0.954	0.774	0.814	0.918	0.851	0.893	0.711	0.884	0.665	0.669	0.841	0.694	284.2	229.1	310.9	233.3	233	228.7	271.1	220	231.4	260.9	241.9	253.8	202.2	251.1	189.1	190	239
High	Master Protein	Q60722	Transcription factor 4 OS=Mus musculus OX=10090 GN=Tcf4 PE=1 SV=1	0	18.79	9	5	5	5	670	71.6	7.17	16.85	5	0	0.806	0.974	0.843	0.913	0.798	1.055	0.911	0.89	0.972	0.845	0.82	0.773	0.866	0.817	0.818	0.775	0.831	1047.4	844.1	1020.3	883.2	956.7	835.8	1104.7	953.8	932	1018.4	885.3	858.8	809.6	906.9	855.6	856.7	811.9
High	Master Protein	Q6PDS0	V-set and transmembrane domain-containing protein 2-like protein OS=Mus musculus OX=10090 GN=Vstm2l PE=2 SV=1	0	13.758	14	3	3	3	220	23.7	8.22	11.56	3	0	0.806	1.089	0.845	1.003	0.902	1.005	0.822	0.908	0.954	0.843	1.047	0.877	0.97	0.877	0.806	0.782	0.888	780.6	629.4	850.3	659.7	782.6	703.8	784.8	641.8	708.8	744.5	658.4	817.3	684.8	756.8	684.6	628.9	610.8
High	Master Protein	Q9CWK3	CD2 antigen cytoplasmic tail-binding protein 2 OS=Mus musculus OX=10090 GN=Cd2bp2 PE=1 SV=1	0	13.226	8	2	2	2	342	37.7	4.6	8.22	2	0	0.807	0.907	0.89	1.043	0.936	1.104	0.898	0.975	0.928	0.889	0.817	0.983	0.949	0.892	0.975	0.895	0.854	201.8	162.9	183.1	179.7	210.5	188.9	222.7	181.2	196.7	187.3	179.5	164.8	198.4	191.5	180	196.7	180.6
High	Master Protein	Q6NVF9	Cleavage and polyadenylation specificity factor subunit 6 OS=Mus musculus OX=10090 GN=Cpsf6 PE=1 SV=1	0	96.252	26	11	31	10	551	59.1	7.15	127.45	11	0	0.807	0.93	0.98	1.069	0.936	1.213	1.018	0.982	0.927	0.888	0.857	1.024	1.068	0.931	0.964	0.904	0.948	4451.4	3594.5	4138.3	4363.4	4760.6	4167.7	5399.9	4533.6	4372.1	4128.1	3951.9	3815.8	4560	4756.1	4146.4	4291.4	4024.8
High	Master Protein	P16110	Galectin-3 OS=Mus musculus OX=10090 GN=Lgals3 PE=1 SV=3	0	10.609	8	2	2	2	264	27.5	8.38	8.62	2	0	0.807	1.101	1.128	1.327	1.262	1.423	1.138	1.373	1.157	0.923	1.228	1.362	1.364	1.265	1.532	0.971	1.385	446.4	360.1	491.6	503.4	592.2	563.4	635.1	508.1	612.9	516.6	411.9	548.1	607.9	609	564.5	684	433.5
High	Master Protein	Q6Y7W8	GRB10-interacting GYF protein 2 OS=Mus musculus OX=10090 GN=Gigyf2 PE=1 SV=2	0	78.3	13	13	19	12	1291	149.1	5.57	80.88	13	1	0.807	0.935	0.838	0.91	0.809	0.984	0.83	0.858	0.973	0.852	0.826	0.786	0.875	0.814	0.769	0.731	0.82	2676	2160.8	2502.9	2243.3	2435.8	2164.6	2634.5	2221.8	2296.1	2604.4	2279	2211.2	2102.9	2340.5	2178.4	2057	1955.2
Medium	Master Protein	Q80W93	Hydrocephalus-inducing protein OS=Mus musculus OX=10090 GN=Hydin PE=1 SV=2	0.041	1.639	0	1	1	1	5154	581.2	6.38	2.35	1	0	0.807	1.06	1.038	1.06	0.956	1.146	1.005	1.025	0.917	0.9	0.939	1.077	1.107	0.985	0.966	0.878	1.123	296.7	239.4	314.5	308.1	314.4	283.5	339.9	298.2	304.2	272.1	266.9	278.7	319.4	328.5	292.3	286.6	260.4
High	Master Protein	P97772	Metabotropic glutamate receptor 1 OS=Mus musculus OX=10090 GN=Grm1 PE=1 SV=2	0	6.996	2	3	3	1	1199	133.1	6.86	8.13	3	0	0.807	1.1	0.972	1.074	0.893	1.224	0.958	1.025	0.94	0.97	0.916	1.038	1.089	0.96	0.947	0.936	0.902	195.2	157.6	214.7	189.7	209.6	174.4	239	187	200	183.4	189.3	178.9	202.7	212.6	187.3	184.9	182.7
High	Master Protein	P70318	Nucleolysin TIAR OS=Mus musculus OX=10090 GN=Tial1 PE=1 SV=1	0	50.098	22	9	14	5	392	43.4	7.99	49.42	9	0	0.807	0.92	0.927	1.027	0.93	1.17	0.943	0.982	0.913	0.892	0.855	0.992	1.017	0.946	0.917	0.953	0.963	1427.8	1152.9	1313	1323.4	1466.1	1328.5	1670.9	1346.7	1402.6	1304	1272.9	1220.4	1416.6	1452.4	1350.8	1309.4	1361.1
High	Master Protein	Q8R326	Paraspeckle component 1 OS=Mus musculus OX=10090 GN=Pspc1 PE=1 SV=1	0	143.995	37	17	42	16	523	58.7	6.67	157.62	17	1	0.807	0.956	0.873	0.982	0.88	1.056	0.904	0.905	0.973	0.907	0.912	0.849	0.94	0.852	0.776	0.819	0.891	6856.8	5531.1	6557.2	5982.9	6732.7	6031.1	7239.2	6196.8	6203.4	6669.3	6221.8	6250.1	5820.2	6445.9	5843.6	5322	5616.2
High	Master Protein	Q9Z315	U4/U6.U5 tri-snRNP-associated protein 1 OS=Mus musculus OX=10090 GN=Sart1 PE=1 SV=1	0	73.265	22	12	13	12	806	90.8	5.82	57.88	12	0	0.807	0.92	0.846	0.926	0.795	1.011	0.834	0.826	0.979	0.835	0.793	0.803	0.859	0.787	0.738	0.72	0.773	2609.3	2105.3	2400.6	2208.2	2416.3	2074.7	2636.9	2176.8	2154.6	2554.4	2177.9	2070.3	2094.6	2240.1	2053.4	1925.9	1878.2
High	Master Protein	Q9WUR9	Adenylate kinase 4, mitochondrial OS=Mus musculus OX=10090 GN=Ak4 PE=1 SV=1	0	19.547	32	5	8	5	223	25	7.53	27.51	5	0	0.808	0.989	0.879	0.976	0.863	1.092	0.906	0.863	0.958	0.901	0.888	0.949	0.937	0.807	0.873	0.807	0.827	974.7	787.6	963.5	857.2	951.5	841.5	1064.2	883	841.4	933.9	878.4	865.9	925.3	913	786.1	851.4	786.6
High	Master Protein	Q8VEG6	CCR4-NOT transcription complex subunit 6-like OS=Mus musculus OX=10090 GN=Cnot6l PE=1 SV=2	0	8.105	4	2	2	2	555	63	6.57	6.29	2	0	0.808	0.974	1.05	1.066	1.014	1.195	0.961	1.061	0.972	0.936	0.879	1.109	1.098	1.052	1.006	0.998	0.982	372.7	301	363	391.2	397.3	377.8	445.3	358.1	395.6	362.4	349	327.6	413.3	409.4	392.1	375.1	371.9
High	Master Protein	P56546	C-terminal-binding protein 2 OS=Mus musculus OX=10090 GN=Ctbp2 PE=1 SV=2	0	55.18	24	11	20	6	445	48.9	6.95	61.21	11	0	0.808	0.953	1.064	1.157	1.021	1.311	1.075	0.991	0.954	0.958	0.896	1.141	1.062	0.968	0.966	0.908	0.945	2428.1	1961.9	2314.3	2583.7	2808.6	2478.2	3182.2	2609.5	2406	2316.7	2325.1	2175.2	2769.8	2577.6	2350	2345	2205.8
High	Master Protein	Q7TN99	Cytoplasmic polyadenylation element-binding protein 3 OS=Mus musculus OX=10090 GN=Cpeb3 PE=1 SV=1	0	40.452	19	9	13	4	716	78.3	7.42	49.4	9	0	0.808	1.011	1.018	1.014	0.975	1.145	0.98	0.987	1.015	0.925	0.964	0.972	1.012	0.969	0.877	0.902	0.939	512.9	414.6	518.7	522.2	520.3	500	587.3	502.8	506	520.7	474.6	494.6	498.5	519	497.2	449.8	462.5
High	Master Protein	P70662	LIM domain-binding protein 1 OS=Mus musculus OX=10090 GN=Ldb1 PE=1 SV=2	0	20.147	14	3	6	2	411	46.5	6.96	24.6	3	0	0.808	1.049	1.146	1.176	1.104	1.382	1.095	1.11	0.929	0.919	1.035	1.279	1.258	1.167	1.19	1.061	1.187	65.2	52.7	68.4	74.7	76.7	72	90.1	71.4	72.4	60.6	59.9	67.5	83.4	82	76.1	77.6	69.2
High	Master Protein	Q91Z31	Polypyrimidine tract-binding protein 2 OS=Mus musculus OX=10090 GN=Ptbp2 PE=1 SV=2	0	260.528	76	21	62	20	531	57.5	8.66	280.69	21	1	0.808	0.946	0.829	0.946	0.796	1.016	0.861	0.866	0.95	0.896	0.88	0.785	0.892	0.785	0.755	0.777	0.83	8199.9	6621.7	7756.7	6799.1	7758	6528.9	8328.7	7064.2	7099.1	7788.7	7349.4	7213.3	6436.3	7317.5	6437.4	6189.3	6370.3
High	Master Protein	Q02111	Protein kinase C theta type OS=Mus musculus OX=10090 GN=Prkcq PE=1 SV=1	0	17.815	8	5	7	4	707	81.5	7.71	19.6	5	0	0.808	0.947	0.972	0.974	0.898	1.096	1.05	0.93	0.783	0.892	0.91	0.995	1.016	0.872	0.859	0.825	0.861	807.3	652.6	764.5	784.7	786.5	725.1	884.4	847.7	750.5	632.3	720.3	734.9	803	819.9	703.8	693.8	666.3
High	Master Protein	Q9D708	Protein S100-A16 OS=Mus musculus OX=10090 GN=S100a16 PE=1 SV=1	0.003	4.103	9	1	1	1	124	14.3	5.86	3.22	1	0	0.808	1.029	0.968	1.022	0.997	1.299	1.011	0.93	0.914	0.982	0.966	1.098	1.1	0.961	1.088	0.842	0.97	105.2	85	108.3	101.8	107.5	104.9	136.7	106.4	97.8	96.2	103.3	101.6	115.5	115.7	101.1	114.5	88.6
High	Master Protein	P26350	Prothymosin alpha OS=Mus musculus OX=10090 GN=Ptma PE=1 SV=2	0	48.161	23	5	19	5	111	12.2	3.79	87.1	5	0	0.808	0.939	0.933	1.277	0.977	1.532	1.009	1.188	0.986	0.972	0.888	1.285	1.159	0.878	1.291	0.907	1.109	4834	3907.8	4539.8	4509.9	6172.1	4721.2	7406	4879.3	5743.2	4766.9	4699.3	4293.6	6211	5601	4242.8	6238.3	4384.8
High	Master Protein	D3YXK2	Scaffold attachment factor B1 OS=Mus musculus OX=10090 GN=Safb PE=1 SV=2	0	163.439	39	30	52	24	937	105	5.35	204.66	30	6	0.808	0.897	0.757	0.837	0.727	0.914	0.786	0.781	0.945	0.835	0.813	0.673	0.771	0.712	0.662	0.699	0.76	14763	11931.6	13241.9	11169.1	12352.6	10734.5	13493.9	11606.4	11533.3	13943.9	12327.9	11997.4	9929.5	11382.4	10505	9775.2	10316.2
High	Master Protein	Q78YZ6	Short coiled-coil protein OS=Mus musculus OX=10090 GN=Scoc PE=1 SV=1	0	18.748	35	2	3	2	125	14.1	4.68	18.17	2	0	0.808	0.797	0.723	0.823	0.527	0.74	0.627	0.606	1.085	0.781	0.681	0.482	0.653	0.587	0.471	0.559	0.505	313.4	253.3	249.9	226.7	258	165.2	232	196.5	190	339.9	244.8	213.5	151	204.8	183.9	147.6	175.2
High	Master Protein	Q8R5F3	ADP-ribose glycohydrolase OARD1 OS=Mus musculus OX=10090 GN=Oard1 PE=1 SV=2	0.001	4.623	13	1	1	1	152	17.1	8.53	4.12	1	0	0.809	1.026	0.974	1.009	0.826	1.298	1.187	1.055	0.966	1.004	0.987	1.226	1.064	1.247	1.226	0.906	1.132	23.5	19	24.1	22.9	23.7	19.4	30.5	27.9	24.8	22.7	23.6	23.2	28.8	25	29.3	28.8	21.3
High	Master Protein	Q9D1L0	Coiled-coil-helix-coiled-coil-helix domain-containing protein 2 OS=Mus musculus OX=10090 GN=Chchd2 PE=2 SV=1	0	19.272	31	3	5	3	153	15.7	9.66	22.53	3	0	0.809	0.984	0.952	1.022	0.858	1.057	0.9	0.914	1.065	0.912	0.883	0.946	0.947	0.927	0.86	0.783	0.885	509.8	412.6	501.6	485.1	520.9	437.5	539.1	458.7	466.2	542.8	465	450.2	482.3	483	472.4	438.5	399
High	Master Protein	Q8BR92	Paralemmin-2 OS=Mus musculus OX=10090 GN=Palm2 PE=1 SV=1	0	103.384	54	16	26	15	376	42.1	5.15	102.86	16	0	0.809	0.871	0.761	0.787	0.677	0.79	0.734	0.666	0.963	0.775	0.757	0.59	0.766	0.661	0.548	0.638	0.647	7001.6	5664.2	6096.1	5330.6	5509.7	4740.4	5532	5140.4	4664.1	6745.6	5427.7	5302.3	4129.9	5360.9	4626.5	3839.4	4466
High	Master Protein	Q8K070	Sterile alpha motif domain-containing protein 14 OS=Mus musculus OX=10090 GN=Samd14 PE=1 SV=1	0	13.698	11	4	4	4	417	45.1	9.47	10.26	4	0	0.809	0.845	0.813	0.888	0.727	0.948	0.816	0.763	0.94	0.807	0.747	0.719	0.77	0.705	0.69	0.704	0.683	1498.6	1212.5	1266.1	1217.9	1330.9	1089.3	1420.4	1223.3	1143.3	1408.2	1208.9	1119.8	1076.8	1153.5	1055.8	1033.7	1055.7
High	Master Protein	Q9CYV5	Transmembrane protein 135 OS=Mus musculus OX=10090 GN=Tmem135 PE=2 SV=1	0	9.11	6	3	6	3	458	52.3	9.5	12.83	3	0	0.809	0.966	1.073	1.128	0.95	1.261	1.041	0.99	1.027	0.937	0.901	1.271	1.086	1.214	1.116	0.968	0.94	738.9	597.6	714	792.5	833.7	701.6	931.6	769.2	731.4	758.9	692.2	666.1	939.1	802.6	896.7	824.7	715.5
High	Master Protein	Q9CR27	WASH complex subunit 3 OS=Mus musculus OX=10090 GN=Washc3 PE=1 SV=1	0	7.505	11	2	2	2	194	21.1	4.46	7.62	2	0	0.809	0.976	1.046	1.129	0.997	1.149	1.064	1.05	0.918	0.992	0.915	1.13	1.106	1.039	0.986	0.868	0.97	371.1	300.1	362.3	388	418.8	370.1	426.5	394.7	389.5	340.6	368	339.4	419.5	410.3	385.6	365.9	322
High	Master Protein	P84086	Complexin-2 OS=Mus musculus OX=10090 GN=Cplx2 PE=1 SV=1	0	58.4	63	8	22	5	134	15.4	5.08	72.78	8	4	0.81	0.825	0.721	0.762	0.646	0.794	0.666	0.644	0.992	0.731	0.679	0.591	0.709	0.635	0.573	0.578	0.602	5605.2	4542.8	4623.4	4042.4	4272.5	3619.4	4452.2	3730.3	3609	5559.7	4095.5	3805.7	3310.6	3971.8	3560.1	3214.4	3242.3
Medium	Master Protein	Q9D4I2	Meiosis inhibitor protein 1 OS=Mus musculus OX=10090 GN=Mei1 PE=2 SV=4	0.039	1.666	1	1	1	1	1268	140.8	6.54	3.25	1	0	0.81	0.989	1.088	1.066	0.981	1.148	1.027	1.066	0.968	0.928	0.91	1.102	0.982	1.017	1.023	1.016	1.009	328	265.6	324.4	357	349.7	321.8	376.4	336.7	349.6	317.5	304.3	298.5	361.5	322.2	333.7	335.4	333.4
High	Master Protein	Q6PCZ4	Melanoma-associated antigen E1 OS=Mus musculus OX=10090 GN=Magee1 PE=1 SV=1	0	17.3	8	5	5	5	918	101.6	6.67	19.46	5	0	0.81	0.971	1.048	1.081	1.097	1.17	1.078	1.051	0.983	0.873	0.877	1.167	1.089	1.106	0.972	0.912	1.116	315.4	255.4	306.1	330.5	341.1	346	368.9	340	331.4	309.9	275.2	276.6	368	343.6	348.8	306.7	287.7
High	Master Protein	Q3UFM5	Nucleolar MIF4G domain-containing protein 1 OS=Mus musculus OX=10090 GN=Nom1 PE=1 SV=2	0.003	3.984	2	1	1	1	854	95.9	8.87	3.66	1	0	0.81	0.976	0.94	1.026	0.932	1.053	1.058	1.09	0.949	0.962	0.95	0.91	1.032	0.905	0.844	0.915	0.867	295.6	239.5	288.4	277.9	303.3	275.5	311.3	312.8	322.3	280.5	284.5	280.9	269	305.1	267.4	249.4	270.4
Medium	Master Protein	Q8BW49	Tetratricopeptide repeat protein 12 OS=Mus musculus OX=10090 GN=Ttc12 PE=1 SV=1	0.036	1.734	1	1	1	1	704	78.7	5.64	3.16	1	0	0.81	0.886	1.065	1.117	1.037	1.282	1.079	1.043	0.883	0.888	0.873	1.287	1.054	1.04	1.051	0.96	1.017	500.5	405.2	443.2	533.2	559	519.1	641.6	539.8	522	442.1	444.4	436.8	644.1	527.4	520.7	526.1	480.7
High	Master Protein	O08583	THO complex subunit 4 OS=Mus musculus OX=10090 GN=Alyref PE=1 SV=3	0	94.446	46	9	22	6	255	26.9	11.15	98.72	9	4	0.81	0.898	0.813	0.917	0.761	0.987	0.807	0.802	0.956	0.856	0.829	0.787	0.852	0.76	0.758	0.72	0.769	4567.5	3697.4	4099.7	3712.7	4188.7	3474.3	4507.6	3683.8	3661.6	4368.5	3911.9	3785	3593.5	3892	3471.1	3462.6	3286.6
High	Master Protein	B1ARW8	Uncharacterized protein C1orf122 homolog OS=Mus musculus OX=10090 PE=4 SV=1	0.006	3.037	10	1	1	1	110	11.3	8.21	2.58	1	0	0.81	0.91	0.896	0.973	0.797	1.037	0.994	0.96	0.975	0.795	0.793	1.01	0.892	0.849	0.789	0.706	0.844	302.6	245.2	275.4	271.1	294.5	241.1	313.7	300.7	290.6	295.1	240.7	239.9	305.6	269.8	257	238.7	213.6
High	Master Protein	Q3V3V9	Capping protein, Arp2/3 and myosin-I linker protein 2 OS=Mus musculus OX=10090 GN=Carmil2 PE=1 SV=2	0.001	5.243	3	2	2	2	1296	141.3	7.18	6.34	2	0	0.811	1.094	1.015	1.017	0.859	1.325	1.077	1.076	1.018	1.009	0.984	1.072	1.058	0.931	0.782	0.897	0.928	92.1	74.7	100.8	93.5	93.7	79.1	122	99.2	99.1	93.8	92.9	90.6	98.7	97.4	85.7	72	82.6
High	Master Protein	Q69ZA1	Cyclin-dependent kinase 13 OS=Mus musculus OX=10090 GN=Cdk13 PE=1 SV=3	0	16.161	4	5	5	2	1511	164.5	9.69	13.67	5	3	0.811	0.942	1.002	1.029	0.962	1.159	0.999	0.991	0.908	0.887	0.862	1.015	1.003	0.949	0.896	0.868	0.954	1764.7	1431.9	1662.3	1768.5	1815.6	1697.5	2045.6	1763	1749	1602	1566.1	1521.3	1791.4	1769.7	1675.1	1581.8	1532.5
High	Master Protein	Q9R226	KH domain-containing, RNA-binding, signal transduction-associated protein 3 OS=Mus musculus OX=10090 GN=Khdrbs3 PE=1 SV=1	0	69.732	25	10	29	8	346	38.8	8.1	89.86	10	0	0.811	0.992	0.947	1.005	0.908	1.067	0.934	0.92	0.988	0.901	0.892	0.907	0.989	0.921	0.829	0.843	0.869	3361.9	2726.1	3336.4	3184	3379.1	3051.1	3587.6	3140.6	3091.9	3320	3028.4	2999.8	3050.4	3323.9	3096.4	2787.1	2833.6
Medium	Master Protein	Q9CX66	NOP protein chaperone 1 OS=Mus musculus OX=10090 GN=Nopchap1 PE=1 SV=1	0.022	1.971	4	1	1	1	185	20	4.84	2.13	1	0	0.811	0.881	0.958	0.976	0.837	1.056	0.9	0.967	0.927	0.951	0.829	0.898	1.029	0.886	0.926	0.808	0.88	396.6	321.5	349.6	379.9	387.2	332	418.7	357	383.7	367.5	377.1	328.6	356	408	351.3	367.4	320.6
High	Master Protein	Q9EQW6	Oligodendrocyte transcription factor 2 OS=Mus musculus OX=10090 GN=Olig2 PE=1 SV=1	0	13.942	10	2	2	2	323	32.4	9.13	10.78	2	0	0.811	0.598	0.756	0.849	0.58	0.92	0.678	0.629	0.943	0.833	0.657	0.798	0.795	0.641	0.865	0.514	0.59	61.5	49.9	36.8	46.5	52.2	35.7	56.6	41.7	38.7	58	51.2	40.4	49.1	48.9	39.4	53.2	31.6
High	Master Protein	Q501J7	Phosphatase and actin regulator 4 OS=Mus musculus OX=10090 GN=Phactr4 PE=1 SV=2	0	7.272	3	2	3	1	694	76.6	6.48	9.58	2	0	0.811	0.854	0.738	0.854	0.682	0.927	0.816	0.711	0.817	0.814	0.815	0.697	0.823	0.699	0.651	0.675	0.793	205.1	166.3	175.2	151.3	175.1	139.8	190.1	167.4	145.8	167.6	167	167.1	142.9	168.7	143.4	133.6	138.5
High	Master Protein	Q811B5	Proline-rich protein 3 OS=Mus musculus OX=10090 GN=Prr3 PE=2 SV=1	0.002	4.437	5	1	1	1	190	21.2	9.85	3.41	1	0	0.811	0.843	0.694	0.848	0.643	0.781	0.664	0.591	0.862	0.821	0.807	0.587	0.727	0.586	0.508	0.608	0.596	315.8	256.1	266.3	219.1	267.8	203.2	246.6	209.6	186.7	272.3	259.3	254.8	185.5	229.7	185.1	160.5	192.1
High	Master Protein	Q9WV02	RNA-binding motif protein, X chromosome OS=Mus musculus OX=10090 GN=Rbmx PE=1 SV=1	0	110.832	48	22	75	6	391	42.3	10.05	211.37	22	19	0.811	0.876	0.729	0.808	0.692	0.851	0.718	0.71	0.949	0.81	0.79	0.629	0.723	0.679	0.579	0.647	0.673	25357.5	20560.5	22211.5	18492.9	20479.2	17551.2	21568.5	18195.8	17995.3	24062.8	20531.4	20026.7	15947.5	18341.7	17227.6	14685.9	16394.2
High	Master Protein	Q80Z38	SH3 and multiple ankyrin repeat domains protein 2 OS=Mus musculus OX=10090 GN=Shank2 PE=1 SV=2	0	177.097	30	31	42	30	1476	158.9	7.18	168.5	31	1	0.811	0.998	0.836	0.858	0.82	0.893	0.816	0.848	0.933	0.84	0.872	0.701	0.861	0.823	0.676	0.721	0.807	10492.2	8504.8	10474.2	8775.1	9001	8601.5	9365.9	8564.7	8901.7	9786.7	8809.5	9150.4	7357	9033.1	8634.5	7096.8	7560.7
High	Master Protein	Q8CH09	SURP and G-patch domain-containing protein 2 OS=Mus musculus OX=10090 GN=Sugp2 PE=1 SV=2	0	245.964	45	34	58	34	1067	118	8.31	244.86	34	0	0.811	0.904	0.886	0.961	0.825	1.001	0.877	0.853	0.968	0.844	0.816	0.861	0.918	0.821	0.804	0.777	0.803	9287.7	7533.4	8393.1	8227.5	8921.7	7657.8	9296.7	8147.7	7923.7	8994.7	7836.2	7580.4	7997.1	8527.1	7628.1	7471.6	7212.9
High	Master Protein	O08784	Treacle protein OS=Mus musculus OX=10090 GN=Tcof1 PE=1 SV=1	0	82.034	17	17	18	17	1320	134.9	9.35	69.44	17	0	0.811	0.932	0.952	1.026	0.89	1.13	0.976	0.918	0.976	0.889	0.878	1	1.001	0.872	0.929	0.853	0.836	3848	3121.3	3585.3	3664.3	3947.6	3426.2	4346.5	3754.9	3533.8	3755.9	3421.9	3377.7	3848.2	3852.7	3353.6	3575.6	3282.6
Medium	Master Protein	Q91WE9	Chemokine-like protein TAFA-5 OS=Mus musculus OX=10090 GN=Tafa5 PE=1 SV=2	0.022	1.954	6	1	1	1	132	14.3	8.95	2.34	1	0	0.812	1.013	0.96	1.006	1.049	1.012	1.098	1.038	0.919	1.047	1.031	0.948	1.023	0.994	0.854	0.973	0.946	143.3	116.4	145.1	137.5	144.1	150.3	145	157.4	148.8	131.7	150	147.7	135.9	146.6	142.5	122.4	139.5
High	Master Protein	Q9Z140	Copine-6 OS=Mus musculus OX=10090 GN=Cpne6 PE=1 SV=1	0	98.926	48	19	33	18	557	61.7	5.59	117.1	19	0	0.812	1.155	0.881	1.02	1.019	1.045	0.88	1.029	0.982	0.883	1.106	0.998	1.074	1.074	0.968	0.842	1.061	4234.5	3436.7	4892.4	3729	4317.2	4315.4	4425.7	3727.4	4357.6	4158.3	3737	4682.1	4224.3	4547.1	4547.9	4097.7	3567.4
High	Master Protein	P59470	DNA-directed RNA polymerase III subunit RPC2 OS=Mus musculus OX=10090 GN=Polr3b PE=1 SV=2	0	6.995	3	2	2	2	1133	127.6	8.5	5.21	2	0	0.812	0.96	0.974	0.816	0.974	0.835	0.971	0.956	0.794	0.772	0.982	0.974	1.224	0.79	0.915	0.993	0.831	27.2	22.1	26.1	26.5	22.2	26.5	22.7	26.4	26	21.6	21	26.7	26.5	33.3	21.5	24.9	27
High	Master Protein	P0C8B4	EKC/KEOPS complex subunit GON7 OS=Mus musculus OX=10090 GN=Gon7 PE=3 SV=1	0.002	4.267	9	1	1	1	98	10.3	4.09	3.01	1	0	0.812	1.13	1.054	1.348	1.188	1.526	1.119	1.23	0.992	1.175	1.163	1.267	1.194	1.113	1.016	1.063	1.302	85.1	69.1	96.2	89.7	114.7	101.1	129.9	95.2	104.7	84.4	100	99	107.8	101.6	94.7	86.5	90.5
High	Master Protein	P84089	Enhancer of rudimentary homolog OS=Mus musculus OX=10090 GN=Erh PE=1 SV=1	0	50.901	70	5	16	5	104	12.3	5.92	60.85	5	0	0.812	0.916	0.828	0.914	0.848	1.012	0.81	0.83	0.949	0.823	0.85	0.813	0.866	0.797	0.791	0.735	0.84	2684.5	2178.9	2458.6	2221.7	2454.6	2277.7	2717.9	2173.9	2228.2	2547.1	2210.3	2280.7	2182.3	2324.1	2140.1	2123.6	1974.2
Medium	Master Protein	Q6ZQ03	Formin-binding protein 4 OS=Mus musculus OX=10090 GN=Fnbp4 PE=1 SV=2	0.026	1.886	1	1	1	1	1031	111.2	4.73	2.08	1	0	0.812	0.895	0.912	0.992	0.797	1.038	0.9	0.836	1.039	0.855	0.955	0.845	0.868	0.81	0.747	0.826	0.864	145.1	117.8	129.8	132.4	144	115.7	150.6	130.6	121.3	150.8	124.1	138.6	122.6	125.9	117.6	108.4	119.8
High	Master Protein	P17095	High mobility group protein HMG-I/HMG-Y OS=Mus musculus OX=10090 GN=Hmga1 PE=1 SV=4	0	8.481	16	2	6	2	107	11.6	10.32	12.62	2	0	0.812	0.898	0.822	0.984	0.826	1.181	0.827	0.869	0.985	0.968	0.862	0.952	0.868	0.832	0.943	0.756	0.855	1931.9	1569.5	1734.2	1588.7	1900.4	1595.7	2281.4	1597.5	1679	1903.3	1871	1665.8	1839.8	1676.3	1607.7	1821.6	1459.9
High	Master Protein	Q3TYD6	Serine/threonine-protein kinase LMTK2 OS=Mus musculus OX=10090 GN=Lmtk2 PE=1 SV=3	0	35.041	8	8	8	8	1471	160.4	4.51	31.22	8	0	0.812	0.939	0.883	0.914	0.83	0.974	0.881	0.923	1.038	0.849	0.825	0.776	0.906	0.807	0.747	0.783	0.84	813.6	660.5	764	718.4	743.8	675.3	792.2	716.4	751	844.9	690.5	671.3	631.6	736.8	656.6	607.4	636.9
Medium	Master Protein	Q9R210	Transcription factor EB OS=Mus musculus OX=10090 GN=Tfeb PE=1 SV=2	0.033	1.812	2	1	2	1	475	52.6	6.29	4.56	1	0	0.812	1.055	0.781	0.838	0.784	0.866	0.776	0.851	1.08	0.89	0.983	0.63	0.82	0.745	0.639	0.69	0.745	262.9	213.4	277.4	205.2	220.4	206.2	227.6	204	223.8	283.9	233.9	258.5	165.5	215.7	195.8	167.9	181.5
High	Master Protein	P20152	Vimentin OS=Mus musculus OX=10090 GN=Vim PE=1 SV=3	0	411.79	82	39	327	35	466	53.7	5.12	1263.48	39	4	0.812	0.933	0.931	1.101	0.893	1.228	0.822	0.903	1.009	0.819	0.869	1.106	0.867	0.999	0.971	0.644	0.813	54445.2	44227.3	50797.2	50709.6	59962.2	48620.1	66870.3	44758.2	49147.6	54934.1	44571.4	47302.6	60222.6	47192	54371.5	52886	35083.9
High	Master Protein	Q91YY2	Beta-1,4-galactosyltransferase 3 OS=Mus musculus OX=10090 GN=B4galt3 PE=1 SV=1	0	11.739	12	2	2	2	395	44.1	9.25	9.68	2	0	0.813	0.992	1.109	1.012	1.111	1.185	1.264	1.184	0.935	0.924	1.067	0.98	1.146	1.05	1.023	0.985	0.939	65.9	53.6	65.4	73.1	66.7	73.2	78.1	83.3	78	61.6	60.9	70.3	64.6	75.5	69.2	67.4	64.9
High	Master Protein	P60898	DNA-directed RNA polymerase II subunit RPB9 OS=Mus musculus OX=10090 GN=Polr2i PE=1 SV=1	0	28.857	38	3	4	3	125	14.5	5.14	21.8	3	0	0.813	0.925	0.869	1.004	0.9	1.076	0.877	0.94	0.943	0.864	0.86	0.941	1.026	0.871	0.968	0.814	1.412	513.5	417.3	474.9	446	515.7	462	552.4	450.1	482.7	484.3	443.6	441.7	483.1	526.7	447.4	496.9	418
High	Master Protein	O70310	Glycylpeptide N-tetradecanoyltransferase 1 OS=Mus musculus OX=10090 GN=Nmt1 PE=1 SV=1	0	142.418	40	14	33	11	496	56.9	8	144.93	14	0	0.813	0.955	0.884	0.985	0.868	1.041	0.892	0.925	0.97	0.926	0.911	0.839	0.93	0.832	0.803	0.792	0.906	3242.1	2634.3	3094.6	2866.5	3194.9	2812.8	3375.5	2891.4	2999.9	3145.3	3001.8	2952	2719.2	3015.2	2698.9	2603.2	2566.8
High	Master Protein	P15864	Histone H1.2 OS=Mus musculus OX=10090 GN=H1-2 PE=1 SV=2	0	92.709	38	13	70	2	212	21.3	11	230.47	13	0	0.813	0.836	0.878	1.014	0.812	1.113	0.864	0.827	0.937	0.831	0.799	1.056	0.923	0.826	0.985	0.727	0.794	3768.7	3062.2	3150	3310.5	3820.1	3060	4193.9	3255.8	3115.6	3529.9	3132.6	3010.2	3980.2	3478.2	3113.3	3712.4	2739.9
High	Master Protein	O89029	Matrilin-4 OS=Mus musculus OX=10090 GN=Matn4 PE=1 SV=1	0.001	5.162	3	1	1	1	624	68.9	5.76	4.84	1	0	0.813	0.916	1.066	1.123	0.973	1.17	1.082	1.167	0.962	0.91	0.861	1.161	1.229	1.117	1.123	0.923	1.073	54.6	44.4	50	58.2	61.3	53.1	63.9	59.1	63.7	52.5	49.7	47	63.4	67.1	61	61.3	50.4
High	Master Protein	Q9Z2D6	Methyl-CpG-binding protein 2 OS=Mus musculus OX=10090 GN=Mecp2 PE=1 SV=1	0	97.206	40	16	21	16	484	52.3	9.96	82.94	16	0	0.813	0.842	0.782	0.857	0.731	0.965	0.766	0.731	0.932	0.783	0.746	0.76	0.766	0.709	0.726	0.658	0.72	6120.9	4978	5153.4	4788.4	5245.3	4477.4	5905.2	4689.4	4473.4	5702.2	4793.1	4568.6	4652.8	4690.2	4336.9	4445	4029.1
High	Master Protein	Q8BH27	Multiple epidermal growth factor-like domains protein 9 OS=Mus musculus OX=10090 GN=Megf9 PE=2 SV=1	0	27.986	12	6	7	6	600	62.8	5.47	27.1	6	0	0.813	0.997	0.917	0.96	0.919	1.009	0.92	0.937	0.918	0.886	0.91	0.88	1	0.892	0.799	0.816	0.846	766.3	622.9	764.3	703	735.6	704.2	773.1	705	717.9	703.3	679.3	697.6	674	766.4	683.6	612.1	625.6
High	Master Protein	Q5DTT2	PH and SEC7 domain-containing protein 1 OS=Mus musculus OX=10090 GN=Psd PE=1 SV=2	0	112.092	29	24	39	24	1024	109.6	7.05	137.49	24	0	0.813	0.921	0.976	1.038	0.925	1.123	0.991	0.985	0.964	0.88	0.845	0.994	1.039	0.906	0.911	0.876	0.905	8573.1	6972.2	7899.7	8369.9	8901.8	7927.1	9626	8497.8	8442.1	8267.4	7543.8	7241.2	8522.9	8910.1	7765.6	7809.2	7511.3
High	Master Protein	Q3U0K8	Prolyl 3-hydroxylase OGFOD1 OS=Mus musculus OX=10090 GN=Ogfod1 PE=1 SV=1	0	7.369	4	1	1	1	545	62.7	4.91	4.41	1	0	0.813	0.974	1.011	1.031	0.96	1.153	0.995	0.978	0.955	0.904	0.806	0.952	1.225	0.953	0.92	0.862	1	87.2	70.9	84.9	88.2	89.9	83.7	100.5	86.8	85.3	83.3	78.8	70.3	83	106.8	83.1	80.2	75.2
High	Master Protein	Q8C3Q5	Protein shisa-7 OS=Mus musculus OX=10090 GN=Shisa7 PE=1 SV=3	0	13.44	6	3	4	3	558	58.3	9.82	14.82	3	0	0.813	0.971	0.912	0.957	0.944	1.009	0.931	0.991	0.943	0.864	0.904	0.863	0.962	0.89	0.844	0.836	0.93	1117.3	908.5	1085.3	1019.3	1068.7	1054.3	1126.9	1040.3	1107.6	1053.7	964.9	1010.3	963.9	1074.4	994.5	942.9	933.9
High	Master Protein	Q99K01	Pyridoxal-dependent decarboxylase domain-containing protein 1 OS=Mus musculus OX=10090 GN=Pdxdc1 PE=1 SV=2	0	150.432	41	23	37	23	787	87.3	5.48	150.93	23	0	0.813	0.959	0.977	1.171	0.949	1.301	1.006	1.015	0.92	0.922	0.908	1.071	1.093	0.953	1.023	0.903	0.997	5912	4808.7	5672.4	5775.8	6920.5	5610.7	7692.4	5949.2	6003.3	5439.7	5452.3	5368.5	6330.5	6461	5632.1	6048.3	5337.8
Medium	Master Protein	P20443	S-arrestin OS=Mus musculus OX=10090 GN=Sag PE=1 SV=1	0.032	1.822	2	1	1	1	403	44.9	5.8	2.58	1	0	0.813	0.953	0.941	0.945	0.929	1.097	0.919	0.909	0.881	0.932	0.966	0.984	1.008	0.848	0.825	0.868	0.905	339.2	275.8	323.3	319.2	320.6	315.1	372.2	311.7	308.4	298.8	316.1	327.7	333.7	342	287.7	279.8	294.5
High	Master Protein	Q5XJV6	Serine/threonine-protein kinase LMTK3 OS=Mus musculus OX=10090 GN=Lmtk3 PE=1 SV=1	0	115.517	20	19	28	19	1424	150.8	4.88	115.53	19	0	0.813	0.977	0.866	0.945	0.854	0.99	0.873	0.886	0.96	0.864	0.871	0.858	0.906	0.838	0.776	0.777	0.835	4606.1	3745.8	4501.1	3987.2	4354.4	3931.5	4560.7	4020.5	4078.9	4423.2	3980.2	4012.2	3953.9	4173.7	3861.9	3573	3579
High	Master Protein	Q80ZU4	Small integral membrane protein 19 OS=Mus musculus OX=10090 GN=Smim19 PE=1 SV=2	0.002	4.266	9	1	1	1	107	12.3	6.54	2.91	1	0	0.813	0.926	0.972	0.973	0.909	1.048	0.938	1.056	0.973	1.015	0.987	1.06	1.027	1.098	0.853	0.823	0.851	109.3	88.9	101.2	106.2	106.3	99.3	114.5	102.5	115.4	106.4	110.9	107.9	115.9	112.2	120	93.2	89.9
High	Master Protein	Q8BJ37	Tyrosyl-DNA phosphodiesterase 1 OS=Mus musculus OX=10090 GN=Tdp1 PE=1 SV=2	0	13.098	6	2	2	2	609	68.6	7.81	11.25	2	0	0.813	0.91	1.06	1.219	0.993	1.389	1.097	1.046	0.858	0.914	0.895	1.279	1.231	1.058	1.195	0.977	1.141	174.6	142	158.9	185.1	212.9	173.3	242.6	191.6	182.7	149.8	159.6	156.3	223.3	215	184.8	208.6	170.6
High	Master Protein	Q6P5F6	Zinc transporter ZIP10 OS=Mus musculus OX=10090 GN=Slc39a10 PE=1 SV=1	0	37.649	10	9	11	9	833	94.3	6.71	35.18	9	0	0.813	0.963	0.943	0.997	0.935	1.141	0.98	0.965	0.889	0.862	0.9	0.946	1.037	0.915	0.908	0.871	0.976	3298.3	2680.7	3176.3	3110.1	3290	3083.5	3763.9	3231.8	3182.3	2932.4	2844.2	2969.7	3119.5	3421.9	3017.2	2996.1	2871.2
High	Master Protein	P31786	Acyl-CoA-binding protein OS=Mus musculus OX=10090 GN=Dbi PE=1 SV=2	0	71.648	56	4	21	4	87	10	8.82	112.57	4	0	0.814	0.885	0.985	1.133	0.859	1.2	0.99	0.961	0.968	0.933	0.898	1.068	1.075	0.836	1.024	0.839	0.937	4850.9	3950.3	4295.4	4777	5497.7	4167.2	5823.3	4800.9	4659.3	4696.3	4524.7	4358.5	5180.2	5213.5	4054.1	4968.4	4068.8
Low	Master Protein	Q9DBS4	Acyl-coenzyme A oxidase-like protein OS=Mus musculus OX=10090 GN=Acoxl PE=1 SV=1	0.09	1.035	2	1	1	1	632	70.7	8.62	2.1	1	0	0.814	0.915	1.227	1.034	1.117	1.266	1.179	1.168	0.982	0.983	0.874	1.174	1.159	1.199	1.103	0.998	1.095	164.5	133.9	150.5	201.8	170.1	183.7	208.2	194	192.1	161.5	161.7	143.8	193.1	190.7	197.2	181.4	164.1
Medium	Master Protein	A2RTL5	Arginine/serine-rich coiled-coil protein 2 OS=Mus musculus OX=10090 GN=Rsrc2 PE=2 SV=1	0.01	2.68	2	1	1	1	376	43.9	11.46	2.9	1	0	0.814	0.714	0.813	1.163	0.786	1.288	1.118	0.839	0.681	0.705	0.809	1.431	1.104	0.931	1.003	0.656	0.651	57.6	46.9	41.1	46.8	67	45.3	74.2	64.4	48.3	39.2	40.6	46.6	82.4	63.6	53.6	57.8	37.8
High	Master Protein	Q9CX80	Cytoglobin OS=Mus musculus OX=10090 GN=Cygb PE=1 SV=1	0	13.657	23	3	3	3	190	21.5	6.8	11.59	3	0	0.814	0.884	0.883	1.018	0.848	1.142	0.953	0.922	0.975	1.005	0.94	0.941	1.03	0.903	0.941	0.913	0.963	283	230.3	250.2	249.8	288	239.9	323.1	269.8	261	276	284.4	266.1	266.3	291.5	255.5	266.3	258.5
High	Master Protein	O55187	E3 SUMO-protein ligase CBX4 OS=Mus musculus OX=10090 GN=Cbx4 PE=1 SV=2	0	12.573	7	4	5	4	551	60.5	9.33	11.57	4	0	0.814	0.911	0.972	0.883	0.915	1.059	0.968	0.941	0.904	0.866	0.798	0.906	0.968	0.919	0.881	0.94	0.947	901	733	821.1	876.2	795.5	824.3	953.8	872.1	847.5	814.5	780.7	719.2	816.3	872.1	828.2	794.2	847.1
High	Master Protein	P05064	Fructose-bisphosphate aldolase A OS=Mus musculus OX=10090 GN=Aldoa PE=1 SV=2	0	481.014	82	28	437	21	364	39.3	8.09	1950.59	28	9	0.814	1.032	0.885	0.957	0.918	1.058	0.92	0.967	0.95	0.928	0.976	0.845	0.97	0.878	0.804	0.837	0.926	59391.2	48327.3	61295.3	52581.2	56821.1	54535	62862.6	54666.8	57420.4	56424.6	55106.8	57988	50205.7	57588.3	52143.9	47758.4	49709.3
High	Master Protein	Q9ERT9	Protein phosphatase 1 regulatory subunit 1A OS=Mus musculus OX=10090 GN=Ppp1r1a PE=1 SV=1	0	35.262	45	4	8	4	171	18.7	5.25	33.37	4	0	0.814	1.099	0.616	0.674	0.591	0.619	0.58	0.607	0.994	0.8	0.976	0.356	0.592	0.545	0.339	0.522	0.591	2741	2231.8	3011.7	1688.8	1847	1620.1	1695.6	1590	1665	2724.8	2192.1	2673.9	974.5	1623.9	1493.4	929.5	1429.7
High	Master Protein	Q6PCX7	Repulsive guidance molecule A OS=Mus musculus OX=10090 GN=Rgma PE=1 SV=1	0	92.24	37	13	21	13	454	49.6	7.27	78.56	13	0	0.814	0.884	0.903	1.082	0.814	1.072	0.928	0.841	0.961	0.845	0.776	0.911	0.938	0.786	0.85	0.796	0.783	4254.8	3463.9	3762.6	3844	4602.6	3465	4562.5	3946.4	3576.9	4089.4	3594.2	3302.9	3875.2	3993	3346.2	3616.4	3388.2
High	Master Protein	Q8K4G5	Actin-binding LIM protein 1 OS=Mus musculus OX=10090 GN=Ablim1 PE=1 SV=1	0	103.259	29	22	37	22	861	96.7	8.63	135.19	22	0	0.815	0.861	0.879	0.904	0.791	0.991	0.857	0.815	0.935	0.78	0.744	0.789	0.875	0.791	0.749	0.731	0.755	6918.1	5635.2	5958.9	6079.1	6251.2	5469.5	6856.3	5927	5639.6	6470	5393.8	5146.6	5456.2	6051.1	5475.3	5183.6	5055.4
High	Master Protein	G5E8P1	Bromodomain-containing protein 1 OS=Mus musculus OX=10090 GN=Brd1 PE=1 SV=1	0	7.688	3	3	3	3	1058	119.6	8.7	6.04	3	0	0.815	0.954	0.945	1.044	0.888	1.102	0.928	0.9	0.922	0.838	0.805	0.993	0.967	0.865	0.862	0.853	0.871	622.6	507.2	594	588.1	649.9	552.6	686	578	560.2	574.3	521.9	501.2	618	602.1	538.8	536.9	531.3
High	Master Protein	P49586	Choline-phosphate cytidylyltransferase A OS=Mus musculus OX=10090 GN=Pcyt1a PE=1 SV=1	0	73.224	43	13	22	9	367	41.6	7.03	83.76	13	0	0.815	0.862	1.038	1.013	0.969	1.202	1.041	0.979	0.988	0.907	0.791	1.157	1.111	0.956	1.119	0.896	0.967	2061.1	1678.9	1776.9	2140	2088.5	1996.7	2477.3	2146.6	2017.3	2036.2	1868.8	1630.5	2385.5	2289.5	1970	2305.7	1847.3
High	Master Protein	Q9R1V4	Disintegrin and metalloproteinase domain-containing protein 11 OS=Mus musculus OX=10090 GN=Adam11 PE=1 SV=2	0	30.069	10	6	6	6	773	84.1	7.5	22.24	6	0	0.815	1.007	0.931	0.992	0.911	1.049	1.012	0.992	1.058	0.95	0.994	0.857	0.97	0.882	0.805	0.884	0.972	1064.1	867.5	1071.3	990.8	1055.9	969.2	1115.9	1076.5	1055.3	1125.5	1011.1	1057.3	911.5	1032.7	938.9	856.3	941
High	Master Protein	Q60596	DNA repair protein XRCC1 OS=Mus musculus OX=10090 GN=Xrcc1 PE=1 SV=2	0	8.049	6	3	3	3	631	68.9	6.33	9.01	3	0	0.815	0.918	0.971	1.088	0.878	1.052	0.88	0.937	0.998	0.942	0.881	1.001	1.013	0.873	0.947	0.926	0.83	343.7	280	315.4	333.8	374.1	301.8	361.6	302.6	321.9	343	323.9	302.9	344	348	300	325.4	318.1
High	Master Protein	Q80U78	Pumilio homolog 1 OS=Mus musculus OX=10090 GN=Pum1 PE=1 SV=2	0	98.318	20	18	23	12	1189	126.5	6.86	98.56	18	7	0.815	0.912	0.921	1.02	0.889	1.113	0.934	0.946	0.928	0.838	0.814	0.963	0.996	0.887	0.894	0.821	0.876	4163.6	3392.8	3796	3835.4	4248	3702.9	4635.6	3889.8	3939.7	3864.8	3490.5	3388.7	4010.1	4148.6	3691.8	3722.7	3418
High	Master Protein	P97801	Survival motor neuron protein OS=Mus musculus OX=10090 GN=Smn1 PE=1 SV=1	0	12.375	14	2	2	2	288	31.2	7.62	9.13	2	0	0.815	1.041	1.032	1.088	1.056	1.431	1.334	0.977	1.114	0.959	0.804	1.179	1.012	1.214	1.062	1.129	0.962	34.1	27.8	35.5	35.2	37.1	36	48.8	45.5	33.3	38	32.7	27.4	40.2	34.5	41.4	36.2	38.5
High	Master Protein	Q8BP01	Vimentin-type intermediate filament-associated coiled-coil protein OS=Mus musculus OX=10090 GN=Vmac PE=1 SV=1	0.007	2.993	6	1	1	1	174	19	5.39	3.17	1	0	0.815	0.977	0.95	1.08	0.97	1.232	1.088	1.078	0.909	0.92	0.833	0.994	0.973	0.922	0.861	0.951	1.034	217.4	177.2	212.3	206.5	234.8	210.8	267.8	236.5	234.3	197.6	200	181	216.1	211.6	200.5	187.2	206.7
High	Master Protein	Q9CR25	2-(3-amino-3-carboxypropyl)histidine synthase subunit 2 OS=Mus musculus OX=10090 GN=Dph2 PE=1 SV=1	0.001	5.269	3	2	2	2	489	52.3	5.53	6.6	2	0	0.816	1.112	1.122	1.085	1.05	1.247	1.109	1.135	0.938	0.957	1.005	1.126	1.105	0.981	1.062	1.057	1.034	305.5	249.4	339.6	342.7	331.6	320.7	381.1	338.8	346.6	286.6	292.5	307	344.1	337.7	299.8	324.5	322.9
High	Master Protein	Q3UJZ3	Armadillo repeat-containing protein 7 OS=Mus musculus OX=10090 GN=Armc7 PE=1 SV=2	0.001	5.569	10	1	1	1	198	21.6	5.03	4.44	1	0	0.816	1.177	1.209	1.404	1.126	1.079	1.249	1.144	0.946	0.881	0.996	1.087	1.137	1.191	0.924	1.292	1.159	27.7	22.6	32.6	33.5	38.9	31.2	29.9	34.6	31.7	26.2	24.4	27.6	30.1	31.5	33	25.6	35.8
High	Master Protein	Q8BJW6	Eukaryotic translation initiation factor 2A OS=Mus musculus OX=10090 GN=Eif2a PE=1 SV=2	0	54.407	24	12	16	12	581	64.4	8.91	56.65	12	0	0.816	0.959	0.891	0.984	0.853	1.075	0.927	0.93	0.97	0.91	0.87	0.876	0.917	0.828	0.859	0.818	0.869	1631.1	1331.6	1564.4	1452.6	1604.4	1392.1	1753.7	1511.3	1517.1	1582.2	1484.9	1418.4	1428.5	1495.7	1350.3	1401.2	1335
High	Master Protein	Q9JJ57	Kv channel-interacting protein 1 OS=Mus musculus OX=10090 GN=Kcnip1 PE=1 SV=2	0	17.759	26	6	6	2	227	26.8	5.26	18.74	6	2	0.816	1.029	0.889	0.99	0.94	1.085	0.899	0.937	0.985	0.923	0.989	0.98	1.01	0.954	0.94	0.886	0.942	680.2	555.2	700.1	604.9	673.6	639.1	738.2	611.8	637.4	670.3	627.5	672.7	666.8	687.2	648.6	639.4	602.6
High	Master Protein	P09602	Non-histone chromosomal protein HMG-17 OS=Mus musculus OX=10090 GN=Hmgn2 PE=1 SV=2	0	38.138	53	6	31	6	90	9.4	9.99	106.21	6	0	0.816	0.954	0.725	0.937	0.711	1.033	0.79	0.839	0.864	0.994	0.967	0.737	0.873	0.584	0.763	0.793	0.865	8341	6805.7	7958	6046.4	7818.1	5926.9	8613.4	6592.4	6996.5	7204.8	8293	8067.1	6145.1	7285.3	4870.8	6364.1	6610.8
High	Master Protein	Q80XU3	Nuclear ubiquitous casein and cyclin-dependent kinase substrate 1 OS=Mus musculus OX=10090 GN=Nucks1 PE=1 SV=1	0	55.536	54	10	12	10	234	26.3	5.14	55.95	10	0	0.816	0.902	1.212	1.3	1.155	1.585	1.135	1.27	1.041	0.966	0.868	1.454	1.287	1.256	1.399	1.023	1.145	2438.3	1990.6	2199	2954.7	3171	2816.9	3864.1	2766.9	3096.4	2538.5	2356	2115.6	3545.5	3136.9	3062.8	3410.2	2493.3
High	Master Protein	Q9Z1N5	Spliceosome RNA helicase Ddx39b OS=Mus musculus OX=10090 GN=Ddx39b PE=1 SV=1	0	209.84	65	24	115	11	428	49	5.67	436.01	24	16	0.816	0.941	0.918	1.031	0.922	1.14	0.955	0.968	0.952	0.907	0.893	0.966	1.008	0.915	0.887	0.865	0.933	17745.9	14478	16695	16284.2	18287.8	16358.8	20235.5	16948	17179.4	16895.3	16091.3	15849	17150.9	17883	16238.1	15747.6	15349
High	Master Protein	A2ASS6	Titin OS=Mus musculus OX=10090 GN=Ttn PE=1 SV=1	0	6.62	0	5	6	2	35213	3904.1	6.2	17.75	5	0	0.816	0.969	0.899	1.108	0.911	1.232	0.989	0.946	1.01	0.964	0.958	0.935	1.042	0.914	0.974	0.941	0.932	242.6	198	235.2	218.1	268.9	221	298.9	240	229.5	245	233.9	232.5	226.8	252.7	221.8	236.4	228.4
High	Master Protein	Q62393	Tumor protein D52 OS=Mus musculus OX=10090 GN=Tpd52 PE=1 SV=2	0	78.61	42	6	11	6	224	24.3	4.72	58.08	6	0	0.816	0.907	0.939	0.92	0.84	1.046	0.867	0.863	1.032	0.825	0.784	0.839	0.88	0.837	0.758	0.747	0.789	2581.7	2106.9	2342.2	2424.4	2376	2168.6	2700.8	2237.7	2227.3	2663.1	2130.9	2024.2	2167.2	2271.4	2161.9	1958.1	1927.4
High	Master Protein	Q922Y1	UBX domain-containing protein 1 OS=Mus musculus OX=10090 GN=Ubxn1 PE=1 SV=1	0	82.945	50	10	26	10	297	33.6	5.26	105.98	10	0	0.816	0.94	0.976	1.089	0.907	1.175	0.992	0.963	0.966	0.852	0.814	0.995	1.002	0.906	0.906	0.837	0.911	2667.2	2175.7	2507.4	2602.5	2903.5	2417.9	3135.2	2644.7	2569.6	2575.7	2272.6	2172	2652.7	2671.5	2416.6	2417.4	2233.4
High	Master Protein	Q80ZF8	Adhesion G protein-coupled receptor B3 OS=Mus musculus OX=10090 GN=Adgrb3 PE=1 SV=2	0	51.199	8	9	11	8	1522	171.2	7.02	40.45	9	1	0.817	0.909	0.949	1.008	0.905	1.082	0.952	0.929	0.978	0.836	0.841	0.995	1.007	0.916	0.931	0.914	0.874	1839	1501.9	1672.1	1745	1854.1	1664.8	1989.3	1751.5	1709.1	1799.3	1536.7	1546.7	1829.2	1852.1	1683.8	1712.5	1681.5
High	Master Protein	Q9WVL1	AP-4 complex subunit sigma-1 OS=Mus musculus OX=10090 GN=Ap4s1 PE=2 SV=1	0.003	4.09	13	2	2	2	144	16.8	5.34	5.36	2	0	0.817	0.939	1.02	1.023	1.027	1.138	1.129	1.132	0.946	0.986	0.976	1.001	1.147	0.991	0.944	1.015	1.098	259.3	211.8	243.5	264.4	265.2	266.4	295.1	292.8	293.6	245.4	255.6	253	259.6	297.4	257	244.8	263.3
High	Master Protein	Q3UHU5	Microtubule cross-linking factor 1 OS=Mus musculus OX=10090 GN=Mtcl1 PE=1 SV=1	0	22.001	2	6	9	1	1945	213.7	6.14	25.58	6	0	0.817	1.027	0.996	0.983	0.925	1.122	0.993	1.064	0.822	0.919	0.91	0.932	1.081	0.976	0.692	0.783	0.97	80.3	65.6	82.5	80	78.9	74.3	90.1	79.7	85.4	66	73.8	73.1	74.8	86.8	78.4	55.6	62.9
Medium	Master Protein	Q61199	Neurexophilin-2 OS=Mus musculus OX=10090 GN=Nxph2 PE=2 SV=2	0.011	2.558	3	1	1	1	261	30	8.32	2.53	1	0	0.817	1.065	1.028	0.884	0.94	1.178	1.134	1.024	1.107	1.029	1.022	1.048	1.141	0.878	1.026	1.012	1.008	92.1	75.2	98.1	94.7	81.4	86.6	108.5	104.4	94.3	102	94.8	94.1	96.5	105.1	80.9	94.5	93.2
High	Master Protein	Q80VJ2	Steroid receptor RNA activator 1 OS=Mus musculus OX=10090 GN=Sra1 PE=1 SV=3	0.001	5.635	9	1	1	1	232	25.5	6.43	5.37	1	0	0.817	0.913	0.972	1.058	1.015	1.107	0.974	0.97	0.968	0.923	0.853	1.168	0.985	0.959	1.036	0.94	0.859	46.9	38.3	42.8	45.6	49.6	47.6	51.9	45.7	45.5	45.4	43.3	40	54.8	46.2	45	48.6	44.1
High	Master Protein	P47915	60S ribosomal protein L29 OS=Mus musculus OX=10090 GN=Rpl29 PE=1 SV=2	0	27.51	21	4	12	4	160	17.6	11.84	36.6	4	0	0.818	0.832	0.889	0.946	0.897	1.031	0.874	0.844	0.901	0.825	0.782	0.902	0.908	0.836	0.843	0.708	0.792	2747.9	2247.3	2285.3	2442.2	2598.2	2465.3	2834.2	2403	2319.9	2475.5	2268.3	2150.2	2479	2496.4	2297.8	2316.9	1946.6
High	Master Protein	O08715	A-kinase anchor protein 1, mitochondrial OS=Mus musculus OX=10090 GN=Akap1 PE=1 SV=4	0	31.13	13	7	9	7	857	92.1	5.02	27.59	7	0	0.818	0.969	0.95	0.994	0.898	1.067	0.935	0.901	0.934	0.885	0.902	0.946	0.976	0.885	0.843	0.845	0.874	1390.5	1136.9	1347.7	1320.4	1382.7	1248.8	1483	1299.5	1253.5	1299.1	1230.5	1253.8	1315.8	1357.4	1231.1	1172.6	1174.4
High	Master Protein	Q9D164	FXYD domain-containing ion transport regulator 6 OS=Mus musculus OX=10090 GN=Fxyd6 PE=1 SV=2	0	35.072	37	3	9	3	94	10.4	5.11	36.91	3	0	0.818	0.838	1.01	0.965	0.801	1.062	0.959	0.807	0.866	0.846	0.754	1.008	0.964	0.869	0.933	0.778	0.815	1573.6	1286.8	1318	1589.2	1518.9	1260.1	1670.6	1508.8	1270.2	1362.2	1331.5	1187.2	1586	1517	1367.1	1468.2	1223.6
High	Master Protein	Q920S3	GATA zinc finger domain-containing protein 1 OS=Mus musculus OX=10090 GN=Gatad1 PE=2 SV=2	0	13.449	19	3	3	3	266	28.5	9.41	13.23	3	0	0.818	0.91	0.883	0.856	0.793	1.003	0.839	0.805	0.941	0.809	0.738	0.767	0.877	0.76	0.676	0.72	0.743	543.2	444.5	494.4	479.6	465	430.8	545.1	455.8	437.1	511.4	439.6	401	416.5	476.6	412.8	367.2	391.1
Medium	Master Protein	P20918	Plasminogen OS=Mus musculus OX=10090 GN=Plg PE=1 SV=3	0.016	2.131	1	1	1	1	812	90.7	6.6	3.08	1	0	0.818	0.948	0.926	1.102	0.925	1.196	0.836	0.984	0.894	0.849	0.931	0.982	0.997	0.909	0.828	0.805	0.876	260.4	213	246.8	241.1	286.9	240.8	311.4	217.7	256.3	232.9	221.2	242.5	255.8	259.5	236.7	215.6	209.7
High	Master Protein	Q7TNP2	Serine/threonine-protein phosphatase 2A 65 kDa regulatory subunit A beta isoform OS=Mus musculus OX=10090 GN=Ppp2r1b PE=1 SV=2	0	174.263	43	20	95	8	601	65.9	5.1	367.8	20	0	0.818	1.049	1.015	0.985	0.993	1.184	1.072	1.057	0.999	0.941	0.977	1.021	1.064	0.968	0.895	0.942	0.966	907.6	742.6	951.9	921.1	893.6	901.5	1074.9	973.1	959	906.7	854.1	886.7	926.6	965.7	878.5	812.2	855.3
High	Master Protein	D3YZU1	SH3 and multiple ankyrin repeat domains protein 1 OS=Mus musculus OX=10090 GN=Shank1 PE=1 SV=1	0	106.426	14	19	25	18	2167	226.2	8.34	95.68	19	0	0.818	1.109	0.975	0.985	1.036	1.059	1.01	1.039	0.995	0.956	1.056	0.925	1.045	1.012	0.831	0.882	1.002	3089.1	2528.3	3424.3	3012.8	3043.6	3200.8	3270.3	3119	3210.6	3073.5	2952	3262.1	2856.1	3228.6	3125.2	2565.8	2724.7
Low	Master Protein	Q6P1D7	Structure-specific endonuclease subunit SLX4 OS=Mus musculus OX=10090 GN=Slx4 PE=1 SV=1	0.063	1.227	1	1	1	1	1565	172.3	5.5	2.99	1	0	0.818	1.174	1.074	1.123	1.022	1.217	1.04	1.251	0.997	1.063	1.041	1.087	1.079	1.089	0.852	0.94	1.032	237.2	194	278.4	254.7	266.3	242.3	288.7	246.8	296.8	236.6	252.1	247	257.9	256	258.2	202	223
Low	Master Protein	Q8CB49	Tumor protein p63-regulated gene 1 protein OS=Mus musculus OX=10090 GN=Tprg1 PE=2 SV=1	0.096	1.001	3	1	1	1	279	31.2	7.36	2.61	1	0	0.818	1.073	1.003	1.193	1.057	1.171	0.897	1.081	1.031	1.012	1.088	1.066	1.129	0.941	1.016	0.879	1.126	228.1	186.6	244.7	228.8	272.1	241.2	267.2	204.5	246.5	235.2	230.8	248.2	243.2	257.6	214.6	231.7	200.4
High	Master Protein	P56960	Exosome component 10 OS=Mus musculus OX=10090 GN=Exosc10 PE=1 SV=2	0	63.003	23	14	16	14	887	100.9	8.29	62.23	14	0	0.819	0.938	0.939	1.031	0.949	1.115	1.007	0.985	0.898	0.92	0.869	0.985	1.026	0.936	0.929	1.058	0.964	2706.7	2217.9	2538.1	2540.8	2790.4	2569.5	3017.6	2727	2666.8	2430.2	2488.9	2351.6	2665.8	2776	2534	2514.2	2863.6
High	Master Protein	P43277	Histone H1.3 OS=Mus musculus OX=10090 GN=H1-3 PE=1 SV=2	0	105.751	41	17	80	1	221	22.1	11.03	259.74	17	5	0.819	0.86	0.904	1.041	0.867	1.199	0.927	0.931	0.924	0.851	0.833	1.107	1.006	0.925	1.039	0.813	0.917	4046.1	3315.2	3481.1	3656.6	4212.3	3507.9	4849.9	3750.2	3766.6	3740.2	3444	3372.2	4479.7	4071.7	3743.5	4205.5	3288
High	Master Protein	Q8BVL9	Janus kinase and microtubule-interacting protein 1 OS=Mus musculus OX=10090 GN=Jakmip1 PE=1 SV=2	0	43.258	19	10	12	8	626	73.1	6.09	43.49	10	0	0.819	1.027	0.934	1.008	0.916	1.074	0.939	0.947	0.954	0.913	0.914	0.923	0.982	0.873	0.831	0.824	0.9	1955.3	1601.3	2007.4	1825.4	1971.6	1790.3	2100	1837	1851.7	1864.8	1784.8	1786.9	1804	1919.9	1706.6	1625.6	1611.5
High	Master Protein	P32067	Lupus La protein homolog OS=Mus musculus OX=10090 GN=Ssb PE=1 SV=1	0	148.569	57	24	79	24	415	47.7	9.77	239.35	24	0	0.819	0.947	0.98	1.055	0.973	1.204	0.999	1.009	0.949	0.886	0.865	1.055	1.061	0.957	0.965	0.888	0.965	14041.1	11493.4	13290.5	13753.9	14814.4	13664.3	16905.3	14029.6	14167.8	13330.2	12435	12148.2	14814.9	14893.5	13439.5	13545	12466.2
Medium	Master Protein	Q3U5C8	Rho guanine nucleotide exchange factor 16 OS=Mus musculus OX=10090 GN=Arhgef16 PE=1 SV=3	0.034	1.791	1	1	1	1	713	80.3	7.49	3.12	1	0	0.819	1.047	1.031	1.078	1.003	1.183	1.027	1.11	0.953	0.961	0.971	1.017	1.054	1.001	0.86	0.908	0.998	651.3	533.2	682.2	671.6	701.8	653.4	770.6	668.6	722.9	620.6	625.7	632.1	662.1	686.7	651.9	559.9	591.5
High	Master Protein	Q9Z1K7	Adenomatous polyposis coli protein 2 OS=Mus musculus OX=10090 GN=Apc2 PE=1 SV=1	0	28.478	4	8	8	7	2274	243	8.88	25.39	8	0	0.82	0.958	0.942	1	0.891	1.125	0.936	0.933	0.954	0.877	0.876	0.916	0.996	0.872	0.897	0.847	0.88	1884.6	1545.2	1805.8	1775.4	1884.9	1678.3	2120.2	1764.1	1758.1	1798.6	1653.1	1650.3	1726.2	1877	1643.8	1690.2	1596.7
High	Master Protein	Q9WTQ5	A-kinase anchor protein 12 OS=Mus musculus OX=10090 GN=Akap12 PE=1 SV=1	0	192.463	31	32	41	32	1684	180.6	4.44	177.19	32	0	0.82	0.792	0.8	0.834	0.65	0.864	0.753	0.679	1.008	0.804	0.717	0.675	0.766	0.641	0.617	0.658	0.627	10001.3	8201.6	7923.6	7996.2	8346	6503.4	8640.1	7531.3	6794.8	10079.9	8044.6	7174	6746.8	7664	6407.4	6170.4	6580.7
High	Master Protein	P24472	Glutathione S-transferase A4 OS=Mus musculus OX=10090 GN=Gsta4 PE=1 SV=3	0	24.836	35	7	17	7	222	25.5	7.39	35.01	7	0	0.82	0.92	0.996	1.075	0.859	1.1	0.963	0.934	0.9	0.946	0.916	0.942	1.049	0.803	0.851	0.863	0.892	2147.9	1761.2	1975.3	2139.9	2308.1	1845.9	2361.7	2068.8	2005.4	1932.3	2031.3	1967.7	2022.9	2252.9	1724.2	1828.6	1853.3
High	Master Protein	Q91Z53	Glyoxylate reductase/hydroxypyruvate reductase OS=Mus musculus OX=10090 GN=Grhpr PE=1 SV=1	0	54.236	39	7	8	7	328	35.3	7.65	42.21	7	0	0.82	0.882	0.966	1.097	0.911	1.196	0.987	0.945	0.943	0.874	0.84	1.059	1.04	0.878	0.948	0.843	0.893	1523.8	1249.4	1344	1472.5	1671.4	1387.5	1821.8	1503.6	1439.7	1436.4	1331.2	1279.6	1613.7	1585.1	1337.4	1445.1	1283.9
High	Master Protein	Q9Z130	Heterogeneous nuclear ribonucleoprotein D-like OS=Mus musculus OX=10090 GN=Hnrnpdl PE=1 SV=1	0	145.244	45	13	63	11	301	33.5	7.31	253.18	13	0	0.82	0.932	0.837	0.931	0.861	0.888	0.762	0.754	0.926	0.871	0.849	0.802	0.884	0.821	0.644	0.706	0.722	13709.7	11236.1	12783.5	11479.4	12759.8	11802.1	12175.5	10453.2	10333.3	12698.2	11943.9	11638.4	11001.7	12117.8	11259	8830.4	9672.3
High	Master Protein	Q9Z2K1	Keratin, type I cytoskeletal 16 OS=Mus musculus OX=10090 GN=Krt16 PE=1 SV=3	0	11.045	7	4	7	1	469	51.6	5.2	20.97	4	0	0.82	1.393	1.159	1.486	0.901	1.539	1.01	1.022	1.114	0.968	1.046	1.174	1.214	0.924	1.592	1.119	1.442	281.8	231	392.6	326.6	418.7	253.9	433.7	284.6	288	313.9	272.9	294.8	330.9	342	260.4	448.5	315.2
High	Master Protein	P28828	Receptor-type tyrosine-protein phosphatase mu OS=Mus musculus OX=10090 GN=Ptprm PE=1 SV=2	0	11.589	2	2	2	1	1452	163.5	6.68	9.09	2	0	0.82	0.974	0.766	0.779	0.697	0.844	0.726	0.777	0.937	0.874	0.903	0.528	0.738	0.628	0.548	0.628	0.731	241.3	197.9	235.1	184.9	188	168.2	203.7	175.3	187.5	226.1	210.8	217.9	127.4	178.2	151.5	132.3	151.5
High	Master Protein	Q7TQ33	Repulsive guidance molecule B OS=Mus musculus OX=10090 GN=Rgmb PE=1 SV=1	0	5.927	2	1	3	1	436	47.2	6.34	11.66	1	0	0.82	0.953	0.756	0.85	0.687	0.865	0.783	0.77	0.951	0.955	0.972	0.62	0.814	0.681	0.568	0.765	0.729	236.1	193.7	224.9	178.4	200.7	162.3	204.2	184.8	181.9	224.5	225.4	229.5	146.4	192.2	160.8	134.2	180.5
High	Master Protein	Q99KG3	RNA-binding protein 10 OS=Mus musculus OX=10090 GN=Rbm10 PE=1 SV=1	0	39.086	11	10	10	9	930	103.4	5.92	35.6	10	1	0.82	0.916	0.831	0.862	0.757	0.927	0.826	0.768	0.98	0.846	0.821	0.711	0.817	0.748	0.653	0.717	0.745	2697.1	2211.4	2470.1	2242.2	2324.4	2042.7	2499.1	2227.5	2070.4	2643	2282	2213	1917.2	2203.7	2018.5	1761.2	1933.4
High	Master Protein	Q3UQA7	Selenoprotein H OS=Mus musculus OX=10090 GN=Selenoh PE=1 SV=2	0	25.745	47	5	6	5	116	13	9.8	31.71	5	0	0.82	1.046	1.098	1.232	1.102	1.333	1.083	1.118	0.986	0.938	0.956	1.243	1.142	1.108	1.08	0.968	1.052	1810.4	1484.6	1893.9	1988.2	2231.1	1995	2413.1	1960.7	2024.8	1784.9	1698.2	1731.3	2250.2	2066.9	2006.7	1955.9	1752.6
High	Master Protein	Q8K194	U4/U6.U5 small nuclear ribonucleoprotein 27 kDa protein OS=Mus musculus OX=10090 GN=Snrnp27 PE=1 SV=1	0.001	5.228	12	1	1	1	155	18.9	11.62	4.13	1	0	0.82	0.859	0.863	0.974	0.802	1.016	0.823	0.857	0.967	0.755	0.753	0.849	0.891	0.814	0.812	0.718	0.814	254.8	208.9	219	219.9	248.3	204.3	258.8	209.6	218.4	246.5	192.5	191.8	216.3	227.1	207.3	206.9	182.9
Low	Master Protein	Q8C5K5	Uncharacterized protein CXorf38 homolog OS=Mus musculus OX=10090 PE=1 SV=1	0.087	1.063	3	1	1	1	320	36.6	6.47	2.67	1	0	0.82	1.134	1.009	1.174	1.072	1.203	1.134	1.11	1.034	1.034	0.962	1.164	1.197	1.14	1.151	0.918	0.934	151.9	124.5	172.2	153.3	178.3	162.8	182.8	172.3	168.6	157.1	157	146.1	176.8	181.9	173.2	174.9	139.5
High	Master Protein	Q811Q9	Choline-phosphate cytidylyltransferase B OS=Mus musculus OX=10090 GN=Pcyt1b PE=1 SV=2	0	70.665	47	14	19	10	369	41.9	6.4	71.65	14	4	0.821	0.888	0.952	1.001	0.92	1.151	0.963	0.934	1.008	0.871	0.797	1.055	1.066	0.91	0.997	0.858	0.882	3071.1	2520.3	2726.7	2924.6	3074.4	2826.5	3533.5	2956.2	2868.7	3096.1	2674	2448.1	3239	3273.6	2796.2	3061	2636.4
High	Master Protein	Q9CY57	Chromatin target of PRMT1 protein OS=Mus musculus OX=10090 GN=Chtop PE=1 SV=2	0	43.746	31	6	12	6	249	26.6	12.23	54.38	6	0	0.821	0.924	0.791	0.885	0.759	0.944	0.804	0.827	0.952	0.85	0.828	0.741	0.822	0.745	0.727	0.734	0.786	2637	2166.1	2436.3	2085.8	2333.5	2001.8	2489.9	2120.7	2180.4	2511.2	2240.2	2184.7	1953.1	2168.7	1964.7	1917.2	1935.5
High	Master Protein	P30285	Cyclin-dependent kinase 4 OS=Mus musculus OX=10090 GN=Cdk4 PE=1 SV=1	0	9.811	12	3	3	3	303	33.7	6.62	6.77	3	0	0.821	0.858	0.942	0.957	0.852	1.068	0.919	0.878	0.907	0.811	0.837	0.951	0.902	0.874	0.909	0.732	0.822	378	310.2	324.5	356	361.8	322.2	403.8	347.5	332	342.8	306.7	316.2	359.3	340.9	330.4	343.5	276.6
High	Master Protein	Q9Z2E2	Methyl-CpG-binding domain protein 1 OS=Mus musculus OX=10090 GN=Mbd1 PE=1 SV=2	0	13.211	6	3	3	3	636	70	8.66	11.98	3	0	0.821	1.016	1.039	1.041	0.937	1.23	1.085	1.086	1.043	0.936	0.949	1.115	1.134	1.002	1.026	0.981	1.036	321.5	263.9	326.6	333.9	334.7	301.3	395.6	348.7	349.2	335.3	300.8	305.2	358.6	364.7	322.2	329.7	315.5
High	Master Protein	O89026	Roundabout homolog 1 OS=Mus musculus OX=10090 GN=Robo1 PE=1 SV=1	0	25.349	5	8	11	6	1612	176.3	6.18	31.47	8	0	0.821	0.915	0.827	0.939	0.829	0.991	0.871	0.877	1	0.84	0.909	0.852	0.887	0.844	0.822	0.738	0.813	1382.4	1135.4	1265.5	1143.4	1298	1145.9	1369.8	1203.4	1212.3	1382.8	1160.6	1256.1	1177.7	1225.5	1166.1	1136.1	1020.4
High	Master Protein	P62315	Small nuclear ribonucleoprotein Sm D1 OS=Mus musculus OX=10090 GN=Snrpd1 PE=1 SV=1	0	43.881	55	5	27	5	119	13.3	11.56	103.71	5	0	0.821	0.914	0.91	0.983	0.884	1.108	0.968	0.932	0.982	0.916	0.884	0.939	0.976	0.88	0.876	0.827	0.882	3936.8	3231.4	3597.9	3581.3	3868.8	3478.7	4360.3	3810	3669.9	3867.8	3607.9	3478.6	3697.1	3840.8	3463.1	3448.9	3254.2
High	Master Protein	P62317	Small nuclear ribonucleoprotein Sm D2 OS=Mus musculus OX=10090 GN=Snrpd2 PE=1 SV=1	0	57.651	62	7	25	7	118	13.5	9.91	90.29	7	0	0.821	0.89	0.838	0.933	0.803	1.036	0.882	0.834	0.966	0.866	0.797	0.82	0.888	0.794	0.779	0.763	0.784	6263.7	5145.2	5577.8	5248.3	5841.1	5029.9	6487.8	5523	5223	6049.1	5425.4	4991.6	5137	5560.2	4973.5	4878.9	4779.5
High	Master Protein	Q8BKT7	THO complex subunit 5 homolog OS=Mus musculus OX=10090 GN=Thoc5 PE=1 SV=2	0	62.515	23	12	17	12	683	78.6	7.12	66.75	12	0	0.821	0.944	0.936	0.966	0.905	1.084	0.942	0.933	0.926	0.897	0.901	0.955	0.972	0.911	0.868	0.823	0.879	2447.8	2009.4	2310.7	2290.3	2364.4	2215.9	2653.2	2306.1	2283.5	2265.9	2196	2206.2	2336.7	2380.3	2229.9	2125.3	2014.5
High	Master Protein	Q91YJ3	Thymocyte nuclear protein 1 OS=Mus musculus OX=10090 GN=Thyn1 PE=1 SV=1	0	27.026	40	8	12	8	226	26.2	9.11	32.76	8	0	0.821	0.976	0.982	1.135	0.985	1.289	0.998	1.045	0.968	0.899	0.93	1.115	1.087	0.934	1.071	0.923	1.042	2798.2	2297.5	2730.6	2749.1	3176.2	2757.4	3606	2792	2923.2	2709.4	2515.1	2601.8	3121.1	3041.1	2612.7	2997.6	2582
High	Master Protein	Q8K010	5-oxoprolinase OS=Mus musculus OX=10090 GN=Oplah PE=1 SV=1	0	40.4	10	8	9	8	1288	137.5	6.28	40.03	8	0	0.822	0.943	0.962	1.015	0.883	1.114	0.99	0.957	0.977	0.891	0.883	0.925	1.008	0.888	0.883	0.863	0.924	1824.6	1500.1	1720.9	1755.7	1852	1611.9	2033.3	1805.5	1745.6	1782.3	1626.3	1612	1687.4	1838.8	1619.8	1611.6	1574.7
High	Master Protein	Q9CR95	Adaptin ear-binding coat-associated protein 1 OS=Mus musculus OX=10090 GN=Necap1 PE=1 SV=2	0	60.718	38	8	14	8	275	29.6	6.38	68.27	8	0	0.822	0.903	0.826	0.868	0.796	0.887	0.785	0.796	0.928	0.768	0.779	0.696	0.8	0.759	0.658	0.673	0.738	4285	3523.1	3868	3539.3	3721.1	3412.6	3799.2	3363.9	3410	3975.5	3289.8	3339.9	2984.5	3428.7	3254.1	2818.4	2882.4
High	Master Protein	P70423	Cationic amino acid transporter 3 OS=Mus musculus OX=10090 GN=Slc7a3 PE=2 SV=1	0	40.133	10	4	9	4	618	67.4	7.37	43.22	4	0	0.822	0.907	0.982	0.903	0.92	1.219	1.024	0.992	0.911	0.807	0.788	0.915	0.893	0.776	0.871	0.793	0.8	2153.1	1769.1	1953.3	2115.3	1943.2	1980	2623.8	2205.6	2135.5	1961	1738	1696.9	1970.6	1922.9	1669.9	1875.7	1707.2
High	Master Protein	Q8CH18	Cell division cycle and apoptosis regulator protein 1 OS=Mus musculus OX=10090 GN=Ccar1 PE=1 SV=1	0	131.164	26	26	42	26	1146	132	5.76	152.32	26	0	0.822	0.931	0.979	1.012	0.921	1.208	0.999	0.976	0.912	0.864	0.844	1.029	1.025	0.926	0.974	0.882	0.965	9986.7	8205.2	9300.2	9772.8	10106.2	9199.7	12061.3	9978.7	9747	9111.6	8632.7	8428.2	10277.2	10237.2	9247.5	9731.7	8810.7
High	Master Protein	Q9EPS3	D-glucuronyl C5-epimerase OS=Mus musculus OX=10090 GN=Glce PE=1 SV=2	0	8.305	4	2	2	2	618	70	8.85	7.44	2	0	0.822	1.044	1.056	1.103	1.078	1.227	1.177	1.113	1.013	0.968	0.943	1.167	1.148	1.07	0.996	1.378	1.049	296.6	243.7	309.6	313.1	327.2	319.8	363.9	349.2	330.2	300.6	287	279.8	346.1	340.6	317.5	295.5	408.8
Medium	Master Protein	O89019	Inversin OS=Mus musculus OX=10090 GN=Invs PE=1 SV=2	0.043	1.587	1	1	1	1	1062	117.1	9.17	0	1	0	0.822	1.156	1.107	1.042	0.95	0.841	0.91	0.938	1.01	0.888	0.964	1.076	0.995	1.093	0.881	0.867	1.052	57.8	47.5	66.8	64	60.2	54.9	48.6	52.6	54.2	58.4	51.3	55.7	62.2	57.5	63.2	50.9	50.1
High	Master Protein	C0HKD9	Microfibrillar-associated protein 1B OS=Mus musculus OX=10090 GN=Mfap1b PE=1 SV=1	0	30.377	15	6	8	6	439	51.9	4.98	28.74	6	0	0.822	0.886	0.804	0.884	0.743	0.955	0.809	0.768	0.973	0.849	0.822	0.742	0.837	0.726	0.694	0.725	0.717	2125.9	1747.5	1882.9	1709.9	1880	1579.9	2031.2	1720.5	1632.1	2068.8	1805.5	1748.2	1576.5	1779.5	1544	1474.7	1540.9
High	Master Protein	Q9CQL7	MORF4 family-associated protein 1 OS=Mus musculus OX=10090 GN=Mrfap1 PE=1 SV=1	0	12.712	28	2	2	2	125	14.2	4.73	8.5	2	0	0.822	1.019	1.051	0.968	1.027	1.207	1.165	1.241	0.922	0.949	0.786	1.178	1.15	1.082	1.04	0.989	1.131	52.7	43.3	53.7	55.4	51	54.1	63.6	61.4	65.4	48.6	50	41.4	62.1	60.6	57	54.8	52.1
High	Master Protein	Q9D2U5	N-alpha-acetyltransferase 38, NatC auxiliary subunit OS=Mus musculus OX=10090 GN=Naa38 PE=1 SV=1	0	32.621	53	6	11	6	125	13.4	5.5	46.68	6	0	0.822	1.024	1.126	1.158	1.107	1.351	1.139	1.153	0.983	0.992	0.981	1.238	1.219	1.053	1.064	0.997	1.111	1001.3	822.8	1025.4	1127.9	1159.4	1108.2	1353.1	1140.2	1154.8	983.8	993.1	982.1	1240	1220.2	1054.8	1065.8	998.3
Medium	Master Protein	Q8BG17	Nucleolar protein 12 OS=Mus musculus OX=10090 GN=Nol12 PE=1 SV=1	0.035	1.758	3	1	1	1	217	25.3	10.13	2.2	1	0	0.822	0.727	0.707	0.746	0.55	0.834	0.621	0.514	1.066	0.765	0.688	0.561	0.646	0.623	0.518	0.45	0.54	128.4	105.5	93.3	90.8	95.8	70.6	107.1	79.8	66	136.9	98.2	88.4	72	83	80	66.5	57.8
High	Master Protein	Q99LS3	Phosphoserine phosphatase OS=Mus musculus OX=10090 GN=Psph PE=1 SV=1	0	69.76	65	10	14	10	225	25.1	6.14	65.02	10	0	0.822	0.984	0.884	0.924	0.894	1.168	0.978	1.014	0.96	0.94	0.974	0.949	0.985	0.835	0.882	0.862	0.944	2586.5	2126.3	2545.1	2285.9	2389.8	2313.3	3019.9	2529.7	2623.5	2482.6	2431.7	2520.4	2454	2548.5	2158.6	2282.1	2229.7
High	Master Protein	O70281	Protein-tyrosine sulfotransferase 1 OS=Mus musculus OX=10090 GN=Tpst1 PE=1 SV=1	0	7.477	7	2	3	2	370	42.1	9.09	9.9	2	0	0.822	1.023	1.009	1.032	1.01	1.195	1.056	0.946	0.937	0.943	0.943	0.87	0.96	0.896	0.804	0.901	0.933	315.6	259.3	323	318.5	325.6	318.7	377	333.2	298.6	295.8	297.6	297.6	274.6	303	282.8	253.8	284.5
Low	Master Protein	Q8BTG6	SREBP regulating gene protein OS=Mus musculus OX=10090 GN=Spring1 PE=2 SV=1	0.106	0.962	6	1	1	1	205	23.5	7.83	0	1	0	0.822	0.945	1.055	0.99	1.105	1.184	1.032	1.253	1.065	1.166	0.958	1.2	1.123	1.083	0.939	0.923	0.83	50.6	41.6	47.8	53.4	50.1	55.9	59.9	52.2	63.4	53.9	59	48.5	60.7	56.8	54.8	47.5	46.7
High	Master Protein	Q8VHN8	Tudor-interacting repair regulator protein OS=Mus musculus OX=10090 GN=Nudt16l1 PE=1 SV=2	0	36.451	41	8	11	7	211	23.4	9.26	37.57	8	1	0.822	0.976	1.023	1.114	1.007	1.233	1.048	1.034	0.935	0.894	0.917	1.073	1.071	0.989	0.994	0.879	0.977	1813.2	1491.2	1769.8	1855.1	2019.8	1826.6	2234.9	1900.4	1875	1695.3	1620.1	1661.8	1945.3	1941.2	1793.8	1802.4	1594.4
High	Master Protein	Q9Z138	Tyrosine-protein kinase transmembrane receptor ROR2 OS=Mus musculus OX=10090 GN=Ror2 PE=1 SV=2	0.003	4.073	1	1	1	1	944	104.9	6.47	3.27	1	0	0.822	0.826	0.917	0.88	0.715	0.909	0.678	0.868	1.012	0.744	0.756	0.748	0.992	0.793	0.988	0.715	0.669	24.2	19.9	20	22.2	21.3	17.3	22	16.4	21	24.5	18	18.3	18.1	24	19.2	23.9	17.3
High	Master Protein	P0C7L0	WAS/WASL-interacting protein family member 3 OS=Mus musculus OX=10090 GN=Wipf3 PE=1 SV=1	0	28	16	7	8	7	485	49.4	10.18	29.04	7	0	0.822	1.1	0.794	0.815	0.776	0.834	0.732	0.795	0.992	0.819	0.925	0.626	0.805	0.741	0.597	0.68	0.75	1862.1	1531	2048.5	1479	1518.3	1445.1	1552.7	1363.8	1480.5	1847.7	1525.2	1721.8	1165.2	1499.7	1379.5	1111.7	1266.1
High	Master Protein	Q9CQV5	28S ribosomal protein S24, mitochondrial OS=Mus musculus OX=10090 GN=Mrps24 PE=1 SV=1	0	18.577	29	3	3	3	167	18.9	9.76	14.28	3	0	0.823	0.87	0.887	0.892	0.876	1.127	1.153	0.888	0.771	0.785	0.828	0.892	0.992	0.857	0.794	0.782	0.897	770.1	633.6	669.8	683.2	686.6	674.5	868.1	888.1	684.2	593.9	604.3	637.7	686.6	763.6	659.6	611.2	602
High	Master Protein	Q80YS6	Actin filament-associated protein 1 OS=Mus musculus OX=10090 GN=Afap1 PE=1 SV=1	0	68.808	22	15	22	15	731	80.6	8.68	76.14	15	0	0.823	0.968	0.914	0.93	0.93	1.119	0.954	0.956	0.928	0.875	0.858	0.927	0.994	0.856	0.839	0.857	0.918	4687	3858.5	4536.7	4286.1	4358.5	4359.5	5244.5	4472.1	4478.7	4349.5	4102.9	4020	4346.3	4659.6	4011.8	3934.1	4015.5
High	Master Protein	P28271	Cytoplasmic aconitate hydratase OS=Mus musculus OX=10090 GN=Aco1 PE=1 SV=3	0	212.407	48	32	54	31	889	98.1	7.5	229.04	32	1	0.823	0.935	0.97	1.098	0.959	1.213	1.025	1.011	0.96	0.902	0.874	1.072	1.055	0.926	1.042	0.9	0.949	10235.4	8424.8	9567.8	9923.5	11242.6	9810.7	12411.5	10492	10350	9820.9	9234.3	8942.6	10973.8	10794.2	9477.3	10663.4	9216.6
High	Master Protein	Q9JMF7	Dolichyldiphosphatase 1 OS=Mus musculus OX=10090 GN=Dolpp1 PE=2 SV=1	0	15.712	21	4	7	4	238	27.1	9.58	18.64	4	0	0.823	1.461	1.032	1.72	0.995	1.187	1.047	1.036	1.037	1.467	1.509	1.655	1.899	0.876	0.983	0.784	0.819	764.9	629.4	1117.7	789.3	1315.6	760.8	908.1	800.5	792.7	793.4	1122.4	1154	1266	1452.3	670.4	751.9	599.6
High	Master Protein	P43274	Histone H1.4 OS=Mus musculus OX=10090 GN=H1-4 PE=1 SV=2	0	105.92	42	18	78	5	219	22	11.11	258.86	18	15	0.823	0.876	0.914	1.11	0.926	1.244	0.938	0.912	0.947	0.87	0.862	1.127	0.992	0.947	1.03	0.793	0.89	24617.9	20269.1	21577.3	22504.7	27317.3	22797.2	30627	23092.2	22455.6	23301.9	21408.7	21221.7	27736.5	24424.3	23307.8	25367.9	19533.5
High	Master Protein	E9PY46	Intraflagellar transport protein 140 homolog OS=Mus musculus OX=10090 GN=Ift140 PE=1 SV=1	0	43.389	9	12	13	12	1464	165.8	5.91	43.49	12	0	0.823	0.92	0.911	0.938	0.845	1.028	0.878	0.865	0.946	0.818	0.811	0.847	0.942	0.869	0.771	0.807	0.862	2168.5	1784.6	1994.4	1975	2034.4	1833.2	2229.2	1904.7	1876.5	2051.8	1774.6	1758.4	1836.9	2043	1884.9	1671.1	1750.5
High	Master Protein	Q3U1F9	Phosphoprotein associated with glycosphingolipid-enriched microdomains 1 OS=Mus musculus OX=10090 GN=Pag1 PE=1 SV=2	0	25.603	18	4	4	4	429	46.5	4.81	21.66	4	0	0.823	0.891	0.894	0.979	0.789	1.063	0.86	0.816	0.988	0.898	0.852	0.9	0.926	0.792	0.821	0.737	0.777	498.9	410.7	444.6	445.9	488.5	393.5	530.5	429.1	407.2	492.9	447.9	425.2	449.2	461.9	395.3	409.6	367.6
High	Master Protein	Q9Z2R6	Protein unc-119 homolog A OS=Mus musculus OX=10090 GN=Unc119 PE=1 SV=1	0	44.318	49	7	7	7	240	27	6.15	32.07	7	0	0.823	1.013	1.067	1.178	1.054	1.276	1.164	1.095	0.967	0.918	0.93	1.135	1.139	1.017	0.952	1.021	1.036	1107.8	911.4	1122	1182.4	1305.3	1167.6	1413.2	1289	1213.5	1070.7	1017.5	1030.6	1257.2	1261.8	1126.2	1054.2	1131.5
High	Master Protein	Q8BP27	Swi5-dependent recombination DNA repair protein 1 homolog OS=Mus musculus OX=10090 GN=Sfr1 PE=1 SV=2	0	29.766	24	7	8	7	319	35.2	5.15	26.31	7	0	0.823	0.954	1.074	1.31	1.024	1.462	1.089	1.13	0.85	0.925	0.897	1.202	1.138	1.014	1.121	0.97	1.124	2305.3	1896.5	2199.1	2474.9	3019.7	2361.6	3371.5	2509.8	2605.3	1959.8	2133	2068.6	2770.9	2622.3	2336.6	2583.3	2235.9
High	Master Protein	Q569Z6	Thyroid hormone receptor-associated protein 3 OS=Mus musculus OX=10090 GN=Thrap3 PE=1 SV=1	0	183.212	33	38	72	37	951	108.1	10.17	243.01	38	1	0.823	0.953	0.919	0.968	0.893	1.009	0.879	0.869	0.948	0.879	0.889	0.9	0.934	0.863	0.797	0.785	0.799	20471.6	16838.1	19506.5	18817.5	19809.9	18286.5	20651.2	17996.9	17783.3	19398.1	17987.8	18203	18427.7	19124.5	17673.3	16308.7	16069.6
High	Master Protein	Q6P9K8	Caskin-1 OS=Mus musculus OX=10090 GN=Caskin1 PE=1 SV=2	0	96.215	20	20	20	20	1431	150.4	9.17	82.83	20	0	0.824	0.943	0.81	0.802	0.725	0.81	0.758	0.73	0.999	0.805	0.806	0.629	0.766	0.729	0.575	0.657	0.681	5376.7	4430.4	5067.7	4357.4	4312.4	3895.5	4355.8	4073.8	3924.9	5372.4	4329.3	4332.9	3383	4117.7	3918.4	3092.5	3530.5
High	Master Protein	Q7TQK4	Exosome complex component RRP40 OS=Mus musculus OX=10090 GN=Exosc3 PE=1 SV=3	0	14.204	18	3	3	3	274	29.5	8.06	11.18	3	0	0.824	0.93	0.987	1.121	1.029	1.22	0.991	0.98	0.887	0.913	0.835	1.17	1.099	0.926	0.998	0.882	1.039	187.8	154.7	174.6	185.3	210.6	193.3	229.1	186.2	184	166.5	171.4	156.9	219.7	206.4	173.9	187.5	165.6
High	Master Protein	P05063	Fructose-bisphosphate aldolase C OS=Mus musculus OX=10090 GN=Aldoc PE=1 SV=4	0	311.441	75	23	164	16	363	39.4	7.12	690.68	23	0	0.824	0.976	0.963	1.042	0.891	1.131	0.984	0.975	0.934	0.989	1.012	0.95	1.078	0.865	0.923	0.871	0.933	14201.6	11704.1	13860.8	13671.7	14803.4	12657.9	16060	13977.9	13848.6	13262.3	14046.1	14373.9	13493.4	15308.1	12278.4	13102.5	12367.4
Medium	Master Protein	Q91VB4	Hermansky-Pudlak syndrome 3 protein homolog OS=Mus musculus OX=10090 GN=Hps3 PE=2 SV=2	0.035	1.771	1	1	1	1	1002	113.1	5.6	2.17	1	0	0.824	0.915	1.187	1.169	1.048	1.522	1.276	1.092	1.114	1.048	0.923	1.5	1.401	1.125	1.75	1.04	1.158	27.2	22.4	24.9	32.3	31.8	28.5	41.4	34.7	29.7	30.3	28.5	25.1	40.8	38.1	30.6	47.6	28.3
High	Master Protein	Q99JN2	Kelch-like protein 22 OS=Mus musculus OX=10090 GN=Klhl22 PE=1 SV=1	0	44.763	24	11	11	10	634	71.6	5.71	40.56	11	1	0.824	0.985	1.021	1.12	0.998	1.22	1.027	1.049	0.972	0.937	0.93	1.046	1.103	0.948	0.971	0.929	0.938	2092	1722.8	2059.6	2136.7	2342.5	2088.4	2552.2	2148.1	2194.4	2033.4	1959.7	1945.7	2187.2	2308.2	1983.7	2032.1	1942.6
High	Master Protein	Q5FW52	Muscular LMNA-interacting protein OS=Mus musculus OX=10090 GN=Mlip PE=1 SV=1	0.004	3.624	4	1	1	1	269	29.4	6.25	3.13	1	0	0.824	0.865	0.741	0.707	0.63	0.854	0.726	0.693	0.858	0.71	0.672	0.492	0.685	0.702	0.564	0.611	0.694	349	287.6	301.9	258.7	246.6	219.8	298	253.4	241.9	299.5	247.8	234.7	171.8	239	245.1	196.8	213.3
High	Master Protein	P56671	Myc-associated zinc finger protein OS=Mus musculus OX=10090 GN=Maz PE=1 SV=1	0	26.622	22	7	8	5	477	48.7	8.95	27.03	7	2	0.824	0.952	1.006	1.071	0.956	1.18	0.975	1.003	0.958	0.92	0.933	1.054	1.08	0.946	1.012	0.888	0.985	840.4	692.9	800.3	845.2	900.4	803.4	991.8	819.1	843.3	804.7	773.2	784.5	886	908	795	850.6	746.5
High	Master Protein	Q9JK30	Origin recognition complex subunit 3 OS=Mus musculus OX=10090 GN=Orc3 PE=1 SV=1	0	5.899	3	1	1	1	715	82.3	7.4	3.19	1	0	0.824	1	1.088	1.539	0.843	1.167	1.304	1.147	0.686	0.775	1.275	1.343	1.098	0.853	0.961	1.176	1.52	10.2	8.4	10.2	11.1	15.7	8.6	11.9	13.3	11.7	7	7.9	13	13.7	11.2	8.7	9.8	12
High	Master Protein	P11103	Poly [ADP-ribose] polymerase 1 OS=Mus musculus OX=10090 GN=Parp1 PE=1 SV=3	0	168.245	32	28	44	28	1013	113	8.95	163.64	28	0	0.824	0.907	0.938	1.098	0.912	1.213	0.925	0.922	0.961	0.872	0.832	1.058	0.998	0.878	0.959	0.833	0.881	11605.9	9566.9	10527.9	10889.7	12743.8	10585.5	14078.1	10736.7	10696.7	11150.5	10116.4	9656.2	12278	11578.3	10185.4	11133.1	9663.3
High	Master Protein	Q8R4S0	Protein phosphatase 1 regulatory subunit 14C OS=Mus musculus OX=10090 GN=Ppp1r14c PE=1 SV=1	0	19.769	27	3	4	3	164	17.7	5.27	21.85	3	0	0.824	0.838	0.97	0.933	0.819	1.057	0.932	0.829	0.987	0.79	0.704	0.899	0.968	0.792	0.857	0.76	0.752	958.7	789.5	803.2	930.3	894.5	785.5	1013.8	893.1	795	946	757.4	675.1	862	927.7	759.4	821.2	728.6
High	Master Protein	O88561	Solute carrier family 27 member 3 OS=Mus musculus OX=10090 GN=Slc27a3 PE=1 SV=2	0	58.853	25	8	11	8	667	72.9	7.65	51.53	8	0	0.824	0.979	1.082	1.077	0.986	1.211	1.06	1.017	1.021	0.954	0.906	1.165	1.137	0.984	1.083	0.919	0.968	667	549.3	653.1	721.8	718.3	657.4	807.5	707	678.2	681.2	636	604.2	776.9	758.6	656.5	722.5	613.2
High	Master Protein	P83093	Stromal interaction molecule 2 OS=Mus musculus OX=10090 GN=Stim2 PE=1 SV=2	0	50.995	14	7	8	6	746	83.9	6.79	41.54	7	0	0.824	0.962	0.979	1.013	0.922	1.056	0.954	0.975	0.938	0.88	0.869	0.934	1.011	0.872	0.824	0.85	0.857	1177	969.9	1132.6	1152.1	1192.4	1085	1243.4	1123.4	1147	1103.8	1035.5	1023.4	1098.8	1189.7	1026.6	969.4	1000.7
Medium	Master Protein	O09117	Synaptophysin-like protein 1 OS=Mus musculus OX=10090 GN=Sypl1 PE=1 SV=2	0.014	2.25	3	1	1	1	261	28.9	8.79	2.86	1	0	0.824	1.1	1.109	1.19	1.141	1.247	1.059	1.104	1.213	1.158	1.087	1.154	1.238	1.086	1.105	0.937	1.019	77.8	64.1	85.6	86.3	92.6	88.8	97	82.4	85.9	94.4	90.1	84.6	89.8	96.3	84.5	86	72.9
High	Master Protein	Q9D1E6	Tubulin-folding cofactor B OS=Mus musculus OX=10090 GN=Tbcb PE=1 SV=2	0	113.717	84	18	62	18	244	27.4	5.24	201.39	18	0	0.824	0.97	0.981	1.037	0.942	1.137	1.007	0.986	0.998	0.9	0.884	0.961	1.018	0.911	0.875	0.889	0.937	11039.8	9094.9	10706	10832	11447.9	10394.6	12551.8	11119.6	10890.4	11022	9941.3	9759.8	10608.4	11243.7	10061.4	9660.6	9809.2
High	Master Protein	P50429	Arylsulfatase B OS=Mus musculus OX=10090 GN=Arsb PE=1 SV=3	0	88.923	32	16	30	16	534	59.6	7.24	101.44	16	0	0.825	0.986	0.933	1.08	0.888	1.134	0.957	0.933	0.952	0.968	0.931	1.057	1.051	0.898	0.934	0.878	0.89	5935.9	4899	5855.4	5538.4	6409.8	5273.1	6730	5680.5	5536.9	5651.8	5745.9	5524.1	6273	6238.6	5331.1	5545.7	5209.9
High	Master Protein	Q9DAW9	Calponin-3 OS=Mus musculus OX=10090 GN=Cnn3 PE=1 SV=1	0	116.78	45	9	27	9	330	36.4	5.72	117.43	9	0	0.825	0.908	0.813	1.127	0.769	1.135	0.816	0.829	0.911	0.936	0.863	0.945	0.841	0.764	0.774	0.697	0.799	4216.9	3481	3829.7	3428.5	4750.7	3243.5	4785.6	3443	3495	3839.6	3947	3639.1	3983.3	3547.4	3223.7	3264.4	2937.3
High	Master Protein	P00920	Carbonic anhydrase 2 OS=Mus musculus OX=10090 GN=Ca2 PE=1 SV=4	0.001	5.856	6	1	2	1	260	29	7.01	7.46	1	0	0.825	1.161	0.969	1.068	1.028	1.28	1.066	1.128	0.92	0.788	1.016	0.983	1.113	1.009	0.97	1.069	0.882	57.6	47.5	66.9	55.8	61.5	59.2	73.7	61.4	65	53	45.4	58.5	56.6	64.1	58.1	55.9	61.6
High	Master Protein	Q91YQ3	Cold shock domain-containing protein C2 OS=Mus musculus OX=10090 GN=Csdc2 PE=1 SV=2	0.001	5.639	12	2	3	2	154	16.8	7.55	9.84	2	0	0.825	0.995	0.902	0.956	0.925	1.023	0.894	0.974	0.851	0.883	0.88	0.857	0.93	0.907	0.8	0.805	0.898	1557.2	1284.1	1549.3	1405	1488.9	1441	1592.7	1392.1	1517.2	1325.4	1375.3	1369.8	1333.8	1447.5	1411.8	1245.3	1253.8
High	Master Protein	Q8VEM1	E3 ubiquitin-protein ligase RNF130 OS=Mus musculus OX=10090 GN=Rnf130 PE=2 SV=1	0	14.543	10	2	3	2	419	46.3	8.92	15.1	2	0	0.825	1.043	1.016	1.019	1.02	1.129	1.049	0.959	1.023	0.923	0.875	0.998	1.034	1.024	0.955	0.867	0.934	315.5	260.3	329	320.5	321.6	321.8	356.1	331	302.6	322.6	291.3	276.1	315	326.2	323	301.3	273.6
High	Master Protein	Q9Z1D1	Eukaryotic translation initiation factor 3 subunit G OS=Mus musculus OX=10090 GN=Eif3g PE=1 SV=2	0	77.303	44	13	25	13	320	35.6	5.9	96.31	13	0	0.825	0.905	0.857	0.933	0.838	1.016	0.869	0.864	0.913	0.886	0.838	0.805	0.91	0.788	0.758	0.761	0.832	5533	4566.7	5006	4739.4	5160.5	4635.5	5619.1	4810.9	4779.8	5050.4	4901.2	4634	4456.7	5036.4	4358.4	4192.5	4208.3
High	Master Protein	P70288	Histone deacetylase 2 OS=Mus musculus OX=10090 GN=Hdac2 PE=1 SV=1	0	160.883	53	18	54	12	488	55.3	5.91	211.96	18	7	0.825	0.971	1.002	1.108	0.985	1.221	1.007	1.027	0.939	0.913	0.895	1.084	1.067	1.003	0.986	0.924	1.004	8519.7	7028.7	8268.4	8538.3	9439.9	8387.9	10401	8580	8748.9	7997	7777.9	7625.5	9239.6	9089.3	8547.5	8401.1	7872.4
High	Master Protein	Q8BKE9	Intraflagellar transport protein 74 homolog OS=Mus musculus OX=10090 GN=Ift74 PE=1 SV=2	0.001	4.905	3	1	2	1	600	69.3	6	8.29	1	0	0.825	0.913	1.007	1.03	0.902	1.17	0.996	1.06	0.966	0.963	0.837	1.073	1.149	0.883	0.883	0.92	1.004	76.6	63.2	69.9	77.1	78.9	69.1	89.6	76.3	81.2	74	73.8	64.1	82.2	88	67.6	67.6	70.5
High	Master Protein	P10637	Microtubule-associated protein tau OS=Mus musculus OX=10090 GN=Mapt PE=1 SV=3	0	267.744	32	24	141	24	733	76.2	6.79	556.55	24	0	0.825	0.83	0.759	0.774	0.629	0.762	0.705	0.642	0.985	0.784	0.708	0.552	0.718	0.605	0.524	0.638	0.624	43515.2	35919.4	36119	33045.2	33698.8	27367.4	33169.4	30695.9	27923.1	42843.8	34109	30820.6	24023.6	31231.8	26339	22808.6	27767.8
High	Master Protein	Q8VEJ4	Notchless protein homolog 1 OS=Mus musculus OX=10090 GN=Nle1 PE=1 SV=4	0	17.634	14	3	4	3	485	53.1	7.17	18.5	3	0	0.825	0.895	1.038	1.113	0.943	1.277	0.959	1	1.008	0.804	0.794	1.154	0.938	1.036	1.126	0.776	0.88	272.1	224.4	243.6	282.4	302.9	256.6	347.6	261	272.2	274.2	218.9	216.1	314	255.2	282	306.3	211.1
High	Master Protein	Q6DIB4	Nucleolar protein 4-like OS=Mus musculus OX=10090 GN=Nol4l PE=2 SV=1	0	18.512	12	4	5	4	494	53.9	4.96	16.93	4	0	0.825	0.991	1.055	1.089	0.983	1.261	1.02	1.014	0.978	0.946	0.922	1.099	1.093	1.053	0.986	0.996	0.986	598.3	493.3	593	631.1	651.3	588	754.5	610	606.8	585.2	566	551.4	657.5	653.8	629.9	589.7	595.8
High	Master Protein	Q7TSC1	Protein PRRC2A OS=Mus musculus OX=10090 GN=Prrc2a PE=1 SV=1	0	98.814	12	17	20	17	2158	229.1	9.39	83.81	17	0	0.825	0.982	0.829	0.899	0.769	0.957	0.812	0.814	0.979	0.893	0.88	0.747	0.835	0.742	0.694	0.732	0.755	1809.8	1492.9	1777.3	1499.5	1627	1391.8	1731.3	1468.7	1473.2	1771.3	1616.3	1592.7	1351.1	1510.7	1342.6	1256.2	1324.5
High	Master Protein	Q8CH25	SAFB-like transcription modulator OS=Mus musculus OX=10090 GN=Sltm PE=1 SV=1	0	110.162	20	16	28	16	1031	116.9	7.72	113.32	16	0	0.825	0.923	0.848	0.906	0.796	0.98	0.869	0.838	0.983	0.822	0.828	0.791	0.867	0.808	0.738	0.749	0.807	5127.1	4231.3	4730	4349.8	4645.3	4079.8	5025.5	4457.3	4295	5041.1	4216.2	4245.1	4057.8	4444.3	4142.9	3781.8	3839.5
High	Master Protein	P54227	Stathmin OS=Mus musculus OX=10090 GN=Stmn1 PE=1 SV=2	0	109.16	60	13	124	9	149	17.3	5.97	392.19	13	5	0.825	0.758	0.861	0.984	0.681	1.03	0.812	0.711	0.958	0.738	0.64	0.824	0.813	0.699	0.805	0.668	0.657	34757	28690.4	26352	29927.5	34189.5	23676.7	35790	28233.4	24711.8	33291.5	25653	22227.9	28657.1	28245.4	24303.6	27982.4	23220.8
High	Master Protein	Q61382	TNF receptor-associated factor 4 OS=Mus musculus OX=10090 GN=Traf4 PE=1 SV=2	0	23.301	12	4	5	4	470	53.5	8.15	20.72	4	0	0.825	1.03	1.049	1.066	1.082	1.192	1.106	1.086	1.063	1.015	1.005	1.108	1.136	1.052	1.076	0.982	1.023	537.1	443.2	553.3	563.4	572.4	581	640.3	594.1	583.4	570.7	545	540	595.3	610.3	565	578	527.6
Medium	Master Protein	Q8R310	Transmembrane and coiled-coil domain protein 3 OS=Mus musculus OX=10090 GN=Tmcc3 PE=1 SV=2	0.023	1.947	1	1	1	1	477	53.7	8.6	2.7	1	0	0.825	1.138	1.116	1.127	1.128	1.267	1.121	1.099	0.994	0.984	1.025	1.138	1.174	1.14	0.961	1.037	1.087	235.8	194.6	268.3	263.1	265.7	265.9	298.7	264.4	259.2	234.4	232.1	241.6	268.4	276.9	268.9	226.7	244.6
High	Master Protein	Q9QYB8	Beta-adducin OS=Mus musculus OX=10090 GN=Add2 PE=1 SV=4	0	252.421	64	36	78	35	725	80.6	6.21	298.64	36	1	0.826	0.94	0.865	0.927	0.812	0.982	0.881	0.843	0.947	0.847	0.84	0.771	0.897	0.8	0.722	0.769	0.792	15625.6	12905.1	14683.5	13522.2	14479.1	12684.5	15344.6	13769.5	13177.7	14804.1	13233	13123.4	12046.8	14009.9	12500.6	11287.2	12012.3
High	Master Protein	Q5XJY5	Coatomer subunit delta OS=Mus musculus OX=10090 GN=Arcn1 PE=1 SV=2	0	119.43	47	22	38	22	511	57.2	6.21	141.36	22	0	0.826	0.932	0.952	1.056	0.941	1.168	0.969	0.984	0.932	0.922	0.884	0.974	1.023	0.901	0.915	0.861	0.942	8034.4	6640.1	7489	7647.6	8483.6	7560.1	9384.9	7782.5	7908.2	7487.5	7411.1	7099	7825.6	8219	7242.1	7355.2	6919.6
High	Master Protein	P17665	Cytochrome c oxidase subunit 7C, mitochondrial OS=Mus musculus OX=10090 GN=Cox7c PE=1 SV=1	0	18.521	29	2	10	2	63	7.3	11	32.45	2	0	0.826	1.123	0.98	1.148	1.024	1.17	0.983	1.03	0.884	0.96	1.044	1.071	1.06	1.035	0.947	0.897	1.042	2130.9	1759.5	2392.2	2087.8	2446.2	2183	2493.1	2095.3	2195.3	1884.1	2046.6	2223.6	2282.6	2257.8	2206.3	2018.3	1910.4
High	Master Protein	O88291	DBIRD complex subunit ZNF326 OS=Mus musculus OX=10090 GN=Znf326 PE=1 SV=1	0	118.855	39	20	35	20	580	65.2	5.19	136.61	20	0	0.826	0.978	0.945	0.976	0.918	1.075	0.978	0.938	0.943	0.892	0.89	0.896	0.975	0.894	0.831	0.866	0.895	7770.5	6415.3	7600.2	7340.2	7583.4	7130.4	8352	7601.8	7289.5	7325.9	6927.9	6912.3	6960.6	7577.1	6950.5	6455.5	6732.6
High	Master Protein	Q9D483	DNA-directed RNA polymerase III subunit RPC3 OS=Mus musculus OX=10090 GN=Polr3c PE=1 SV=1	0	24.409	16	5	6	5	533	60.7	7.58	21.03	5	0	0.826	1.006	1.135	1.152	1.113	1.277	1.159	1.171	0.995	1.038	0.999	1.219	1.229	1.174	1.15	1.277	1.161	167.4	138.3	168.4	190	192.8	186.3	213.8	194	196.1	166.5	173.7	167.2	204	205.7	196.6	192.5	213.8
High	Master Protein	P30681	High mobility group protein B2 OS=Mus musculus OX=10090 GN=Hmgb2 PE=1 SV=3	0	18.008	20	5	10	4	210	24.1	7.31	20.21	5	0	0.826	0.821	0.884	1.377	0.83	1.381	0.891	0.912	0.825	0.852	0.768	1.153	0.98	0.789	0.967	0.783	0.886	1855.6	1533.2	1524.3	1641.2	2554.4	1539.4	2562.2	1654	1692.7	1530.3	1581.4	1425.6	2140	1817.6	1463.3	1794.9	1453.8
High	Master Protein	P43276	Histone H1.5 OS=Mus musculus OX=10090 GN=H1-5 PE=1 SV=2	0	64.368	39	15	46	8	223	22.6	10.92	137.48	15	0	0.826	0.75	0.901	1.083	0.856	1.243	0.918	0.846	0.939	0.793	0.755	1.16	0.956	0.87	1.084	0.754	0.813	7911	6535.9	5931.8	7128.9	8565.1	6774.6	9836.7	7259	6696.3	7425.4	6275.2	5971.8	9178.7	7566.7	6880.6	8574.4	5966.6
High	Master Protein	O08672	Kinesin-like protein KIFC2 OS=Mus musculus OX=10090 GN=Kifc2 PE=1 SV=1	0	15.29	6	4	5	4	792	85.6	6.16	14.22	4	0	0.826	1.044	1.004	0.987	0.929	1.076	1.002	1.023	0.96	0.913	0.937	0.939	1.037	0.937	0.878	0.894	0.868	586.2	484.2	612.2	588.7	578.3	544.8	630.9	587.1	599.6	562.6	535.2	549.5	550.3	607.9	549	514.8	523.9
High	Master Protein	P70670	Nascent polypeptide-associated complex subunit alpha, muscle-specific form OS=Mus musculus OX=10090 GN=Naca PE=1 SV=2	0	75.292	3	5	49	5	2187	220.4	9.35	146.49	5	0	0.826	0.965	0.872	1.025	0.847	1.092	0.893	0.894	1.002	0.915	0.877	0.873	0.945	0.811	0.865	0.777	0.835	3939.4	3252.2	3800.1	3436.3	4038.1	3337.4	4302.6	3518.6	3520.9	3946.5	3606	3454.1	3438.2	3724.1	3196.3	3406.1	3060.6
High	Master Protein	Q8BHL8	Proteasome inhibitor PI31 subunit OS=Mus musculus OX=10090 GN=Psmf1 PE=1 SV=1	0.001	5.618	5	1	1	1	271	29.6	5.25	3.99	1	0	0.826	1.006	1.023	1.057	0.982	1.182	1.126	1.062	0.98	0.998	0.957	1.089	1.124	1.017	1.003	0.866	1.001	179.5	148.2	180.5	183.6	189.8	176.2	212.2	202.2	190.7	175.9	179.1	171.7	195.4	201.8	182.5	180.1	155.4
High	Master Protein	P52480	Pyruvate kinase PKM OS=Mus musculus OX=10090 GN=Pkm PE=1 SV=4	0	499.016	79	37	434	37	531	57.8	7.47	1724.53	37	0	0.826	0.989	0.899	0.994	0.919	1.114	0.937	0.97	0.942	0.911	0.929	0.913	0.998	0.888	0.879	0.843	0.906	63981.3	52873.3	63304.8	57503.2	63592.2	58772.9	71247.8	59975.4	62092.6	60273.6	58297.4	59421.6	58444.1	63842.6	56843.2	56257.6	53910.2
Medium	Master Protein	Q32M08	tRNA-dihydrouridine(20a/20b) synthase [NAD(P)+]-like OS=Mus musculus OX=10090 GN=Dus4l PE=2 SV=1	0.038	1.686	2	1	1	1	324	36.6	7.15	2.37	1	0	0.826	0.885	0.91	0.945	0.847	1.211	1.044	0.989	0.827	0.943	0.914	0.995	1.014	0.904	0.948	1.035	0.876	196.1	162	173.6	178.5	185.4	166	237.5	204.8	194	162.2	184.9	179.3	195.1	198.9	177.3	186	202.9
High	Master Protein	Q6NV83	U2 snRNP-associated SURP motif-containing protein OS=Mus musculus OX=10090 GN=U2surp PE=1 SV=3	0	85.623	22	20	32	20	1029	118.2	8.47	114.02	20	0	0.826	0.865	0.904	1.011	0.89	1.105	0.916	0.899	0.921	0.864	0.807	0.981	0.982	0.874	0.925	0.829	0.86	6213.1	5131.5	5373.1	5615.8	6281.1	5526.8	6866.2	5688.5	5584.7	5725.3	5371.2	5014.1	6095.3	6099.6	5432.3	5746.7	5153.7
High	Master Protein	Q99PL6	UBX domain-containing protein 6 OS=Mus musculus OX=10090 GN=Ubxn6 PE=1 SV=1	0	59.009	36	13	19	13	442	49.8	8.54	70.21	13	0	0.826	0.943	0.927	0.968	0.852	1.035	0.921	0.884	0.95	0.869	0.863	0.813	0.94	0.823	0.767	0.797	0.818	4423.2	3655.7	4172.5	4099.9	4279.9	3770.3	4577.8	4075.9	3910.9	4201.1	3843.1	3816	3596.1	4155.7	3641.3	3392.2	3527.5
High	Master Protein	Q69ZX8	Actin-binding LIM protein 3 OS=Mus musculus OX=10090 GN=Ablim3 PE=1 SV=2	0	8.474	3	2	2	2	682	77.6	8.54	7.04	2	0	0.827	0.797	0.813	0.895	0.736	0.855	0.872	0.803	0.986	0.75	0.673	0.718	0.824	0.83	0.748	0.742	0.746	279.8	231.3	222.9	227.5	250.5	206	239.1	243.9	224.8	275.9	209.9	188.2	201	230.5	232.1	209.2	207.7
High	Master Protein	O35841	Apoptosis inhibitor 5 OS=Mus musculus OX=10090 GN=Api5 PE=1 SV=2	0	100.18	48	19	34	19	504	56.8	5.92	131.91	19	0	0.827	0.971	0.899	1.053	0.862	1.161	0.933	0.955	0.975	0.933	0.891	0.916	0.989	0.854	0.87	0.843	0.913	4539.7	3753.1	4406	4079.8	4778.6	3915.2	5268.4	4234.4	4335.9	4427	4233.6	4046.8	4158.4	4491.7	3877.3	3947.5	3827.5
High	Master Protein	O89079	Coatomer subunit epsilon OS=Mus musculus OX=10090 GN=Cope PE=1 SV=3	0	118.081	48	12	28	12	308	34.5	5.06	101.87	12	0	0.827	1.033	1.074	1.148	1.065	1.283	1.081	1.099	0.966	0.975	0.951	1.114	1.14	1.015	1.02	0.978	1.049	3869.5	3198.4	3995.8	4157.4	4440.6	4121	4962.8	4181.1	4254.4	3738.7	3772	3678.7	4312.3	4410.9	3926.9	3945.3	3783.1
Medium	Master Protein	Q9JKP7	DNA polymerase epsilon subunit 3 OS=Mus musculus OX=10090 GN=Pole3 PE=1 SV=1	0.033	1.812	5	1	2	1	145	16.6	4.74	4.85	1	0	0.827	0.945	1.085	1.074	0.983	1.286	1.107	1.049	0.875	0.965	0.918	1.102	1.136	0.963	1.011	0.904	1.07	314.9	260.3	297.7	341.7	338.1	309.4	405	348.5	330.2	275.6	303.9	289	347	357.8	303.1	318.3	284.6
High	Master Protein	Q6NZB0	DnaJ homolog subfamily C member 8 OS=Mus musculus OX=10090 GN=Dnajc8 PE=1 SV=2	0	27.469	23	5	6	5	253	29.8	9.06	25.52	5	0	0.827	0.947	0.921	1.108	0.892	1.212	0.938	0.979	0.947	0.927	0.929	1.004	0.985	0.854	0.972	0.871	0.967	1272.8	1052.8	1204.8	1172	1409.7	1134.8	1542.8	1193.7	1245.6	1205.9	1179.7	1182.6	1278.2	1254	1086.7	1237	1108.4
High	Master Protein	Q6ZPF4	Formin-like protein 3 OS=Mus musculus OX=10090 GN=Fmnl3 PE=1 SV=2	0	26.951	6	7	8	1	1028	117.1	6.67	28.68	7	0	0.827	0.87	0.922	0.992	0.879	1.107	0.881	0.865	0.977	0.842	0.81	0.908	0.942	0.846	0.903	0.816	0.865	707.4	585.3	615.2	652.2	701.5	622	783.2	622.9	611.7	691.1	595.9	573	642.4	666.1	598.7	639.1	576.9
High	Master Protein	P61979	Heterogeneous nuclear ribonucleoprotein K OS=Mus musculus OX=10090 GN=Hnrnpk PE=1 SV=1	0	387.2	68	26	252	26	463	50.9	5.54	999.92	26	0	0.827	0.966	0.939	1.045	0.938	1.169	0.966	0.98	0.962	0.905	0.892	0.983	1.022	0.927	0.913	0.877	0.939	39107.9	32355.4	37762.5	36734.1	40880.8	36697.4	45726.9	37780.3	38340	37631.1	35379.4	34874.7	38434.8	39971.2	36271.8	35717.5	34279.5
High	Master Protein	Q9D772	Protein FAM219A OS=Mus musculus OX=10090 GN=Fam219a PE=1 SV=2	0	12.564	20	3	3	3	157	17.5	4.68	10.75	3	0	0.827	0.956	0.829	0.855	0.782	0.898	0.793	0.78	0.994	0.818	0.813	0.687	0.827	0.787	0.639	0.648	0.769	661.4	547.2	632.4	548.3	565.7	517.3	593.7	524.5	515.6	657.7	541.2	537.7	454.3	546.9	520.6	422.4	428.3
High	Master Protein	A2ALU4	Protein Shroom2 OS=Mus musculus OX=10090 GN=Shroom2 PE=1 SV=1	0	72.32	13	14	16	14	1481	164.6	6.7	62.33	14	0	0.827	0.927	0.947	1.043	0.882	1.081	0.955	0.932	0.957	0.86	0.879	0.996	1.056	0.914	0.939	0.863	0.917	3071.5	2541	2847.6	2909.9	3203.2	2710.3	3320	2932.3	2863.5	2937.9	2641.5	2699.5	3060	3243.5	2808.4	2885.3	2650.7
High	Master Protein	Q6PHZ5	Putative RNA-binding protein 15B OS=Mus musculus OX=10090 GN=Rbm15b PE=1 SV=2	0	27.81	13	10	10	9	887	97	9.91	28.12	10	0	0.827	0.921	0.935	1.01	0.887	1.094	0.934	0.903	0.976	0.879	0.839	0.929	0.989	0.844	0.851	0.827	0.866	2103.2	1738.3	1937	1965.5	2124.3	1865.8	2300.6	1965.3	1899.9	2053.1	1848.4	1764.2	1953.3	2080.3	1775	1789.4	1739
High	Master Protein	Q921I1	Serotransferrin OS=Mus musculus OX=10090 GN=Tf PE=1 SV=1	0	9.651	4	2	4	2	697	76.7	7.18	13.48	2	0	0.827	0.919	0.906	1.024	0.895	1.191	0.937	0.973	0.897	0.891	0.839	1.008	1.02	0.916	0.907	0.837	0.91	1516.5	1253.5	1394.3	1373.2	1552.5	1357.7	1806.8	1421.6	1475.5	1360.6	1351.9	1272.7	1528.9	1547.5	1389.8	1375	1269.7
High	Master Protein	Q8CGF7	Transcription elongation regulator 1 OS=Mus musculus OX=10090 GN=Tcerg1 PE=1 SV=2	0	83.739	17	18	24	18	1100	123.7	8.65	87.51	18	0	0.827	0.967	0.871	1.018	0.82	1.126	0.872	0.881	0.95	0.93	0.908	0.897	0.945	0.808	0.832	0.805	0.876	6686.6	5531.8	6468.6	5823.4	6805	5481.1	7527.8	5829.2	5893.4	6354.5	6219.6	6070.5	5995.6	6319	5403.2	5561.4	5382.2
High	Master Protein	Q9CQR2	40S ribosomal protein S21 OS=Mus musculus OX=10090 GN=Rps21 PE=1 SV=1	0	50.922	75	7	16	7	83	9.1	8.51	62.07	7	0	0.828	0.96	0.806	0.905	0.778	0.92	0.808	0.81	0.934	0.889	0.878	0.728	0.817	0.742	0.664	0.706	0.735	3658.7	3029.8	3512.4	2950.5	3311.6	2846	3365.7	2955.8	2964.5	3418.1	3251.3	3213.5	2663.9	2990.4	2716.2	2428.1	2583.5
High	Master Protein	P63154	Crooked neck-like protein 1 OS=Mus musculus OX=10090 GN=Crnkl1 PE=1 SV=1	0	76.452	27	18	29	18	690	83.4	6.93	89.07	18	0	0.828	1.011	1.078	1.09	1.025	1.28	1.138	1.075	0.904	0.969	0.923	1.118	1.106	1.003	0.938	0.975	1.016	5875.7	4865.4	5938.9	6336.2	6403.7	6021.1	7520.7	6688	6318.3	5310.8	5690.8	5423.1	6566.9	6496.5	5894.9	5514.1	5728.5
High	Master Protein	Q8C0M9	Isoaspartyl peptidase/L-asparaginase OS=Mus musculus OX=10090 GN=Asrgl1 PE=1 SV=1	0	86.148	50	13	26	13	326	33.9	7.65	97	13	0	0.828	0.898	0.973	1.124	0.902	1.132	0.967	0.929	0.933	0.92	0.903	1.026	1.04	0.873	0.952	0.861	0.903	5750.1	4759.3	5166	5594.6	6460.9	5186.9	6508.9	5557.8	5343.7	5364	5292.7	5193.6	5898.1	5979.9	5017.9	5476.4	4950.5
High	Master Protein	Q5F2E7	Nuclear fragile X mental retardation-interacting protein 2 OS=Mus musculus OX=10090 GN=Nufip2 PE=1 SV=1	0	29.932	11	6	8	6	692	75.6	8.7	29.69	6	0	0.828	0.879	0.722	0.77	0.663	0.803	0.715	0.702	0.967	0.877	0.816	0.572	0.715	0.639	0.555	0.612	0.649	2455.6	2034	2159.2	1773	1891.5	1627	1971.5	1756	1724.6	2374.1	2154.2	2003.4	1405.7	1756.2	1569.1	1363	1503.7
High	Master Protein	Q9Z0P4	Paralemmin-1 OS=Mus musculus OX=10090 GN=Palm PE=1 SV=1	0	155.872	51	17	52	16	383	41.6	4.84	236.92	17	1	0.828	0.876	0.8	0.857	0.675	0.893	0.759	0.695	1.036	0.792	0.764	0.618	0.79	0.686	0.62	0.672	0.655	12897.7	10673.8	11302	10320.5	11051.4	8705.4	11513	9792.3	8962.8	13361.2	10214.5	9855	7973.6	10192.6	8848.8	8002.6	8666.8
High	Master Protein	A2TJV2	Paralemmin-3 OS=Mus musculus OX=10090 GN=Palm3 PE=1 SV=1	0	47.096	13	6	7	6	734	78.7	4.5	34.18	6	0	0.828	0.877	0.863	0.884	0.753	0.937	0.837	0.789	0.997	0.867	0.833	0.754	0.859	0.758	0.69	0.733	0.759	963.4	797.5	845.1	831.1	851.2	725.5	902.5	806.5	760.6	960.8	835.1	802.7	726.5	827.7	729.8	664.9	705.8
High	Master Protein	Q8R2Y9	SOSS complex subunit B1 OS=Mus musculus OX=10090 GN=Nabp2 PE=1 SV=1	0	10.123	14	2	2	2	212	22.6	9.06	7.84	2	0	0.828	0.924	0.994	1.04	1	1.153	0.997	0.987	0.874	0.889	0.842	1.029	1.021	0.934	0.96	0.841	0.922	727	601.6	671.9	722.9	756.1	727.3	838.2	724.5	717.6	635.7	646.6	612.1	747.8	742.5	678.8	698.1	611.3
High	Master Protein	Q8BFQ2	Transmembrane protein 229B OS=Mus musculus OX=10090 GN=TMEM229B PE=2 SV=1	0	7.14	11	1	2	1	167	19.5	5.92	9.82	1	0	0.828	1.009	0.924	0.913	0.926	1.016	0.914	0.92	1.022	0.897	0.922	0.841	0.964	0.83	0.804	0.814	0.872	464.1	384.2	468.1	428.8	423.6	429.6	471.7	424.3	426.8	474.1	416.3	428.1	390.5	447.3	385.1	373.1	378
High	Master Protein	Q9D850	Transmembrane protein 68 OS=Mus musculus OX=10090 GN=Tmem68 PE=2 SV=1	0	15.908	12	3	3	3	329	37.8	8.46	12.51	3	0	0.828	1.011	0.959	1.024	0.989	1.134	1.034	0.982	1.004	0.962	0.946	1.004	1.091	0.963	0.938	0.877	0.963	510.2	422.7	515.8	489.2	522.3	504.5	578.7	527.8	500.8	512	490.7	482.9	512.1	556.5	491.3	478.8	447.7
High	Master Protein	Q8BL65	Actin-binding LIM protein 2 OS=Mus musculus OX=10090 GN=Ablim2 PE=1 SV=1	0	53.548	27	13	14	13	612	68.1	8.02	54.3	13	0	0.829	0.932	0.919	0.968	0.87	1.053	0.927	0.9	0.955	0.862	0.841	0.896	0.972	0.834	0.816	0.807	0.827	3956.6	3280.5	3689.5	3637.2	3830.7	3442	4165.4	3666	3561.9	3780	3411.5	3329.4	3546.7	3845.1	3298.4	3226.7	3191.8
Low	Master Protein	Q920N2	Biotin--protein ligase OS=Mus musculus OX=10090 GN=Hlcs PE=1 SV=1	0.087	1.058	1	1	1	1	722	78.5	5.34	2.63	1	0	0.829	1.121	1.04	1.081	1.003	1.165	0.99	1.196	0.954	1.09	1.109	1.149	1.11	0.969	0.96	0.96	1.059	131.3	108.9	147.2	136.6	141.9	131.7	153	130	157.1	125.3	143.1	145.6	150.9	145.7	127.2	126	126.1
High	Master Protein	Q9D2V7	Coronin-7 OS=Mus musculus OX=10090 GN=Coro7 PE=1 SV=2	0	141.155	38	20	28	20	922	100.7	5.77	125.24	20	0	0.829	0.949	1.002	1.108	0.939	1.229	1.041	1.046	0.94	0.884	0.907	1.03	1.06	0.957	1.007	0.9	0.988	3674.1	3044.2	3485.8	3682.9	4069.8	3449.3	4514.3	3823.5	3842.3	3452.6	3248.2	3332.3	3783.2	3894	3516.6	3699.3	3308.2
High	Master Protein	O88271	Craniofacial development protein 1 OS=Mus musculus OX=10090 GN=Cfdp1 PE=1 SV=1	0	6.578	7	3	3	3	295	32.9	4.86	7.33	3	0	0.829	0.962	0.936	1.047	0.896	1.146	1.005	0.976	0.894	0.861	0.849	0.931	1.039	0.79	0.876	0.93	0.909	1215.8	1007.5	1169.9	1138.1	1272.9	1088.9	1392.8	1221.6	1187.2	1087.2	1047.2	1032.8	1132.5	1263.2	960.3	1065	1130.4
High	Master Protein	Q922Z0	D-aspartate oxidase OS=Mus musculus OX=10090 GN=Ddo PE=1 SV=1	0.007	2.959	5	1	1	1	341	37.5	8.53	3.23	1	0	0.829	0.798	0.864	1.026	0.815	1.132	1.009	0.884	0.762	0.945	0.808	0.864	1.062	0.783	1.06	1.058	0.915	56.8	47.1	45.3	49.1	58.3	46.3	64.3	57.3	50.2	43.3	53.7	45.9	49.1	60.3	44.5	60.2	60.1
High	Master Protein	Q8QZY1	Eukaryotic translation initiation factor 3 subunit L OS=Mus musculus OX=10090 GN=Eif3l PE=1 SV=1	0	158.569	47	23	46	23	564	66.6	6.44	168.67	23	0	0.829	0.922	0.968	1.035	0.959	1.143	0.968	0.968	0.916	0.9	0.846	0.992	1.016	0.933	0.917	0.851	0.894	9254.4	7675.9	8532.2	8955.3	9582.4	8877	10573.3	8956.4	8953.9	8479.8	8327.6	7832.9	9179.1	9406.5	8634.2	8483.8	7877.6
High	Master Protein	Q9CW79	Golgin subfamily A member 1 OS=Mus musculus OX=10090 GN=Golga1 PE=1 SV=2	0	28.478	12	6	6	6	758	87.3	5.52	24.14	6	0	0.829	0.996	0.957	0.985	0.949	1.115	1.001	0.945	1	0.943	0.95	0.921	1.051	0.92	0.89	0.894	0.919	1030.5	854.3	1026.1	986.2	1014.9	977.9	1148.7	1031.8	973.9	1030.3	971.4	979	949.5	1083.4	948.4	917.5	921.7
High	Master Protein	Q9Z2T6	Keratin, type II cuticular Hb5 OS=Mus musculus OX=10090 GN=Krt85 PE=1 SV=2	0	18.222	5	3	29	1	507	55.7	6.42	72.27	3	0	0.829	0.852	0.861	0.974	0.855	1.102	1.381	0.877	0.96	0.831	0.783	0.969	0.911	0.821	0.916	0.809	0.825	1290.8	1070.7	1099.9	1111.2	1257.5	1103.7	1422	1782.2	1131.5	1239.1	1073.3	1011.1	1251	1176.5	1060.3	1182	1044
High	Master Protein	Q7TSJ2	Microtubule-associated protein 6 OS=Mus musculus OX=10090 GN=Map6 PE=1 SV=2	0	279.915	67	48	90	48	906	96.4	9.5	356.78	48	0	0.829	0.862	0.736	0.74	0.621	0.765	0.686	0.653	1.048	0.771	0.742	0.54	0.7	0.624	0.52	0.598	0.613	20802.5	17237.9	17922.6	15310.6	15397.4	12912.1	15904.6	14265.3	13582.4	21795.2	16033	15443	11224.1	14562.9	12977.5	10827	12442.2
High	Master Protein	Q9CZ44	NSFL1 cofactor p47 OS=Mus musculus OX=10090 GN=Nsfl1c PE=1 SV=1	0	121.392	65	19	43	19	370	40.7	5.15	181.09	19	0	0.829	0.912	0.882	0.939	0.804	1.01	0.886	0.871	1.016	0.857	0.834	0.805	0.905	0.798	0.761	0.785	0.822	9577.1	7934.9	8731.7	8447.3	8992.8	7698.2	9671.3	8486.7	8341	9731.3	8206.7	7986.4	7709.6	8668.2	7638.5	7292	7516.4
High	Master Protein	Q9QYC1	Pecanex-like protein 1 OS=Mus musculus OX=10090 GN=Pcnx1 PE=1 SV=3	0	11.468	2	2	3	2	2344	258	7.12	9.99	2	0	0.829	0.893	0.793	1.143	1.093	1.071	1.157	1.186	1.221	1.086	0.936	1.35	1.071	1.307	1.136	1.221	1.036	14	11.6	12.5	11.1	16	15.3	15	16.2	16.6	17.1	15.2	13.1	18.9	15	18.3	15.9	17.1
High	Master Protein	Q9D824	Pre-mRNA 3'-end-processing factor FIP1 OS=Mus musculus OX=10090 GN=Fip1l1 PE=1 SV=1	0	34.179	18	8	9	8	581	64.9	5.77	31.74	8	0	0.829	0.951	0.922	0.993	0.894	1.083	0.91	0.906	0.994	0.875	0.83	0.884	0.928	0.848	0.78	0.804	0.863	1711.8	1419.5	1628.5	1577.7	1700.1	1530.4	1853.7	1557.7	1550.5	1702	1498.5	1420.9	1512.9	1589.4	1451.8	1334.9	1376.2
Low	Master Protein	Q8R184	Protein FAM110A OS=Mus musculus OX=10090 GN=Fam110a PE=2 SV=2	0.084	1.072	4	1	1	1	296	31.6	10.39	2.84	1	0	0.829	0.985	0.873	0.914	0.827	0.994	0.894	0.892	0.957	0.855	0.921	0.732	0.927	0.739	0.789	0.835	0.785	281.5	233.5	277.2	245.7	257.4	232.7	279.9	251.7	251.2	269.4	240.6	259.2	206.1	260.9	208	222	235
High	Master Protein	Q9CQQ0	Small integral membrane protein 8 OS=Mus musculus OX=10090 GN=Smim8 PE=1 SV=1	0	7.578	22	2	2	2	97	11.1	9.31	6.44	2	0	0.829	1.027	0.94	1.006	0.92	1.172	1.008	0.925	0.911	0.851	0.928	0.894	1.012	0.939	0.854	0.805	0.908	312.4	258.9	320.9	293.6	314.4	287.3	366	314.8	288.9	284.5	265.8	289.8	279.3	316.2	293.3	266.8	251.5
High	Master Protein	Q8C080	Sorting nexin-16 OS=Mus musculus OX=10090 GN=Snx16 PE=1 SV=2	0	54.685	36	9	11	9	344	38.8	5.21	49.8	9	0	0.829	0.919	0.907	0.96	0.835	1.038	0.934	0.861	0.942	0.845	0.845	0.852	0.958	0.842	0.821	0.817	0.841	2682.4	2223.2	2464.1	2432.7	2574.3	2239.3	2783.3	2504.5	2309.4	2526.5	2266.6	2265.7	2286.1	2568.5	2259.3	2201.5	2191.1
High	Master Protein	Q8BGT7	Survival of motor neuron-related-splicing factor 30 OS=Mus musculus OX=10090 GN=Smndc1 PE=1 SV=1	0	33.365	23	4	5	4	238	26.7	7.24	22.76	4	0	0.829	0.894	0.825	0.925	0.77	1.01	0.822	0.797	0.929	0.845	0.796	0.769	0.853	0.76	0.746	0.71	0.757	1545	1281.4	1381	1274.9	1429.1	1190.1	1561.2	1269.4	1231.9	1435.1	1305.5	1230.5	1187.8	1317.7	1173.8	1153.2	1097.4
High	Master Protein	Q8R1C3	Vesicular, overexpressed in cancer, prosurvival protein 1 OS=Mus musculus OX=10090 GN=Vopp1 PE=2 SV=1	0	8.438	16	2	2	2	172	19.4	8.32	8.47	2	0	0.829	0.921	0.93	1.039	0.855	1.055	0.922	0.905	0.899	0.756	0.864	0.888	1.129	0.825	0.815	0.823	0.832	402.2	333.5	370.4	374.1	417.8	343.7	424.4	370.9	364	361.4	304.1	347.5	357.2	454.2	331.8	327.9	331.1
High	Master Protein	P60840	Alpha-endosulfine OS=Mus musculus OX=10090 GN=Ensa PE=1 SV=1	0	34.545	59	7	10	6	121	13.3	7.24	31.92	7	2	0.83	0.911	0.768	0.803	0.668	0.83	0.701	0.702	0.999	0.837	0.81	0.607	0.741	0.719	0.56	0.615	0.662	2918.2	2422.7	2657.1	2240.7	2342.7	1949.3	2423.3	2046	2049.3	2916.6	2442.9	2363.5	1772.3	2162.4	2098.5	1635.6	1795.9
High	Master Protein	Q9JIX8	Apoptotic chromatin condensation inducer in the nucleus OS=Mus musculus OX=10090 GN=Acin1 PE=1 SV=3	0	146.653	29	31	45	31	1338	150.6	5.91	173.89	31	0	0.83	0.884	0.887	0.945	0.833	1.042	0.884	0.856	0.956	0.83	0.791	0.887	0.913	0.835	0.818	0.786	0.818	9513.8	7895.2	8411.6	8438.1	8994.1	7926.6	9913.8	8414.5	8143.7	9097.2	7897.2	7527.5	8439.3	8681.7	7945.9	7780.4	7476.2
High	Master Protein	Q8K4L0	ATP-dependent RNA helicase DDX54 OS=Mus musculus OX=10090 GN=Ddx54 PE=1 SV=1	0	35.35	10	5	6	5	874	97.7	10.01	21.24	5	0	0.83	0.92	1.012	1.007	0.931	1.253	1.013	1.014	0.903	0.883	0.887	1.105	1.024	0.93	0.944	0.831	0.891	696.6	578.1	640.8	705.2	701.5	648.7	872.9	706	706.7	629.2	615.2	617.6	769.6	713.6	648.1	657.4	579.2
High	Master Protein	Q80YN3	Breast carcinoma-amplified sequence 1 homolog OS=Mus musculus OX=10090 GN=Bcas1 PE=1 SV=3	0	102.821	32	15	36	15	633	67.3	6.21	146.95	15	0	0.83	0.767	1.348	1.598	1.106	1.688	1.206	1.05	0.963	0.873	0.736	1.835	1.231	1.124	1.52	0.864	0.976	5614	4657.1	4306.9	7567.8	8970.9	6209.2	9478.3	6769.7	5894	5406.3	4901.3	4132.1	10304.1	6908.7	6310.7	8532.3	4851.2
High	Master Protein	Q80VC9	Calmodulin-regulated spectrin-associated protein 3 OS=Mus musculus OX=10090 GN=Camsap3 PE=1 SV=1	0	129.876	26	27	37	26	1252	135.1	8.43	142.05	27	0	0.83	0.883	0.854	0.87	0.763	0.923	0.849	0.792	0.924	0.813	0.783	0.758	0.871	0.729	0.701	0.737	0.739	8829.4	7330.9	7792.7	7536.4	7684.7	6733.4	8145.7	7492.1	6995.6	8161.8	7176	6915.2	6695.3	7687.4	6434.9	6186.8	6508.9
Medium	Master Protein	Q8BL95	Cilia- and flagella-associated protein 298 OS=Mus musculus OX=10090 GN=Cfap298 PE=1 SV=1	0.015	2.174	3	1	1	1	290	33.2	6.67	3.83	1	0	0.83	0.939	0.985	1.096	0.955	1.174	0.996	1.088	0.831	0.911	0.845	1.022	1.031	0.825	0.935	0.906	1.052	183.3	152.1	172.1	180.5	200.9	175	215.2	182.6	199.4	152.4	167	154.8	187.4	189	151.3	171.4	166.1
High	Master Protein	O35207	Cyclin-dependent kinase 2-associated protein 1 OS=Mus musculus OX=10090 GN=Cdk2ap1 PE=1 SV=2	0	6.234	27	3	4	3	114	12.3	9.38	11.21	3	0	0.83	0.945	0.933	1.058	0.96	1.173	0.92	0.959	0.973	0.859	0.874	1.003	1.027	0.934	1.002	0.874	0.952	1011	839.3	955.8	942.8	1069.6	970.6	1185.7	930.2	969.1	983.7	868.9	883.3	1014.2	1038.2	944.5	1013.2	883.9
High	Master Protein	Q8BUV3	Gephyrin OS=Mus musculus OX=10090 GN=Gphn PE=1 SV=2	0	303.899	68	38	80	38	769	83.2	5.6	313.67	38	0	0.83	0.952	0.9	0.895	0.858	1.051	0.906	0.91	0.998	0.892	0.895	0.855	0.961	0.865	0.811	0.81	0.875	11313.8	9392.7	10774.7	10186.3	10131.3	9703.7	11891.6	10248	10294.7	11289.9	10091.5	10130.9	9669	10869.1	9782.1	9180.2	9168.4
High	Master Protein	Q8BH60	Golgi-associated PDZ and coiled-coil motif-containing protein OS=Mus musculus OX=10090 GN=Gopc PE=1 SV=1	0	49.221	25	9	13	9	463	50.6	6.25	55.41	9	0	0.83	1.02	1.016	1.076	0.986	1.227	1.012	1.033	0.963	0.959	0.949	1.033	1.092	0.979	0.97	0.963	1.007	3052.8	2533.2	3115.1	3102.7	3283.4	3010.9	3744.8	3088.2	3153.2	2939.9	2927.5	2895.6	3154.7	3332.2	2988.4	2961	2939.8
High	Master Protein	Q9Z2X1	Heterogeneous nuclear ribonucleoprotein F OS=Mus musculus OX=10090 GN=Hnrnpf PE=1 SV=3	0	231.564	50	14	126	12	415	45.7	5.49	559.06	14	0	0.83	0.938	0.967	1.069	0.926	1.146	0.966	0.947	0.935	0.901	0.861	0.98	1.017	0.912	0.912	0.846	0.914	10940.1	9078.3	10258.5	10574.6	11689.9	10129.2	12541.9	10566.2	10361	10233	9857.4	9419.7	10717.3	11128.2	9976.4	9972.8	9258.8
High	Master Protein	Q9DC33	High mobility group protein 20A OS=Mus musculus OX=10090 GN=Hmg20a PE=1 SV=1	0	16.524	10	3	3	3	346	39.9	6.4	12.47	3	0	0.83	0.932	0.858	0.927	0.835	1.009	0.895	0.867	0.94	0.899	0.823	0.898	0.932	0.817	0.81	0.812	0.808	842.9	699.9	785.2	722.9	781.3	703.8	850.6	754.1	730.5	792.4	757.4	693.9	756.8	785.4	688.8	682.4	684.1
High	Master Protein	P06801	NADP-dependent malic enzyme OS=Mus musculus OX=10090 GN=Me1 PE=1 SV=2	0	231.013	69	29	61	29	572	63.9	7.44	264.82	29	0	0.83	0.942	0.935	1.003	0.894	1.077	0.95	0.934	0.948	0.916	0.912	0.934	1.036	0.893	0.896	0.848	0.896	9920.1	8237.5	9343.5	9277.3	9952.6	8864.8	10681.1	9427.6	9260.9	9402.9	9082.2	9046.1	9260.9	10272.8	8861.7	8886.5	8417
High	Master Protein	O88809	Neuronal migration protein doublecortin OS=Mus musculus OX=10090 GN=Dcx PE=1 SV=1	0	275.717	75	21	133	18	366	40.6	9.28	540.57	21	0	0.83	0.907	0.974	1.029	0.896	1.1	0.989	0.929	0.923	0.848	0.811	0.948	0.999	0.867	0.879	0.836	0.864	15038.7	12478.4	13645.6	14654.6	15474.2	13477.3	16540.2	14870	13968.3	13885.6	12755.4	12197	14259	15017.9	13038.8	13214.3	12569.1
High	Master Protein	Q91ZP9	N-terminal EF-hand calcium-binding protein 2 OS=Mus musculus OX=10090 GN=Necab2 PE=1 SV=1	0	60.919	26	5	8	5	389	43.4	5.3	39.25	5	0	0.83	0.979	0.948	1.019	0.899	1.082	0.967	1.011	1.059	0.846	0.892	0.992	1.025	0.862	0.946	0.823	0.918	375.7	311.8	367.7	356.3	382.8	337.8	406.4	363.4	380	397.9	317.8	335	372.7	385.2	323.7	355.4	309.1
High	Master Protein	P0C913	Overexpressed in colon carcinoma 1 protein homolog OS=Mus musculus OX=10090 PE=3 SV=1	0	13.282	54	2	2	2	63	6.4	6.57	7.86	2	0	0.83	0.859	0.782	0.743	0.702	0.816	0.752	0.762	0.941	0.752	0.766	0.609	0.776	0.665	0.557	0.661	0.694	387.6	321.8	333.1	303.2	287.9	272	316.3	291.4	295.4	364.7	291.6	296.9	235.9	300.6	257.9	215.9	256.3
High	Master Protein	Q8VCI5	Peroxisomal biogenesis factor 19 OS=Mus musculus OX=10090 GN=Pex19 PE=1 SV=1	0	92.023	57	11	20	11	299	32.7	4.34	88.4	11	0	0.83	0.902	0.82	0.916	0.76	0.945	0.807	0.803	0.946	0.839	0.835	0.756	0.859	0.741	0.739	0.711	0.754	5655.2	4693.8	5100.8	4635.8	5180.9	4296.2	5343.4	4565.8	4542.4	5347.3	4745.9	4722.9	4274.7	4857.8	4191	4178.8	4021.6
High	Master Protein	Q6P8I4	PEST proteolytic signal-containing nuclear protein OS=Mus musculus OX=10090 GN=Pcnp PE=1 SV=1	0	8.4	12	2	2	2	178	19	7.49	7.34	2	0	0.83	0.965	0.852	1.027	0.817	1.079	0.853	0.875	0.923	0.901	0.865	0.865	0.87	0.771	0.718	0.724	0.747	463.9	385.2	447.8	395.4	476.3	378.9	500.7	395.7	406.1	428.1	418.2	401.4	401.1	403.7	357.7	333.1	335.9
High	Master Protein	Q8BH04	Phosphoenolpyruvate carboxykinase [GTP], mitochondrial OS=Mus musculus OX=10090 GN=Pck2 PE=1 SV=1	0	101.158	32	15	21	15	640	70.5	7.28	84.49	15	0	0.83	1.052	0.995	1.089	1	1.219	1.05	1.075	0.959	0.923	0.953	1.069	1.081	0.983	0.991	0.939	0.984	3034	2517.6	3192.6	3020.1	3304.5	3035	3697.4	3187	3262.4	2908.9	2800.2	2890.4	3243.6	3279.3	2983.1	3007.5	2847.9
High	Master Protein	Q6DID3	SR-related and CTD-associated factor 8 OS=Mus musculus OX=10090 GN=Scaf8 PE=1 SV=1	0	48.816	5	4	9	3	1268	139.5	8.24	35.85	4	0	0.83	1.029	1.013	1.135	1.002	1.195	0.98	1.013	0.948	0.96	0.914	1.043	1.051	0.941	1.005	0.911	0.986	396.3	329.1	407.9	401.3	449.9	396.9	473.5	388.2	401.4	375.7	380.3	362.2	413.5	416.6	372.8	398.3	361.2
High	Master Protein	Q8BMS4	Ubiquinone biosynthesis O-methyltransferase, mitochondrial OS=Mus musculus OX=10090 GN=Coq3 PE=1 SV=1	0.004	3.568	4	1	1	1	370	40.9	7.96	4.21	1	0	0.83	1.154	1.045	1.163	1.132	1.385	1.228	1.217	1.046	1.041	1.017	1.154	1.116	1.115	1.037	1.092	1.132	190.6	158.2	220	199.2	221.6	215.7	263.9	234	231.9	199.4	198.5	193.8	219.9	212.7	212.5	197.7	208.2
High	Master Protein	G5E8B9	Zinc finger and BTB domain-containing protein 11 OS=Mus musculus OX=10090 GN=Zbtb11 PE=2 SV=1	0	26.991	7	5	6	5	1050	118.5	8.25	23.12	5	0	0.83	0.916	0.99	1	0.983	1.125	0.967	0.987	0.914	0.925	0.928	0.99	1.115	0.961	1.019	0.877	1.038	614.6	510.4	563.1	608.4	614.7	604.1	691.6	594.3	606.4	561.9	568.4	570.2	608.5	685.2	590.4	626	538.8
High	Master Protein	P03958	Adenosine deaminase OS=Mus musculus OX=10090 GN=Ada PE=1 SV=3	0	16.632	16	3	5	3	352	40	5.72	16.94	3	0	0.831	0.904	0.994	1.055	0.901	1.143	0.987	0.921	0.928	0.858	0.86	1.01	1.045	0.864	0.997	0.877	0.846	493.5	409.9	446.2	490.6	520.6	444.5	564	487.1	454.4	458	423.4	424.5	498.6	515.9	426.2	491.9	433
High	Master Protein	A2A8L1	Chromodomain-helicase-DNA-binding protein 5 OS=Mus musculus OX=10090 GN=Chd5 PE=1 SV=1	0	217.819	22	36	66	20	1946	222.4	6.24	261.82	36	0	0.831	0.881	0.91	0.961	0.901	1.06	0.948	0.911	0.835	0.841	0.81	0.973	0.978	0.884	0.886	0.845	0.865	4102.9	3410	3615.3	3732.4	3941.3	3697.9	4349.1	3888	3737.5	3427.9	3451.4	3324.3	3992.8	4011.8	3625.6	3636.7	3466
High	Master Protein	Q60771	Claudin-11 OS=Mus musculus OX=10090 GN=Cldn11 PE=1 SV=1	0.003	3.965	4	1	2	1	207	22.1	7.91	6.75	1	0	0.831	0.896	1.095	1.158	0.956	1.235	1.064	0.97	0.895	0.982	0.864	1.145	1.062	0.951	0.891	0.892	0.927	855	710.2	765.8	936.3	990.2	817.4	1056	909.6	829.2	765.1	839.9	738.5	979	907.9	812.9	761.7	762.7
High	Master Protein	Q9QWV9	Cyclin-T1 OS=Mus musculus OX=10090 GN=Ccnt1 PE=1 SV=3	0	29.413	11	6	7	6	724	80.5	8.68	29.91	6	0	0.831	0.992	1.021	1.07	1.014	1.183	1.057	1.072	0.958	0.98	0.98	1.051	1.123	1.019	0.969	0.913	0.99	1016.2	844.2	1008	1037.7	1087	1030.9	1201.8	1074	1089.2	973.3	996	996.2	1068.3	1140.9	1035.5	984.9	927.7
Medium	Master Protein	Q8BWU8	Ethanolamine-phosphate phospho-lyase OS=Mus musculus OX=10090 GN=Etnppl PE=2 SV=1	0.044	1.571	2	1	1	1	499	55.5	6.93	0	1	0	0.831	0.907	1.065	1.034	0.917	1.118	1.056	1.034	1.094	0.866	0.871	1.098	1.082	0.98	1.034	0.817	1.045	55.1	45.8	50	58.7	57	50.5	61.6	58.2	57	60.3	47.7	48	60.5	59.6	54	57	45
High	Master Protein	Q8VDG7	Platelet-activating factor acetylhydrolase 2, cytoplasmic OS=Mus musculus OX=10090 GN=Pafah2 PE=1 SV=2	0.001	5.366	4	1	1	1	390	43.5	7.47	3.62	1	0	0.831	1.037	1.008	1.053	0.979	1.177	1.117	1.141	0.85	1.05	1.02	1.111	1.087	1.018	1.256	0.977	0.955	115.9	96.3	120.2	116.8	122.1	113.5	136.4	129.5	132.2	98.5	121.7	118.2	128.8	126	118	145.6	113.2
High	Master Protein	Q922V4	Pleiotropic regulator 1 OS=Mus musculus OX=10090 GN=Plrg1 PE=1 SV=1	0	29.349	18	8	9	8	513	56.9	9.17	32.93	8	0	0.831	0.911	0.835	0.917	0.818	0.975	0.836	0.817	0.948	0.868	0.859	0.787	0.866	0.763	0.729	0.737	0.794	3272.5	2720.3	2980.6	2732.9	2999.8	2675.6	3189.1	2735.6	2672.2	3101	2841.9	2810.3	2577	2834.8	2496.8	2386.7	2413
High	Master Protein	Q8K0T0	Reticulon-1 OS=Mus musculus OX=10090 GN=Rtn1 PE=1 SV=1	0	265.413	49	28	173	27	780	83.5	4.58	651.77	28	1	0.831	0.895	0.944	0.982	0.852	1.061	0.928	0.887	0.986	0.825	0.804	0.901	0.94	0.867	0.844	0.777	0.828	30090.4	24990.5	26919	28397.4	29555.5	25622.9	31912.9	27935.4	26689.8	29679	24837	24198.5	27125	28276.5	26091.9	25403.4	23390.7
High	Master Protein	Q3UPH7	Rho guanine nucleotide exchange factor 40 OS=Mus musculus OX=10090 GN=Arhgef40 PE=1 SV=1	0	17.35	4	3	6	3	1517	165	5.55	25.7	3	0	0.831	0.96	1.077	1.065	1.006	1.291	1.098	1.122	0.971	0.965	0.926	1.179	1.203	1.048	0.9	1.022	1.023	577.5	480.1	554.3	622.2	614.8	581.2	745.3	634	647.8	560.8	557.4	535	680.7	695	605.1	519.9	590
High	Master Protein	Q6PGL7	WASH complex subunit 2 OS=Mus musculus OX=10090 GN=Washc2 PE=1 SV=1	0	94.22	19	15	23	15	1334	145.2	4.77	87.24	15	0	0.831	0.907	0.83	0.955	0.757	1.004	0.844	0.821	0.961	0.854	0.815	0.786	0.893	0.763	0.74	0.727	0.743	2666.8	2216.5	2417.7	2212.7	2547.8	2018.6	2678.8	2250	2189.9	2563.1	2277.6	2172.2	2096.1	2380.9	2035.4	1972.4	1939.3
High	Master Protein	Q8BYK6	YTH domain-containing family protein 3 OS=Mus musculus OX=10090 GN=Ythdf3 PE=1 SV=2	0	59.785	19	11	19	4	585	63.9	9.04	74.84	11	8	0.831	0.911	0.838	0.931	0.816	1.001	0.85	0.868	0.944	0.92	0.872	0.814	0.892	0.792	0.778	0.744	0.822	5004.7	4158.8	4560.7	4192.9	4658.2	4084.9	5007.7	4256.4	4341.8	4725.6	4602.6	4362.4	4072.9	4462.2	3965	3892.2	3721.1
High	Master Protein	Q91W89	Alpha-mannosidase 2C1 OS=Mus musculus OX=10090 GN=Man2c1 PE=1 SV=1	0	33.561	10	7	8	7	1039	115.6	6.51	33.58	7	0	0.832	0.98	0.989	1.011	0.936	1.176	1.167	1.028	0.932	0.935	0.96	1.015	1.073	0.969	0.984	0.888	0.974	675.8	562.4	662.4	668.3	682.9	632.8	794.8	788.8	694.6	630	631.8	648.5	685.6	724.9	654.9	664.9	600.4
High	Master Protein	P23198	Chromobox protein homolog 3 OS=Mus musculus OX=10090 GN=Cbx3 PE=1 SV=2	0	65.229	46	8	24	6	183	20.8	5.22	99.47	8	2	0.832	0.906	0.926	1.122	0.975	1.216	0.959	1.001	0.909	0.858	0.825	1.074	1.092	0.922	1.05	0.888	0.951	5084.8	4231.6	4609.2	4707.4	5706.5	4955.3	6182.4	4875.1	5092.3	4619.7	4362.8	4192.9	5459.7	5552.4	4687.9	5340.8	4517.2
High	Master Protein	Q68ED7	CREB-regulated transcription coactivator 1 OS=Mus musculus OX=10090 GN=Crtc1 PE=1 SV=1	0	13.965	7	2	2	2	630	66.9	6.05	9.1	2	0	0.832	0.817	1.005	0.91	0.803	1.007	0.94	0.901	0.964	0.838	0.739	0.798	0.836	0.806	0.752	0.703	0.758	163.1	135.7	133.3	163.9	148.4	130.9	164.3	153.3	146.9	157.3	136.6	120.6	130.2	136.4	131.4	122.6	114.7
High	Master Protein	Q9JK91	DNA mismatch repair protein Mlh1 OS=Mus musculus OX=10090 GN=Mlh1 PE=1 SV=2	0.001	5.287	2	1	1	1	760	84.6	5.62	5.42	1	0	0.832	0.815	0.951	0.978	0.95	1.132	1.053	1.09	0.915	0.861	0.892	0.98	1.085	1.049	1.022	0.943	0.99	69.7	58	56.8	66.3	68.2	66.2	78.9	73.4	76	63.8	60	62.2	68.3	75.6	73.1	71.2	65.7
High	Master Protein	P23116	Eukaryotic translation initiation factor 3 subunit A OS=Mus musculus OX=10090 GN=Eif3a PE=1 SV=5	0	385.01	48	59	150	59	1344	161.8	6.77	568.27	59	0	0.832	0.939	0.932	1.007	0.908	1.104	0.937	0.936	0.942	0.909	0.864	0.937	0.998	0.901	0.891	0.84	0.892	26682.6	22193.4	25047.5	24856.5	26856.1	24218.9	29468.2	25013.6	24964.4	25123.5	24250.4	23058.7	25005.6	26619.5	24035.3	23768.1	22419.8
High	Master Protein	Q3UH68	LIM and calponin homology domains-containing protein 1 OS=Mus musculus OX=10090 GN=Limch1 PE=1 SV=2	0	116.336	27	20	29	20	1057	118.1	5.48	125.45	20	0	0.832	0.929	0.88	0.953	0.834	1.083	0.889	0.901	0.934	0.863	0.852	0.833	0.926	0.849	0.795	0.765	0.817	5847	4863.2	5432.8	5146.8	5570.6	4878.8	6331.4	5200.7	5267.2	5464	5045.4	4982	4868.4	5415.5	4964.7	4650.3	4473.8
Medium	Master Protein	Q9D7V2	LysM and putative peptidoglycan-binding domain-containing protein 2 OS=Mus musculus OX=10090 GN=Lysmd2 PE=1 SV=2	0.015	2.223	5	1	1	1	215	23.7	5.71	3.94	1	0	0.832	1.149	0.919	0.972	0.873	1.049	0.939	1.123	1.032	0.976	1.067	0.962	1.137	0.903	0.831	0.892	0.972	146	121.4	167.8	134.2	141.9	127.4	153.2	137.1	163.9	150.6	142.5	155.8	140.5	166	131.8	121.3	130.2
High	Master Protein	Q810U3	Neurofascin OS=Mus musculus OX=10090 GN=Nfasc PE=1 SV=1	0	145.412	25	23	33	22	1240	137.9	6.19	132.7	23	0	0.832	1.007	0.97	1.102	0.973	1.214	1.015	1.023	0.937	1.013	1	0.988	1.102	0.955	0.94	0.953	1.018	6446.1	5360	6488.5	6254.3	7103.9	6272.8	7826.9	6539.6	6595.4	6041.4	6533	6448.4	6367.7	7106	6153.5	6057.1	6141.7
High	Master Protein	Q7TNC4	Putative RNA-binding protein Luc7-like 2 OS=Mus musculus OX=10090 GN=Luc7l2 PE=1 SV=1	0	61.5	25	9	13	5	392	46.6	10.1	52.31	9	5	0.832	0.941	1.068	1.195	1.103	1.371	1.138	1.148	0.924	0.932	0.911	1.287	1.218	1.118	1.175	0.997	1.031	2798.8	2328.5	2633.4	2988.7	3344.2	3086.4	3837	3185.4	3213.6	2586.4	2609.7	2550.2	3601	3408.8	3129.9	3287.4	2790.7
High	Master Protein	Q8BSI6	R3H and coiled-coil domain-containing protein 1 OS=Mus musculus OX=10090 GN=R3hcc1 PE=1 SV=3	0	22.512	19	6	9	6	488	54.1	4.94	28.78	6	0	0.832	0.972	1.021	1.045	0.899	1.114	0.99	0.87	1.007	0.841	0.795	0.967	1.072	0.828	0.909	0.873	0.826	695.9	579.1	676.5	710.8	727.2	625.4	775.3	688.9	605.4	700.5	585.2	553.3	673	745.7	576.2	632.8	607.4
High	Master Protein	P62320	Small nuclear ribonucleoprotein Sm D3 OS=Mus musculus OX=10090 GN=Snrpd3 PE=1 SV=1	0	63.631	48	4	17	4	126	13.9	10.32	76.4	4	0	0.832	0.94	0.94	1.003	0.917	1.146	0.988	0.974	0.995	0.917	0.864	0.987	1.038	0.925	0.928	0.878	0.944	3413.3	2838.7	3207.4	3209.7	3422.1	3130	3912.9	3371.5	3324.6	3395.9	3129.5	2948	3368.7	3542.7	3156.3	3168	2996.8
High	Master Protein	Q99PD7	Sodium/potassium/calcium exchanger 3 OS=Mus musculus OX=10090 GN=Slc24a3 PE=1 SV=3	0	20.995	9	4	6	4	645	71.9	5.07	29.38	4	0	0.832	1.054	1.05	0.999	1.056	1.149	1.017	1.077	1.125	0.922	0.903	1.009	1.034	1.085	0.93	0.888	0.983	692	575.8	729.3	726.4	691	730.5	794.8	704.1	745.1	778.3	637.8	625	698.4	715.2	751	643.3	614.4
High	Master Protein	P59708	Splicing factor 3B subunit 6 OS=Mus musculus OX=10090 GN=Sf3b6 PE=1 SV=1	0	31.195	46	5	12	5	125	14.6	9.38	41.54	5	0	0.832	0.982	0.984	1.052	0.946	1.165	0.988	0.976	0.975	0.931	0.907	0.991	1.017	0.942	0.877	0.879	0.929	2580.4	2145.9	2533.6	2537.9	2715.7	2441.2	3006.7	2548.8	2518.9	2515.6	2402.4	2340.6	2557.5	2623.6	2430.7	2264.1	2267.9
High	Master Protein	Q9D883	Splicing factor U2AF 35 kDa subunit OS=Mus musculus OX=10090 GN=U2af1 PE=1 SV=4	0	81.563	41	9	37	7	239	27.8	8.81	132.83	9	4	0.832	0.938	1.007	1.093	1.002	1.221	1.024	0.997	0.919	0.907	0.865	1.091	1.078	0.978	0.989	0.916	0.963	7281.8	6061.3	6828.9	7330.1	7960.2	7297.8	8891.9	7455.3	7257.6	6693.7	6605	6297.9	7941.5	7851.9	7122.9	7202.5	6673.1
High	Master Protein	Q61390	T-complex protein 1 subunit zeta-2 OS=Mus musculus OX=10090 GN=Cct6b PE=1 SV=4	0	34.682	13	6	14	1	531	58.1	7.36	56.25	6	0	0.832	1.168	1.293	1.247	1.184	1.283	1.148	1.178	1.186	1.092	1.081	1.275	1.271	1.257	0.99	1.186	1.153	149.6	124.5	174.7	193.5	186.6	177.2	191.9	171.7	176.2	177.4	163.4	161.7	190.7	190.1	188.1	148.1	177.5
High	Master Protein	Q9CZD5	Translation initiation factor IF-3, mitochondrial OS=Mus musculus OX=10090 GN=Mtif3 PE=1 SV=1	0	16.238	11	1	3	1	276	31.7	9.42	15.4	1	0	0.832	0.9	1.132	0.789	1.1	1.1	0.868	0.853	0.784	0.832	0.816	1.026	1.121	0.9	1.289	1.3	1.095	19	15.8	17.1	21.5	15	20.9	20.9	16.5	16.2	14.9	15.8	15.5	19.5	21.3	17.1	24.5	24.7
High	Master Protein	Q64707	U2 small nuclear ribonucleoprotein auxiliary factor 35 kDa subunit-related protein 1 OS=Mus musculus OX=10090 GN=Zrsr1 PE=1 SV=1	0	5.936	5	3	3	3	428	51.3	8.97	7.95	3	0	0.832	0.931	1.004	1.006	0.976	1.181	0.99	0.995	0.983	0.907	0.884	1.04	1.082	0.985	0.975	0.916	0.943	811.9	675.7	755.8	814.8	817	792.3	958.8	803.5	808	798.1	736.1	717.9	844	878.3	799.5	791.6	743.5
High	Master Protein	Q9EP71	Ankycorbin OS=Mus musculus OX=10090 GN=Rai14 PE=1 SV=1	0.004	3.864	2	2	2	2	979	108.8	6.27	5.91	2	0	0.833	1.029	1.026	1.11	1.049	1.155	1.051	1.183	1.064	1.069	0.969	1.168	1.171	0.953	1.031	0.905	0.958	286	238.1	294.2	293.5	317.4	299.9	330.2	300.7	338.4	304.3	305.8	277.1	334.1	334.9	272.7	294.9	258.8
High	Master Protein	Q68EF6	Brain-enriched guanylate kinase-associated protein OS=Mus musculus OX=10090 GN=Begain PE=1 SV=2	0	7.587	3	2	2	2	600	65.3	5.87	6.35	2	0	0.833	1.047	1.057	0.965	0.958	1.034	0.981	0.966	1.105	0.993	0.986	0.882	0.994	1.012	0.838	0.979	0.94	411.2	342.5	430.4	434.8	396.8	394.1	425.3	403.4	397.1	454.4	408.3	405.4	362.5	408.7	416.1	344.4	402.4
High	Master Protein	Q9JME2	Carbohydrate sulfotransferase 11 OS=Mus musculus OX=10090 GN=Chst11 PE=2 SV=1	0	18.06	15	4	4	4	352	41.6	8.87	15.13	4	0	0.833	0.904	0.893	0.942	0.86	0.964	0.905	0.905	0.889	0.831	0.836	0.897	0.995	0.843	0.831	0.771	0.879	649.7	541.3	587.2	580.3	612.2	559	626.3	587.8	587.7	577.9	540.2	543	583	646.2	547.4	539.6	501.1
High	Master Protein	Q8BQZ5	Cleavage and polyadenylation specificity factor subunit 4 OS=Mus musculus OX=10090 GN=Cpsf4 PE=2 SV=1	0	14.03	19	3	3	2	211	23.6	8.47	10.69	3	0	0.833	0.903	0.77	0.927	0.859	1.001	0.998	0.932	0.924	0.78	0.929	0.878	1.011	0.909	0.718	0.76	0.779	94	78.3	84.9	72.4	87.1	80.7	94.1	93.8	87.6	86.9	73.3	87.3	82.5	95	85.4	67.5	71.4
High	Master Protein	Q9JK48	Endophilin-B1 OS=Mus musculus OX=10090 GN=Sh3glb1 PE=1 SV=1	0	74.54	49	13	29	12	365	40.8	6.04	111.49	13	1	0.833	0.897	0.923	0.969	0.842	1.051	0.906	0.863	0.953	0.834	0.823	0.892	0.941	0.802	0.845	0.805	0.823	7982.2	6648.5	7159.3	7367.4	7737.1	6724.8	8391.1	7233.6	6888.5	7609.4	6657.4	6570.3	7117.4	7508.5	6401.4	6744.2	6426.7
High	Master Protein	Q9DCH4	Eukaryotic translation initiation factor 3 subunit F OS=Mus musculus OX=10090 GN=Eif3f PE=1 SV=2	0	113.767	64	15	34	15	361	38	5.58	112.58	15	0	0.833	0.962	0.988	1.054	0.986	1.157	1.003	0.992	0.939	0.909	0.878	1.025	1.064	0.957	0.952	0.902	0.94	7255.4	6045.9	6977.7	7170.4	7649.1	7152.5	8397.8	7277	7199.9	6811.1	6595	6369.6	7439	7720.9	6946.5	6905	6544.4
High	Master Protein	P51880	Fatty acid-binding protein, brain OS=Mus musculus OX=10090 GN=Fabp7 PE=1 SV=2	0	142.448	66	11	145	10	132	14.9	5.63	625.15	11	0	0.833	0.906	0.954	1.111	0.902	1.181	0.976	0.978	0.914	0.889	0.879	1.021	1.069	0.88	1.013	0.859	0.932	13162.8	10967	11928.2	12555.6	14626.8	11872.6	15541.1	12852.7	12874	12027.8	11707.3	11573.3	13439.1	14064.7	11582.8	13336.2	11303.5
High	Master Protein	Q5NCS9	Mitochondrial dynamics protein MID49 OS=Mus musculus OX=10090 GN=Mief2 PE=1 SV=1	0	7.732	5	1	1	1	454	49.6	5.4	4.63	1	0	0.833	0.833	0.972	1.011	0.761	1.217	0.994	1.111	1.194	0.644	0.917	0.878	0.972	0.9	1.094	0.856	0.922	18	15	15	17.5	18.2	13.7	21.9	17.9	20	21.5	11.6	16.5	15.8	17.5	16.2	19.7	15.4
High	Master Protein	Q99MD9	Nuclear autoantigenic sperm protein OS=Mus musculus OX=10090 GN=Nasp PE=1 SV=2	0	142.574	28	17	25	17	773	83.9	4.37	114.02	17	0	0.833	0.921	0.984	1.176	0.948	1.324	1.007	1.042	0.967	0.899	0.845	1.106	1.032	0.933	1.03	0.881	0.969	5198.1	4330.6	4786.4	5114.6	6114.9	4929.7	6880.3	5232	5415.6	5026.5	4670.5	4391.2	5749.7	5363.4	4849	5353.5	4581.6
Low	Master Protein	Q3U5C7	Prickle-like protein 1 OS=Mus musculus OX=10090 GN=Prickle1 PE=1 SV=1	0.103	0.973	1	1	1	1	832	94.1	6.28	2.75	1	0	0.833	0.941	0.735	0.797	0.642	0.766	0.657	0.595	1.126	0.725	0.797	0.597	0.705	0.629	0.612	0.628	0.562	361.7	301.4	340.5	265.8	288.4	232.2	277.1	237.7	215.2	407.1	262.2	288.4	216	255	227.4	221.2	227
High	Master Protein	Q9CY21	Probable 18S rRNA (guanine-N(7))-methyltransferase OS=Mus musculus OX=10090 GN=Bud23 PE=1 SV=1	0	6.464	8	1	1	1	281	31.6	8.88	5.36	1	0	0.833	1.119	1.086	1.169	1.222	1.393	1.056	1.185	0.957	0.988	0.903	1.132	1.226	1.171	1.037	1.035	1.049	51.4	42.8	57.5	55.8	60.1	62.8	71.6	54.3	60.9	49.2	50.8	46.4	58.2	63	60.2	53.3	53.2
Medium	Master Protein	Q8BGC9	Protein CREG2 OS=Mus musculus OX=10090 GN=Creg2 PE=1 SV=1	0.029	1.845	4	1	1	1	288	31.7	7.77	3.19	1	0	0.833	1.244	0.997	1.014	1.029	1.261	1.253	1.101	1.075	1.144	1.04	1.092	1.382	0.954	1.086	1.086	1.112	34.8	29	43.3	34.7	35.3	35.8	43.9	43.6	38.3	37.4	39.8	36.2	38	48.1	33.2	37.8	37.8
High	Master Protein	Q8C2Q3	RNA-binding protein 14 OS=Mus musculus OX=10090 GN=Rbm14 PE=1 SV=1	0	138.001	34	21	43	21	669	69.4	9.67	158.24	21	0	0.833	0.842	0.832	0.88	0.731	0.969	0.79	0.746	0.912	0.74	0.712	0.757	0.797	0.776	0.718	0.698	0.724	9646.7	8039.4	8120.9	8027.6	8491.2	7049.1	9343.3	7621.3	7197.3	8799.2	7138.7	6863.9	7305.1	7692.2	7487.6	6926.2	6734.5
High	Master Protein	Q8R550	SH3 domain-containing kinase-binding protein 1 OS=Mus musculus OX=10090 GN=Sh3kbp1 PE=1 SV=1	0	56.645	22	12	14	12	709	78.1	7.55	56.88	12	0	0.833	0.903	0.891	0.891	0.801	0.974	0.876	0.839	1.013	0.897	0.818	0.785	0.896	0.8	0.753	0.791	0.801	3203.3	2669.6	2893	2853.1	2852.6	2565.9	3120.3	2805	2688.5	3246	2874.3	2619.8	2515	2869.5	2563.9	2411	2533.1
High	Master Protein	A2ASI5	Sodium channel protein type 3 subunit alpha OS=Mus musculus OX=10090 GN=Scn3a PE=1 SV=1	0	91.052	11	18	31	3	1947	220.7	5.72	113.69	18	1	0.833	0.942	1.047	1.023	0.991	1.173	1.182	0.99	0.968	0.928	0.977	1.089	1.142	0.981	1.011	0.901	0.969	207.9	173.2	195.9	217.6	212.7	206.1	243.9	245.7	205.8	201.3	193	203.2	226.4	237.4	204	210.2	187.4
High	Master Protein	Q9D554	Splicing factor 3A subunit 3 OS=Mus musculus OX=10090 GN=Sf3a3 PE=1 SV=2	0	113.618	47	20	31	20	501	58.8	5.34	122.39	20	0	0.833	0.923	0.879	0.955	0.869	1.06	0.878	0.887	0.974	0.893	0.865	0.894	0.944	0.846	0.828	0.804	0.841	4499.5	3750.3	4155.1	3956.4	4295.3	3909.3	4769.5	3951	3989.1	4384.5	4019.6	3893.1	4020.9	4247.2	3807.2	3725	3618.7
High	Master Protein	P57784	U2 small nuclear ribonucleoprotein A' OS=Mus musculus OX=10090 GN=Snrpa1 PE=1 SV=2	0	75.231	52	9	37	9	255	28.3	8.62	153.77	9	0	0.833	0.954	0.895	0.995	0.872	1.094	0.92	0.904	0.966	0.892	0.866	0.9	0.952	0.86	0.864	0.826	0.865	3388.2	2822.3	3232.1	3033.4	3372.3	2955.9	3708.1	3117.3	3062.8	3272.6	3023.5	2934.3	3051	3224.2	2914.4	2926.8	2799.2
High	Master Protein	Q9Z129	ATP-dependent DNA helicase Q1 OS=Mus musculus OX=10090 GN=Recql PE=1 SV=2	0.004	3.609	3	2	2	2	648	72.4	8.34	5.64	2	0	0.834	1.145	1.133	1.341	1.146	1.457	1.063	1.12	0.893	0.967	0.956	1.284	1.135	1.116	1.124	0.991	1.037	147.3	122.8	168.7	166.9	197.6	168.8	214.6	156.6	165	131.5	142.5	140.8	189.2	167.2	164.4	165.6	146
High	Master Protein	A2A4P0	ATP-dependent RNA helicase DHX8 OS=Mus musculus OX=10090 GN=Dhx8 PE=2 SV=1	0	18.04	5	5	7	4	1244	142.5	8.12	20.26	5	0	0.834	0.844	0.863	0.95	0.859	1.128	0.898	0.891	1.068	0.938	0.865	0.81	0.937	0.87	0.787	0.777	0.911	76.4	63.7	64.5	65.9	72.6	65.6	86.2	68.6	68.1	81.6	71.7	66.1	61.9	71.6	66.5	60.1	59.4
High	Master Protein	Q8C6G1	Cilia- and flagella-associated protein 410 OS=Mus musculus OX=10090 GN=Cfap410 PE=1 SV=1	0	18.334	17	3	3	3	249	28.2	6.93	14.14	3	0	0.834	0.949	1.054	1.131	1.065	1.18	1.007	1.007	0.972	0.973	0.91	1.116	1.107	1.007	1.021	1.008	0.938	450	375.4	427.1	474.5	509.1	479.2	531	453.3	453	437.4	438	409.4	502.1	498.1	453.1	459.6	453.7
High	Master Protein	Q9JHI7	Exosome complex component RRP45 OS=Mus musculus OX=10090 GN=Exosc9 PE=1 SV=1	0	40.464	27	7	7	7	438	48.9	5.11	34.35	7	0	0.834	0.978	0.985	1.08	0.946	1.212	0.998	0.999	0.919	0.865	0.881	1.061	1.046	0.977	0.948	0.92	0.958	1009.3	841.9	986.7	994	1090.1	954.8	1223.3	1006.8	1008.1	927.2	872.6	889.3	1071	1055.7	985.7	957.2	928.3
High	Master Protein	P70380	Interleukin-18 OS=Mus musculus OX=10090 GN=Il18 PE=1 SV=2	0.007	2.958	13	1	1	1	192	22.1	4.79	3.71	1	0	0.834	0.965	1.135	1.391	1.163	1.298	1.187	1.114	0.986	0.893	1.128	1.55	1.45	1.138	1.183	1.048	1.433	28.9	24.1	27.9	32.8	40.2	33.6	37.5	34.3	32.2	28.5	25.8	32.6	44.8	41.9	32.9	34.2	30.3
High	Master Protein	Q8BQM9	Mediator of RNA polymerase II transcription subunit 12-like protein OS=Mus musculus OX=10090 GN=Med12l PE=1 SV=2	0.002	4.25	1	2	2	1	2157	241.3	7.81	2.98	2	0	0.834	0.995	0.913	0.899	0.871	1.049	0.928	0.955	1.008	0.874	0.872	0.866	1.001	0.774	0.836	0.698	0.896	131.6	109.8	131	120.1	118.3	114.6	138	122.1	125.7	132.6	115	114.7	113.9	131.7	101.9	110	91.8
High	Master Protein	P09405	Nucleolin OS=Mus musculus OX=10090 GN=Ncl PE=1 SV=2	0	260.268	49	36	214	36	707	76.7	4.75	707.39	36	0	0.834	0.922	0.911	0.991	0.908	1.106	0.912	0.917	0.952	0.913	0.841	0.936	0.986	0.873	0.876	0.836	0.863	46901.9	39092.8	43229.5	42733.5	46498.7	42592.9	51879.9	42774	42993.1	44671.3	42814.6	39446.6	43906.2	46261.5	40930.3	41108.1	39232.9
High	Master Protein	S4R1M9	Oxysterol-binding protein-related protein 10 OS=Mus musculus OX=10090 GN=Osbpl10 PE=1 SV=1	0	60.155	20	12	17	9	766	83.8	8.28	60.22	12	0	0.834	0.975	0.945	0.951	0.933	1.027	0.962	0.984	0.959	0.867	0.87	0.895	0.967	0.904	0.839	0.836	0.879	2068.8	1725.7	2017.8	1954.3	1967.2	1929.4	2124.9	1989.4	2035.6	1984.1	1793.2	1800.4	1851.9	2001.3	1870.7	1734.7	1730.4
High	Master Protein	Q9CZH3	Proteasome assembly chaperone 3 OS=Mus musculus OX=10090 GN=Psmg3 PE=1 SV=1	0	10.7	27	2	2	2	122	13.3	8.66	8.77	2	0	0.834	1.241	1.172	1.235	1.147	1.383	1.181	1.165	1.044	0.979	1.127	1.211	1.258	1.114	1.039	1.067	1.126	393.2	327.9	488.1	460.8	485.6	450.9	543.8	464.4	458	410.4	384.8	443.1	476.2	494.6	438	408.4	419.5
High	Master Protein	Q922W5	Pyrroline-5-carboxylate reductase 1, mitochondrial OS=Mus musculus OX=10090 GN=Pycr1 PE=1 SV=1	0	84.454	42	9	14	5	309	32.4	6.86	69.79	9	0	0.834	0.942	1.014	1.123	0.891	1.234	1.039	0.978	0.957	0.938	0.884	1.073	1.08	0.898	0.978	0.913	0.929	1308.2	1091.4	1231.7	1327.1	1468.8	1165.9	1614.6	1359.7	1279.7	1252.5	1227.5	1156.7	1403.7	1413.3	1175.4	1279.4	1194.1
High	Master Protein	Q8CD15	Ribosomal oxygenase 2 OS=Mus musculus OX=10090 GN=Riox2 PE=1 SV=2	0	27.285	20	6	8	6	465	53.5	6.38	25.13	6	0	0.834	0.874	0.938	1.114	0.944	1.282	1.028	0.993	0.911	0.932	0.887	1.091	1.071	0.914	1.014	0.923	0.993	650.7	542.9	568.7	610.1	724.7	614	833.9	668.8	646	592.5	606.5	577	710.1	697.1	594.5	660	600.6
High	Master Protein	Q8BLK9	Ribosomal protein S6 kinase delta-1 OS=Mus musculus OX=10090 GN=Rps6kc1 PE=1 SV=2	0	22.158	7	7	10	7	1056	115.6	4.89	27.81	7	0	0.834	0.988	0.982	0.986	0.964	1.079	1.053	1.013	0.921	0.929	0.945	0.992	1.062	1.067	0.866	1.048	1.124	2686	2239.3	2652.7	2638	2647.5	2589.9	2898	2827.5	2720.3	2475.1	2496.2	2538.9	2665.5	2851.2	2865.9	2327.4	2815.2
High	Master Protein	Q921M3	Splicing factor 3B subunit 3 OS=Mus musculus OX=10090 GN=Sf3b3 PE=1 SV=1	0	276.488	51	44	83	44	1217	135.5	5.26	320.69	44	0	0.834	0.937	0.925	0.983	0.91	1.1	0.958	0.928	0.971	0.896	0.864	0.945	0.974	0.889	0.874	0.85	0.89	12339.4	10289.2	11558.5	11413.2	12134.7	11224.1	13579.4	11815.3	11445.1	11984.5	11061	10666.9	11656.2	12014.3	10965	10786.1	10492.6
High	Master Protein	P58404	Striatin-4 OS=Mus musculus OX=10090 GN=Strn4 PE=1 SV=2	0	129.886	35	18	37	15	760	81.6	5.38	172.34	18	0	0.834	0.964	0.936	0.94	0.9	1.053	0.94	0.937	0.972	0.861	0.88	0.893	0.983	0.895	0.817	0.813	0.885	5809.5	4843.6	5598.5	5438.4	5463.4	5226.9	6117.6	5461	5442	5647.8	4999.5	5112.1	5187.3	5712.6	5196.6	4748	4724.7
High	Master Protein	P39447	Tight junction protein ZO-1 OS=Mus musculus OX=10090 GN=Tjp1 PE=1 SV=2	0	200.48	26	34	43	34	1745	194.6	6.64	180.94	34	0	0.834	0.956	0.906	0.983	0.876	1.073	0.881	0.94	0.994	0.904	0.908	0.944	0.927	0.898	0.811	0.741	0.825	7575.7	6316.8	7245.2	6860.4	7445.3	6637.6	8125.5	6675.5	7120.2	7527.9	6850.6	6882.1	7148.7	7026.4	6806.5	6146.9	5611.6
High	Master Protein	Q3UFY7	7-methylguanosine phosphate-specific 5'-nucleotidase OS=Mus musculus OX=10090 GN=Nt5c3b PE=1 SV=3	0	83.846	55	11	16	11	300	34.4	6.24	72.79	11	0	0.835	1.055	1.113	1.136	1.09	1.241	1.139	1.187	0.975	0.975	0.971	1.127	1.163	1.077	0.983	1.029	1.09	2048.1	1709.7	2160.9	2279.6	2326.6	2232.1	2541.8	2333.4	2431.5	1996.4	1997.8	1989.5	2307.2	2382	2206	2013.9	2108.3
High	Master Protein	Q8CII2	Cell division cycle protein 123 homolog OS=Mus musculus OX=10090 GN=Cdc123 PE=1 SV=2	0	34.705	30	7	11	7	336	38.8	4.67	39.48	7	0	0.835	1.024	1.022	1.035	0.945	1.22	1.074	1.081	0.913	0.918	0.844	1.069	1.109	0.978	1.069	0.915	1.048	995.4	830.9	1019.6	1016.9	1030.2	940.9	1214.8	1069.1	1075.7	908.5	913.5	840	1064	1103.9	973.1	1064.5	911
High	Master Protein	Q8K327	Chromosome alignment-maintaining phosphoprotein 1 OS=Mus musculus OX=10090 GN=Champ1 PE=1 SV=1	0	55.188	22	16	17	16	802	87.5	7.85	56.82	16	0	0.835	0.966	0.919	0.967	0.895	1.076	0.947	0.954	0.939	0.874	0.865	0.885	0.975	0.87	0.83	0.832	0.87	3795.8	3168.9	3667.5	3488.4	3671	3397.7	4082.8	3594.7	3622.1	3565.6	3319	3283	3359.5	3702.3	3303.1	3149	3157.8
High	Master Protein	Q80T79	CUB and sushi domain-containing protein 3 OS=Mus musculus OX=10090 GN=Csmd3 PE=1 SV=3	0	15.726	2	5	5	4	3707	405.5	5.95	16.74	5	0	0.835	0.913	0.861	0.942	0.817	0.93	0.895	0.842	0.896	0.838	0.795	0.852	0.897	0.819	0.793	0.658	0.71	1321.3	1103.6	1206.5	1137.2	1245.2	1080	1229.3	1182.4	1112.5	1184.1	1106.7	1050.7	1125.9	1185	1082.3	1047.3	869.9
High	Master Protein	A6H630	Damage-control phosphatase ARMT1 OS=Mus musculus OX=10090 GN=Armt1 PE=1 SV=1	0	11.734	5	2	3	2	439	50.5	5.92	10.08	2	0	0.835	1.017	1.015	1.016	1.005	1.127	1.055	1.03	0.974	0.947	0.93	1.008	1.162	0.97	0.914	0.938	0.98	977.2	816.3	993.7	992.1	993.3	982	1101.7	1031.4	1007	951.4	925.4	908.8	985	1135.5	948	893.1	916.3
High	Master Protein	Q9QXS6	Drebrin OS=Mus musculus OX=10090 GN=Dbn1 PE=1 SV=4	0	424.621	57	34	286	34	706	77.2	4.49	1411.75	34	0	0.835	0.915	0.891	0.955	0.851	1.032	0.895	0.874	0.988	0.848	0.83	0.871	0.941	0.83	0.814	0.778	0.816	33727.1	28154.2	30873.3	30058.6	32204.7	28715.6	34821.4	30185.6	29484.3	33312.3	28613.2	27996.5	29370.3	31746	27979	27438.8	26234.5
Medium	Master Protein	Q9CR70	EKC/KEOPS complex subunit Lage3 OS=Mus musculus OX=10090 GN=Lage3 PE=2 SV=1	0.023	1.948	5	1	1	1	148	15.8	8.13	2.93	1	0	0.835	0.965	1.018	1.135	1.069	1.25	1.033	1.166	0.878	0.947	0.877	1.2	1.186	1.076	1.12	0.935	1.069	292.9	244.5	282.6	298.3	332.4	313.2	366.1	302.6	341.4	257.1	277.3	257	351.6	347.5	315.1	328	273.9
High	Master Protein	Q8R180	ERO1-like protein alpha OS=Mus musculus OX=10090 GN=Ero1a PE=1 SV=2	0	43.34	25	11	16	10	464	54.1	6.54	58.96	11	1	0.835	0.923	0.868	0.982	0.868	1.071	0.877	0.898	0.961	0.936	0.884	0.91	0.936	0.834	0.815	0.801	0.837	3265.2	2727.5	3012.7	2833.8	3205.7	2834.8	3497.6	2864.5	2931.7	3136.3	3056.9	2886.6	2970.4	3054.7	2724.3	2662.4	2615.1
High	Master Protein	Q8R1B4	Eukaryotic translation initiation factor 3 subunit C OS=Mus musculus OX=10090 GN=Eif3c PE=1 SV=1	0	229.014	44	33	73	33	911	105.5	5.78	275.65	33	0	0.835	0.951	1.004	1.063	0.987	1.188	1	0.999	0.953	0.915	0.876	1.05	1.076	0.97	0.982	0.877	0.94	13772.9	11501.1	13100	13829.7	14637.4	13597.3	16363.8	13777.2	13755.7	13119.9	12606.4	12060.8	14456.2	14821.5	13361	13523.3	12085.2
High	Master Protein	Q9R0N0	Galactokinase OS=Mus musculus OX=10090 GN=Galk1 PE=1 SV=2	0	73.862	39	13	23	13	392	42.3	5.26	85.23	13	0	0.835	1.011	1.005	1.133	1.041	1.283	1.053	1.104	0.895	0.93	0.934	1.103	1.127	1.009	1.034	1.02	1.069	3484.8	2908.9	3524.3	3502.7	3947.6	3626.2	4472.4	3668	3846.4	3119.2	3241.9	3254.8	3844.8	3927.2	3515	3604.2	3553.3
High	Master Protein	Q6PEM6	GRAM domain-containing protein 2B OS=Mus musculus OX=10090 GN=Gramd2b PE=1 SV=2	0.001	4.796	5	1	1	1	445	49.2	7.96	5.47	1	0	0.835	1.086	1.025	0.986	1.153	1.13	1.014	1.05	0.863	1.079	1.017	1.065	1.081	1.072	0.978	0.932	0.976	90.2	75.3	98	92.5	88.9	104	101.9	91.5	94.7	77.8	97.3	91.7	96.1	97.5	96.7	88.2	84.1
High	Master Protein	Q8BGT1	Leucine-rich repeat transmembrane protein FLRT3 OS=Mus musculus OX=10090 GN=Flrt3 PE=1 SV=1	0.001	4.768	3	2	2	2	649	72.8	8.06	5.27	2	0	0.835	0.97	0.91	1.013	0.892	1.044	0.917	0.935	0.989	0.939	0.93	0.899	1.015	0.928	0.849	0.777	0.831	345.4	288.4	335.2	314.3	349.8	308.2	360.7	316.7	323.1	341.7	324.4	321.2	310.6	350.5	320.4	293.4	268.3
High	Master Protein	P52912	Nucleolysin TIA-1 OS=Mus musculus OX=10090 GN=Tia1 PE=1 SV=1	0	49.75	29	10	15	6	386	42.8	7.74	53.05	10	4	0.835	0.957	0.944	1.058	0.957	1.134	0.936	0.964	0.93	0.907	0.898	0.978	1.031	0.945	0.903	0.855	0.963	3680.4	3073.3	3522.2	3473.4	3892.1	3523.2	4172.5	3443.5	3546.6	3423.2	3337.6	3305.5	3600.9	3794	3479.8	3324.1	3147.6
High	Master Protein	Q9CWU9	Nucleoporin Nup37 OS=Mus musculus OX=10090 GN=Nup37 PE=1 SV=2	0	36.452	33	9	9	9	326	36.7	6.09	33.87	9	0	0.835	0.962	0.937	0.973	0.93	1.064	0.948	0.95	0.969	0.92	0.876	0.941	0.992	0.928	0.831	0.858	0.879	1617.8	1351.3	1555.6	1516	1574.3	1504.1	1720.7	1534.3	1537.7	1567.5	1489	1416.9	1522.5	1605.6	1501.9	1344.8	1388.4
High	Master Protein	O35691	Pinin OS=Mus musculus OX=10090 GN=Pnn PE=1 SV=4	0	121.499	35	23	30	23	725	82.4	7.01	128.8	23	0	0.835	0.874	0.877	0.942	0.819	1.042	0.867	0.831	0.946	0.841	0.788	0.871	0.904	0.83	0.824	0.752	0.786	9716.3	8116.5	8489.3	8517.1	9148.6	7953.7	10127.4	8420.9	8076.6	9191.4	8168.8	7654	8461.5	8778.7	8061.9	8008.5	7311.4
High	Master Protein	Q8CAE9	Podocalyxin-like protein 2 OS=Mus musculus OX=10090 GN=Podxl2 PE=1 SV=2	0	35.091	18	6	11	6	603	64.9	4.36	44.11	6	0	0.835	0.949	0.903	0.962	0.865	1.041	0.902	0.881	0.969	0.874	0.845	0.842	1.014	0.822	0.822	0.874	0.853	1083.7	905.2	1028.4	978.8	1042.6	937.9	1128.4	977.2	955.1	1050.3	947.4	915.2	913	1099.2	890.7	890.6	946.8
Low	Master Protein	Q9JK97	Potassium voltage-gated channel subfamily KQT member 4 OS=Mus musculus OX=10090 GN=Kcnq4 PE=2 SV=2	0.099	0.988	1	1	1	1	696	77	9.5	2.1	1	0	0.835	1.092	1.066	1.042	1.064	1.242	1.073	1.052	0.991	0.979	0.979	1.051	1.15	1.043	0.935	1.009	1.045	442.5	369.5	483.2	471.8	461	470.6	549.7	475	465.3	438.5	433.1	433.3	464.9	508.9	461.4	413.7	446.7
High	Master Protein	Q3URV1	Protein broad-minded OS=Mus musculus OX=10090 GN=Tbc1d32 PE=1 SV=2	0.004	3.927	2	1	1	1	1296	148	6.15	3.16	1	0	0.835	0.936	1.201	1.199	1.061	1.371	1.078	1.137	1.087	0.937	0.819	1.329	1.17	0.927	1.064	0.9	0.962	172.5	144.1	161.4	207.1	206.8	183.1	236.5	185.9	196.1	187.5	161.6	141.2	229.2	201.9	159.9	183.6	155.2
High	Master Protein	Q4VAA2	Protein CDV3 OS=Mus musculus OX=10090 GN=Cdv3 PE=1 SV=2	0	92.248	54	11	32	11	281	29.7	6.1	142.79	11	0	0.835	0.858	0.788	0.871	0.672	0.891	0.765	0.765	0.985	0.87	0.798	0.665	0.791	0.65	0.622	0.699	0.686	8107.6	6773.1	6952.5	6386.8	7058.4	5445.5	7226	6198.4	6201.6	7983.7	7050.8	6469.6	5394.8	6413.6	5272.4	5043.9	5667.8
High	Master Protein	Q8BR70	Protein YIPF6 OS=Mus musculus OX=10090 GN=Yipf6 PE=1 SV=1	0	9.771	9	2	3	2	236	26.1	6.55	10.82	2	0	0.835	0.945	0.962	1.082	0.97	1.144	0.97	0.907	0.956	0.868	0.911	1.097	1.02	0.988	1.04	0.839	0.98	999.1	834.7	943.9	961.4	1080.7	969.3	1143.3	969.1	906.5	955	867.4	909.8	1096.4	1019.5	987.6	1039.2	838.4
High	Master Protein	Q80U35	Rho guanine nucleotide exchange factor 17 OS=Mus musculus OX=10090 GN=Arhgef17 PE=1 SV=2	0	12.882	3	4	4	4	2057	221.5	6.3	11.88	4	0	0.835	0.973	0.998	1.031	0.957	1.079	1.074	1.089	0.861	0.942	0.913	1.025	1.059	0.956	0.957	0.885	0.998	757.9	633.1	737.6	756.4	781.6	725.1	817.4	814.1	825.7	652.8	714.1	691.8	776.5	802.3	724.7	725.6	670.4
High	Master Protein	Q8BTI8	Serine/arginine repetitive matrix protein 2 OS=Mus musculus OX=10090 GN=Srrm2 PE=1 SV=3	0	188.796	18	40	53	40	2703	294.7	12.03	203.5	40	0	0.835	0.894	0.929	1	0.877	1.094	0.933	0.89	0.914	0.866	0.829	0.967	0.972	0.862	0.894	0.837	0.82	10676.8	8916.3	9542.2	9920.7	10676.1	9361.8	11684.5	9956.9	9502.7	9763.6	9244	8852.8	10327.5	10377.7	9204.4	9545.9	8941.6
High	Master Protein	Q62203	Splicing factor 3A subunit 2 OS=Mus musculus OX=10090 GN=Sf3a2 PE=1 SV=2	0	85.933	24	9	23	9	475	49.9	9.54	101.57	9	0	0.835	0.957	0.917	1.007	0.917	1.073	0.951	0.93	0.943	0.909	0.878	0.899	0.957	0.874	0.773	0.842	0.86	3611.3	3015.9	3455.9	3312.9	3636.7	3311.9	3874.9	3433.9	3359	3405	3283.7	3170.1	3244.9	3454.3	3156.5	2791	3039.5
High	Master Protein	Q8QZY6	Tetraspanin-14 OS=Mus musculus OX=10090 GN=Tspan14 PE=1 SV=1	0.001	5.496	4	1	1	1	270	30.7	6.51	3.98	1	0	0.835	0.909	1.02	1.06	0.813	1.054	1.013	0.918	0.972	0.843	0.834	1.017	1.133	0.926	1.069	0.928	0.897	127	106	115.4	129.6	134.6	103.2	133.9	128.7	116.6	123.5	107.1	105.9	129.2	143.9	117.6	135.8	117.8
High	Master Protein	Q8K337	Type II inositol 1,4,5-trisphosphate 5-phosphatase OS=Mus musculus OX=10090 GN=Inpp5b PE=1 SV=1	0	24.086	9	7	7	7	993	112.7	5.64	25.49	7	0	0.835	1.022	0.984	1.052	0.983	1.091	1.007	1.005	0.996	0.95	0.927	1.011	1.095	0.945	0.956	0.89	0.931	775.6	647.7	792.7	763.5	816.2	762.4	845.8	780.7	779.3	772.7	736.7	718.6	784.5	849.3	732.6	741.3	690
Low	Master Protein	Q924C5	Alpha-protein kinase 3 OS=Mus musculus OX=10090 GN=Alpk3 PE=1 SV=1	0.067	1.18	0	1	1	1	1678	180.1	6.15	2.67	1	0	0.836	1.007	0.984	0.949	0.964	1.126	1.004	1.075	0.943	0.968	0.968	1.034	1.036	0.901	0.954	0.891	0.977	415.9	347.5	418.9	409.3	394.8	400.9	468.2	417.7	446.9	392.4	402.4	402.6	430.1	431	374.9	396.6	370.5
High	Master Protein	P63040	Complexin-1 OS=Mus musculus OX=10090 GN=Cplx1 PE=1 SV=1	0	63.974	57	6	20	4	134	15.1	4.97	64.51	6	0	0.836	0.934	0.709	0.699	0.657	0.785	0.674	0.674	0.964	0.851	0.814	0.549	0.747	0.648	0.521	0.639	0.678	2532.2	2115.9	2366	1795.5	1769.1	1663.2	1987.5	1707.6	1706.8	2440.6	2155.5	2061.5	1390.9	1890.9	1640.4	1318.9	1618.2
High	Master Protein	Q6PDL0	Cytoplasmic dynein 1 light intermediate chain 2 OS=Mus musculus OX=10090 GN=Dync1li2 PE=1 SV=2	0	153.877	55	19	41	18	492	54.2	6.28	186.73	19	0	0.836	0.983	1.001	1.032	0.961	1.157	1.029	1.001	0.936	0.897	0.884	1.003	1.049	0.953	0.908	0.888	0.938	5559.3	4649	5462.4	5564.1	5739.3	5341	6433.4	5720.6	5567.6	5204.3	4984	4911.7	5574	5829	5295.6	5050.4	4934.6
High	Master Protein	Q5SQM0	Echinoderm microtubule-associated protein-like 6 OS=Mus musculus OX=10090 GN=Eml6 PE=2 SV=1	0	8.265	2	3	3	2	1958	217.8	7.42	8.83	3	0	0.836	1.095	0.961	0.979	0.918	1.124	1.032	1.001	1.025	0.918	0.904	0.913	0.963	0.971	0.877	0.933	0.846	217.1	181.6	237.8	208.6	212.6	199.3	244	224	217.3	222.6	199.2	196.2	198.3	209	210.7	190.5	202.6
High	Master Protein	P57776	Elongation factor 1-delta OS=Mus musculus OX=10090 GN=Eef1d PE=1 SV=3	0	164.038	75	18	44	16	281	31.3	5.02	181.5	18	2	0.836	0.943	0.944	1.061	0.894	1.203	0.991	0.977	0.955	0.917	0.893	0.98	1.022	0.89	0.942	0.866	0.941	7864.2	6571.4	7415.1	7426.6	8347	7030.7	9458.4	7791.5	7682.7	7511.7	7214.6	7022.9	7706.9	8033.4	6998.7	7411.5	6811.1
High	Master Protein	Q60749	KH domain-containing, RNA-binding, signal transduction-associated protein 1 OS=Mus musculus OX=10090 GN=Khdrbs1 PE=1 SV=2	0	117.463	31	13	44	9	443	48.3	8.72	147.89	13	7	0.836	0.964	0.926	1.037	0.908	1.127	0.946	0.945	0.942	0.885	0.88	0.96	0.994	0.9	0.911	0.844	0.934	10713.1	8951.6	10323.8	9923.1	11105.2	9732.3	12072.6	10129.6	10120.4	10094.7	9480.5	9428.2	10289.7	10653.7	9636.5	9759.6	9044.6
High	Master Protein	Q501J6	Probable ATP-dependent RNA helicase DDX17 OS=Mus musculus OX=10090 GN=Ddx17 PE=1 SV=1	0	278.161	56	34	136	26	650	72.4	8.59	496.39	34	0	0.836	0.936	0.976	1.035	0.945	1.171	0.999	0.967	0.959	0.901	0.87	1.009	1.043	0.94	0.928	0.89	0.93	13751.4	11489.8	12873.3	13425.9	14230.4	12988.8	16102.5	13730.8	13299.4	13188.3	12385.3	11968	13873.4	14345.6	12930.8	12756.9	12233.2
High	Master Protein	Q3TY60	Protein FAM131B OS=Mus musculus OX=10090 GN=Fam131b PE=1 SV=1	0	24.372	22	6	6	6	332	35.9	4.45	19.77	6	0	0.836	0.985	0.88	0.91	0.815	0.921	0.863	0.835	0.974	0.882	0.891	0.736	0.9	0.777	0.681	0.72	0.728	1319.4	1102.4	1299.6	1160.7	1200.3	1075.9	1215.7	1138.9	1102	1285.5	1164	1176.2	970.6	1187	1025.6	898.2	950.4
Medium	Master Protein	Q69ZR9	Protein TASOR OS=Mus musculus OX=10090 GN=Tasor PE=1 SV=2	0.048	1.484	1	1	1	1	1610	181.3	5.67	2.46	1	0	0.836	1.02	1.056	1.143	1.028	1.324	1.062	1.097	0.944	0.878	0.926	1.099	1.081	1.062	0.978	1.044	0.998	204.4	170.9	208.5	215.9	233.7	210.2	270.6	217.1	224.2	192.9	179.5	189.2	224.6	220.9	217.1	199.9	213.3
High	Master Protein	Q01405	Protein transport protein Sec23A OS=Mus musculus OX=10090 GN=Sec23a PE=1 SV=2	0	295.982	62	29	61	25	765	86.1	7.08	284.41	29	8	0.836	0.956	0.967	1.043	0.934	1.15	0.968	0.991	0.945	0.929	0.914	0.975	1.05	0.917	0.914	0.882	0.948	5970.8	4990.8	5709.6	5771.3	6226	5578.3	6863.6	5780.7	5917.4	5640.9	5547.6	5456.8	5821.6	6269	5476.4	5455.3	5263.6
High	Master Protein	Q62178	Semaphorin-4A OS=Mus musculus OX=10090 GN=Sema4a PE=1 SV=2	0	22.268	9	6	7	6	760	83.4	7.72	25.04	6	0	0.836	0.995	0.892	0.964	0.849	1.013	0.903	0.858	0.823	0.94	0.959	0.88	1.037	0.878	0.798	0.749	0.796	1394.2	1165.8	1387	1243.8	1343.8	1183.3	1412.8	1258.3	1196.8	1147.6	1310.4	1337.3	1227.5	1445.1	1223.5	1112.5	1044.2
High	Master Protein	Q6PDM2	Serine/arginine-rich splicing factor 1 OS=Mus musculus OX=10090 GN=Srsf1 PE=1 SV=3	0	88.216	50	14	81	13	248	27.7	10.36	257.72	14	1	0.836	0.934	1.023	1.048	0.974	1.215	1.052	0.987	0.971	0.904	0.866	1.065	1.06	0.987	0.967	0.921	0.896	19371.1	16199.1	18084.2	19810.3	20296.4	18863.9	23535.1	20384.3	19127.1	18809.2	17513.1	16778.4	20638.5	20529	19112.6	18739.9	17845.9
High	Master Protein	Q9Z2W1	Serine/threonine-protein kinase 25 OS=Mus musculus OX=10090 GN=Stk25 PE=1 SV=2	0	65.422	44	17	24	13	426	48.1	6.81	87.61	17	4	0.836	0.95	1.036	1.042	0.989	1.152	1.015	1.007	0.962	0.893	0.879	1.054	1.074	0.994	1.005	0.908	1.03	4243.9	3549.4	4032.2	4397.1	4421.1	4197.2	4890.5	4308.1	4275	4083.4	3789.4	3731.3	4471.9	4558.1	4217.7	4263	3853.3
High	Master Protein	Q9CXL3	Uncharacterized protein C7orf50 homolog OS=Mus musculus OX=10090 PE=1 SV=3	0	15.06	27	5	5	5	195	22.2	9.39	14.52	5	0	0.836	0.969	0.888	0.984	0.858	1.105	0.898	0.875	1.005	0.891	0.939	0.862	0.936	0.847	0.769	0.813	0.859	918.1	767.5	889.2	815.3	903.2	787.9	1014.8	824.8	803.7	923.1	817.7	862	791.7	859.5	777.4	705.7	746.8
High	Master Protein	Q6NS65	Uracil nucleotide/cysteinyl leukotriene receptor OS=Mus musculus OX=10090 GN=Gpr17 PE=1 SV=1	0	46.319	18	6	12	6	339	37.8	8.72	51.57	6	0	0.836	0.908	1.276	1.339	1.196	1.525	1.192	1.126	0.973	0.889	0.864	1.507	1.297	1.14	1.477	0.955	1.081	2099.9	1755.9	1907.1	2678.7	2810.8	2512.5	3203.1	2503.6	2364.5	2043.2	1865.9	1813.3	3163.7	2724.1	2393.4	3102.3	2006.2
High	Master Protein	P63143	Voltage-gated potassium channel subunit beta-1 OS=Mus musculus OX=10090 GN=Kcnab1 PE=1 SV=2	0	13.787	7	1	3	1	401	44.7	9.32	7.9	1	0	0.836	1.128	1.222	0.968	1.002	1.113	1.188	1.109	1.03	1.013	0.906	0.812	1.207	0.966	1.115	1.117	0.91	46.9	39.2	52.9	57.3	45.4	47	52.2	55.7	52	48.3	47.5	42.5	38.1	56.6	45.3	52.3	52.4
High	Master Protein	Q62165	Dystroglycan 1 OS=Mus musculus OX=10090 GN=Dag1 PE=1 SV=4	0	50.764	14	10	16	10	893	96.8	8.44	58.54	10	0	0.837	0.983	0.923	1.002	0.895	1.038	0.944	0.915	0.968	0.939	0.899	0.874	0.982	0.879	0.817	0.84	0.876	3337.3	2791.9	3279.9	3081.1	3343.8	2987.2	3464.2	3149.7	3054.4	3230.1	3132.8	2999.4	2916.5	3278.8	2932.6	2725.7	2802.9
High	Master Protein	P48542	G protein-activated inward rectifier potassium channel 2 OS=Mus musculus OX=10090 GN=Kcnj6 PE=1 SV=1	0	8.352	6	2	2	2	425	48.6	5.38	5.3	2	0	0.837	0.953	0.965	0.979	0.955	1.047	0.964	0.946	1.023	0.944	0.842	0.926	1.056	1.079	0.857	0.894	0.984	150.9	126.3	143.8	145.6	147.7	144.1	158	145.4	142.7	154.3	142.5	127	139.8	159.3	162.8	129.3	134.9
High	Master Protein	O88569	Heterogeneous nuclear ribonucleoproteins A2/B1 OS=Mus musculus OX=10090 GN=Hnrnpa2b1 PE=1 SV=2	0	364.662	73	26	352	24	353	37.4	8.95	1533.61	26	2	0.837	0.944	0.779	0.852	0.758	0.905	0.804	0.793	0.957	0.868	0.867	0.675	0.8	0.727	0.631	0.726	0.766	57666.2	48267	54422.1	44939.1	49112.6	43699.8	52183.7	46390.4	45756.2	55191.2	50066.6	50016.5	38933.7	46159	41912	36377.5	41877.9
High	Master Protein	Q3UVX5	Metabotropic glutamate receptor 5 OS=Mus musculus OX=10090 GN=Grm5 PE=1 SV=2	0	137.629	27	28	41	26	1203	131.8	7.84	150.6	28	2	0.837	0.96	0.975	1.031	0.921	1.095	0.982	0.941	0.939	0.882	0.885	0.976	1.053	0.893	0.893	0.861	0.901	9325.2	7808.9	8953.3	9087.9	9614.8	8589.3	10207.6	9161.1	8778.3	8759.5	8229.1	8248.5	9101.5	9816.4	8330.3	8330.2	8030.6
High	Master Protein	Q3UPH1	Protein PRRC1 OS=Mus musculus OX=10090 GN=Prrc1 PE=1 SV=1	0	100.593	41	12	18	12	443	46.3	5.95	85.06	12	0	0.837	0.959	0.93	1.002	0.928	1.133	0.98	0.981	0.956	0.951	0.905	0.971	1.034	0.897	0.919	0.884	0.938	2341.4	1958.8	2245.4	2176.7	2345.5	2173.9	2653.7	2295.6	2296.2	2237.4	2227.4	2117.8	2273.4	2420.9	2100	2151.7	2070.2
High	Master Protein	Q62093	Serine/arginine-rich splicing factor 2 OS=Mus musculus OX=10090 GN=Srsf2 PE=1 SV=4	0	52.737	26	7	29	7	221	25.5	11.85	102.95	7	0	0.837	0.945	1.084	1.1	1.039	1.266	1.095	1.035	0.933	0.903	0.893	1.157	1.14	1.089	1.06	0.942	0.97	6814	5703.5	6436.7	7389.2	7493.7	7082.8	8623.8	7459.9	7052.1	6354.9	6150.7	6087.9	7884.1	7765.8	7419	7224.9	6416.8
High	Master Protein	Q6PDG5	SWI/SNF complex subunit SMARCC2 OS=Mus musculus OX=10090 GN=Smarcc2 PE=1 SV=2	0	237.164	41	43	65	32	1213	132.5	5.59	244.63	43	13	0.837	0.978	0.99	1.095	0.988	1.208	1.002	1.018	0.959	0.918	0.899	1.037	1.081	0.977	0.98	0.9	0.986	11213.8	9389.8	10965.2	11103.9	12281.4	11077.1	13541.8	11238.7	11410.9	10756.5	10292.9	10083.8	11623.3	12125.5	10959.6	10994.1	10087.5
High	Master Protein	Q9D5V6	Synapse-associated protein 1 OS=Mus musculus OX=10090 GN=Syap1 PE=1 SV=1	0	40.013	33	6	7	6	365	41.3	4.54	33.76	6	0	0.837	0.938	0.823	0.931	0.743	0.964	0.808	0.801	0.988	0.822	0.813	0.711	0.793	0.737	0.656	0.696	0.769	1129.9	946.1	1060.4	929.8	1051.7	839.5	1089.2	913.4	904.7	1116.6	929.2	919.1	803.8	896.2	832.6	741	785.9
High	Master Protein	Q9D735	Telomerase RNA component interacting RNase OS=Mus musculus OX=10090 GN=Trir PE=1 SV=1	0	14.558	25	3	6	3	173	18.4	9.67	19.58	3	0	0.837	0.852	0.853	1.13	0.762	1.371	0.916	0.941	0.959	0.79	0.776	0.942	0.846	0.794	0.939	0.756	0.899	1038.3	869.1	884.5	885.4	1173.5	791.6	1423.1	951.6	976.7	996.1	820.7	805.8	977.8	878.7	824.3	975	784.9
High	Master Protein	O88413	Tubby-related protein 3 OS=Mus musculus OX=10090 GN=Tulp3 PE=1 SV=1	0	11.929	8	3	3	2	460	51.2	6.24	10.89	3	0	0.837	0.964	0.991	0.997	0.924	1.058	1.027	0.998	0.98	0.993	0.9	1.016	1.038	0.985	0.881	0.841	0.885	443.4	371	427.5	439.6	441.9	409.9	468.9	455.3	442.5	434.4	440.1	399	450.3	460.2	436.6	390.5	372.9
High	Master Protein	Q64705	Upstream stimulatory factor 2 OS=Mus musculus OX=10090 GN=Usf2 PE=1 SV=1	0	10.859	10	3	3	3	346	36.9	5.17	7.8	3	0	0.837	0.873	0.918	0.965	0.981	1.138	0.99	0.966	0.905	0.888	0.917	0.966	1.052	0.891	0.93	0.902	0.967	285.4	238.9	249.1	261.9	275.3	279.9	324.8	282.6	275.6	258.2	253.4	261.6	275.7	300.2	254.3	265.4	257.4
High	Master Protein	Q6NZF1	Zinc finger CCCH domain-containing protein 11A OS=Mus musculus OX=10090 GN=Zc3h11a PE=1 SV=1	0	9.785	4	3	3	3	792	86.4	8.13	10	3	0	0.837	0.963	0.953	1.02	0.896	1.152	0.994	1.006	0.884	0.848	0.878	1.032	0.977	0.922	0.998	0.845	0.957	489.2	409.4	470.9	466.1	499	438.1	563.8	486.3	492	432.3	415	429.5	504.7	478	451.1	488.4	413.6
High	Master Protein	Q9DBR1	5'-3' exoribonuclease 2 OS=Mus musculus OX=10090 GN=Xrn2 PE=1 SV=1	0	128.617	27	20	30	20	951	108.6	7.59	120.76	20	0	0.838	0.979	0.936	1.029	0.907	1.13	0.981	0.961	0.931	0.917	0.896	0.911	1.006	0.873	0.843	0.878	0.934	3602.9	3018.4	3526.2	3371.9	3706.9	3268.7	4071.6	3534.5	3461.5	3355.3	3304.4	3229	3282.7	3623.7	3143.8	3036.9	3164.9
High	Master Protein	Q8R2K1	Fucose mutarotase OS=Mus musculus OX=10090 GN=Fuom PE=1 SV=1	0.003	4.121	10	1	1	1	153	16.8	5.36	3.41	1	0	0.838	1.126	1.166	1.242	1.341	1.361	1.126	1.205	1.06	1.149	1.305	1.291	1.427	1.321	1.354	1.159	1.139	30.2	25.3	34	35.2	37.5	40.5	41.1	34	36.4	32	34.7	39.4	39	43.1	39.9	40.9	35
Low	Master Protein	Q60928	Glutathione hydrolase 1 proenzyme OS=Mus musculus OX=10090 GN=Ggt1 PE=1 SV=1	0.09	1.039	1	1	1	1	568	61.5	7.15	2.01	1	0	0.838	1.047	1.013	0.959	0.884	1.11	1.036	0.932	0.968	0.966	0.906	0.921	0.943	0.888	0.877	0.853	0.864	160	134	167.5	162	153.5	141.5	177.6	165.8	149.2	154.8	154.5	145	147.3	150.8	142	140.4	136.5
High	Master Protein	Q8BG18	N-terminal EF-hand calcium-binding protein 1 OS=Mus musculus OX=10090 GN=Necab1 PE=1 SV=1	0	98.752	45	10	31	10	352	40.9	4.89	124.29	10	0	0.838	0.898	1.088	1.122	0.925	1.238	1.115	1.002	0.951	0.879	0.86	1.111	1.233	0.911	1.097	1.003	0.987	1564.7	1311.2	1404.9	1702.9	1755.4	1447.6	1937	1745.2	1567.5	1488.5	1374.9	1345.5	1738.7	1929.1	1425.3	1715.9	1568.8
High	Master Protein	P62700	Protein yippee-like 5 OS=Mus musculus OX=10090 GN=Ypel5 PE=1 SV=1	0	18.977	36	4	5	4	121	13.8	7.31	13.2	4	0	0.838	0.939	0.999	1.101	0.972	1.201	1.039	1.103	0.952	0.936	0.892	1.082	1.048	1.01	0.994	0.869	0.966	610.1	511.3	572.7	609.6	671.5	593.2	732.9	633.6	672.9	580.7	571.1	544.2	660	639.5	616	606.2	529.9
High	Master Protein	P62305	Small nuclear ribonucleoprotein E OS=Mus musculus OX=10090 GN=Snrpe PE=1 SV=1	0	72.011	65	4	20	4	92	10.8	9.44	81.96	4	0	0.838	0.928	0.9	0.996	0.898	1.134	0.975	0.949	0.968	0.905	0.854	0.955	0.995	0.886	0.908	0.877	0.902	2081	1743.2	1931	1873.2	2071.7	1869.3	2360.3	2028.9	1975.4	2014.2	1883.4	1776.8	1987.9	2071.5	1844.2	1890.2	1824.5
High	Master Protein	Q0VE29	Sterile alpha motif domain-containing protein 12 OS=Mus musculus OX=10090 GN=Samd12 PE=2 SV=1	0	7.185	10	2	2	2	161	18.2	9.1	5.5	2	0	0.838	1.055	1.085	0.896	0.919	1.087	1.085	0.915	0.978	0.988	0.958	1.04	1.068	0.933	0.937	0.826	0.805	97.3	81.5	102.7	105.6	87.2	89.4	105.8	105.6	89	95.2	96.1	93.2	101.2	103.9	90.8	91.2	80.4
High	Master Protein	Q9JJN6	Beta-catenin-interacting protein 1 OS=Mus musculus OX=10090 GN=Ctnnbip1 PE=1 SV=1	0	9.063	17	1	1	1	81	9.2	5.41	5.13	1	0	0.839	1.033	0.892	1.048	0.821	0.988	0.94	0.957	1.025	0.898	0.852	0.803	0.914	0.844	0.686	1.016	0.844	152.8	128.2	157.9	136.3	160.2	125.4	150.9	143.6	146.2	156.6	137.2	130.2	122.7	139.7	129	104.8	155.2
High	Master Protein	Q8BI06	Cell migration-inducing and hyaluronan-binding protein OS=Mus musculus OX=10090 GN=Cemip PE=1 SV=4	0	9.066	2	2	2	2	1361	152.9	8.07	6.99	2	0	0.839	1.267	1.146	0.94	1.194	1.199	1.155	1.271	0.893	1.117	1.089	1.047	1.331	1.088	0.905	1.039	1.174	366.2	307.3	463.8	419.8	344.1	437.2	438.9	423	465.3	327.1	408.9	398.9	383.4	487.3	398.3	331.5	380.3
High	Master Protein	Q9QXK3	Coatomer subunit gamma-2 OS=Mus musculus OX=10090 GN=Copg2 PE=1 SV=1	0	212.723	48	30	70	26	871	97.6	5.8	269.01	30	0	0.839	0.97	1.02	1.125	1.018	1.238	1.064	1.042	0.935	0.933	0.906	1.092	1.113	0.997	0.974	0.942	0.997	7362	6176.2	7137.5	7506.8	8279.4	7494	9116.1	7836	7670.6	6881.5	6871.4	6670.8	8040.6	8192.9	7337.3	7168.9	6932.7
High	Master Protein	Q6RI63	Constitutive coactivator of peroxisome proliferator-activated receptor gamma OS=Mus musculus OX=10090 GN=Fam120b PE=1 SV=1	0	42.068	16	9	11	9	786	89.3	6.52	38.91	9	0	0.839	0.975	1	1.029	0.964	1.139	1.013	0.955	0.937	0.916	0.882	1.04	1.051	0.967	0.894	0.874	0.915	2179.3	1829	2125	2180	2243.4	2100.2	2481.7	2207.7	2082	2041	1995.4	1921.1	2267.4	2291	2106.4	1948.5	1904.2
High	Master Protein	P97315	Cysteine and glycine-rich protein 1 OS=Mus musculus OX=10090 GN=Csrp1 PE=1 SV=3	0	33.884	41	6	7	6	193	20.6	8.57	34.67	6	0	0.839	1.011	0.939	1.05	0.887	1.144	0.945	0.941	0.937	0.993	0.929	0.879	0.979	0.839	0.841	0.834	0.917	1867.1	1566.1	1887	1752.5	1961.1	1656	2135.1	1763.8	1756.8	1749.7	1853.5	1734.2	1641.9	1828.7	1566	1570.5	1556.4
High	Master Protein	O35066	Kinesin-like protein KIF3C OS=Mus musculus OX=10090 GN=Kif3c PE=1 SV=3	0	48.141	14	11	17	4	796	89.9	8.06	61.36	11	0	0.839	0.987	0.963	1.058	0.932	1.141	0.936	0.971	0.967	1.007	0.945	0.946	1.027	0.89	0.873	0.86	0.95	1031.4	865.8	1018.1	993.4	1091.4	961.4	1177.3	965	1001	997.8	1038.4	975.1	975.6	1059.5	918.3	900	887
High	Master Protein	P14733	Lamin-B1 OS=Mus musculus OX=10090 GN=Lmnb1 PE=1 SV=3	0	429.787	70	41	198	37	588	66.7	5.16	757.75	41	5	0.839	0.932	0.897	1.015	0.867	1.124	0.91	0.893	0.981	0.882	0.851	0.978	0.952	0.85	0.909	0.827	0.85	38938.3	32672.5	36287.1	34935.1	39516.6	33742.4	43769.2	35416.8	34757.5	38191	34330.9	33153.3	38098.4	37073.4	33099.6	35396.1	32188.5
High	Master Protein	Q3TYA6	M-phase phosphoprotein 8 OS=Mus musculus OX=10090 GN=Mphosph8 PE=1 SV=1	0	12.46	3	2	2	2	858	97.4	5.85	8.87	2	0	0.839	0.97	0.923	0.938	0.844	0.993	0.965	0.877	0.978	0.856	0.828	0.763	0.917	0.828	0.814	0.825	0.81	401.6	337	389.5	370.8	376.8	338.8	398.8	387.7	352.1	392.8	343.8	332.4	306.6	368.2	332.7	327	331.2
Low	Master Protein	Q1RLK6	N-acetyllactosaminide beta-1,3-N-acetylglucosaminyltransferase 4 OS=Mus musculus OX=10090 GN=B3gnt4 PE=2 SV=2	0.066	1.198	2	1	1	1	350	39.8	8.72	2.59	1	0	0.839	1.034	0.818	1.085	0.894	0.835	0.939	0.878	1.088	0.855	0.809	0.753	0.927	0.851	0.706	0.808	0.806	67.1	56.3	69.4	54.9	72.8	60	56	63	58.9	73	57.4	54.3	50.5	62.2	57.1	47.4	54.2
High	Master Protein	Q9JLB9	Nectin-3 OS=Mus musculus OX=10090 GN=Nectin3 PE=1 SV=1	0	7.745	3	1	1	1	549	60.5	6.54	6.67	1	0	0.839	0.973	0.86	0.859	0.818	1.006	0.839	0.862	0.919	0.932	0.856	0.741	0.837	0.837	0.677	0.758	0.827	143.2	120.1	139.4	123.2	123	117.2	144	120.1	123.5	131.6	133.5	122.6	106.1	119.8	119.8	96.9	108.5
High	Master Protein	P70257	Nuclear factor 1 X-type OS=Mus musculus OX=10090 GN=Nfix PE=1 SV=2	0	51.593	28	8	10	6	488	53.4	8.68	43.47	8	2	0.839	1.01	0.982	1.099	0.99	1.109	0.974	1.007	0.961	0.879	0.887	1.026	1.016	0.929	0.999	0.864	0.937	1728.3	1449.9	1745.8	1697.4	1898.6	1711.4	1917.5	1684.2	1740.6	1661.2	1518.4	1533.5	1773.5	1755.3	1605.2	1727.2	1493.5
High	Master Protein	P63139	Nuclear transcription factor Y subunit beta OS=Mus musculus OX=10090 GN=Nfyb PE=1 SV=1	0	22.736	28	3	5	3	207	22.8	4.59	23.36	3	0	0.839	0.854	0.917	1.039	0.878	1.008	0.803	0.878	0.835	0.949	0.921	1.138	0.886	0.945	0.949	0.728	0.89	25.4	21.3	21.7	23.3	26.4	22.3	25.6	20.4	22.3	21.2	24.1	23.4	28.9	22.5	24	24.1	18.5
High	Master Protein	Q8CEC6	Peptidylprolyl isomerase domain and WD repeat-containing protein 1 OS=Mus musculus OX=10090 GN=Ppwd1 PE=1 SV=2	0	12.721	7	4	4	4	646	73.3	7.15	11.06	4	0	0.839	1.016	1.015	1.058	0.966	1.199	1.024	1.017	0.988	0.97	0.905	0.984	1.077	0.919	0.891	0.895	0.951	658.1	551.9	668.4	667.9	696	635.5	789	673.6	669	650.3	638.5	595.5	647.4	709.1	604.6	586.5	588.8
High	Master Protein	O35386	Phytanoyl-CoA dioxygenase, peroxisomal OS=Mus musculus OX=10090 GN=Phyh PE=1 SV=1	0	14.387	17	5	5	5	338	38.6	7.53	12.75	5	0	0.839	0.984	0.973	0.988	0.957	1.17	0.995	0.979	1.013	0.961	0.937	1.028	1.046	0.894	0.909	0.844	0.916	1133.1	951.2	1115.3	1102.7	1119.5	1084.6	1325.5	1127	1109.5	1147.9	1088.5	1061.9	1165.2	1185.2	1012.7	1029.6	956.1
High	Master Protein	Q8K003	Translation machinery-associated protein 7 OS=Mus musculus OX=10090 GN=Tma7 PE=3 SV=1	0	6.027	25	2	3	2	64	7.1	9.99	8.53	2	0	0.839	0.77	0.727	0.901	0.54	0.89	0.689	0.639	0.94	0.728	0.641	0.632	0.684	0.544	0.589	0.563	0.543	1609.5	1350.8	1239	1170.1	1450.2	869.9	1432.6	1108.9	1028.7	1513.4	1172.4	1032.2	1016.5	1100.6	875.1	948.2	906.7
High	Master Protein	Q5DU14	Unconventional myosin-XVI OS=Mus musculus OX=10090 GN=Myo16 PE=1 SV=2	0	86.455	14	19	21	19	1919	211.2	6.9	86	19	0	0.839	0.983	1.072	1.112	0.989	1.234	1.086	1.003	0.976	0.897	0.883	1.141	1.145	0.962	1.058	0.938	0.953	3748.2	3144.2	3683.5	4019.6	4169.3	3706.2	4624	4069.6	3758.3	3659.2	3361	3310.6	4275.9	4290.3	3606.2	3964	3516.7
High	Master Protein	Q3UMC0	ATPase family protein 2 homolog OS=Mus musculus OX=10090 GN=Spata5 PE=1 SV=2	0	30.504	10	7	9	6	893	97.2	8.24	35.14	7	0	0.84	0.972	1.105	1.101	1.006	1.234	1.049	1.062	0.992	0.928	0.847	1.14	1.14	1.01	1.041	0.936	0.994	1004.4	843.8	976.3	1110	1105.9	1010.9	1239.4	1054.1	1066.5	996.3	931.6	851.2	1145.5	1145	1014.5	1045.6	940
High	Master Protein	Q9CR86	Calcium-regulated heat stable protein 1 OS=Mus musculus OX=10090 GN=Carhsp1 PE=1 SV=1	0.006	3.296	5	1	2	1	148	16.1	8.21	6.57	1	0	0.84	0.986	1.044	1.178	1.025	1.256	1.063	1.052	0.862	0.891	0.822	1.126	1.078	0.953	0.992	0.9	1.016	595.2	500	586.8	621.1	701.1	610.3	747.4	632.6	626.1	512.9	530.1	489.5	670.3	641.4	567.5	590.6	535.4
Medium	Master Protein	Q8K389	CDK5 regulatory subunit-associated protein 2 OS=Mus musculus OX=10090 GN=Cdk5rap2 PE=1 SV=3	0.034	1.798	0	1	1	1	1822	205.8	5.3	2.16	1	0	0.84	1.16	1.186	1.16	1.116	1.063	1.282	1.219	0.989	1.064	1.023	1.146	1.176	0.993	0.804	1.049	0.999	69.9	58.7	81.1	82.9	81.1	78	74.3	89.6	85.2	69.1	74.4	71.5	80.1	82.2	69.4	56.2	73.3
High	Master Protein	Q9EQS3	c-Myc-binding protein OS=Mus musculus OX=10090 GN=Mycbp PE=1 SV=5	0	20.387	52	5	5	5	103	12	5.91	18.8	5	0	0.84	0.995	0.861	0.903	0.888	0.995	0.88	0.929	1.013	0.974	0.961	0.868	0.953	0.855	0.798	0.827	0.836	1103.9	927.4	1098.8	950.2	997	980.2	1097.9	971.7	1025.9	1118.5	1074.7	1060.3	958.7	1052.4	943.6	881.3	912.8
High	Master Protein	Q3THW5	Histone H2A.V OS=Mus musculus OX=10090 GN=H2az2 PE=1 SV=3	0	79.686	54	5	163	3	128	13.5	10.58	364.54	5	0	0.84	0.862	0.894	1.027	0.879	1.157	0.902	0.891	0.902	0.818	0.794	1.061	0.928	0.9	0.993	0.766	0.859	5097.5	4281.3	4395.8	4555.3	5237.4	4478.6	5897.1	4598.8	4540.2	4599.2	4168.9	4046.7	5407.7	4729.4	4588	5061.9	3906.7
Low	Master Protein	Q9QWT9	Kinesin-like protein KIFC1 OS=Mus musculus OX=10090 GN=Kifc1 PE=1 SV=2	0.087	1.061	1	1	1	1	674	74.1	8.72	1.73	1	0	0.84	1.059	1.112	1.16	0.944	1.242	1.105	1.225	1.053	1.018	1.031	1.062	1.102	0.968	0.877	0.996	1.03	98.8	83	104.6	109.9	114.6	93.3	122.7	109.2	121	104	100.6	101.9	104.9	108.9	95.6	86.6	98.4
High	Master Protein	Q05CL8	La-related protein 7 OS=Mus musculus OX=10090 GN=Larp7 PE=1 SV=2	0	46.314	23	11	12	11	570	64.8	9.54	40.48	11	0	0.84	0.99	1.038	1.113	1.012	1.277	1.089	1.076	0.943	0.953	0.938	1.094	1.102	0.996	1.018	0.949	1.006	1952.1	1639.3	1932.2	2027.2	2171.9	1976.3	2492.3	2126.7	2100.8	1840.6	1860.4	1830.7	2136	2151.5	1944.1	1986.6	1853.5
Low	Master Protein	Q9CQY9	NADH dehydrogenase [ubiquinone] 1 subunit C1, mitochondrial OS=Mus musculus OX=10090 GN=Ndufc1 PE=1 SV=1	0.093	1.021	8	1	1	1	76	8.6	9.99	0	1	0	0.84	1.259	1.184	1.184	1.192	1.372	1.266	1.206	1.003	1.102	1.149	1.238	1.255	1.102	1.023	1.026	1.168	174.6	146.6	219.9	206.7	206.7	208.2	239.5	221.1	210.6	175.2	192.4	200.7	216.2	219.1	192.4	178.7	179.1
High	Master Protein	Q6ZPK0	PHD finger protein 21A OS=Mus musculus OX=10090 GN=Phf21a PE=1 SV=3	0.004	3.87	2	2	2	2	688	75.5	9.48	5.89	2	0	0.84	0.895	0.798	0.923	0.746	1.014	0.865	0.809	0.972	0.889	0.777	0.94	0.88	0.69	0.771	0.752	0.71	438.3	368.1	392.3	349.7	404.4	327.1	444.3	379	354.6	425.9	389.7	340.7	411.8	385.8	302.5	338	329.7
High	Master Protein	Q91YI6	Poly(A) RNA polymerase GLD2 OS=Mus musculus OX=10090 GN=Tent2 PE=1 SV=1	0	7.009	6	2	2	2	484	55.9	9.25	6.11	2	0	0.84	0.991	1.172	1.281	1.161	1.308	1.092	1.09	1.01	0.932	0.983	1.166	1.151	1.12	1.088	1.138	1.201	115.5	97	114.5	135.4	148	134.1	151.1	126.1	125.9	116.7	107.7	113.5	134.7	132.9	129.4	125.7	131.4
Medium	Master Protein	Q6NZB1	Protein arginine N-methyltransferase 6 OS=Mus musculus OX=10090 GN=Prmt6 PE=1 SV=2	0.033	1.802	2	1	1	1	378	41.8	5.34	2.71	1	0	0.84	1.057	1.117	1.175	1.11	1.326	1.168	1.227	1.029	1.062	1.026	1.189	1.115	1.083	0.962	0.974	1.182	238.7	200.4	252.2	266.7	280.4	265	316.5	278.9	293	245.7	253.4	244.8	283.7	266.2	258.4	229.7	232.4
High	Master Protein	Q8BFU3	RING finger protein 214 OS=Mus musculus OX=10090 GN=Rnf214 PE=1 SV=1	0	84.421	31	18	27	18	668	73.6	6.23	108.31	18	0	0.84	0.953	0.904	0.972	0.864	1.049	0.919	0.908	0.972	0.892	0.888	0.871	0.963	0.864	0.831	0.809	0.849	6145.9	5163.9	5858.1	5556.5	5971.2	5309.8	6446.1	5651	5579	5974.1	5479.6	5456.3	5353.7	5917.4	5312.2	5104.4	4975.1
High	Master Protein	Q4QQM4	Tumor protein p53-inducible protein 11 OS=Mus musculus OX=10090 GN=Trp53i11 PE=1 SV=1	0	14.653	18	3	3	3	189	20.9	9.41	13.7	3	0	0.84	0.966	1.034	1.048	0.959	1.188	1.05	1.002	1.001	0.851	0.836	1.096	1.098	0.94	1.047	0.914	0.964	578.9	486.4	559.3	598.5	606.5	555.1	687.8	607.7	579.9	579.5	492.4	483.9	634.2	635.5	543.9	606	528.9
High	Master Protein	Q9CR11	YEATS domain-containing protein 4 OS=Mus musculus OX=10090 GN=Yeats4 PE=2 SV=1	0	7.639	12	1	1	1	227	26.5	8.41	5	1	0	0.84	1.023	1.145	0.962	1.099	1.107	1.099	1.145	1.038	1.069	1.244	0.885	0.947	1.191	1.45	1.015	1.061	13.1	11	13.4	15	12.6	14.4	14.5	14.4	15	13.6	14	16.3	11.6	12.4	15.6	19	13.3
High	Master Protein	P06795	ATP-dependent translocase ABCB1 OS=Mus musculus OX=10090 GN=Abcb1b PE=1 SV=1	0	15.681	4	3	3	3	1276	140.9	8.34	12.76	3	0	0.841	1.024	0.665	1.189	1.152	1.177	1.152	1.171	0.756	0.963	0.927	0.835	1.323	1.091	1	1.335	1.14	16.4	13.8	16.8	10.9	19.5	18.9	19.3	18.9	19.2	12.4	15.8	15.2	13.7	21.7	17.9	16.4	21.9
High	Master Protein	Q9EQG7	Ectonucleotide pyrophosphatase/phosphodiesterase family member 5 OS=Mus musculus OX=10090 GN=Enpp5 PE=1 SV=3	0	41.023	22	6	7	6	477	54.4	5.9	36.33	6	0	0.841	1.087	1.041	1.145	1.05	1.19	1.084	1.128	1.03	1.024	1.026	1.076	1.184	1.006	1.015	1.022	1.053	906.2	762.5	984.9	943.2	1037.8	951.8	1078.6	982.1	1022.6	933.6	928.1	930	975	1072.7	912	920	925.7
High	Master Protein	Q9Z1Z0	General vesicular transport factor p115 OS=Mus musculus OX=10090 GN=Uso1 PE=1 SV=2	0	243.065	47	32	48	32	959	106.9	4.93	222.05	32	0	0.841	1.002	0.842	0.92	0.83	0.99	0.843	0.849	0.943	0.94	0.914	0.775	0.882	0.784	0.734	0.745	0.804	12144.7	10213.8	12171.2	10220.1	11175.7	10078.6	12019.3	10232.6	10314	11451.2	11420.8	11098.4	9417.3	10713	9523.3	8909.3	9048
High	Master Protein	Q8K3Z9	Nuclear envelope pore membrane protein POM 121 OS=Mus musculus OX=10090 GN=Pom121 PE=1 SV=2	0	7.236	2	2	3	2	1200	120.9	10.2	12.49	2	0	0.841	0.899	0.691	0.844	0.663	0.791	0.727	0.675	0.952	0.816	0.786	0.578	0.69	0.654	0.539	0.58	0.608	786.6	661.3	707.5	543.2	663.8	521.3	622	571.9	530.8	748.7	641.7	618.5	454.8	542.8	514.2	424.1	456
High	Master Protein	Q8BGF7	PAN2-PAN3 deadenylation complex catalytic subunit Pan2 OS=Mus musculus OX=10090 GN=Pan2 PE=1 SV=1	0	22.979	7	4	4	4	1200	135.2	5.96	17.81	4	0	0.841	1.051	1.068	1.061	1.014	1.227	1.16	1.104	0.999	0.979	0.943	1.051	1.065	0.979	0.881	0.966	0.965	321.4	270.4	337.9	343.1	340.9	326	394.3	372.7	354.7	321	314.5	303	337.8	342.3	314.5	283	310.4
Medium	Master Protein	Q61576	Peptidyl-prolyl cis-trans isomerase FKBP10 OS=Mus musculus OX=10090 GN=Fkbp10 PE=1 SV=2	0.034	1.797	1	1	1	1	581	64.7	5.64	2.43	1	0	0.841	1.063	0.979	1.087	0.921	1.125	0.865	0.876	0.86	0.994	0.917	1.079	1.033	0.893	0.924	0.812	0.771	359.8	302.6	382.3	352.2	391.1	331.3	404.6	311.2	315.3	309.4	357.7	330.1	388.1	371.6	321.3	332.5	292.2
High	Master Protein	Q9CWW6	Peptidyl-prolyl cis-trans isomerase NIMA-interacting 4 OS=Mus musculus OX=10090 GN=Pin4 PE=1 SV=1	0	30.538	42	5	6	5	131	13.8	9.77	25.78	5	0	0.841	0.914	0.966	1.138	1.002	1.195	1	1.032	0.96	0.941	0.912	1.079	1.108	0.909	1.034	0.964	1.043	1334.4	1122.3	1220.2	1289.1	1518	1337.7	1594.7	1334.1	1377.4	1281.3	1255.4	1217.3	1439.4	1478.3	1213	1380.3	1285.7
High	Master Protein	Q9QXS1	Plectin OS=Mus musculus OX=10090 GN=Plec PE=1 SV=3	0	927.629	48	186	262	183	4691	533.9	5.96	973.24	186	3	0.841	0.921	0.896	0.987	0.81	1.017	0.861	0.819	0.963	0.912	0.892	0.912	0.93	0.806	0.82	0.742	0.783	57289.1	48159.2	52786.6	51314.7	56542.5	46376.8	58278	49332.9	46932.9	55192.3	52225.6	51080.2	52265.1	53268.4	46187.9	46980.3	42513.8
High	Master Protein	Q8BZN2	Potassium voltage-gated channel subfamily V member 1 OS=Mus musculus OX=10090 GN=Kcnv1 PE=2 SV=2	0.006	3.135	3	2	2	2	503	56.6	6.28	4.21	2	0	0.841	1.174	1.108	1.038	1.117	1.303	1.284	1.101	0.956	0.968	1.123	1.087	1.222	1.103	0.965	0.91	1.196	195.7	164.6	229.8	216.8	203.2	218.6	255	251.2	215.4	187	189.5	219.8	212.7	239.2	215.9	188.8	178
High	Master Protein	Q6DIC0	Probable global transcription activator SNF2L2 OS=Mus musculus OX=10090 GN=Smarca2 PE=1 SV=1	0	111.342	20	26	38	14	1577	180.1	7.2	121.7	26	0	0.841	1.001	1.058	1.102	1.012	1.252	1.069	1.042	0.967	0.903	0.898	1.076	1.102	1.011	1.009	0.985	1.01	2442.7	2053.4	2445.9	2583.8	2691.3	2472.8	3057.5	2611.1	2545.1	2362	2205.1	2193.3	2628.8	2690.9	2470.7	2464.4	2405.5
High	Master Protein	Q8C050	Ribosomal protein S6 kinase alpha-5 OS=Mus musculus OX=10090 GN=Rps6ka5 PE=1 SV=2	0	73.521	24	18	22	18	863	96.5	7.34	71.37	18	0	0.841	1.079	1.092	1.323	1.118	1.409	1.122	1.145	0.952	0.987	0.983	1.305	1.22	1.14	1.21	1.038	1.117	3425.8	2881.7	3695.9	3742.3	4533.8	3828.5	4828	3844.2	3922.7	3260.3	3379.9	3366.5	4470	4181.1	3904.2	4146.7	3555.3
High	Master Protein	P53798	Squalene synthase OS=Mus musculus OX=10090 GN=Fdft1 PE=1 SV=2	0	90.485	39	13	29	13	416	48.1	6.32	102.53	13	0	0.841	0.924	1.012	1.095	0.987	1.199	1.02	0.99	0.927	0.858	0.848	1.143	1.074	0.951	1.071	0.905	0.912	4937.5	4154.2	4563.6	4995.8	5404.3	4875.5	5918.4	5036.4	4889.5	4579.2	4237.9	4186.3	5644.2	5302.9	4697.8	5286.9	4467.1
High	Master Protein	Q812G0	Alpha-1,3-mannosyl-glycoprotein 4-beta-N-acetylglucosaminyltransferase A OS=Mus musculus OX=10090 GN=Mgat4a PE=2 SV=1	0	6.514	4	1	1	1	535	61.4	7.62	4.51	1	0	0.842	1.302	1.201	1.177	1.082	1.341	1.132	1.218	0.929	1.056	1.093	1.326	1.16	1.089	1.082	1.002	1.138	46.3	39	60.3	55.6	54.5	50.1	62.1	52.4	56.4	43	48.9	50.6	61.4	53.7	50.4	50.1	46.4
High	Master Protein	Q9QYC0	Alpha-adducin OS=Mus musculus OX=10090 GN=Add1 PE=1 SV=2	0	242.989	53	27	119	26	735	80.6	5.9	430	27	0	0.842	0.947	0.881	0.917	0.809	0.983	0.871	0.845	0.97	0.86	0.857	0.79	0.918	0.8	0.762	0.77	0.796	24085.1	20283.6	22813.9	21215	22087.3	19494	23665.2	20967.6	20350.5	23366.5	20718	20650.1	19028	22102.3	19257.3	18358.8	18556.4
High	Master Protein	P55088	Aquaporin-4 OS=Mus musculus OX=10090 GN=Aqp4 PE=1 SV=2	0	38.754	15	6	20	6	323	34.4	7.42	76.23	6	0	0.842	0.881	1.091	1.052	0.906	1.157	0.946	0.88	1.026	0.849	0.824	1.135	1.039	0.932	0.968	0.698	0.819	6248.6	5258.5	5506.1	6817.9	6570.9	5661.3	7231.8	5912.5	5499.9	6413.9	5303.6	5149.9	7092.1	6493.2	5824.1	6050.3	4362.7
High	Master Protein	Q62418	Drebrin-like protein OS=Mus musculus OX=10090 GN=Dbnl PE=1 SV=2	0	170.808	50	17	49	17	436	48.7	4.92	208.96	17	0	0.842	0.958	0.885	0.91	0.842	0.986	0.9	0.876	0.993	0.86	0.856	0.801	0.897	0.834	0.746	0.779	0.812	9802.6	8254	9389.4	8670.9	8920.9	8253.8	9668.4	8827.2	8582.9	9734.6	8426	8388.8	7854.7	8793.4	8172.1	7311.7	7638.9
High	Master Protein	Q9CZG9	PDZ domain-containing protein 11 OS=Mus musculus OX=10090 GN=Pdzd11 PE=1 SV=1	0.001	5.121	30	2	2	2	140	16.2	7.14	6.34	2	0	0.842	1.042	0.938	0.98	0.904	0.976	0.945	0.901	0.945	0.971	0.922	0.923	0.949	0.885	0.757	0.764	0.785	322.4	271.4	336.1	302.3	315.9	291.6	314.7	304.6	290.4	304.7	313.2	297.2	297.7	305.9	285.2	244	246.3
High	Master Protein	Q9D4F2	Phospholipid phosphatase 6 OS=Mus musculus OX=10090 GN=Plpp6 PE=1 SV=1	0	7.26	8	1	1	1	292	31.7	10.29	6.79	1	0	0.842	0.942	1.033	1.1	0.975	1.225	1.038	0.993	0.961	1.039	0.905	1.026	1.116	0.979	1.049	0.92	0.824	116.8	98.3	110	120.7	128.5	113.9	143.1	121.2	116	112.2	121.4	105.7	119.8	130.4	114.4	122.5	107.5
High	Master Protein	Q69ZQ2	Pre-mRNA-splicing factor ISY1 homolog OS=Mus musculus OX=10090 GN=Isy1 PE=1 SV=2	0	10.758	10	2	3	2	285	33	5.17	10.51	2	0	0.842	0.854	0.98	0.971	0.899	1.128	0.966	0.916	0.952	0.91	0.894	1.039	1.091	0.903	0.925	1.038	0.961	355.3	299.1	303.4	348.3	345	319.3	400.9	343.1	325.3	338.3	323.2	317.7	369	387.7	320.7	328.8	368.9
High	Master Protein	Q569Z5	Probable ATP-dependent RNA helicase DDX46 OS=Mus musculus OX=10090 GN=Ddx46 PE=1 SV=2	0	162.671	36	31	43	31	1032	117.4	9.26	154.73	31	0	0.842	0.979	1.041	1.121	1.016	1.278	1.071	1.077	0.932	0.937	0.903	1.103	1.12	0.987	1.034	0.946	1.017	8302.1	6993.7	8125.3	8646.3	9310.6	8431.2	10607.3	8887.5	8938.4	7734.8	7775.6	7497.3	9160.3	9301.3	8194.8	8588.2	7854.4
High	Master Protein	Q80WS3	rRNA/tRNA 2'-O-methyltransferase fibrillarin-like protein 1 OS=Mus musculus OX=10090 GN=Fbll1 PE=1 SV=1	0	114.769	50	13	35	8	314	33.3	10.15	138.62	13	0	0.842	0.93	0.976	1.008	0.917	1.082	0.953	0.903	0.922	0.889	0.86	1.007	1.042	0.92	0.884	0.858	0.871	2890	2432.3	2686.8	2821.3	2912.7	2649.3	3128.2	2754.5	2608.6	2663.5	2570.6	2484.2	2909.6	3010	2660.1	2556.1	2479.3
High	Master Protein	P27048	Small nuclear ribonucleoprotein-associated protein B OS=Mus musculus OX=10090 GN=Snrpb PE=1 SV=1	0	36.805	26	7	16	7	231	23.6	10.9	50.53	7	0	0.842	0.962	0.945	0.987	0.927	1.14	0.999	0.948	0.976	0.91	0.87	0.965	1.007	0.92	0.907	0.86	0.899	3730.3	3140	3587.8	3523.3	3681.9	3459.4	4251.6	3726.9	3536.1	3639.3	3396.3	3247	3601.2	3757.2	3433.5	3382.1	3209.3
Low	Master Protein	Q62252	Sperm surface protein Sp17 OS=Mus musculus OX=10090 GN=Spa17 PE=1 SV=1	0.05	1.421	5	1	1	1	149	17.3	4.83	2.47	1	0	0.842	1.022	0.999	1.072	0.923	1.126	0.97	0.987	0.943	0.933	0.955	0.955	1.067	0.909	0.947	0.873	0.902	324.6	273.3	331.6	324.4	348	299.7	365.4	314.9	320.5	306.1	302.8	310	310	346.5	295.1	307.5	283.3
High	Master Protein	Q9QWI6	SRC kinase signaling inhibitor 1 OS=Mus musculus OX=10090 GN=Srcin1 PE=1 SV=2	0	190.195	34	38	59	38	1250	134.8	9.32	233.48	38	0	0.842	0.937	0.862	0.852	0.794	0.912	0.843	0.81	1.013	0.841	0.837	0.763	0.894	0.793	0.733	0.754	0.766	15557.3	13102.7	14577.2	13417	13256.5	12354.7	14191.7	13112.3	12598.9	15753.9	13088.1	13016.5	11867.9	13912.2	12335.6	11404.8	11726.3
High	Master Protein	Q5SV85	Synergin gamma OS=Mus musculus OX=10090 GN=Synrg PE=1 SV=1	0	37.779	8	8	9	8	1306	139.5	5.03	33.34	8	0	0.842	0.948	0.907	0.939	0.876	1.034	0.91	0.897	0.892	0.851	0.848	0.871	0.91	0.859	0.81	0.802	0.805	1549	1304.2	1468.2	1405	1454.2	1356.6	1601.7	1410	1389.3	1381.4	1318.8	1313.6	1349.8	1409.8	1329.9	1254.9	1242.4
High	Master Protein	Q9EST3	Eukaryotic translation initiation factor 4E transporter OS=Mus musculus OX=10090 GN=Eif4enif1 PE=1 SV=2	0	13.87	5	3	3	3	983	107.9	7.74	11.47	3	0	0.843	0.925	0.964	0.987	0.959	1.16	0.939	0.922	0.946	0.908	0.875	0.992	1.018	0.913	0.954	0.844	0.97	164.4	138.6	152	158.5	162.2	157.7	190.7	154.4	151.5	155.5	149.2	143.9	163.1	167.3	150.1	156.9	138.7
High	Master Protein	Q3USJ8	F-BAR and double SH3 domains protein 2 OS=Mus musculus OX=10090 GN=Fchsd2 PE=1 SV=2	0	92.384	37	21	24	21	740	84.2	5.66	91.71	21	0	0.843	0.979	1.027	1.113	0.971	1.194	1.02	0.998	0.975	0.894	0.878	1.062	1.076	0.956	0.992	0.93	0.96	5143.1	4334.5	5033.9	5281.8	5723	4995.7	6141.1	5244.7	5131.2	5012.2	4596.2	4516.2	5462.7	5535.8	4918.6	5102.9	4780.6
High	Master Protein	Q8BHD4	FERM domain-containing protein 3 OS=Mus musculus OX=10090 GN=Frmd3 PE=2 SV=1	0	6.404	4	2	2	2	595	68.4	6.38	6.76	2	0	0.843	1.024	1.088	1.051	1.196	1.255	1.19	1.053	1.055	1.075	1.002	1.081	1.071	1.121	1.044	1.054	1.093	156.2	131.6	159.9	170	164.1	186.8	196.1	185.8	164.5	164.8	167.9	156.5	168.9	167.3	175.1	163	164.6
High	Master Protein	P16858	Glyceraldehyde-3-phosphate dehydrogenase OS=Mus musculus OX=10090 GN=Gapdh PE=1 SV=2	0	847.677	95	37	1080	34	333	35.8	8.25	5040.89	37	4	0.843	1.025	1.054	1.149	1.12	1.272	1.088	1.136	0.963	0.946	0.958	1.156	1.168	1.092	1.096	1.004	1.099	97927.5	82527.2	100412	103244	112524	109700	124538	106504	111294	94303.4	92677.6	93824.1	113211	114357	106940	107351	98294.4
High	Master Protein	Q61033	Lamina-associated polypeptide 2, isoforms alpha/zeta OS=Mus musculus OX=10090 GN=Tmpo PE=1 SV=4	0	46.377	18	8	8	3	693	75.1	8.05	38.07	8	0	0.843	0.961	0.883	0.951	0.864	1.076	0.929	0.946	0.917	0.852	0.845	0.935	0.945	0.857	0.854	0.799	0.855	858.9	724.3	825.4	758.1	817.1	741.7	924.2	798	812.9	787.9	731.5	725.9	803	811.9	736.4	733.8	686.4
Low	Master Protein	Q9CQB7	LYR motif-containing protein 1 OS=Mus musculus OX=10090 GN=Lyrm1 PE=1 SV=1	0.051	1.406	6	1	1	1	122	14.2	9.6	2.64	1	0	0.843	0.913	0.978	0.972	0.909	1.088	0.89	0.862	0.941	0.878	0.746	1.01	0.955	0.95	0.91	0.755	0.803	283.1	238.7	258.4	277	275.3	257.3	308.1	251.9	244	266.4	248.5	211.1	285.9	270.3	269	257.5	213.8
High	Master Protein	A2AG50	MAP7 domain-containing protein 2 OS=Mus musculus OX=10090 GN=Map7d2 PE=1 SV=1	0	33.967	11	7	9	7	781	86	8.81	35.1	7	0	0.843	0.906	0.835	0.861	0.741	0.965	0.894	0.948	1.026	0.918	0.88	0.92	0.855	0.737	0.675	0.705	0.733	1605.2	1352.6	1454.3	1340.6	1381.7	1189	1548.5	1434.6	1522.4	1647.3	1473.4	1411.8	1476.4	1372.9	1183.6	1083.9	1131.2
High	Master Protein	Q8K4B0	Metastasis-associated protein MTA1 OS=Mus musculus OX=10090 GN=Mta1 PE=1 SV=1	0	153.347	49	30	45	23	715	80.7	9.29	172.47	30	7	0.843	0.989	1.013	1.101	1.003	1.195	1.033	1.033	0.997	0.918	0.919	1.074	1.077	1.01	0.98	0.921	0.985	6930.4	5843.1	6852.1	7021.1	7631.2	6954.1	8280.3	7158.1	7161.6	6909.5	6360	6368.1	7444.9	7464.6	7003	6789.1	6385.5
High	Master Protein	Q8CCH2	NHL repeat-containing protein 3 OS=Mus musculus OX=10090 GN=Nhlrc3 PE=1 SV=1	0	12.726	17	4	4	4	347	38.2	6.23	11.21	4	0	0.843	1.018	0.974	1.019	0.999	1.208	1.07	1.101	0.95	0.94	0.957	1.038	1.15	0.981	0.997	0.954	1.044	793.4	668.8	807.5	772.6	808.2	792.9	958.3	848.7	873.7	753.9	745.7	759.6	823.8	912.4	778.7	791.1	756.9
High	Master Protein	Q91XL9	Oxysterol-binding protein-related protein 1 OS=Mus musculus OX=10090 GN=Osbpl1a PE=1 SV=2	0	119.802	30	22	37	21	950	107.7	6.44	137.07	22	1	0.843	0.977	0.99	0.997	0.954	1.119	1.007	0.987	0.927	0.871	0.917	0.978	1.104	0.941	0.93	0.896	0.945	8504.9	7171.4	8308.6	8423.6	8483.4	8111.5	9519.3	8561	8390.7	7883.3	7409.5	7796.9	8316.2	9389.9	7999	7911.7	7616.9
Medium	Master Protein	Q2EMV9	Protein mono-ADP-ribosyltransferase PARP14 OS=Mus musculus OX=10090 GN=Parp14 PE=1 SV=3	0.029	1.853	0	1	1	1	1817	203.7	6.79	2.79	1	0	0.843	0.958	0.956	1.028	0.95	1.105	1.064	1.112	0.858	0.964	0.923	1.041	1.105	1.008	0.949	0.93	1	221.9	187	212.5	212.1	228.1	210.9	245.3	236.2	246.8	190.3	213.9	204.9	231	245.2	223.7	210.5	206.4
High	Master Protein	O70166	Stathmin-3 OS=Mus musculus OX=10090 GN=Stmn3 PE=1 SV=1	0	36.879	39	7	15	7	180	20.9	7.49	42.71	7	0	0.843	1.029	0.883	0.955	0.849	1.004	0.864	0.897	0.896	0.879	0.893	0.819	0.916	0.816	0.789	0.763	0.835	3079.7	2595.1	3168.7	2718.7	2940.6	2616.1	3092.6	2661.8	2763.6	2758.7	2706.4	2749.5	2522.3	2820.3	2514.3	2428.8	2349.4
High	Master Protein	Q9CU62	Structural maintenance of chromosomes protein 1A OS=Mus musculus OX=10090 GN=Smc1a PE=1 SV=4	0	173.387	32	36	45	36	1233	143.1	7.64	165.61	36	0	0.843	0.968	0.962	1.056	0.943	1.191	0.982	0.97	0.953	0.914	0.891	1.02	1.019	0.928	0.957	0.87	0.933	8255.6	6957.8	7994.4	7943.4	8714.7	7787.2	9834.4	8109	8007.5	7868.8	7543.3	7358.1	8422.8	8415.7	7661.7	7904.5	7180.3
Low	Master Protein	Q8VCA6	Transmembrane protein 161A OS=Mus musculus OX=10090 GN=Tmem161a PE=2 SV=1	0.05	1.409	2	1	1	1	480	54	8.38	3.21	1	0	0.843	1.049	1	0.982	0.945	1.151	0.999	0.943	0.971	1.008	0.965	0.891	0.967	0.926	0.833	0.861	0.908	324.1	273.1	340	324.2	318.2	306.3	373.2	323.8	305.7	314.8	326.7	312.6	288.8	313.5	300.2	269.9	279.2
Medium	Master Protein	Q8BPE4	Transmembrane protein 177 OS=Mus musculus OX=10090 GN=Tmem177 PE=1 SV=1	0.015	2.225	3	1	1	1	311	34	9.77	2.19	1	0	0.843	1.039	0.949	1.091	0.974	1.235	0.996	1.005	0.872	1.03	0.921	0.985	1.04	0.947	0.934	0.907	0.877	400.7	337.8	416.5	380.2	437.1	390.3	494.7	398.9	402.7	349.4	412.7	369.2	394.5	416.9	379.4	374.4	363.3
High	Master Protein	Q9Z204	Heterogeneous nuclear ribonucleoproteins C1/C2 OS=Mus musculus OX=10090 GN=Hnrnpc PE=1 SV=1	0	157.038	61	18	74	17	313	34.4	5.05	256.36	18	1	0.844	0.936	0.798	0.871	0.781	0.957	0.84	0.817	0.95	0.87	0.87	0.747	0.84	0.764	0.71	0.758	0.814	22139.4	18689.7	20730.6	17672.6	19284	17281.8	21179.8	18589.5	18091.3	21028	19266.4	19259.3	16536.9	18602.3	16924.1	15720.5	16780.3
High	Master Protein	Q64345	Interferon-induced protein with tetratricopeptide repeats 3 OS=Mus musculus OX=10090 GN=Ifit3 PE=1 SV=1	0	6.025	2	1	3	1	403	47.2	5.64	9.56	1	0	0.844	1.012	0.984	0.932	0.977	1.12	1.041	1.003	0.927	0.947	0.978	0.903	0.949	0.933	0.817	0.858	0.928	1030.8	870.2	1043	1013.8	960.6	1007	1154.6	1073.4	1034.1	955.7	975.8	1008.2	930.9	978.2	961.3	841.7	884.1
High	Master Protein	Q9CXU1	Mediator of RNA polymerase II transcription subunit 31 OS=Mus musculus OX=10090 GN=Med31 PE=1 SV=2	0	8.307	20	2	2	2	131	15.8	8.54	7.89	2	0	0.844	1.011	1.03	1.097	0.964	1.192	1.024	1.049	0.927	0.95	0.904	1.061	1.102	0.973	1.037	0.852	0.946	496.7	419	502.2	511.8	545.1	478.8	592.1	508.5	521.1	460.5	472	449.1	527	547.2	483.3	514.9	423.2
High	Master Protein	Q6PCP5	Mitochondrial fission factor OS=Mus musculus OX=10090 GN=Mff PE=1 SV=1	0	127.412	69	13	29	13	291	32.9	6.83	131.47	13	0	0.844	0.928	0.965	0.977	0.914	1.037	0.931	0.924	0.939	0.831	0.809	0.922	0.973	0.911	0.838	0.756	0.86	4026.3	3396.3	3738.1	3883.4	3932.9	3679	4176.9	3749	3721.6	3782.5	3346.3	3258.8	3712.5	3917.3	3667.4	3372.8	3044.9
High	Master Protein	Q9CQJ2	PIH1 domain-containing protein 1 OS=Mus musculus OX=10090 GN=Pih1d1 PE=1 SV=1	0	31.49	26	5	6	5	290	32.2	5.21	25.92	5	0	0.844	1.008	0.998	1.072	0.988	1.16	1.022	1.05	1.015	0.929	0.896	1.026	1.08	0.95	1.004	0.909	0.973	705.2	595.4	710.5	703.7	755.9	696.7	817.9	720.9	740.5	715.8	654.9	632	723.4	761.8	669.7	707.7	640.9
High	Master Protein	Q8BGZ2	Protein FAM168A OS=Mus musculus OX=10090 GN=Fam168a PE=1 SV=1	0	9.912	11	2	3	2	244	26.2	8.98	8.22	2	0	0.844	0.9	0.84	0.898	0.779	0.933	0.824	0.802	0.944	0.838	0.882	0.778	0.875	0.786	0.717	0.745	0.776	904.7	763.2	814.4	759.7	812.7	705	843.7	745.7	725.5	853.7	758.5	798.1	704.2	792	711	648.3	674.3
High	Master Protein	P62309	Small nuclear ribonucleoprotein G OS=Mus musculus OX=10090 GN=Snrpg PE=1 SV=1	0	46.419	76	5	11	5	76	8.5	8.88	42.6	5	0	0.844	0.913	0.882	1.029	0.851	1.109	0.919	0.92	0.993	0.894	0.852	0.93	0.974	0.887	0.915	0.837	0.871	1041.8	879.3	951.5	918.9	1071.5	886.2	1155.3	957.4	958.9	1034.1	931.6	888	969.1	1015	924	953.1	872.5
High	Master Protein	Q3UUJ4	STE20-related kinase adapter protein alpha OS=Mus musculus OX=10090 GN=Strada PE=1 SV=1	0	7.906	6	2	2	2	431	48.2	6.43	3.24	2	0	0.844	0.901	0.952	1.01	1.001	1.064	0.924	1.043	0.865	0.904	0.833	0.978	0.989	0.852	0.964	0.94	0.99	145.8	123.1	131.4	138.8	147.3	145.9	155.2	134.7	152.1	126.1	131.8	121.4	142.6	144.2	124.2	140.5	137
Low	Master Protein	Q9D9I4	TBC1 domain family member 20 OS=Mus musculus OX=10090 GN=Tbc1d20 PE=1 SV=1	0.069	1.169	3	1	1	1	402	45.8	6.96	0	1	0	0.844	1.062	1.049	1.049	0.925	1.11	1.068	0.981	1.032	1.218	0.864	1.049	1.078	1.075	0.903	0.935	0.912	30.8	26	32.7	32.3	32.3	28.5	34.2	32.9	30.2	31.8	37.5	26.6	32.3	33.2	33.1	27.8	28.8
High	Master Protein	Q6GQU0	UPF0524 protein C3orf70 homolog OS=Mus musculus OX=10090 PE=2 SV=1	0	7.06	3	1	2	1	248	27.5	4.89	3.45	1	0	0.844	0.993	0.98	1.117	0.993	1.153	0.979	0.979	0.915	0.945	0.936	1.062	1.187	1.076	1.017	0.912	1.029	196	165.4	194.7	192	218.9	194.7	226	191.8	191.9	179.4	185.2	183.4	208.1	232.7	210.9	199.3	178.8
Medium	Master Protein	Q9EQX4	Allograft inflammatory factor 1-like OS=Mus musculus OX=10090 GN=Aif1l PE=1 SV=1	0.019	2.031	7	1	1	1	150	17	7.18	2.88	1	0	0.845	0.967	1.04	1.024	0.964	1.132	1.11	1.047	1.031	0.978	0.942	1.084	1.093	0.906	0.923	0.868	0.941	461.9	390.1	446.5	480.6	472.9	445.2	522.9	512.5	483.5	476	451.6	435.1	500.8	504.7	418.6	426.5	400.8
High	Master Protein	Q9DBT5	AMP deaminase 2 OS=Mus musculus OX=10090 GN=Ampd2 PE=1 SV=1	0	78.004	21	18	29	17	798	92	6.23	90.98	18	2	0.845	0.993	0.943	0.971	0.924	1.108	0.976	0.976	0.967	0.886	0.896	0.898	1.007	0.918	0.871	0.829	0.929	6159.7	5203.7	6118	5810.9	5982.2	5693.7	6822.5	6012.2	6013.8	5955.1	5454.7	5519	5534.3	6200.9	5653.2	5364.6	5107.2
Low	Master Protein	Q3V096	Ankyrin repeat domain-containing protein 42 OS=Mus musculus OX=10090 GN=Ankrd42 PE=1 SV=1	0.086	1.065	1	1	1	1	527	58.5	6.68	2.93	1	0	0.845	1.064	0.961	0.938	1	1.109	1.014	1.079	1.022	0.992	0.98	0.992	1.107	0.984	0.847	0.882	0.987	294.9	249.2	313.7	283.5	276.5	295	326.9	299.1	318.3	301.4	292.6	289.1	292.4	326.5	290.3	249.8	260.2
High	Master Protein	Q07813	Apoptosis regulator BAX OS=Mus musculus OX=10090 GN=Bax PE=1 SV=1	0	71.161	49	7	30	7	192	21.4	4.98	126.07	7	0	0.845	0.996	1.052	1.101	0.995	1.206	1.087	1.054	0.953	0.952	0.953	1.017	1.106	0.978	0.943	0.948	1.015	4243.9	3586.7	4225	4465.4	4672.5	4223.8	5116.9	4613	4475	4046.1	4038.3	4045.1	4316.4	4692.8	4150.2	4001.8	4021.9
High	Master Protein	Q99PV8	B-cell lymphoma/leukemia 11B OS=Mus musculus OX=10090 GN=Bcl11b PE=1 SV=1	0	17.425	7	5	5	3	884	94.5	6.62	17.36	5	0	0.845	1.152	1.039	0.959	1.101	1.311	1.162	1.11	0.986	0.912	1.015	1.172	1.266	1.112	0.983	1.053	1.12	137.8	116.4	158.8	143.2	132.2	151.7	180.6	160.1	152.9	135.9	125.7	139.9	161.5	174.5	153.3	135.4	145.1
High	Master Protein	Q8K2Y9	Cerebral cavernous malformations protein 2 homolog OS=Mus musculus OX=10090 GN=Ccm2 PE=1 SV=1	0	50.884	30	8	9	8	453	49.9	5.62	41.2	8	0	0.845	1.009	0.971	1.009	0.927	1.09	1.048	0.988	0.952	0.935	0.942	0.96	1.051	0.928	0.858	0.922	0.961	1154	975.5	1164.5	1121.1	1164.8	1069.4	1258.4	1209.5	1139.8	1098.2	1079	1087.1	1108	1213.2	1070.9	990	1063.6
High	Master Protein	Q8BTV2	Cleavage and polyadenylation specificity factor subunit 7 OS=Mus musculus OX=10090 GN=Cpsf7 PE=1 SV=2	0	99.526	31	12	23	11	471	52	8	100.72	12	1	0.845	0.965	0.956	1.029	0.947	1.06	0.91	0.92	0.926	0.873	0.877	0.959	1.011	0.937	0.839	0.84	0.87	3452.9	2919.3	3332.1	3302.6	3551.7	3268.8	3658.7	3142.2	3175.3	3198.4	3013.6	3026.8	3310.6	3491.5	3235.4	2897.6	2902
High	Master Protein	Q6PDY0	Coiled-coil domain-containing protein 85B OS=Mus musculus OX=10090 GN=Ccdc85b PE=1 SV=1	0	7.169	23	2	2	2	202	22.1	5.08	8.66	2	0	0.845	1.119	1.085	1.116	1.062	1.159	1.071	1.095	1.086	1.014	0.949	1.115	1.158	0.968	0.975	0.89	1.024	243.6	205.8	272.5	264.2	271.9	258.7	282.3	260.9	266.8	264.6	246.9	231.2	271.5	282.2	235.9	237.4	216.7
High	Master Protein	P68500	Contactin-5 OS=Mus musculus OX=10090 GN=Cntn5 PE=1 SV=2	0.005	3.494	1	2	2	1	1098	120.7	6.61	3.95	2	0	0.845	0.971	0.913	1.085	0.854	1.067	0.955	0.905	0.959	0.905	0.808	0.915	0.957	0.892	0.85	0.76	0.813	359.3	303.7	348.8	328.2	390	306.8	383.3	343.3	325.2	344.5	325.3	290.2	328.6	344	320.5	305.3	272.9
High	Master Protein	O88508	DNA (cytosine-5)-methyltransferase 3A OS=Mus musculus OX=10090 GN=Dnmt3a PE=1 SV=2	0	216.269	53	38	63	38	908	101.6	6.65	244.12	38	0	0.845	0.961	0.83	0.881	0.832	0.961	0.825	0.848	0.959	0.895	0.884	0.783	0.891	0.827	0.735	0.781	0.827	13760.9	11629.9	13221.5	11427.6	12122.7	11443.3	13224.2	11353.9	11672.3	13194.4	12319	12162.3	10771.8	12259.5	11381.2	10113.2	10753.3
High	Master Protein	O08740	DNA-directed RNA polymerase II subunit RPB11 OS=Mus musculus OX=10090 GN=Polr2j PE=1 SV=1	0	30.061	64	5	9	5	117	13.2	5.86	31.28	5	0	0.845	0.958	0.962	0.999	0.967	1.137	0.964	0.972	0.908	0.928	0.878	1.018	1.066	0.915	0.934	0.837	0.917	992.4	838.8	950.9	954.9	991.9	959.4	1128.2	956.5	964.9	900.8	921.4	871.4	1010.3	1057.6	907.8	926.9	830.2
High	Master Protein	Q8R3V5	Endophilin-B2 OS=Mus musculus OX=10090 GN=Sh3glb2 PE=1 SV=2	0	67.938	32	12	24	11	400	44.5	5.82	88.7	12	0	0.845	1.059	0.975	0.964	0.936	1.047	0.946	0.955	0.976	0.912	0.978	0.902	1.012	0.913	0.838	0.89	0.927	5343.9	4514.7	5658.6	5212.9	5151.9	5001.5	5597.2	5055.3	5102.4	5213	4875.6	5225.8	4822.1	5406.3	4881	4478.6	4756.1
High	Master Protein	Q9D6F4	Gamma-aminobutyric acid receptor subunit alpha-4 OS=Mus musculus OX=10090 GN=Gabra4 PE=2 SV=1	0.002	4.525	3	2	2	1	552	60.8	9.32	7.59	2	0	0.845	1.126	1.004	0.882	1.075	1.062	0.953	1.036	1.006	0.941	1.013	0.92	1.148	1.009	0.895	0.893	1.015	387.4	327.4	436.3	389	341.5	416.6	411.3	369.2	401.3	389.8	364.6	392.5	356.6	444.7	391	346.8	345.9
High	Master Protein	Q8CI94	Glycogen phosphorylase, brain form OS=Mus musculus OX=10090 GN=Pygb PE=1 SV=3	0	348.044	62	45	142	36	843	96.7	6.73	521.67	45	10	0.845	0.911	0.962	1.078	0.869	1.149	0.969	0.92	0.947	0.921	0.874	1.021	1.037	0.852	0.941	0.849	0.866	24496.3	20711.3	22316.8	23576.1	26416.1	21278.6	28158.3	23737.9	22524.4	23188.1	22560	21411	25015.8	25412.9	20862.5	23061.7	20790
High	Master Protein	Q62559	Intraflagellar transport protein 52 homolog OS=Mus musculus OX=10090 GN=Ift52 PE=1 SV=2	0.006	3.312	2	1	1	1	426	48.2	5.2	3.32	1	0	0.845	1.05	1.039	1.006	0.95	1.237	1.254	1.123	0.926	0.981	1.161	1.08	1.157	0.952	0.997	0.928	1.043	350	295.6	367.4	363.7	352.2	332.4	433.1	438.9	393.2	324.1	343.4	406.3	378.1	405.1	333.1	348.8	324.9
High	Master Protein	Q9WVA3	Mitotic checkpoint protein BUB3 OS=Mus musculus OX=10090 GN=Bub3 PE=1 SV=2	0	65.133	49	12	17	12	326	36.9	6.84	70.89	12	0	0.845	1.003	0.973	1.103	0.962	1.219	0.998	1.021	0.943	0.981	0.953	0.996	1.063	0.939	0.946	0.93	1.008	4000.9	3378.8	4011.3	3893.9	4412.4	3849.7	4877.9	3991.7	4085	3772.9	3925.6	3813.2	3986.4	4251.9	3756.2	3785.9	3719.7
High	Master Protein	Q9D0B6	Protein PBDC1 OS=Mus musculus OX=10090 GN=Pbdc1 PE=1 SV=1	0	30.23	36	6	7	6	198	22.2	4.55	27.32	6	0	0.845	0.99	1.023	1.041	0.99	1.156	1.024	1.025	1.035	1.017	1.023	1.125	1.169	1.07	1.023	0.97	1.093	1584.9	1339.6	1568.4	1621.6	1650.6	1568.6	1832.4	1622.6	1624.6	1640.7	1611.6	1621.3	1783.4	1853.1	1696.4	1621.6	1537.2
High	Master Protein	Q6NS82	Reticulophagy regulator 2 OS=Mus musculus OX=10090 GN=Retreg2 PE=1 SV=2	0	56.205	15	4	8	4	541	57.5	4.46	41.1	4	0	0.845	0.945	0.833	0.886	0.742	0.921	0.799	0.801	1.005	0.898	0.837	0.772	0.841	0.775	0.676	0.702	0.731	856.1	723.7	808.9	713.1	758.8	635.5	788.7	684.1	685.5	860.5	768.6	716.7	660.5	719.7	663.2	579.1	600.7
High	Master Protein	Q61062	Segment polarity protein dishevelled homolog DVL-3 OS=Mus musculus OX=10090 GN=Dvl3 PE=1 SV=2	0	17.2	10	6	6	3	716	78.1	6.65	16.79	6	0	0.845	0.985	0.925	0.885	0.905	1.005	0.845	0.88	0.892	0.878	0.894	0.899	0.933	0.917	0.812	0.794	0.884	492.8	416.4	485.2	455.8	436.1	445.9	495.2	416.4	433.7	439.4	432.7	440.5	443.2	459.8	452	400.2	391.3
High	Master Protein	Q5XG69	Soluble lamin-associated protein of 75 kDa OS=Mus musculus OX=10090 GN=Fam169a PE=1 SV=3	0	57.902	28	10	12	10	665	73.2	4.68	53.71	10	0	0.845	1.058	0.827	1.063	0.795	1.206	0.839	0.906	1.018	0.991	0.961	0.854	0.918	0.822	0.816	0.855	0.932	1695.4	1432.9	1793.1	1402.6	1801.4	1348	2044.2	1422.2	1535.8	1726.2	1679.6	1629.2	1447.6	1556.9	1392.8	1383.5	1449.1
High	Master Protein	Q64729	TGF-beta receptor type-1 OS=Mus musculus OX=10090 GN=Tgfbr1 PE=1 SV=1	0	24.08	16	6	8	2	503	56.1	7.42	26.02	6	1	0.845	1.01	1.019	1.027	0.984	1.21	1.083	1.047	0.965	0.943	0.916	1.028	1.089	0.957	0.937	0.901	0.973	792.2	669.7	800.5	807	813.8	779.2	958.3	857.9	829.4	764.4	746.8	725.3	814.1	862.5	758.2	742	713.6
High	Master Protein	P50586	Tubby protein OS=Mus musculus OX=10090 GN=Tub PE=1 SV=1	0	32.621	16	6	7	5	505	55.3	8.68	25.26	6	1	0.845	1.027	1.009	1.046	1.012	1.134	1.022	1.022	1.011	1.01	0.988	1.017	1.105	0.956	0.939	0.957	0.966	1414.4	1195	1451.9	1427.2	1479.6	1431.2	1603.6	1444.9	1445.5	1430.1	1428.9	1397.5	1438.1	1562.5	1352.3	1327.5	1353.4
High	Master Protein	Q8BLB0	Zinc finger protein 3 OS=Mus musculus OX=10090 GN=Zfp3 PE=2 SV=1	0.002	4.393	4	3	3	1	497	56.5	7.94	7.62	3	0	0.845	1.064	1.138	1.157	1.148	1.328	1.096	1.142	0.937	1.045	1.015	1.127	1.174	1.105	1.095	0.967	1.061	158.7	134.1	168.9	180.6	183.6	182.2	210.7	173.9	181.3	148.7	165.9	161.1	178.8	186.3	175.4	173.8	153.4
High	Master Protein	P47941	Crk-like protein OS=Mus musculus OX=10090 GN=Crkl PE=1 SV=2	0	59.436	44	10	20	10	303	33.8	6.74	96.15	10	0	0.846	0.999	0.964	1.023	0.94	1.157	0.947	0.97	0.972	0.96	0.924	0.982	1.031	0.942	0.889	0.919	0.938	2578.8	2180.8	2577.1	2486.3	2638.1	2423.7	2983.1	2442	2501.5	2505.7	2475.8	2382.8	2532.5	2659.9	2430.3	2292	2371.1
High	Master Protein	O35613	Death domain-associated protein 6 OS=Mus musculus OX=10090 GN=Daxx PE=1 SV=1	0	11.1	3	2	5	2	739	81.4	4.7	17.06	2	0	0.846	1.056	1.151	1.109	1.117	1.226	1.174	1.111	0.963	0.994	0.977	1.153	1.127	1.106	1.151	1.021	1.125	155.4	131.5	164.1	178.9	172.3	173.6	190.5	182.4	172.6	149.6	154.4	151.9	179.1	175.1	171.9	178.8	158.6
High	Master Protein	Q9DCB1	High mobility group nucleosome-binding domain-containing protein 3 OS=Mus musculus OX=10090 GN=Hmgn3 PE=1 SV=1	0	12.34	34	3	4	3	99	10.8	9.7	15.88	3	0	0.846	1.015	0.816	0.992	0.819	1.156	0.856	0.966	0.953	0.985	1.025	0.86	0.962	0.718	0.876	0.797	0.909	842.3	712.4	855.3	686.9	835.3	689.8	973.5	720.9	813.4	802.3	829.6	863.3	724.6	809.9	604.4	737.6	671.2
Medium	Master Protein	Q7TS72	Inositol-trisphosphate 3-kinase C OS=Mus musculus OX=10090 GN=Itpkc PE=1 SV=1	0.024	1.923	3	1	1	1	678	74.4	5.36	3.19	1	0	0.846	0.912	0.8	0.926	0.722	0.974	0.914	0.914	0.959	0.928	0.856	0.886	0.873	0.841	0.742	0.849	0.832	92.2	78	84.1	73.8	85.4	66.6	89.8	84.3	84.3	88.4	85.6	78.9	81.7	80.5	77.5	68.4	78.3
High	Master Protein	O88554	Poly [ADP-ribose] polymerase 2 OS=Mus musculus OX=10090 GN=Parp2 PE=1 SV=3	0	9.592	4	2	2	2	559	63.4	8.43	7.02	2	0	0.846	1.015	1.033	1.048	0.97	1.119	1.018	1.055	0.964	0.902	0.978	1.06	1.079	1.025	0.993	0.831	0.946	246.1	208.1	249.9	254.1	257.9	238.7	275.3	250.6	259.7	237.2	221.9	240.6	260.9	265.5	252.3	244.4	204.6
High	Master Protein	Q0VBF8	Protein stum homolog OS=Mus musculus OX=10090 GN=Stum PE=1 SV=1	0	8.528	18	2	3	2	141	15	7.21	14.21	2	0	0.846	0.959	1.074	1.079	0.981	1.17	1.069	1	1.027	0.943	1.007	1.049	1.151	0.947	1.046	0.941	1.013	310.8	263	298.2	333.8	335.4	304.9	363.5	332.3	310.9	319.2	293.2	313	326	357.6	294.3	325.2	292.4
High	Master Protein	Q61136	Serine/threonine-protein kinase PRP4 homolog OS=Mus musculus OX=10090 GN=Prpf4b PE=1 SV=3	0	99.487	24	19	25	19	1007	116.9	10.23	100.38	19	0	0.846	0.936	0.927	0.987	0.927	1.059	0.924	0.91	0.883	0.866	0.873	0.938	0.97	0.896	0.83	0.817	0.862	5479.1	4633.9	5129.8	5079.2	5409	5078.1	5800.3	5061.6	4983.4	4838.3	4743.8	4781.4	5138.7	5313.2	4907.6	4547.9	4477
High	Master Protein	P48432	Transcription factor SOX-2 OS=Mus musculus OX=10090 GN=Sox2 PE=1 SV=2	0.001	5.698	8	2	2	2	319	34.4	9.82	7.31	2	0	0.846	1.021	1.019	1.205	0.998	1.266	1.001	1	0.981	0.994	0.961	1.115	1.055	0.893	1.027	0.912	0.924	296.6	250.8	302.7	302.2	357.3	295.9	375.4	297	296.6	290.9	294.9	285.1	330.6	313	265	304.5	270.6
High	Master Protein	Q8C3X4	Translation factor Guf1, mitochondrial OS=Mus musculus OX=10090 GN=Guf1 PE=1 SV=1	0	19.362	9	3	3	3	651	72.4	8.76	12.28	3	0	0.846	0.993	1.028	1.062	0.975	1.095	1.114	1.047	0.991	0.987	0.952	1.076	1.142	1.04	0.976	1.013	1.153	379	320.7	376.3	389.6	402.5	369.6	415	422.3	396.9	375.7	374.2	360.8	407.8	433	394.1	369.9	384
High	Master Protein	Q62167	ATP-dependent RNA helicase DDX3X OS=Mus musculus OX=10090 GN=Ddx3x PE=1 SV=3	0	329.48	67	41	144	11	662	73.1	7.18	523.55	41	36	0.847	0.953	1.053	1.078	1.042	1.221	1.064	1.05	0.963	0.912	0.879	1.127	1.112	1.042	1.018	0.931	1.003	29593.1	25069.9	28208.2	31156.2	31900.9	30838.8	36125.1	31481.5	31082.1	28491.2	26979.2	25999.7	33364.2	32917.3	30837.7	30134.6	27548.1
High	Master Protein	Q8K2Q5	Coiled-coil-helix-coiled-coil-helix domain-containing protein 7 OS=Mus musculus OX=10090 GN=Chchd7 PE=1 SV=1	0	7.328	21	1	1	1	85	10.1	8.51	6.12	1	0	0.847	1.071	0.962	1.214	1.069	1.189	0.998	1.053	0.909	0.934	1.009	1.056	1.07	0.976	1.059	0.863	0.974	152.2	128.9	163	146.4	184.8	162.7	181	151.9	160.2	138.3	142.1	153.5	160.7	162.8	148.6	161.2	131.3
High	Master Protein	Q3TXU5	Deoxyhypusine synthase OS=Mus musculus OX=10090 GN=Dhps PE=1 SV=2	0	8.151	5	1	1	1	369	40.6	5.67	4.55	1	0	0.847	1.015	1.029	1.146	1.058	1.46	1.263	1.226	1.073	1.073	0.971	1.182	0.949	0.905	1.336	1.124	1.496	13.7	11.6	13.9	14.1	15.7	14.5	20	17.3	16.8	14.7	14.7	13.3	16.2	13	12.4	18.3	15.4
Medium	Master Protein	Q9DB76	ER membrane protein complex subunit 9 OS=Mus musculus OX=10090 GN=Emc9 PE=1 SV=1	0.01	2.641	8	1	1	1	206	22.8	6.33	3.39	1	0	0.847	0.969	1.002	1.149	0.962	1.191	1.067	1.136	1.007	0.924	1.062	1.167	1.209	1.064	0.882	1.162	1.129	45	38.1	43.6	45.1	51.7	43.3	53.6	48	51.1	45.3	41.6	47.8	52.5	54.4	47.9	39.7	52.3
High	Master Protein	P10630	Eukaryotic initiation factor 4A-II OS=Mus musculus OX=10090 GN=Eif4a2 PE=1 SV=2	0	364.46	78	27	176	12	407	46.4	5.48	694.85	27	0	0.847	1.011	0.983	1.06	0.981	1.139	0.997	1.003	0.945	0.954	0.939	0.973	1.088	0.967	0.888	0.898	0.979	7544.5	6392.4	7626.2	7412.6	7995.7	7403.7	8589.8	7518.7	7569.1	7132.6	7197.6	7082.5	7338	8205.4	7293.4	6700.7	6772.8
High	Master Protein	Q60668	Heterogeneous nuclear ribonucleoprotein D0 OS=Mus musculus OX=10090 GN=Hnrnpd PE=1 SV=2	0	128.559	37	14	57	13	355	38.3	7.81	229.18	14	1	0.847	0.946	0.871	0.973	0.855	1.061	0.881	0.893	0.958	0.893	0.889	0.852	0.942	0.844	0.796	0.807	0.87	8987.6	7610.1	8505.4	7827.4	8744.6	7688.6	9538.4	7916.1	8026.5	8612	8029.6	7993.7	7661.1	8470	7586.7	7149.7	7254.2
High	Master Protein	Q9JIH2	Nuclear pore complex protein Nup50 OS=Mus musculus OX=10090 GN=Nup50 PE=1 SV=3	0	56.499	35	12	14	12	466	49.5	6.24	51.12	12	0	0.847	0.932	0.951	0.976	0.898	1.098	0.982	0.934	0.872	0.873	0.859	0.91	0.949	0.843	0.771	0.791	0.81	5524.8	4679.8	5148.4	5255.4	5393.3	4962.7	6065.1	5426.5	5160.7	4817.5	4824.6	4745.4	5028.8	5245	4656.6	4259	4369.8
High	Master Protein	Q61656	Probable ATP-dependent RNA helicase DDX5 OS=Mus musculus OX=10090 GN=Ddx5 PE=1 SV=2	0	375.912	67	35	173	27	614	69.2	8.92	646.93	35	9	0.847	0.954	0.965	1.019	0.955	1.146	0.987	0.972	0.949	0.888	0.884	0.991	1.021	0.947	0.925	0.873	0.943	32636.2	27659	31138.9	31478.5	33262.6	31167.6	37406.3	32216.8	31734	30967.8	28983.2	28863.3	32338.1	33335	30903.6	30174.4	28500.1
Medium	Master Protein	Q9JLJ1	Selenoprotein K OS=Mus musculus OX=10090 GN=Selenok PE=1 SV=3	0.045	1.53	10	1	1	1	94	10.6	10.86	1.8	1	0	0.847	1.143	1.022	0.976	1.069	1.104	1.099	1.279	0.805	0.981	0.968	1.13	1.188	0.971	1.093	0.938	1.091	142.9	121	163.3	146	139.4	152.8	157.7	157.1	182.7	115.1	140.2	138.3	161.5	169.8	138.7	156.2	134.1
High	Master Protein	Q9JKK1	Syntaxin-6 OS=Mus musculus OX=10090 GN=Stx6 PE=1 SV=1	0	65.195	48	8	12	8	255	29	4.92	56.33	8	0	0.847	0.997	0.946	0.991	0.909	1.1	0.988	0.941	0.989	0.902	0.884	0.915	0.978	0.898	0.845	0.859	0.886	1603.4	1357.9	1598.2	1516.1	1589.2	1458.1	1763.1	1584.5	1509	1585	1445.9	1417	1467.1	1567.5	1439.5	1354.3	1376.7
High	Master Protein	P52479	Ubiquitin carboxyl-terminal hydrolase 10 OS=Mus musculus OX=10090 GN=Usp10 PE=1 SV=3	0	90.444	29	17	27	17	792	87	5.17	114.3	17	0	0.847	0.963	1.039	1.11	1.039	1.215	1.035	1.039	0.928	0.916	0.881	1.075	1.069	1.012	0.999	0.913	1.004	6694.8	5670.5	6446.6	6955.3	7433.2	6956.5	8135.7	6927.1	6957.8	6210.3	6132.3	5897.1	7199.6	7157.8	6776.9	6689.2	6109.9
High	Master Protein	Q3UCV8	Ubiquitin thioesterase otulin OS=Mus musculus OX=10090 GN=Otulin PE=1 SV=1	0	8.336	7	2	2	2	352	40.3	5.68	6.46	2	0	0.847	0.992	1.069	1.091	1.056	1.244	1.066	1.115	1.013	0.951	0.954	1.095	1.139	0.986	1.016	0.939	0.966	651	551.1	645.9	696.1	710.3	687.6	809.9	693.7	725.6	659.5	619.3	620.9	712.8	741.4	641.6	661.5	611.4
High	Master Protein	Q8K2Q7	BRO1 domain-containing protein BROX OS=Mus musculus OX=10090 GN=Brox PE=1 SV=1	0	101.292	48	16	36	16	411	46.2	7.69	139.59	16	0	0.848	0.946	1.048	1.121	0.981	1.195	1.049	1.004	0.965	0.93	0.921	1.094	1.09	0.94	0.991	0.916	0.956	5239.8	4441.5	4959	5492	5875.7	5141.7	6264.1	5494.8	5259.4	5055.4	4873.3	4828	5733.8	5712.8	4925	5194.6	4801.1
High	Master Protein	Q80YA9	Connector enhancer of kinase suppressor of ras 2 OS=Mus musculus OX=10090 GN=Cnksr2 PE=1 SV=1	0	123.062	27	22	29	22	1032	117.3	6.79	109.95	22	0	0.848	0.993	1.05	1.047	1.013	1.13	1.034	1.016	0.944	0.876	0.919	1.04	1.13	0.979	0.957	0.913	0.954	7007.6	5942.5	6960.2	7359.5	7337.7	7097.3	7919.7	7246.3	7118.2	6613.8	6140	6439.5	7289.6	7917.9	6860.7	6707.1	6400.8
High	Master Protein	Q5SS80	Dehydrogenase/reductase SDR family member 13 OS=Mus musculus OX=10090 GN=Dhrs13 PE=1 SV=1	0	47.716	32	8	10	8	376	40.7	7.93	47.3	8	0	0.848	0.948	1.01	1.019	0.945	1.095	0.993	0.961	0.998	0.911	0.892	1.026	1.05	0.945	0.915	0.828	0.895	2120.9	1799.2	2009.6	2141.5	2162	2004.9	2321.6	2106.7	2037.5	2116.7	1931.2	1891.1	2175.1	2227.2	2004.3	1941.3	1756.2
High	Master Protein	Q80UY2	E3 ubiquitin-protein ligase KCMF1 OS=Mus musculus OX=10090 GN=Kcmf1 PE=1 SV=1	0	32.319	18	4	8	4	381	41.8	5.76	34.32	4	0	0.848	0.975	0.917	0.978	0.893	1.071	0.935	0.95	0.92	0.891	0.931	0.842	0.967	0.867	0.768	0.848	0.889	509.4	432	496.9	467.3	498.1	454.9	545.6	476.1	483.7	468.6	454	474	429.1	492.6	441.9	391.4	432
High	Master Protein	Q6NZJ6	Eukaryotic translation initiation factor 4 gamma 1 OS=Mus musculus OX=10090 GN=Eif4g1 PE=1 SV=1	0	257.652	35	50	106	43	1600	176	5.4	358.66	50	9	0.848	0.941	0.924	1.006	0.904	1.083	0.924	0.936	0.942	0.896	0.871	0.916	0.981	0.893	0.85	0.813	0.882	25807.5	21876.4	24279.8	23845.9	25967.2	23330.7	27955.9	23852.5	24145.9	24300.5	23119.8	22486.3	23648.3	25311.9	23056.8	21947.4	20993
High	Master Protein	Q9JMF3	Guanine nucleotide-binding protein G(I)/G(S)/G(O) subunit gamma-13 OS=Mus musculus OX=10090 GN=Gng13 PE=1 SV=1	0	6.029	37	3	3	3	67	8	5.45	7.53	3	0	0.848	0.911	0.876	0.925	0.774	0.981	0.863	0.803	0.957	0.812	0.822	0.781	0.922	0.796	0.692	0.773	0.764	1111.5	942	1012.7	974.2	1028.3	859.9	1090.8	959.6	892.3	1063.4	902	914	868.6	1024.5	885.2	769.6	859.2
High	Master Protein	Q9DB73	NADH-cytochrome b5 reductase 1 OS=Mus musculus OX=10090 GN=Cyb5r1 PE=1 SV=1	0	94.127	54	14	25	14	305	34.1	8.87	104.59	14	0	0.848	1.034	0.976	0.977	0.979	1.13	0.996	0.977	1.019	0.966	1.028	1.018	1.057	0.949	0.888	0.882	0.961	5017.2	4255.3	5187.9	4898.2	4899.6	4911.5	5667	4997	4904	5114	4844.8	5157.5	5105.4	5302.6	4762.1	4453.9	4427.4
High	Master Protein	Q8BR63	Protein FAM177A1 OS=Mus musculus OX=10090 GN=Fam177a1 PE=1 SV=1	0	35.938	40	7	13	7	207	23.6	4.59	45.36	7	0	0.848	0.811	0.928	0.966	0.817	1.059	0.892	0.807	0.964	0.781	0.721	0.895	0.922	0.814	0.848	0.746	0.771	2388.4	2025.6	1936.3	2217	2306.5	1951.4	2530.5	2129.5	1928.2	2301.4	1864.2	1722.8	2136.5	2201.6	1944	2025.5	1782.5
High	Master Protein	Q9CT10	Ran-binding protein 3 OS=Mus musculus OX=10090 GN=Ranbp3 PE=1 SV=2	0	51.628	25	11	17	11	491	52.5	5.12	69.54	11	0	0.848	1.007	1.046	1.173	0.988	1.31	1.008	1.068	0.968	0.99	0.961	1.121	1.104	0.979	1.007	0.908	1.026	2510.3	2128.1	2529	2625.9	2944.8	2481.2	3288.5	2530.1	2682.1	2431.2	2484.1	2413.6	2813.2	2770.5	2457.3	2527.2	2279
High	Master Protein	Q8BGH4	Receptor expression-enhancing protein 1 OS=Mus musculus OX=10090 GN=Reep1 PE=1 SV=1	0	40.107	39	7	25	7	201	22.3	9.5	81.7	7	0	0.848	0.929	0.958	1.001	0.876	1.066	0.943	0.898	0.978	0.931	0.898	0.988	1.014	0.928	0.88	0.836	0.87	3955.5	3354.4	3674.1	3787.7	3960.7	3464.8	4218.5	3730.2	3553.2	3867.1	3682.1	3552.9	3907.3	4011.5	3669.7	3480.8	3308.6
High	Master Protein	Q9JKN6	RNA-binding protein Nova-1 OS=Mus musculus OX=10090 GN=Nova1 PE=1 SV=2	0	47.325	26	9	18	4	507	51.7	8.72	66.91	9	0	0.848	1.071	1.049	1.122	1.017	1.212	1.048	1.073	1.056	1.033	1.015	1.079	1.169	1.043	1.032	0.996	1.052	540.2	457.9	578.7	566.4	606.3	549.3	654.8	566.3	579.6	570.5	558	548.2	582.8	631.7	563.4	557.6	538.1
Low	Master Protein	Q91W98	Solute carrier family 15 member 4 OS=Mus musculus OX=10090 GN=Slc15a4 PE=1 SV=1	0.063	1.221	1	1	1	1	574	62.2	9.16	2.24	1	0	0.848	1.088	1.007	1.01	1.079	1.205	1.067	1.058	0.974	1.005	0.982	1.125	1.109	1.058	0.902	1.02	1.038	191.6	162.4	208.5	193	193.6	206.8	230.8	204.4	202.7	186.6	192.6	188.1	215.5	212.5	202.7	172.8	195.4
High	Master Protein	O70551	SRSF protein kinase 1 OS=Mus musculus OX=10090 GN=Srpk1 PE=1 SV=2	0	63.919	24	12	19	8	648	73	6.19	72.04	12	0	0.848	0.94	1.024	1.064	0.964	1.235	1.066	1.025	0.973	0.909	0.856	1.094	1.097	0.973	0.992	0.928	0.945	1931	1637.9	1816	1977.1	2054.7	1861.9	2384.3	2058.5	1979.9	1879.7	1755.2	1652.5	2111.8	2119.2	1879.5	1915.6	1791.2
High	Master Protein	P00375	Dihydrofolate reductase OS=Mus musculus OX=10090 GN=Dhfr PE=1 SV=3	0	26.078	33	5	6	5	187	21.6	8.53	24.74	5	0	0.849	1.02	1.073	1.182	1.057	1.329	1.122	1.09	0.976	0.989	0.946	1.226	1.196	1.035	1.093	1.002	1.065	936	794.2	955.1	1004.4	1106.3	989.8	1244.1	1050.1	1020.5	913.8	926	885.8	1147.6	1119	968.6	1022.7	938.3
High	Master Protein	Q5M8N4	Epimerase family protein SDR39U1 OS=Mus musculus OX=10090 GN=Sdr39u1 PE=1 SV=2	0	23.283	20	5	7	5	293	31.4	9.31	25.75	5	0	0.849	1.076	1.087	1.093	1.06	1.137	1.08	1.064	0.99	0.955	1.001	0.992	1.132	1.052	0.884	0.977	1.03	1128.8	958.8	1215	1227.1	1233.8	1196	1283.3	1218.8	1201.3	1117.8	1078	1129.5	1119.9	1278.3	1187	998	1102.5
High	Master Protein	Q8BW56	Glycosyltransferase-like domain-containing protein 1 OS=Mus musculus OX=10090 GN=Gtdc1 PE=2 SV=2	0	34.027	23	6	9	6	445	51	7.53	31.02	6	0	0.849	1.073	1.096	1.139	1.052	1.238	1.091	1.042	0.991	0.962	0.94	1.159	1.194	1.017	1.119	1.041	1.034	983.6	834.8	1055	1078	1120.7	1034.7	1217.6	1072.9	1024.6	974.7	946.4	924.3	1139.9	1174.4	1000.4	1100.9	1024.1
High	Master Protein	Q7TMK9	Heterogeneous nuclear ribonucleoprotein Q OS=Mus musculus OX=10090 GN=Syncrip PE=1 SV=2	0	265.296	51	27	137	27	623	69.6	8.59	513.2	27	0	0.849	0.989	0.985	1.03	0.969	1.148	0.995	0.981	0.974	0.928	0.917	0.988	1.045	0.943	0.91	0.897	0.95	24650.3	20936.2	24383.9	24284	25380.8	23892.9	28307.6	24534.1	24184.4	24017.4	22879.8	22596	24348.3	25766.4	23254.8	22436.3	22120.9
High	Master Protein	Q9CR41	Huntingtin-interacting protein K OS=Mus musculus OX=10090 GN=Hypk PE=1 SV=2	0	9.285	18	2	5	2	129	14.7	4.93	12.82	2	0	0.849	1.046	0.984	1.098	0.93	1.111	0.946	0.965	1.042	1.069	0.989	0.893	1.019	0.881	0.865	0.886	0.929	679.8	576.9	711.4	668.6	746.3	632.1	755.4	643.2	656.1	708.5	726.4	672	607.1	692.5	598.7	587.9	602.3
High	Master Protein	P97825	Jupiter microtubule associated homolog 1 OS=Mus musculus OX=10090 GN=Jpt1 PE=1 SV=3	0	73.716	68	8	33	8	154	16.1	5.31	134.78	8	0	0.849	0.823	0.81	0.866	0.657	0.897	0.794	0.714	0.991	0.816	0.733	0.686	0.819	0.652	0.66	0.726	0.658	5433.7	4613.5	4470.5	4400.1	4706.2	3569.6	4873.2	4312	3878.7	5382.9	4435.8	3983.8	3726.8	4448.9	3543.7	3588.2	3946.6
Low	Master Protein	Q8R4F0	Mucolipin-3 OS=Mus musculus OX=10090 GN=Mcoln3 PE=1 SV=1	0.089	1.044	1	1	1	1	553	63.7	6.8	2.7	1	0	0.849	0.869	1.061	1.007	0.974	1.152	0.923	0.913	0.876	0.914	0.918	1.042	1.035	0.875	0.992	0.809	1.001	118.8	100.9	103.2	126	119.6	115.7	136.8	109.6	108.5	104.1	108.6	109	123.8	123	103.9	117.9	96.1
High	Master Protein	Q6NZR2	Myb/SANT-like DNA-binding domain-containing protein 2 OS=Mus musculus OX=10090 GN=Msantd2 PE=1 SV=1	0	8.817	6	3	3	3	559	61.3	6.05	8.53	3	0	0.849	0.971	0.995	1.019	0.942	1.146	1.001	0.897	0.959	0.908	0.871	1.003	1.058	0.97	0.996	0.893	0.984	373.6	317.2	362.6	371.9	380.6	352.1	428.1	373.9	335.1	358.1	339.4	325.4	374.6	395.4	362.5	372.1	333.5
High	Master Protein	Q9D0W5	Peptidyl-prolyl cis-trans isomerase-like 1 OS=Mus musculus OX=10090 GN=Ppil1 PE=1 SV=1	0	57.391	65	8	21	8	166	18.2	7.99	69.28	8	0	0.849	1.029	0.999	1.042	0.978	1.115	1.026	1.032	0.973	0.964	0.966	0.956	1.052	0.951	0.857	0.916	0.987	4009.4	3402.7	4125.2	4006	4177.6	3920.8	4471.6	4112.2	4137.4	3899.4	3865.6	3874.4	3834.4	4217.4	3813.2	3435.6	3672.9
High	Master Protein	Q9WUA2	Phenylalanine--tRNA ligase beta subunit OS=Mus musculus OX=10090 GN=Farsb PE=1 SV=2	0	188.187	59	28	59	28	589	65.7	7.12	244.86	28	0	0.849	0.994	1.003	1.084	0.996	1.216	1.028	1.052	0.959	0.943	0.921	1.054	1.095	0.965	0.995	0.927	0.974	8285.9	7032.6	8233.4	8309.2	8984.9	8250.9	10075.5	8518.7	8719	7947.2	7814.6	7634.9	8731.4	9071.7	7998.1	8247.6	7684.1
High	Master Protein	Q61527	Receptor tyrosine-protein kinase erbB-4 OS=Mus musculus OX=10090 GN=Erbb4 PE=1 SV=5	0	46.27	9	8	9	6	1308	146.8	6.38	38.88	8	1	0.849	1.042	0.977	1.037	0.976	1.189	1.015	1.016	0.987	0.939	0.961	1.062	1.074	1.007	0.956	0.952	1.022	1227	1041.2	1278.2	1198.5	1272.7	1197.8	1458.5	1245.3	1246.5	1211.6	1152.1	1179	1303.4	1318.3	1235.7	1173.1	1168.3
High	Master Protein	Q8VDD8	WASH complex subunit 1 OS=Mus musculus OX=10090 GN=Washc1 PE=1 SV=1	0	26.406	20	5	5	5	475	51.6	5.44	20.03	5	0	0.849	0.974	1.005	1.03	0.947	1.11	0.977	0.964	0.977	0.919	0.871	1.004	1.013	0.976	0.93	0.875	0.899	634.7	539.1	618.2	637.8	653.5	600.9	704.8	620.4	611.8	620	583.5	552.8	637.5	643.2	619.5	590.4	555.1
High	Master Protein	Q6WVG3	BTB/POZ domain-containing protein KCTD12 OS=Mus musculus OX=10090 GN=Kctd12 PE=1 SV=1	0	125.019	68	15	27	13	327	35.9	5.81	115.68	15	2	0.85	0.908	0.996	1.12	0.913	1.233	1.042	0.951	1.015	0.935	0.843	1.175	1.102	0.914	1.076	0.92	0.899	4051.4	3443	3677.3	4033.9	4536	3697.6	4995.2	4220	3854.2	4111.6	3788.1	3415.6	4761.9	4465.1	3703.3	4358.5	3725.3
High	Master Protein	P70303	CTP synthase 2 OS=Mus musculus OX=10090 GN=Ctps2 PE=1 SV=1	0	55.422	26	11	14	9	586	65.5	6.49	57.2	11	0	0.85	0.976	1.055	1.083	1.015	1.209	1.077	1.014	0.965	0.951	0.884	1.039	1.077	0.976	0.91	0.953	1.006	2647.6	2251.3	2584.6	2792.3	2867.3	2686.8	3201	2852.5	2683.4	2555.5	2518.3	2340	2750.1	2851.2	2583.8	2408	2524
Medium	Master Protein	Q91ZM9	Docking protein 5 OS=Mus musculus OX=10090 GN=Dok5 PE=1 SV=1	0.015	2.211	8	1	1	1	306	35.4	8.79	4.47	1	0	0.85	1.04	0.982	0.947	0.987	1.139	1.109	0.972	1.145	1.087	0.915	0.978	1.235	1.035	1.017	1.015	1.04	59.9	50.9	62.3	58.8	56.7	59.1	68.2	66.4	58.2	68.6	65.1	54.8	58.6	74	62	60.9	60.8
High	Master Protein	Q9WUU9	Germinal-center associated nuclear protein OS=Mus musculus OX=10090 GN=Mcm3ap PE=1 SV=2	0	21.469	4	5	6	5	1971	217.2	6.61	17.43	5	0	0.85	1.158	1.164	1.2	1.131	1.263	1.192	1.203	1.164	1.113	1.11	1.159	1.266	1.062	1.158	1.012	1.098	1096.6	932.4	1269.8	1276	1316.4	1240.6	1385	1307	1319.1	1276.3	1220.5	1217	1271.1	1388	1164.7	1269.8	1109.4
High	Master Protein	Q60760	Growth factor receptor-bound protein 10 OS=Mus musculus OX=10090 GN=Grb10 PE=1 SV=2	0	7.275	4	2	3	2	621	70.5	9.07	8.96	2	0	0.85	1.046	1.069	1.031	1.135	1.224	1.13	1.195	1.033	0.972	1.094	1.041	1.097	1.147	0.986	0.998	1.186	328.1	278.8	343.3	350.6	338.3	372.3	401.5	370.8	392.1	339	318.9	359	341.6	360	376.4	323.5	327.3
High	Master Protein	Q3UMG5	Leucine-rich repeat and calponin homology domain-containing protein 2 OS=Mus musculus OX=10090 GN=Lrch2 PE=2 SV=2	0	43.913	16	9	10	9	773	84.9	6.58	43.4	9	0	0.85	1.018	1.046	1.065	0.999	1.16	1.054	1.059	1.021	0.972	0.94	1.018	1.069	0.96	0.895	0.929	0.956	1611.7	1370.6	1641.2	1685.6	1716	1609.5	1869.8	1699.4	1706.2	1645.1	1565.9	1515.4	1641.2	1722.3	1547.8	1441.7	1497.9
High	Master Protein	Q6ZPQ6	Membrane-associated phosphatidylinositol transfer protein 2 OS=Mus musculus OX=10090 GN=Pitpnm2 PE=1 SV=2	0	116.434	19	20	29	20	1335	147.9	7.93	116.68	20	0	0.85	0.994	1.005	1.017	0.982	1.083	0.986	0.982	0.982	0.901	0.922	0.982	1.07	0.95	0.915	0.861	0.933	5999.8	5102.4	5962.4	6028.6	6101.2	5894	6500.2	5917.4	5889.9	5892.9	5407.6	5529.5	5889.3	6421.6	5697.3	5491.8	5164.8
High	Master Protein	Q91VR7	Microtubule-associated proteins 1A/1B light chain 3A OS=Mus musculus OX=10090 GN=Map1lc3a PE=1 SV=1	0	23.834	28	4	22	2	121	14.3	8.68	72.43	4	2	0.85	0.921	0.969	0.982	0.918	1.106	0.991	0.955	0.987	0.916	0.858	0.972	1.053	0.894	0.911	0.872	0.905	5161.3	4389.1	4752.8	5003.3	5067	4738.3	5708.7	5116.9	4928.9	5095.4	4728.1	4426.3	5015.8	5436	4616.2	4700.6	4499.7
High	Master Protein	Q9JKP5	Muscleblind-like protein 1 OS=Mus musculus OX=10090 GN=Mbnl1 PE=1 SV=1	0	12.017	13	5	5	1	341	37	8.6	14.52	5	0	0.85	1.128	0.952	1.031	0.847	1.131	0.995	0.968	1.027	0.96	1.004	0.978	1.077	0.917	0.939	0.999	0.919	168.2	143	189.8	160.1	173.4	142.5	190.2	167.4	162.9	172.7	161.4	168.9	164.5	181.1	154.3	158	168
High	Master Protein	Q9DBX2	Phosducin-like protein OS=Mus musculus OX=10090 GN=Pdcl PE=1 SV=1	0	31.011	26	5	5	5	301	34.4	4.87	23	5	0	0.85	0.986	1.096	1.064	0.971	1.177	1.053	1.039	0.917	0.94	0.904	1.098	1.164	0.971	1.002	0.976	1	559.6	475.9	552	613.2	595.3	543.4	658.7	589.1	581.7	513.3	526.3	505.8	614.6	651.1	543.2	560.9	546
High	Master Protein	Q3UN16	Probable G-protein coupled receptor 162 OS=Mus musculus OX=10090 GN=Gpr162 PE=1 SV=2	0.001	5.642	3	2	2	2	588	64.1	8.79	5.4	2	0	0.85	1.031	1.098	1.06	1.123	1.157	1.099	1.126	1.031	1.011	0.98	1.043	1.137	1.1	0.899	1.008	1.06	403.5	343	415.9	443.1	427.9	453.2	467	443.5	454.3	416.1	408	395.6	420.8	458.7	444	362.7	406.9
Medium	Master Protein	Q3TNA1	Xylulose kinase OS=Mus musculus OX=10090 GN=Xylb PE=1 SV=1	0.032	1.82	2	1	1	1	551	59.5	6.9	3.76	1	0	0.85	1.014	0.99	1.034	0.994	1.225	1.072	1.019	0.993	0.971	0.871	1.053	1.088	0.98	0.989	0.913	0.977	353.9	300.8	358.8	350.4	366.1	351.8	433.5	379.5	360.5	351.3	343.8	308.3	372.8	385.1	346.8	350	323.2
High	Master Protein	P59326	YTH domain-containing family protein 1 OS=Mus musculus OX=10090 GN=Ythdf1 PE=1 SV=1	0	54.898	16	10	17	4	559	60.8	8.95	66.27	10	0	0.85	0.969	0.895	0.953	0.852	1.079	0.882	0.897	0.936	0.901	0.871	0.889	0.972	0.858	0.843	0.823	0.854	2294.5	1951.1	2223.3	2053.2	2186.3	1955.6	2475.2	2022.9	2058	2147.8	2066.2	1998.7	2040.1	2229.2	1969.6	1934.2	1888.8
High	Master Protein	P62862	40S ribosomal protein S30 OS=Mus musculus OX=10090 GN=Fau PE=1 SV=1	0	18.407	19	2	19	2	59	6.6	12.15	59.18	2	0	0.851	0.923	0.898	0.978	0.845	1.091	0.899	0.858	0.975	0.911	0.87	0.95	0.936	0.818	0.858	0.74	0.799	3365.8	2863.4	3106	3022.6	3292.3	2843.2	3670.5	3024.7	2888	3281.4	3067.4	2929.3	3196.4	3151.9	2753.3	2888.5	2489.3
High	Master Protein	Q6NSW3	A-kinase anchor protein SPHKAP OS=Mus musculus OX=10090 GN=Sphkap PE=1 SV=2	0	149.425	23	29	37	29	1687	185	5.06	144.3	29	0	0.851	0.921	0.941	1.019	0.86	1.066	0.972	0.91	0.898	0.855	0.835	0.886	1.037	0.865	0.873	0.863	0.88	5850.7	4978	5391.3	5505.7	5964	5031.9	6234.2	5686.7	5323.9	5256.1	5005.2	4883	5182.2	6066.5	5059.7	5106.4	5049.9
High	Master Protein	Q9JLV1	BAG family molecular chaperone regulator 3 OS=Mus musculus OX=10090 GN=Bag3 PE=1 SV=2	0.001	5.601	4	2	2	2	577	61.8	7.27	5.16	2	0	0.851	0.877	1.003	1.106	1.044	1.173	1.029	1.01	0.92	0.961	0.96	1.018	1.004	0.946	0.929	0.888	0.973	195.2	166.2	171.1	195.7	215.9	203.7	229	200.9	197.1	179.5	187.6	187.3	198.7	196	184.7	181.3	173.3
High	Master Protein	Q9WUU7	Cathepsin Z OS=Mus musculus OX=10090 GN=Ctsz PE=1 SV=1	0	53.723	42	9	22	9	306	34	6.6	72.47	9	0	0.851	1.086	0.974	1.115	1.039	1.195	0.959	1.041	0.987	0.993	1.035	1.149	1.114	1.032	1.038	0.844	1.036	5353.8	4557.2	5813.5	5216.5	5971.5	5562.7	6396.6	5136.3	5573.9	5286.4	5317	5542.8	6153.7	5965.4	5523.8	5555.1	4520.7
High	Master Protein	Q8C9B9	Death-inducer obliterator 1 OS=Mus musculus OX=10090 GN=Dido1 PE=1 SV=4	0	16.422	2	5	7	5	2256	247	7.91	21.54	5	0	0.851	1.046	0.991	1.07	0.936	1.216	0.957	1.03	0.959	0.921	0.89	1.035	1.074	0.958	0.9	1.023	0.911	975.1	829.6	1019.8	966	1042.9	912.6	1186.2	933.3	1004.1	935.3	898	867.7	1009.7	1047.2	934.2	877.9	998
High	Master Protein	P97760	DNA-directed RNA polymerase II subunit RPB3 OS=Mus musculus OX=10090 GN=Polr2c PE=1 SV=2	0	52.582	43	8	10	8	275	31.4	4.92	44.14	8	0	0.851	1.034	1.027	1.088	1.03	1.213	1.059	1.068	0.946	0.983	0.95	1.077	1.116	0.998	0.973	0.936	1.025	944.4	803.7	976.3	969.9	1027.8	972.6	1145.4	1000.2	1008.6	893.7	928.3	897.3	1017.2	1054.1	942.7	919.2	883.5
High	Master Protein	Q9WUK2	Eukaryotic translation initiation factor 4H OS=Mus musculus OX=10090 GN=Eif4h PE=1 SV=3	0	94.79	59	14	36	14	248	27.3	7.23	135.02	14	0	0.851	0.954	0.942	0.987	0.915	1.131	0.943	0.978	0.903	0.912	0.861	0.941	1.001	0.864	0.849	0.835	0.921	7413.5	6306.3	7073.3	6984.2	7315.8	6781.5	8385	6991.4	7247.9	6692.3	6762.1	6386.7	6974	7424.4	6401.6	6296.7	6189.6
High	Master Protein	P17879	Heat shock 70 kDa protein 1B OS=Mus musculus OX=10090 GN=Hspa1b PE=1 SV=3	0	184.019	48	21	193	1	642	70.1	5.72	746.15	21	0	0.851	0.932	0.927	0.956	0.947	1.242	1.02	0.993	0.809	0.93	0.78	0.972	1.088	0.964	0.965	0.877	0.953	123.4	105	115	114.4	118	116.9	153.3	125.9	122.5	99.8	114.8	96.2	119.9	134.3	118.9	119.1	108.2
High	Master Protein	Q6IFX2	Keratin, type I cytoskeletal 42 OS=Mus musculus OX=10090 GN=Krt42 PE=1 SV=1	0	38.202	31	11	11	4	452	50.1	5.16	34.06	11	1	0.851	1.366	1.156	1.397	0.96	1.487	1.047	1.071	1.059	0.981	1.061	1.081	1.29	0.969	1.429	1.047	1.345	1133.6	964.2	1548.4	1310.1	1583.5	1088.1	1686	1186.9	1214.4	1200.4	1112	1202.2	1225	1462	1098.6	1619.5	1186.8
Low	Master Protein	Q8R033	LYR motif-containing protein 2 OS=Mus musculus OX=10090 GN=Lyrm2 PE=3 SV=1	0.097	0.994	9	1	1	1	88	10.4	10.4	2.19	1	0	0.851	0.987	0.983	0.899	0.93	1.143	0.933	0.967	0.849	0.939	0.952	0.967	1.049	0.928	0.852	0.818	0.888	222.2	189.1	219.4	218.4	199.8	206.6	253.9	207.3	214.8	188.6	208.6	211.5	214.9	233.1	206.3	189.4	181.7
High	Master Protein	B2RRE7	OTU domain-containing protein 4 OS=Mus musculus OX=10090 GN=Otud4 PE=1 SV=1	0	28.102	8	6	7	6	1107	123	6.76	29.2	6	0	0.851	1.033	1.026	1.025	1.015	1.135	1.062	1.019	1.009	1.008	0.976	0.97	1.074	0.984	0.909	0.937	1.001	896.7	762.8	926.7	919.6	919.1	910.1	1017.7	952.4	913.9	904.4	904.3	875.1	869.4	963.1	882.3	814.7	840.6
High	Master Protein	P0C7N9	Proteasome assembly chaperone 4 OS=Mus musculus OX=10090 GN=Psmg4 PE=1 SV=1	0	16.07	29	3	4	3	123	14	6.15	18.77	3	0	0.851	0.977	0.949	1.111	0.965	1.169	0.989	1.077	1.073	0.981	0.92	0.998	1.056	0.929	0.922	0.962	0.977	262.7	223.5	256.6	249.3	291.9	253.6	307.1	259.7	282.8	281.9	257.8	241.8	262.3	277.3	244.1	242.1	252.8
High	Master Protein	Q9Z275	Retinaldehyde-binding protein 1 OS=Mus musculus OX=10090 GN=Rlbp1 PE=1 SV=3	0	51.823	38	9	15	9	317	36.4	5.06	58.15	9	0	0.851	0.939	0.967	1.116	0.942	1.194	0.996	0.981	0.955	0.914	0.914	1.084	1.041	0.926	1.068	0.888	0.969	2613.9	2223.4	2455.1	2527.9	2916.8	2462.4	3119.8	2604.2	2565.1	2496.7	2389.7	2389.3	2832.9	2721.1	2420.2	2790.5	2320.4
High	Master Protein	Q52KI8	Serine/arginine repetitive matrix protein 1 OS=Mus musculus OX=10090 GN=Srrm1 PE=1 SV=2	0	74.805	19	13	21	12	946	106.8	11.87	78.64	13	0	0.851	0.899	1.029	1.123	0.942	1.219	0.998	0.955	0.913	0.862	0.843	1.112	1.056	0.983	0.984	0.826	0.791	4885.8	4157.6	4393.3	5027.1	5484.4	4601.3	5957.3	4874.8	4664	4461.5	4212.7	4121.1	5434.2	5157.7	4801.9	4809.4	4033.5
High	Master Protein	P83741	Serine/threonine-protein kinase WNK1 OS=Mus musculus OX=10090 GN=Wnk1 PE=1 SV=2	0	50.618	5	13	14	8	2377	250.8	6.43	49.08	13	1	0.851	0.984	0.96	1.019	0.902	1.088	1.02	0.932	0.944	0.913	0.923	0.94	0.996	0.857	0.862	0.871	0.898	1762.7	1500.7	1734.2	1692	1795.4	1589.9	1917.6	1797.6	1643.5	1664.8	1608.9	1626.1	1657.8	1756.1	1510.5	1519.6	1536
High	Master Protein	Q9WVL2	Signal transducer and activator of transcription 2 OS=Mus musculus OX=10090 GN=Stat2 PE=1 SV=1	0	6.063	3	3	4	3	923	105.4	5.27	10.26	3	0	0.851	0.952	1.09	1.064	0.975	1.207	1.05	1.042	0.902	0.922	0.87	1.109	1.105	0.972	0.995	0.921	0.998	752.9	640.6	716.4	820.7	801.3	734.2	909.1	790.4	784.7	679.1	694.4	654.7	834.6	832.3	731.9	749.5	693.4
Medium	Master Protein	A2ACP1	Tetratricopeptide repeat protein 39A OS=Mus musculus OX=10090 GN=Ttc39a PE=2 SV=1	0.02	2.006	1	1	1	1	578	66.1	7.31	2.19	1	0	0.851	1.025	0.986	0.926	0.883	1.146	0.931	1.073	0.926	0.9	1.01	0.976	0.993	0.903	0.924	0.857	0.916	192.2	163.6	197.1	189.6	177.9	169.7	220.2	178.9	206.2	178	172.9	194.2	187.5	190.8	173.6	177.6	164.7
Medium	Master Protein	Q8C3S2	Transport and Golgi organization protein 6 homolog OS=Mus musculus OX=10090 GN=Tango6 PE=1 SV=1	0.029	1.853	1	1	1	1	1079	118.7	6.32	2.19	1	0	0.851	1.027	1.017	1.121	1.053	1.258	0.963	1.094	0.943	0.934	0.958	1.14	1.184	1.118	1.057	0.905	1.027	160.3	136.4	164.6	163	179.7	168.8	201.7	154.3	175.3	151.2	149.8	153.5	182.8	189.8	179.2	169.5	145.1
Medium	Master Protein	Q9DC60	UbiA prenyltransferase domain-containing protein 1 OS=Mus musculus OX=10090 GN=Ubiad1 PE=2 SV=1	0.016	2.143	3	1	1	1	336	36.7	8.22	2.18	1	0	0.851	1.073	1.012	1.077	0.935	1.143	1.127	1.037	0.912	0.924	0.897	1.02	1.207	0.978	0.953	0.927	1.022	126.8	107.9	136	128.3	136.6	118.6	144.9	142.9	131.5	115.6	117.1	113.7	129.3	153.1	124	120.9	117.5
High	Master Protein	Q5HZH2	18S rRNA aminocarboxypropyltransferase OS=Mus musculus OX=10090 GN=Tsr3 PE=1 SV=1	0.004	3.897	4	1	1	1	323	35.3	5.1	3.38	1	0	0.852	1.065	1.024	1.187	1.161	1.276	1.252	1.061	0.826	0.987	0.991	1.261	1.176	1.041	1.176	0.993	1.185	46	39.2	49	47.1	54.6	53.4	58.7	57.6	48.8	38	45.4	45.6	58	54.1	47.9	54.1	45.7
High	Master Protein	Q05921	2-5A-dependent ribonuclease OS=Mus musculus OX=10090 GN=Rnasel PE=1 SV=2	0	6.356	4	3	4	3	735	83.2	6.55	4.2	3	0	0.852	1.011	1.023	1.091	0.988	1.272	1.054	1.105	0.945	0.941	0.909	1.151	1.166	0.977	1.016	0.955	0.975	784.9	668.9	793.7	802.8	856	775.5	998.7	827.5	867	741.7	738.8	713.5	903.3	915.2	767.1	797.5	749.2
High	Master Protein	Q920L1	Acyl-CoA (8-3)-desaturase OS=Mus musculus OX=10090 GN=Fads1 PE=1 SV=1	0	67.407	32	12	24	11	447	52.3	9.29	88.29	12	0	0.852	1.006	1.049	1.156	1.046	1.337	1.087	1.061	0.94	0.937	0.921	1.176	1.152	1.038	1.121	0.948	0.985	2555.7	2177.3	2572.2	2681	2954.4	2673.1	3416.9	2777.2	2710.6	2403.3	2394.7	2353.7	3005.7	2945.1	2652.4	2864	2423.5
High	Master Protein	Q6PD24	Ankyrin repeat domain-containing protein 13D OS=Mus musculus OX=10090 GN=Ankrd13d PE=1 SV=2	0	22.766	10	6	10	6	605	68	5.47	28.18	6	0	0.852	1.016	0.964	1.009	0.901	1.054	0.975	0.976	0.959	0.94	0.931	0.934	0.99	0.888	0.84	0.806	0.84	1719.6	1464.9	1747.2	1657.9	1735.2	1549.3	1812	1677.3	1678.9	1648.3	1616	1600.3	1606.9	1702.5	1526.4	1443.8	1385.3
High	Master Protein	Q8C8R3	Ankyrin-2 OS=Mus musculus OX=10090 GN=Ank2 PE=1 SV=2	0	1428.22	65	182	419	171	3898	426	5.17	1740.46	182	12	0.852	0.936	0.894	0.894	0.8	0.928	0.864	0.816	0.985	0.859	0.859	0.752	0.905	0.79	0.703	0.76	0.764	87072.7	74165.3	81497.4	77844.9	77812.2	69638.1	80777	75262.2	71069.3	85724.3	74781.2	74775.8	65470.9	78763.3	68765.4	61205.7	66151.5
High	Master Protein	Q3U1T3	Breast cancer metastasis-suppressor 1-like protein OS=Mus musculus OX=10090 GN=Brms1l PE=2 SV=1	0	12.318	13	3	3	3	323	37.6	5.15	12.43	3	0	0.852	1.006	1.023	1.093	0.997	1.173	1.087	1.034	0.996	0.991	0.949	1.063	1.112	0.962	1.011	0.967	0.957	417.5	355.7	419.8	427.1	456.4	416.4	489.8	453.8	431.7	415.9	413.9	396.1	444	464.2	401.5	422.2	403.6
High	Master Protein	Q9QYB1	Chloride intracellular channel protein 4 OS=Mus musculus OX=10090 GN=Clic4 PE=1 SV=3	0	72.442	57	12	24	12	253	28.7	5.59	87.35	12	0	0.852	0.972	0.935	1.037	0.884	1.179	0.97	0.961	0.954	0.949	0.924	1.005	1.043	0.883	0.913	0.878	0.945	4442.3	3785.7	4318.9	4153.6	4605.8	3926.9	5238	4307.3	4267.5	4237.5	4215.2	4102.9	4463.4	4631.3	3923.1	4054.4	3899.7
High	Master Protein	Q8BRT1	CLIP-associating protein 2 OS=Mus musculus OX=10090 GN=Clasp2 PE=1 SV=1	0	338.955	50	51	104	40	1286	140.7	8.63	377.74	51	0	0.852	0.96	0.943	0.947	0.872	1.031	0.95	0.918	0.979	0.888	0.886	0.88	1.001	0.844	0.845	0.835	0.854	14190.9	12084.9	13625.4	13375.6	13433.5	12369.6	14636.5	13480.1	13024.1	13894.6	12608.3	12576.4	12487	14204.6	11975.6	11988.8	11847.9
High	Master Protein	Q8C9S4	Coiled-coil domain-containing protein 186 OS=Mus musculus OX=10090 GN=Ccdc186 PE=1 SV=2	0	13.007	7	6	6	6	917	104.8	5.53	18.02	6	0	0.852	1.052	1.009	1.096	0.972	1.222	1.061	1.015	0.994	0.943	0.998	1.073	1.077	0.962	0.996	0.936	0.976	976.8	831.9	1027.4	985.4	1070.5	949.1	1193.8	1035.9	991.9	971.1	920.9	974.8	1048.4	1052	939.6	973.2	914.1
High	Master Protein	Q99LI8	Hepatocyte growth factor-regulated tyrosine kinase substrate OS=Mus musculus OX=10090 GN=Hgs PE=1 SV=2	0	92.026	25	17	25	17	775	86	6.16	95.02	17	0	0.852	0.991	0.9	0.953	0.846	1.012	0.905	0.89	0.948	0.921	0.901	0.834	0.955	0.828	0.756	0.799	0.835	6060.4	5162.1	6005	5454	5773	5129.2	6134	5484.4	5395.8	5746.9	5581.4	5458.3	5057.2	5786.6	5020.3	4580.2	4844.2
High	Master Protein	P58406	Histamine H3 receptor OS=Mus musculus OX=10090 GN=Hrh3 PE=1 SV=1	0.004	3.533	2	1	1	1	445	48.5	9.26	3.59	1	0	0.852	0.911	0.811	0.966	0.765	0.943	0.808	1.103	0.888	0.89	0.93	0.854	0.92	0.778	0.673	0.907	0.956	69.8	59.5	63.6	56.6	67.4	53.4	65.8	56.4	77	62	62.1	64.9	59.6	64.2	54.3	47	63.3
High	Master Protein	Q91WK0	Leucine-rich repeat flightless-interacting protein 2 OS=Mus musculus OX=10090 GN=Lrrfip2 PE=1 SV=1	0	22.619	13	5	5	4	415	47.1	5.68	19.32	5	1	0.852	0.975	0.903	1.02	0.899	1.138	0.942	0.914	0.967	0.901	0.868	0.975	1.039	0.874	0.885	1.158	0.839	1356	1155.2	1321.5	1224.4	1383.4	1219.2	1543.5	1277.6	1239.9	1310.8	1221.1	1177.3	1322.7	1408.3	1185.5	1200.6	1570.3
High	Master Protein	Q64191	N(4)-(beta-N-acetylglucosaminyl)-L-asparaginase OS=Mus musculus OX=10090 GN=Aga PE=1 SV=1	0	22.578	19	4	4	4	346	37	6.44	17.96	4	0	0.852	1.093	1.052	1.09	1.023	1.174	1.098	1.105	1.109	1.066	1.078	1.081	1.134	0.973	0.945	0.96	1.081	486	414.1	531	511.1	529.7	497	570.7	533.7	536.8	538.8	518	523.9	525.5	551.2	473.1	459.2	466.6
High	Master Protein	Q9ERK7	Neuronal acetylcholine receptor subunit beta-2 OS=Mus musculus OX=10090 GN=Chrnb2 PE=2 SV=2	0	6.97	5	1	1	1	501	57.1	6.73	4.71	1	0	0.852	0.941	0.998	0.877	0.909	1.102	1.114	0.97	0.898	0.898	1.013	1.025	1.159	1.017	0.996	1.011	0.951	52.7	44.9	49.6	52.6	46.2	47.9	58.1	58.7	51.1	47.3	47.3	53.4	54	61.1	53.6	52.5	53.3
High	Master Protein	Q9ER69	Pre-mRNA-splicing regulator WTAP OS=Mus musculus OX=10090 GN=Wtap PE=1 SV=3	0	27.455	15	3	4	3	396	44.2	5.25	18.16	3	0	0.852	0.886	0.841	0.935	0.82	1.046	0.857	0.831	1.001	0.858	0.774	0.841	0.876	0.789	0.745	0.781	0.781	337.6	287.6	299.1	284	315.7	277	353	289.3	280.4	338	289.7	261.4	283.8	295.7	266.4	251.6	263.7
High	Master Protein	Q9CQE8	RNA transcription, translation and transport factor protein OS=Mus musculus OX=10090 GN=RTRAF PE=1 SV=1	0	146.467	73	16	57	16	244	28.1	6.89	216.42	16	0	0.852	1.009	1.087	1.125	1.094	1.298	1.106	1.113	0.96	0.971	0.963	1.184	1.162	1.072	1.085	0.982	1.063	8177.4	6967.9	8251	8887.2	9198.6	8945.3	10611.6	9042.5	9099.2	7849.2	7936.9	7878.4	9680	9505.1	8762.7	8872.4	8031.5
High	Master Protein	Q5U4D9	THO complex subunit 6 homolog OS=Mus musculus OX=10090 GN=Thoc6 PE=1 SV=1	0	30.16	19	4	5	4	341	37.3	7.12	23.75	4	0	0.852	0.928	0.933	1.05	0.924	1.158	0.966	1	0.935	0.942	0.922	1.006	1.028	0.939	0.945	0.871	0.983	413.1	351.8	383.4	385.4	433.8	381.9	478.3	398.9	413.3	386.4	389.1	381	415.6	424.8	387.7	390.5	360
High	Master Protein	Q9QZQ1	Afadin OS=Mus musculus OX=10090 GN=Afdn PE=1 SV=3	0	254.914	34	47	72	47	1820	206.4	6.32	285.49	47	0	0.853	0.921	0.881	0.919	0.816	1.009	0.908	0.868	0.965	0.856	0.832	0.81	0.916	0.795	0.78	0.781	0.795	14097.3	12019	12990.3	12424.5	12949.6	11503.1	14228.8	12796.7	12231.7	13609.2	12072.7	11724.7	11418.2	12910.3	11213.1	10997.1	11017
High	Master Protein	Q400C8	Archaemetzincin-2 OS=Mus musculus OX=10090 GN=Amz2 PE=2 SV=1	0	15.687	14	5	5	5	359	41.3	7.66	14.27	5	0	0.853	0.975	1.009	1.102	0.962	1.22	1.025	0.995	0.973	0.969	0.927	1.083	1.111	0.961	1.035	0.957	0.98	708	603.8	690.2	714.5	780.4	681	863.6	725.6	704.5	688.7	685.8	656.3	766.5	786.9	680.1	732.9	677.9
High	Master Protein	Q9ESK3	Calpain-10 OS=Mus musculus OX=10090 GN=Capn10 PE=2 SV=2	0	13.277	5	3	3	3	666	74.5	7.28	11.02	3	0	0.853	1.048	0.986	1.052	1.062	1.223	1.081	1.102	0.942	0.928	0.929	1.063	1.182	1.017	1.008	0.971	1.004	532.4	454.2	557.7	525	560.2	565.2	651.2	575.7	586.8	501.4	494.3	494.6	565.8	629.3	541.3	536.4	516.9
High	Master Protein	Q922J3	CAP-Gly domain-containing linker protein 1 OS=Mus musculus OX=10090 GN=Clip1 PE=1 SV=1	0	165.346	32	40	54	34	1391	155.7	5.24	193	40	0	0.853	0.995	0.835	0.854	0.774	0.916	0.822	0.818	1.004	0.889	0.91	0.702	0.851	0.75	0.663	0.775	0.779	9626.7	8208.2	9579.6	8038.4	8223.4	7454.1	8819.8	7917.1	7872.3	9667	8556.9	8761.8	6755.4	8188.3	7224.8	6378.7	7460.8
High	Master Protein	Q8BI72	CDKN2A-interacting protein OS=Mus musculus OX=10090 GN=Cdkn2aip PE=1 SV=1	0	13.05	5	3	3	3	563	59.7	9.16	10.49	3	0	0.853	0.923	0.915	0.996	0.883	1.126	0.953	0.914	0.92	0.911	0.835	0.985	1.028	0.902	0.942	0.851	0.946	1028.2	876.7	948.9	940.6	1024.4	907.9	1157.4	979.4	939.9	945.9	936.9	858.4	1013.2	1056.5	927.2	968.4	875.5
High	Master Protein	Q8K409	DNA polymerase beta OS=Mus musculus OX=10090 GN=Polb PE=1 SV=3	0	22.278	19	5	6	5	335	38.3	8.85	24.66	5	0	0.853	0.957	1.018	1.08	0.997	1.261	1.051	1.044	0.924	0.883	0.874	1.113	1.092	0.99	1.097	0.938	1.01	1058.2	902.5	1012.2	1077.1	1143.1	1054.6	1333.9	1112.4	1104.8	978	934.9	925.2	1177.3	1155.3	1047.6	1161.3	992.4
High	Master Protein	P31938	Dual specificity mitogen-activated protein kinase kinase 1 OS=Mus musculus OX=10090 GN=Map2k1 PE=1 SV=2	0	91.073	39	13	32	7	393	43.4	6.7	119.01	13	0	0.853	1.028	1.036	1.051	1.045	1.163	1.022	1.048	0.976	0.962	0.981	1.042	1.13	1.008	0.999	0.931	1.02	3142	2678.6	3231.3	3255	3301.3	3284	3652.6	3210.8	3292.4	3066.6	3022.6	3082.7	3274.6	3550.7	3168	3137.6	2924.1
High	Master Protein	Q91YE3	Egl nine homolog 1 OS=Mus musculus OX=10090 GN=Egln1 PE=1 SV=2	0	29.72	16	6	9	6	400	43.1	8.29	30.62	6	0	0.853	0.942	0.976	1.052	0.941	1.154	1.021	1.047	0.919	0.907	0.871	1.036	1.059	0.893	0.966	0.781	0.852	1298.6	1107.9	1223.8	1267.7	1366.3	1222.2	1498.7	1326.4	1360	1194	1177.2	1131.2	1345.6	1375.2	1159.1	1254.4	1014.4
High	Master Protein	Q99L45	Eukaryotic translation initiation factor 2 subunit 2 OS=Mus musculus OX=10090 GN=Eif2s2 PE=1 SV=1	0	132.162	54	19	51	19	331	38.1	5.8	175.64	19	0	0.853	0.951	0.979	1.037	0.952	1.165	1.002	1.013	0.951	0.943	0.89	1.024	1.065	0.946	0.966	0.898	0.953	11166.2	9522.9	10617.9	10929.9	11580.8	10626.9	13005.8	11189.2	11306.1	10619.5	10529.5	9933.6	11432.7	11891.1	10562.6	10785.2	10025.5
High	Master Protein	Q9Z2B5	Eukaryotic translation initiation factor 2-alpha kinase 3 OS=Mus musculus OX=10090 GN=Eif2ak3 PE=1 SV=1	0	10.68	4	4	4	4	1114	124.6	5.25	12.77	4	0	0.853	0.972	1.041	0.914	0.927	1.144	1.064	1.061	0.912	0.948	1.025	0.935	1.003	0.867	0.825	0.867	0.984	893.1	762.2	868.2	929.5	816.4	827.7	1021.6	950	947.9	814.3	847.1	915.8	834.9	895.8	774.3	737	774.4
High	Master Protein	Q8R366	Immunoglobulin superfamily member 8 OS=Mus musculus OX=10090 GN=Igsf8 PE=1 SV=2	0	86.149	23	10	20	10	611	65	7.99	99.64	10	0	0.853	1.029	1.035	1.055	0.959	1.144	1.064	1.069	1.009	0.952	0.936	1.036	1.193	0.911	0.974	0.935	0.97	3060.9	2611.7	3149.6	3166.9	3227.9	2935.7	3502.6	3257.1	3271.4	3087.9	2913.8	2863.5	3172.4	3651.5	2788.1	2981.2	2862.4
High	Master Protein	Q9CQ25	Mitotic-spindle organizing protein 2 OS=Mus musculus OX=10090 GN=Mzt2 PE=1 SV=1	0	6.406	16	1	2	1	159	16.5	10.18	3.33	1	0	0.853	1.105	1.128	1.016	1.081	1.558	1.171	1.229	1.05	1.012	1.124	1.14	1.345	1.027	1.043	1.225	1.097	25.8	22	28.5	29.1	26.2	27.9	40.2	30.2	31.7	27.1	26.1	29	29.4	34.7	26.5	26.9	31.6
High	Master Protein	Q9CQF9	Prenylcysteine oxidase OS=Mus musculus OX=10090 GN=Pcyox1 PE=1 SV=1	0	245.446	59	19	59	19	505	56.5	6.92	274.79	19	0	0.853	1.028	1.067	1.085	1.023	1.187	1.071	1.026	0.956	0.965	0.942	1.077	1.122	1.006	0.963	0.941	0.985	7106.4	6059.1	7308.4	7584	7706.9	7271.4	8434	7608.8	7288	6792.4	6858.7	6697.4	7650.5	7972.5	7148.2	6843	6685.3
Medium	Master Protein	Q99K43	Protein regulator of cytokinesis 1 OS=Mus musculus OX=10090 GN=Prc1 PE=1 SV=2	0.028	1.87	1	1	1	1	603	70.2	7.58	2.48	1	0	0.853	0.97	0.965	1.003	0.91	1.138	0.937	1.008	0.907	0.926	0.925	1.06	1.125	0.986	0.871	0.932	1.046	210.8	179.9	204.5	203.4	211.5	191.9	239.9	197.6	212.5	191.3	195.3	194.9	223.4	237.1	207.8	183.6	196.4
High	Master Protein	Q7TPD3	Roundabout homolog 2 OS=Mus musculus OX=10090 GN=Robo2 PE=1 SV=2	0	168.227	27	32	45	30	1470	161.1	6.33	178.9	32	2	0.853	0.948	0.981	1.037	0.923	1.114	0.997	0.952	0.951	0.896	0.869	0.973	1.082	0.904	0.908	0.921	0.908	11003.8	9385.8	10432.9	10796.4	11409.7	10159.1	12261.4	10973.2	10476	10468.2	9863	9559.2	10711.1	11907	9943.4	9995.5	10131.7
High	Master Protein	Q99MR6	Serrate RNA effector molecule homolog OS=Mus musculus OX=10090 GN=Srrt PE=1 SV=1	0	178.081	38	28	44	28	875	100.4	5.97	170.98	28	0	0.853	0.985	1.035	1.111	1.023	1.218	1.026	1.025	0.929	0.949	0.916	1.113	1.102	1.03	0.985	0.935	1.003	9783.2	8346.7	9631.7	10130	10867.2	10008.9	11915.8	10041.5	10025.8	9091.6	9286.6	8957.7	10887	10777.5	10075.9	9634.8	9148.5
High	Master Protein	Q8K1H7	T-complex protein 11-like protein 2 OS=Mus musculus OX=10090 GN=Tcp11l2 PE=1 SV=1	0.001	5.888	3	1	1	1	517	57.9	5.08	4.29	1	0	0.853	1.105	1.185	1.159	1.201	1.146	1.084	1.051	0.968	0.984	1.165	1.362	1.248	1.066	1.199	1.091	1.067	79	67.4	87.3	93.6	91.6	94.9	90.5	85.6	83	76.5	77.7	92	107.6	98.6	84.2	94.7	86.2
High	Master Protein	Q8R3H9	Tetratricopeptide repeat protein 4 OS=Mus musculus OX=10090 GN=Ttc4 PE=1 SV=1	0	8.67	6	2	2	2	386	44.3	5.22	7.39	2	0	0.853	1.143	1.102	1.15	1.08	1.239	1.075	1.102	1.043	1.12	1.065	1.159	1.144	1.016	0.932	0.952	1.041	495.3	422.7	566	545.8	569.4	534.7	613.7	532.5	545.8	516.7	554.5	527.5	574.3	566.7	503.1	461.8	471.6
High	Master Protein	Q61749	Translation initiation factor eIF-2B subunit delta OS=Mus musculus OX=10090 GN=Eif2b4 PE=1 SV=2	0	87.227	39	14	18	14	524	57.6	9.25	85.12	14	0	0.853	1.073	1.051	1.065	1.01	1.184	1.052	1.051	0.982	0.955	0.916	1.041	1.117	0.996	1.018	0.913	0.974	3408.8	2908.4	3658.2	3582.1	3630.8	3441.2	4034.9	3584.5	3581.3	3347.1	3254.7	3122.2	3550.1	3807.3	3395.1	3469.7	3111.6
High	Master Protein	Q9CQQ8	U6 snRNA-associated Sm-like protein LSm7 OS=Mus musculus OX=10090 GN=Lsm7 PE=1 SV=1	0	55.761	72	7	20	7	103	11.6	5.27	73.62	7	0	0.853	0.973	0.927	1.015	0.895	1.15	0.961	0.959	0.936	0.899	0.848	0.948	1.014	0.856	0.892	0.848	0.898	1952.8	1666.5	1900.5	1809.3	1982.2	1747.8	2244.9	1876.9	1873.6	1828.2	1754.7	1656.1	1851.8	1980.1	1671.8	1742.5	1656.2
High	Master Protein	Q9CV28	Ubiquitin carboxyl-terminal hydrolase MINDY-3 OS=Mus musculus OX=10090 GN=MINDY3 PE=1 SV=2	0	13.436	14	5	5	5	444	49.6	4.78	11.9	5	0	0.853	1.179	1.215	1.279	1.206	1.399	1.244	1.246	1.113	1.121	1.096	1.273	1.319	1.126	1.215	1.083	1.154	872.9	744.2	1029	1061	1116.7	1052.5	1221.6	1086	1087.4	971.6	978.4	957	1111.2	1151.4	982.7	1060.7	945.4
High	Master Protein	Q8K019	Bcl-2-associated transcription factor 1 OS=Mus musculus OX=10090 GN=Bclaf1 PE=1 SV=2	0	131.909	34	28	50	27	919	105.9	9.99	171.5	28	0	0.854	0.922	0.888	0.94	0.845	1.042	0.901	0.852	0.95	0.839	0.853	0.855	0.906	0.827	0.836	0.79	0.814	9915.8	8467.1	9145.9	8805.6	9322	8375	10329.6	8935.6	8444.9	9417.8	8316.6	8456.6	8478.4	8980.3	8195.8	8290.5	7832.1
High	Master Protein	Q9JHG6	Calcipressin-1 OS=Mus musculus OX=10090 GN=Rcan1 PE=1 SV=2	0	12.107	10	2	2	2	251	28.1	5.41	7.43	2	0	0.854	1.037	1.025	1.057	1.03	1.14	1.024	1.042	1.106	0.981	0.949	1.006	1.067	0.986	0.884	1.005	0.989	589.4	503.1	611.1	604.4	623.1	607.1	671.7	603.5	614.1	651.7	578.3	559.1	593.1	628.8	581	521	592.3
High	Master Protein	Q8BLQ9	Cell adhesion molecule 2 OS=Mus musculus OX=10090 GN=Cadm2 PE=1 SV=2	0	130.248	45	14	56	13	435	47.5	5.41	199.11	14	0	0.854	1.137	1.01	0.98	1.101	1.082	1.019	1.079	0.942	0.965	1.045	0.921	1.104	1.052	0.848	0.923	1.007	12340.1	10534.6	14027	12461.6	12094.6	13590	13347.1	12572.9	13315.6	11628.5	11913.4	12894.8	11363	13624.2	12978.4	10462.2	11391.1
High	Master Protein	Q8BIQ5	Cleavage stimulation factor subunit 2 OS=Mus musculus OX=10090 GN=Cstf2 PE=1 SV=2	0	50.24	25	11	17	6	580	61.3	6.83	57.99	11	6	0.854	0.932	0.926	1.019	0.899	1.111	0.928	0.946	0.954	0.885	0.858	0.951	1	0.886	0.903	0.848	0.908	3089.7	2638.9	2878.1	2861	3149.3	2778.9	3432.4	2865.7	2923.2	2947.3	2734.5	2650.4	2939.1	3090.2	2737.1	2790.5	2619.7
High	Master Protein	Q8VEH6	COBW domain-containing protein 1 OS=Mus musculus OX=10090 GN=Cbwd1 PE=1 SV=1	0	23.738	16	4	6	4	393	43.7	4.89	25.72	4	0	0.854	0.944	1.051	1.061	0.993	1.21	1.07	1.058	0.979	1.007	0.881	1.093	1.142	0.984	0.984	0.968	0.98	235.2	200.8	222	247.1	249.6	233.6	284.7	251.7	248.8	230.3	236.9	207.3	257	268.7	231.5	231.4	227.7
High	Master Protein	Q60900	ELAV-like protein 3 OS=Mus musculus OX=10090 GN=Elavl3 PE=1 SV=1	0	228.587	56	19	130	10	367	39.5	9.28	591.43	19	0	0.854	0.936	1.002	1.035	0.936	1.153	1.001	0.941	0.928	0.894	0.834	1.021	1.041	0.919	0.951	0.891	0.902	7760.7	6625.7	7267.4	7778.3	8032.3	7266.7	8944.5	7770.7	7300	7198.1	6937.4	6469.7	7927.3	8081.5	7134.9	7383.3	6913.5
High	Master Protein	O35393	Ephrin-B3 OS=Mus musculus OX=10090 GN=Efnb3 PE=1 SV=1	0	25.482	22	5	6	5	340	35.9	8.25	24.06	5	0	0.854	0.95	1.007	1.089	0.956	1.185	1.007	0.953	0.96	0.936	0.881	1.064	1.114	0.895	0.974	0.895	0.919	1765	1506.7	1677	1777.4	1921.9	1686.9	2090.8	1778.2	1681.3	1694.4	1652.6	1554.1	1878.6	1965.8	1579.6	1719.1	1578.8
High	Master Protein	O08796	Eukaryotic elongation factor 2 kinase OS=Mus musculus OX=10090 GN=Eef2k PE=1 SV=1	0.007	2.997	2	2	2	2	724	81.7	5.38	4.81	2	0	0.854	0.939	0.976	1.054	0.948	1.146	1.132	0.936	0.965	0.889	0.923	1.114	1.009	0.973	0.987	0.801	0.813	541.4	462.1	508.4	528.6	570.5	513.2	620.4	612.8	506.5	522.4	481.3	499.5	603.3	546.4	526.8	534.4	433.7
High	Master Protein	Q9JIB4	General transcription factor IIH subunit 2 OS=Mus musculus OX=10090 GN=Gtf2h2 PE=1 SV=1	0	18.778	15	5	5	5	396	44.7	6.83	16.58	5	0	0.854	0.981	0.989	1.071	0.944	1.177	0.984	1	0.993	0.94	0.904	1.02	1.06	0.932	0.989	0.884	0.962	1425.5	1217.2	1398.2	1410	1527.2	1345	1677.6	1402.2	1425.4	1415.3	1339.8	1289.1	1453.8	1511.1	1328.8	1409.3	1260.3
High	Master Protein	Q8BP48	Methionine aminopeptidase 1 OS=Mus musculus OX=10090 GN=Metap1 PE=1 SV=1	0	126.055	63	16	35	16	386	43.2	7.17	154.67	16	0	0.854	1.037	1.084	1.139	1.076	1.273	1.118	1.134	0.992	0.966	0.947	1.199	1.197	1.061	1.121	0.981	1.065	4553.5	3886.8	4722.5	4934.7	5188.3	4900.9	5798.3	5089.7	5165	4516.7	4397.7	4310.4	5460.5	5452.3	4833.5	5106.3	4468.3
High	Master Protein	Q9Z2D8	Methyl-CpG-binding domain protein 3 OS=Mus musculus OX=10090 GN=Mbd3 PE=1 SV=1	0	53.218	42	9	16	9	285	32.1	5.82	75.26	9	0	0.854	0.964	0.975	1.043	0.957	1.19	0.981	0.954	0.89	0.888	0.877	1.009	1.04	0.938	0.938	0.872	0.951	2639.6	2255.3	2543.5	2573.8	2752.5	2525.2	3141.4	2589.4	2518	2348.6	2343.5	2316.2	2663.5	2745.3	2476.1	2476.3	2302.4
High	Master Protein	Q9Z0J0	NPC intracellular cholesterol transporter 2 OS=Mus musculus OX=10090 GN=Npc2 PE=1 SV=1	0	50.56	48	7	24	7	149	16.4	7.68	79.18	7	0	0.854	0.927	0.902	1.095	0.792	1.107	0.968	0.894	0.932	0.946	0.885	0.98	1.026	0.825	0.909	0.819	0.851	5607.8	4789.5	5197.2	5056.8	6141.9	4439	6208.5	5426.7	5011.9	5228.9	5302.2	4965.6	5496.7	5755.1	4628.4	5099.3	4591.4
High	Master Protein	Q505B7	Protein archease OS=Mus musculus OX=10090 GN=Zbtb8os PE=1 SV=2	0	11.504	12	2	2	2	168	19.7	4.56	7.46	2	0	0.854	1.048	0.991	1.155	1.074	1.194	1.006	1.062	0.997	0.911	0.991	1.17	1.111	1.02	1.172	0.907	1.016	501.7	428.7	525.7	497.3	579.5	538.6	598.9	504.9	532.9	500.3	457.2	497.1	586.8	557.5	511.8	588.1	455.2
High	Master Protein	Q8BK67	Protein RCC2 OS=Mus musculus OX=10090 GN=Rcc2 PE=1 SV=1	0	112.262	45	18	27	18	520	55.9	8.72	110.21	18	0	0.854	1.012	1.084	1.212	1.109	1.418	1.131	1.16	0.922	0.92	0.92	1.241	1.136	1.078	1.118	0.991	1.1	5865	5010.3	5937	6355.7	7109.7	6506.3	8314.6	6635.7	6805.1	5408.1	5397.4	5398.2	7278.8	6664	6324.3	6555.8	5814.9
High	Master Protein	Q8VCD6	Receptor expression-enhancing protein 2 OS=Mus musculus OX=10090 GN=Reep2 PE=1 SV=2	0	47.788	45	9	20	9	254	28.4	9.41	68.07	9	0	0.854	1.036	0.864	0.865	0.832	0.895	0.823	0.814	0.989	0.822	0.866	0.681	0.859	0.801	0.665	0.719	0.796	4340.4	3705.1	4497.3	3749.9	3753.2	3611.7	3882.8	3572.8	3533.1	4291	3568.3	3760.9	2956.6	3730	3478.4	2884.5	3121.9
High	Master Protein	Q5DTL9	Sodium-driven chloride bicarbonate exchanger OS=Mus musculus OX=10090 GN=Slc4a10 PE=1 SV=2	0	184.349	29	29	53	22	1118	125.7	6.51	201.67	29	7	0.854	1.004	0.884	0.864	0.906	0.995	0.889	0.934	0.984	0.916	0.909	0.818	0.928	0.866	0.773	0.795	0.864	9228.4	7882.5	9267.9	8158.8	7969.3	8363.5	9184.5	8205.1	8622.9	9076.9	8449	8390.8	7547.5	8561.7	7992.3	7133.3	7336.9
High	Master Protein	Q8VIJ6	Splicing factor, proline- and glutamine-rich OS=Mus musculus OX=10090 GN=Sfpq PE=1 SV=1	0	386.795	54	36	207	35	699	75.4	9.44	790.74	36	1	0.854	0.981	0.894	0.96	0.889	1.064	0.93	0.924	0.949	0.88	0.893	0.843	0.935	0.859	0.803	0.847	0.897	42135.9	36000.8	41352.6	37670.1	40460.3	37457.4	44821.7	39178.7	38920.9	39993.4	37067.1	37615	35538.9	39412.2	36180.5	33817.9	35673
High	Master Protein	P29037	TATA-box-binding protein OS=Mus musculus OX=10090 GN=Tbp PE=1 SV=1	0	6.255	5	1	1	1	316	34.7	9.79	5.1	1	0	0.854	1.056	1.023	1.216	1.202	1.409	1.151	1.208	0.922	0.913	0.916	1.245	1.178	1.161	1.229	0.986	1.059	161.8	138.2	170.8	165.6	196.8	194.5	228	186.2	195.4	149.1	147.8	148.2	201.5	190.6	187.8	198.9	159.6
High	Master Protein	Q61687	Transcriptional regulator ATRX OS=Mus musculus OX=10090 GN=Atrx PE=1 SV=3	0	224.036	20	40	60	40	2476	278.4	6.68	229.73	40	0	0.854	0.97	1.043	1.114	1.032	1.268	1.061	1.062	0.926	0.923	0.893	1.124	1.125	1.014	1.061	0.939	1.01	10960	9364.4	10633.3	11435.9	12211.2	11314	13897.1	11631.8	11642	10151.3	10113.1	9783.5	12317.2	12329.9	11117.4	11625.9	10295
High	Master Protein	Q91YY4	ATP synthase mitochondrial F1 complex assembly factor 2 OS=Mus musculus OX=10090 GN=Atpaf2 PE=1 SV=1	0	23.245	17	3	6	3	289	33.3	6.32	27	3	0	0.855	1.011	1.047	1.094	1.009	1.232	1.09	1.041	1.001	0.974	0.936	1.034	1.118	1.041	1.051	0.936	1.032	587.9	502.9	594.5	615.5	643.3	593.1	724	641	612.1	588.5	572.9	550.1	607.6	657.1	612	617.9	550.1
High	Master Protein	Q8JZW4	Copine-5 OS=Mus musculus OX=10090 GN=Cpne5 PE=1 SV=1	0	99.922	36	15	25	9	593	65.6	5.77	87.01	15	0	0.855	0.882	1.03	1.009	0.868	1.124	1.061	0.868	0.957	0.82	0.788	1.079	1.141	0.827	1.011	0.931	0.842	1785.7	1527.4	1574.7	1839.7	1802.4	1550	2006.8	1894.8	1549.1	1708.2	1464.3	1407.1	1926.2	2037.4	1477	1804.7	1662.3
High	Master Protein	Q61510	E3 ubiquitin/ISG15 ligase TRIM25 OS=Mus musculus OX=10090 GN=Trim25 PE=1 SV=2	0	15.537	6	3	3	3	634	71.7	8.28	13.18	3	0	0.855	1.02	1.023	1.065	1.016	1.137	1.108	1.042	1.046	1.025	0.983	1.091	1.09	0.996	0.905	0.911	1.01	346	295.8	353	353.9	368.4	351.4	393.3	383.4	360.5	361.8	354.6	340.1	377.5	377.2	344.5	313.2	315.2
High	Master Protein	Q7TNG5	Echinoderm microtubule-associated protein-like 2 OS=Mus musculus OX=10090 GN=Eml2 PE=1 SV=1	0	36.718	17	10	11	10	649	70.7	6.28	35.54	10	0	0.855	1.061	0.905	0.934	0.881	1.041	0.949	0.955	1.018	0.975	0.996	0.86	1.004	0.86	0.832	0.828	0.874	2693.5	2301.8	2858.3	2438.6	2515.4	2371.7	2804	2556.6	2573.3	2742.5	2625.3	2681.8	2315.3	2705.2	2315.4	2241.8	2229.8
Medium	Master Protein	Q6P6L0	Filamin A-interacting protein 1-like OS=Mus musculus OX=10090 GN=Filip1l PE=1 SV=2	0.018	2.056	1	1	1	1	1131	129.7	6.37	2.12	1	0	0.855	1.008	0.86	0.912	0.96	1.192	1.066	1.288	0.873	0.903	0.945	0.965	0.962	0.879	0.835	0.729	0.85	271.1	231.9	273.4	233.2	247.3	260.2	323.1	289.1	349.2	236.8	244.8	256.3	261.7	260.9	238.4	226.5	197.7
High	Master Protein	Q8VDM6	Heterogeneous nuclear ribonucleoprotein U-like protein 1 OS=Mus musculus OX=10090 GN=Hnrnpul1 PE=1 SV=1	0	183.49	44	28	61	28	859	95.9	6.58	239.64	28	0	0.855	0.93	1.005	1.112	0.967	1.239	0.996	0.998	0.934	0.889	0.863	1.106	1.064	0.969	1.023	0.905	0.954	9338.7	7986.7	8689.1	9388.6	10381.5	9026.8	11566	9298	9316	8722.5	8300.5	8062	10325.4	9936.1	9052.5	9553.9	8448.5
High	Master Protein	Q8BGC0	HIV Tat-specific factor 1 homolog OS=Mus musculus OX=10090 GN=Htatsf1 PE=1 SV=1	0	96.211	40	22	30	22	757	86.2	4.4	109.92	22	0	0.855	1.004	1.11	1.149	1.073	1.308	1.124	1.104	0.941	0.94	0.92	1.2	1.192	1.058	1.12	0.974	1.059	6563	5609.3	6587.7	7282.7	7540.5	7044.1	8584.5	7378.8	7246.7	6173.8	6168.6	6036.6	7873.2	7819.9	6946.8	7353.1	6394.4
High	Master Protein	Q80Y24	Prickle-like protein 2 OS=Mus musculus OX=10090 GN=Prickle2 PE=1 SV=3	0	83.07	25	15	16	15	845	95.7	7.27	61.56	15	0	0.855	0.948	0.955	0.98	0.915	1.059	0.935	0.914	0.964	0.846	0.84	0.928	1.02	0.889	0.879	0.826	0.874	2819.5	2409.6	2674	2692.3	2761.9	2581.1	2985.5	2637.1	2578.3	2718.7	2385.4	2369.1	2615.6	2875	2507.9	2479.1	2330.2
High	Master Protein	Q14CH0	Protein FAM171B OS=Mus musculus OX=10090 GN=Fam171b PE=1 SV=2	0	9.153	5	4	4	4	825	92	8.37	13.14	4	0	0.855	1.037	0.913	0.938	0.888	0.981	0.958	0.91	0.958	0.918	0.967	0.837	1.04	0.878	0.788	0.843	0.902	1340.6	1146.6	1390.5	1223.4	1257.1	1190.2	1315.1	1284.5	1220.4	1283.9	1230.5	1296.8	1121.8	1393.7	1176.9	1055.8	1129.7
High	Master Protein	Q80TF3	Protocadherin-19 OS=Mus musculus OX=10090 GN=Pcdh19 PE=1 SV=3	0	37.796	8	7	7	7	1145	126	5.5	29.68	7	0	0.855	0.917	0.955	1.009	0.838	0.981	0.916	0.843	1.031	0.92	0.896	0.865	0.941	0.848	0.815	0.816	0.829	957.6	818.4	878.3	914.8	966.6	802.1	939.6	877.2	807.1	987.3	881.2	857.6	828.2	901.3	812.4	780.6	781.7
High	Master Protein	Q8BIV7	Proton-associated sugar transporter A OS=Mus musculus OX=10090 GN=Slc45a1 PE=1 SV=3	0	12.109	4	2	2	2	751	81.4	6.9	10.4	2	0	0.855	1.198	1.106	1.129	1.051	1.319	1.184	1.165	1.021	1.051	1.019	1.172	1.021	1.073	0.929	1.101	1.108	85.5	73.1	102.4	94.6	96.5	89.9	112.8	101.2	99.6	87.3	89.9	87.1	100.2	87.3	91.7	79.4	94.1
High	Master Protein	Q8C8K3	Serine/arginine-rich splicing factor 12 OS=Mus musculus OX=10090 GN=Srsf12 PE=2 SV=2	0.001	4.835	6	2	2	2	266	29.6	12.13	5.42	2	0	0.855	0.883	1.038	1.057	0.997	1.253	1.095	0.998	0.985	0.862	0.89	1.156	1.041	0.96	1.05	0.937	0.93	393.8	336.7	347.8	408.7	416.1	392.7	493.5	431.2	393.1	387.8	339.6	350.5	455.4	410	378.2	413.3	369
High	Master Protein	Q8BFS6	Serine/threonine-protein phosphatase CPPED1 OS=Mus musculus OX=10090 GN=Cpped1 PE=1 SV=1	0	15.31	18	4	4	4	312	35.2	5.34	16.1	4	0	0.855	1.075	1.062	1.043	1.001	1.208	1.089	1.034	1.011	0.971	1.065	1.062	1.138	0.953	1.062	0.957	1.025	630	538.7	677.4	669	657.2	630.7	760.8	686.1	651.4	637.1	612	670.7	668.9	716.8	600.1	669	602.9
High	Master Protein	Q93092	Transaldolase OS=Mus musculus OX=10090 GN=Taldo1 PE=1 SV=2	0	94.968	55	17	37	17	337	37.4	7.03	127.99	17	0	0.855	0.98	1.073	1.235	1.007	1.387	1.105	1.12	0.952	0.966	0.952	1.172	1.189	0.996	1.117	0.989	1.076	8996.9	7691.8	8821.3	9652.2	11111.3	9059.9	12481.1	9944.5	10073.7	8568	8690.5	8563.6	10542	10699.3	8963.8	10052.6	8896.2
High	Master Protein	O88466	Zinc finger protein 106 OS=Mus musculus OX=10090 GN=Znf106 PE=1 SV=3	0.002	4.589	1	2	2	2	1888	208.8	7.59	5.11	2	0	0.855	0.974	0.779	1.157	0.936	1.166	0.821	0.694	0.791	0.791	0.919	1.038	0.983	0.885	1.068	0.711	0.919	23.5	20.1	22.9	18.3	27.2	22	27.4	19.3	16.3	18.6	18.6	21.6	24.4	23.1	20.8	25.1	16.7
High	Master Protein	Q91WT4	DnaJ homolog subfamily C member 17 OS=Mus musculus OX=10090 GN=Dnajc17 PE=1 SV=2	0	5.914	4	1	1	1	303	34.4	8.57	3.56	1	0	0.856	1.025	1.049	1.133	1.029	1.355	1.086	1.066	0.935	0.877	0.951	1.15	1.052	1.02	1.047	1.005	1.002	192.2	164.6	197.1	201.6	217.7	197.8	260.5	208.8	204.9	179.8	168.6	182.8	221	202.2	196.1	201.3	193.2
High	Master Protein	Q920L5	Elongation of very long chain fatty acids protein 6 OS=Mus musculus OX=10090 GN=Elovl6 PE=1 SV=1	0	12.248	16	3	3	3	267	31.6	9.33	11.47	3	0	0.856	1.064	1.145	1.13	1.079	1.326	1.17	1.068	1.054	1.022	1.02	1.122	1.106	1.023	1.033	0.985	1.036	371.4	317.9	395	425.3	419.6	400.9	492.6	434.5	396.8	391.5	379.5	378.9	416.8	410.8	379.8	383.5	365.8
High	Master Protein	Q9CRC9	Glucosamine-6-phosphate isomerase 2 OS=Mus musculus OX=10090 GN=Gnpda2 PE=1 SV=1	0	16.418	16	4	4	3	276	31.1	6.9	15.11	4	0	0.856	0.941	1.039	1.039	0.921	1.211	1.047	1.023	0.861	0.964	0.949	1.069	1.076	0.894	0.968	0.87	0.925	631.2	540.1	594	655.8	656.1	581.6	764.1	661	645.9	543.6	608.7	598.7	674.7	679.2	564	610.8	549.3
High	Master Protein	P63158	High mobility group protein B1 OS=Mus musculus OX=10090 GN=Hmgb1 PE=1 SV=2	0	60.208	27	7	32	6	215	24.9	5.74	97.41	7	0	0.856	1.059	1.203	1.299	1.244	1.496	1.241	1.322	1.065	1.033	0.976	1.333	1.263	1.22	1.199	1.103	1.228	5065.2	4334.9	5362.1	6091.7	6578.1	6301.4	7578.8	6283.7	6695.5	5394.7	5233.5	4945.9	6753.9	6397.6	6178	6071.3	5586.6
High	Master Protein	Q8BFU2	Histone H2A type 3 OS=Mus musculus OX=10090 GN=H2aw PE=1 SV=3	0	199.384	68	10	373	5	130	14.1	11.05	1163.53	10	10	0.856	0.959	0.99	1.079	0.964	1.198	1.011	0.991	0.939	0.869	0.899	1.064	0.989	0.982	0.987	0.857	0.979	34522.4	29563.1	33096.8	34163.9	37248.6	33264.3	41346.6	34908.1	34208.8	32415.9	29994.3	31035.5	36741.4	34126.7	33911.4	34067.6	29602.2
High	Master Protein	Q61081	Hsp90 co-chaperone Cdc37 OS=Mus musculus OX=10090 GN=Cdc37 PE=1 SV=1	0	74.562	37	14	32	14	379	44.6	5.34	112.89	14	0	0.856	0.995	0.918	0.954	0.88	1.053	0.933	0.92	0.962	0.923	0.928	0.846	0.965	0.839	0.787	0.834	0.877	8466.8	7245.2	8424	7771.3	8081.3	7448.1	8912.9	7896.3	7789.2	8145.8	7814.5	7859.1	7162.7	8167.3	7102.5	6665.7	7062.7
High	Master Protein	Q9DC48	Pre-mRNA-processing factor 17 OS=Mus musculus OX=10090 GN=Cdc40 PE=2 SV=1	0	28.065	18	8	8	8	579	65.4	7.06	30.11	8	0	0.856	1.022	0.998	1.025	0.95	1.145	1.013	1.012	0.965	0.973	0.935	0.991	1.015	0.929	0.917	0.905	0.961	1378.2	1180.1	1408.2	1375.7	1412.7	1309.5	1578.4	1395.6	1395.2	1330.4	1341	1288.4	1366	1398.9	1280.9	1264.1	1247.4
High	Master Protein	P49443	Protein phosphatase 1A OS=Mus musculus OX=10090 GN=Ppm1a PE=1 SV=1	0	75.863	40	16	26	12	382	42.4	5.36	84.78	16	6	0.856	1.026	0.999	1.019	0.978	1.121	1.024	1.02	0.961	0.946	0.96	0.985	1.074	0.931	0.918	0.924	0.96	6904.5	5910.6	7085.8	6899.5	7035	6752.4	7739.5	7067.1	7040.1	6633.7	6528.5	6629.2	6802	7413.4	6428.4	6336.2	6380.6
High	Master Protein	Q99PI8	Reticulon-4 receptor OS=Mus musculus OX=10090 GN=Rtn4r PE=1 SV=1	0	46.978	28	8	10	8	473	51	8.69	46.19	8	0	0.856	1.049	1.033	1.072	0.976	1.192	1.104	1.055	0.946	0.96	0.945	1.046	1.097	0.994	0.96	0.955	0.963	971.5	831.2	1019.5	1003.9	1041.7	947.8	1158.2	1073	1024.8	918.7	932.9	918.3	1016.1	1066.2	966	932.8	927.9
High	Master Protein	B2RY56	RNA-binding protein 25 OS=Mus musculus OX=10090 GN=Rbm25 PE=1 SV=2	0	148.114	37	28	48	28	838	99.5	6.32	172.83	28	0	0.856	0.925	0.951	1.01	0.901	1.099	0.918	0.885	0.924	0.87	0.852	0.974	0.989	0.898	0.881	0.809	0.857	9356.4	8008.1	8652.4	8896.4	9450.1	8427.9	10283.2	8589.8	8280.6	8647.1	8136.6	7972.7	9114.4	9257.4	8402.4	8244.5	7568.5
High	Master Protein	Q4ACU6	SH3 and multiple ankyrin repeat domains protein 3 OS=Mus musculus OX=10090 GN=Shank3 PE=1 SV=3	0	50.271	10	12	14	11	1730	185.3	8.88	51.16	12	0	0.856	1.014	0.933	0.896	0.917	1.003	0.923	0.925	0.983	0.882	0.916	0.878	0.964	0.926	0.802	0.816	0.872	1581.5	1353.5	1603.2	1475.5	1417.5	1450.2	1586.4	1460.5	1462.9	1554.8	1395.2	1449.4	1388.6	1523.9	1464.4	1268.4	1290.3
High	Master Protein	O88746	Target of Myb protein 1 OS=Mus musculus OX=10090 GN=Tom1 PE=1 SV=1	0	155.1	46	13	31	13	492	54.3	4.94	134.54	13	0	0.856	0.857	0.909	1.028	0.819	1.129	1.02	0.872	0.947	0.77	0.801	0.928	0.973	0.856	0.88	0.783	0.775	1035.4	886.3	887.4	941.3	1064.6	847.6	1168.6	1056.1	902.4	980.8	797.2	829.1	961.2	1007.1	886	910.8	811.1
High	Master Protein	Q8R2Q6	Tectonic-3 OS=Mus musculus OX=10090 GN=Tctn3 PE=1 SV=1	0	6.525	3	1	1	1	595	64.8	7.9	4.04	1	0	0.856	0.828	0.971	0.931	0.991	1.216	1.089	1.072	0.79	0.882	0.767	0.879	1.161	0.911	0.934	0.899	1.052	34.8	29.8	28.8	33.8	32.4	34.5	42.3	37.9	37.3	27.5	30.7	26.7	30.6	40.4	31.7	32.5	31.3
High	Master Protein	Q91W82	Ubiquitin-conjugating enzyme E2 E2 OS=Mus musculus OX=10090 GN=Ube2e2 PE=2 SV=1	0	23.024	26	4	6	1	201	22.2	7.71	21.77	4	1	0.856	0.944	1.159	1.264	1.099	1.396	1.099	1.177	0.999	0.975	0.969	1.179	1.295	1.075	1.132	1.021	1.145	400.6	342.8	378.3	464.3	506.4	440.3	559.4	440.3	471.4	400.2	390.5	388.1	472.3	518.6	430.5	453.6	409.2
High	Master Protein	Q91WD4	UPF0415 protein C7orf25 homolog OS=Mus musculus OX=10090 PE=2 SV=1	0	19.62	11	4	4	4	421	46.5	6.81	16.29	4	0	0.856	0.883	0.955	0.982	0.929	1.124	0.957	0.981	0.916	0.851	0.805	0.994	1.053	0.943	0.953	0.891	0.951	558.4	478	492.9	533.3	548.4	518.6	627.4	534.6	547.8	511.6	475.1	449.6	555.2	587.8	526.4	532.2	497.4
High	Master Protein	O35633	Vesicular inhibitory amino acid transporter OS=Mus musculus OX=10090 GN=Slc32a1 PE=1 SV=3	0	63.905	17	8	16	8	525	57.3	6.64	67.69	8	0	0.856	1.149	0.939	0.902	1.067	1.139	0.923	1.081	1.042	0.998	1.104	1.069	1.156	1.094	0.977	0.936	1.048	2767.1	2369.1	3179	2598.1	2495.6	2952.4	3151.5	2555.3	2991.2	2884.7	2762.5	3055.2	2958	3199.4	3026.9	2704.2	2589.5
High	Master Protein	Q8R5C8	Zinc finger MYND domain-containing protein 11 OS=Mus musculus OX=10090 GN=Zmynd11 PE=1 SV=2	0	6.648	3	2	2	2	602	70.8	8.56	7.68	2	0	0.856	0.996	0.999	1.01	0.955	1.185	1.008	1.045	0.955	0.923	0.915	1.074	1.104	1	1.001	0.977	0.953	523.3	447.7	521.1	523	528.4	499.5	620.2	527.7	546.6	499.9	483.2	478.7	562	577.5	523.3	523.6	511.5
High	Master Protein	Q9QY15	ATP-dependent RNA helicase DDX25 OS=Mus musculus OX=10090 GN=Ddx25 PE=1 SV=2	0	36.031	20	6	7	5	484	54.8	5.99	27.79	6	0	0.857	0.947	1.114	1.147	1.056	1.351	1.087	1.073	0.974	0.91	0.859	1.244	1.139	1.037	1.187	1.009	1.018	471.5	404	446.3	525.4	540.6	497.7	636.9	512.5	505.7	459.1	429	405	586.4	536.9	489	559.9	475.9
High	Master Protein	Q8C1B1	Calmodulin-regulated spectrin-associated protein 2 OS=Mus musculus OX=10090 GN=Camsap2 PE=1 SV=3	0	133.777	23	28	42	28	1461	164.2	6.86	146.54	28	0	0.857	0.949	0.892	0.92	0.836	0.998	0.879	0.874	0.983	0.903	0.874	0.828	0.941	0.821	0.777	0.785	0.824	8830	7568.9	8379.2	7873.7	8122.7	7381.1	8811	7758.9	7718	8677.2	7976.8	7713.5	7310.8	8311.5	7247	6857.2	6934.2
High	Master Protein	Q9D9K3	Cell death regulator Aven OS=Mus musculus OX=10090 GN=Aven PE=1 SV=2	0	15.44	11	2	3	2	342	37.2	4.98	14.16	2	0	0.857	1.134	1.069	1.128	1.029	1.213	1.135	1.139	1.004	1.031	0.994	1.105	1.17	1.074	0.997	0.985	1.06	101.1	86.6	114.6	108.1	114	104	122.6	114.7	115.2	101.5	104.2	100.5	111.7	118.3	108.6	100.8	99.6
High	Master Protein	Q6A068	Cell division cycle 5-like protein OS=Mus musculus OX=10090 GN=Cdc5l PE=1 SV=2	0	105.45	36	23	33	23	802	92.1	8.02	123.67	23	0	0.857	0.941	0.89	0.943	0.853	1.037	0.888	0.876	0.956	0.892	0.852	0.867	0.931	0.84	0.8	0.785	0.823	6564	5623.9	6176	5840.4	6189.8	5599.1	6804.3	5830.9	5752.9	6276.9	5857.4	5594.2	5688.6	6108.5	5512.5	5248.2	5155.7
High	Master Protein	P60487	Chronophin OS=Mus musculus OX=10090 GN=Pdxp PE=1 SV=1	0	98.721	65	13	25	13	292	31.5	5.74	110.62	13	0	0.857	0.969	0.964	0.99	0.909	1.125	0.998	0.988	0.992	0.943	0.91	0.958	1.06	0.888	0.932	0.901	0.931	4886.3	4185.3	4735.6	4708.7	4838.4	4442.8	5494.7	4876.3	4827.3	4846	4609.1	4447.9	4683.2	5179.4	4341	4552.5	4401.8
High	Master Protein	Q9WUM3	Coronin-1B OS=Mus musculus OX=10090 GN=Coro1b PE=1 SV=1	0	49.524	26	11	19	11	484	53.9	5.78	59.89	11	0	0.857	1.025	0.995	1.017	0.964	1.166	1.038	1.022	0.957	0.946	0.959	1.013	1.059	0.965	0.913	0.929	0.986	4813.4	4124.7	4934.3	4789.3	4894.9	4639.5	5610.1	4997.2	4921.6	4604.4	4555.4	4618.4	4877.5	5097.8	4646.3	4397	4471.3
High	Master Protein	P59325	Eukaryotic translation initiation factor 5 OS=Mus musculus OX=10090 GN=Eif5 PE=1 SV=1	0	131.298	49	18	38	18	429	48.9	5.52	144.68	18	0	0.857	0.973	0.999	1.069	1.032	1.202	1.027	1.06	0.952	0.919	0.897	1.086	1.064	0.991	1.023	0.899	1.012	7833.4	6716.1	7619	7828.3	8370.1	8086.3	9418.8	8048	8303.5	7457.1	7201.3	7024	8504.2	8332.7	7764.6	8011.1	7038.5
High	Master Protein	B5TVM2	Immunoglobulin-like domain-containing receptor 2 OS=Mus musculus OX=10090 GN=Ildr2 PE=1 SV=2	0	24.759	11	5	5	5	661	73.2	7.68	19.29	5	0	0.857	1.082	0.946	0.886	1.035	1.017	0.98	1.057	0.953	0.949	0.954	0.832	1.013	1.002	0.809	0.901	0.981	893.6	766.1	966.6	845.3	791.9	924.5	908.5	875.5	944.8	851.7	847.6	852.1	743.7	905.6	895.6	722.6	805.4
High	Master Protein	Q8CFN5	Myocyte-specific enhancer factor 2C OS=Mus musculus OX=10090 GN=Mef2c PE=1 SV=2	0	19.699	10	4	6	4	474	51.2	8.03	23.13	4	0	0.857	1.133	1.014	1.118	1.04	1.254	1.067	1.071	0.952	0.964	1.003	1.046	1.118	1.03	0.945	0.967	1.062	1514.6	1297.6	1716	1536.3	1693.1	1575.2	1898.8	1616.5	1621.6	1441.9	1460.8	1519.7	1583.9	1693.4	1560.5	1431.3	1464.9
High	Master Protein	Q9DC70	NADH dehydrogenase [ubiquinone] iron-sulfur protein 7, mitochondrial OS=Mus musculus OX=10090 GN=Ndufs7 PE=1 SV=1	0	27.773	21	5	6	5	224	24.7	9.92	22.62	5	0	0.857	1.101	1.027	1.107	1.05	1.061	0.974	0.981	0.862	0.962	0.989	0.939	1.029	1.005	0.779	0.882	0.957	2566.8	2200.2	2827.3	2636.5	2841.2	2696.3	2723.6	2500.1	2516.8	2211.7	2470.3	2538.1	2410.4	2641.6	2579.2	1999.3	2264
High	Master Protein	P83870	PHD finger-like domain-containing protein 5A OS=Mus musculus OX=10090 GN=Phf5a PE=1 SV=1	0	25.421	49	5	8	5	110	12.4	8.41	28.67	5	0	0.857	0.961	0.955	1.016	0.913	1.112	0.96	0.958	0.967	0.92	0.884	0.969	1.025	0.927	0.937	0.871	0.917	1802.9	1544.2	1732.5	1722.6	1832.6	1645.7	2005.4	1731.2	1728	1743.4	1657.8	1594.2	1747.5	1847.7	1672.1	1689.2	1569.9
High	Master Protein	Q8VDG5	Phosphopantothenate--cysteine ligase OS=Mus musculus OX=10090 GN=Ppcs PE=1 SV=1	0	8.301	7	2	2	2	311	33.8	6.55	7.38	2	0	0.857	1.044	1.093	1.09	1.118	1.162	1.096	1.123	0.985	1.047	1.018	1.078	1.181	1.029	1.064	1.094	1.178	486.4	416.9	507.8	531.5	530.2	543.8	565	533.2	546.4	478.9	509.1	495.3	524.1	574.2	500.7	517.7	532.2
High	Master Protein	Q922X9	Protein arginine N-methyltransferase 7 OS=Mus musculus OX=10090 GN=Prmt7 PE=1 SV=1	0	23.804	10	7	7	7	692	78.3	5.74	21.15	7	0	0.857	1.031	1.043	1.076	0.997	1.181	1.068	1.048	1.002	0.962	0.967	1.1	1.135	0.964	0.987	0.961	0.987	1177.5	1008.9	1214	1227.6	1266.9	1174.1	1390.3	1257.9	1234.1	1180.4	1133.3	1138.2	1295.7	1335.9	1134.9	1162.1	1132.1
Medium	Master Protein	Q9CQL0	Protein N-lysine methyltransferase METTL21A OS=Mus musculus OX=10090 GN=Mettl21A PE=2 SV=1	0.02	2.015	3	1	1	1	218	24.3	5.8	3.08	1	0	0.857	1.047	1.058	1.02	1.078	1.188	1.093	1.121	0.951	0.995	1.021	1.077	1.082	1.037	0.976	0.9	1.018	397.4	340.4	416	420.6	405.2	428.3	472.3	434.5	445.6	377.9	395.4	405.8	427.9	430	412.2	387.9	357.5
High	Master Protein	Q91VU7	Pseudouridylate synthase 7 homolog OS=Mus musculus OX=10090 GN=Pus7 PE=2 SV=2	0	45.207	22	8	9	8	660	74.7	5.87	37.87	8	0	0.857	1.005	1.014	1.026	0.977	1.181	1.071	1.068	0.887	0.909	0.898	1.081	1.067	0.96	0.98	0.917	0.972	1088.6	932.7	1093.6	1103.6	1116.4	1063.2	1285.5	1165.6	1162.1	965.2	989.7	977.9	1177	1162	1045.5	1066.4	998
High	Master Protein	P70335	Rho-associated protein kinase 1 OS=Mus musculus OX=10090 GN=Rock1 PE=1 SV=1	0	35.168	6	7	9	1	1354	158.1	5.86	33.31	7	0	0.857	1.008	1.121	1.105	0.968	1.274	1.032	1.046	0.98	0.996	0.882	1.134	1.223	1.063	1.089	0.915	1.055	126.5	108.4	127.5	141.8	139.8	122.5	161.2	130.5	132.3	124	126	111.6	143.5	154.7	134.5	137.7	115.8
High	Master Protein	Q8C015	Serine/threonine-protein kinase PAK 5 OS=Mus musculus OX=10090 GN=Pak5 PE=1 SV=1	0	87.801	34	19	22	15	719	80.9	8.21	85.03	19	4	0.857	0.97	1.043	1.115	1.001	1.16	1.062	1.02	0.956	0.903	0.895	1.06	1.102	0.977	0.989	0.93	0.956	4035.9	3458.2	3915.1	4210.3	4498.8	4038.6	4680.3	4288.1	4116.6	3859.6	3644.5	3612.7	4279.5	4449.3	3943.4	3992.3	3754.5
High	Master Protein	P62761	Visinin-like protein 1 OS=Mus musculus OX=10090 GN=Vsnl1 PE=1 SV=2	0	212.118	84	17	152	12	191	22.1	5.15	532.42	17	5	0.857	0.953	0.946	0.915	0.896	1.036	0.954	0.901	0.956	0.886	0.87	0.901	1.06	0.864	0.881	0.858	0.864	25912.3	22217.3	24686.4	24508.9	23706.1	23213.3	26846.5	24730.3	23335.2	24769.6	22946	22548.5	23334.5	27459.6	22382.5	22837.3	22230.8
High	Master Protein	Q91YT7	YTH domain-containing family protein 2 OS=Mus musculus OX=10090 GN=Ythdf2 PE=1 SV=1	0	29.095	14	7	11	4	579	62.2	8.79	39.08	7	0	0.857	0.959	0.865	1.013	0.879	1.083	0.904	0.916	0.976	0.866	0.902	0.923	0.979	0.837	0.842	0.81	0.852	734.7	629.3	704.9	635.4	744.5	645.6	795.8	664.5	673.1	717	636	662.7	678.2	719.2	614.9	618.7	595.3
High	Master Protein	Q8BJH1	Zinc finger C2HC domain-containing protein 1A OS=Mus musculus OX=10090 GN=Zc2hc1a PE=1 SV=1	0	68.026	38	13	29	13	324	35.1	9.88	92.27	13	0	0.857	0.926	0.926	0.92	0.853	1.04	0.919	0.886	0.932	0.868	0.835	0.883	0.977	0.816	0.855	0.808	0.82	7339.9	6292.8	6796.8	6795.5	6755.8	6258.7	7635.6	6745.2	6502	6839.5	6374.6	6127.3	6480.4	7170.7	5989.3	6276.3	5929.1
High	Master Protein	P35979	60S ribosomal protein L12 OS=Mus musculus OX=10090 GN=Rpl12 PE=1 SV=2	0	95.492	63	8	50	8	165	17.8	9.42	207.94	8	0	0.858	1.017	0.99	1.025	0.967	1.089	1	0.991	0.964	0.968	0.928	0.955	1.021	0.947	0.852	0.865	0.929	7562.9	6491.9	7691.6	7487.9	7750.9	7313	8234.3	7565	7497.4	7290.8	7318.8	7016.8	7220.7	7723.9	7165.1	6444.5	6541.6
High	Master Protein	Q6ZWV7	60S ribosomal protein L35 OS=Mus musculus OX=10090 GN=Rpl35 PE=1 SV=1	0	20.598	20	3	16	3	123	14.5	11.05	50.36	3	0	0.858	0.932	0.962	1.008	0.985	1.132	0.965	0.948	0.937	0.872	0.846	1.027	1.042	0.964	0.952	0.85	0.908	5562.7	4775.1	5183.4	5353	5608.7	5480.6	6296.2	5370.7	5273.9	5212.1	4853.3	4704.1	5715.5	5795.9	5359.9	5293.2	4729.5
High	Master Protein	Q9QWR8	Alpha-N-acetylgalactosaminidase OS=Mus musculus OX=10090 GN=Naga PE=1 SV=2	0	65.287	42	14	21	14	415	47.2	6.44	76.48	14	0	0.858	0.986	0.978	1.103	0.917	1.265	1.045	1.041	0.951	0.967	0.904	1.08	1.095	0.897	1.002	0.927	0.988	4587.2	3937	4523.4	4484.9	5060.9	4205.9	5801.5	4795.6	4775.6	4360.5	4436	4147.7	4955.3	5020.9	4114.1	4596.4	4253.2
High	Master Protein	Q5DTY9	BTB/POZ domain-containing protein KCTD16 OS=Mus musculus OX=10090 GN=Kctd16 PE=1 SV=2	0	52.949	33	14	16	13	427	48.9	8.19	56.46	14	0	0.858	1.013	0.933	0.991	0.917	0.991	0.95	0.977	0.939	0.907	0.968	0.847	1.055	0.938	0.838	0.88	0.922	4157.3	3565.1	4212.7	3878.9	4121.1	3812.3	4120.8	3947.5	4062.5	3902.5	3771.4	4024.8	3520.6	4387.8	3898.6	3482.1	3658.6
High	Master Protein	P32233	Developmentally-regulated GTP-binding protein 1 OS=Mus musculus OX=10090 GN=Drg1 PE=1 SV=1	0	66.038	49	13	19	13	367	40.5	8.9	70.82	13	0	0.858	0.959	0.965	1.072	0.962	1.201	1.023	0.985	0.986	0.936	0.888	1.023	1.04	0.937	0.947	0.874	0.93	3078.3	2640.5	2951.2	2969.4	3301.2	2962.3	3696.3	3149.1	3033.1	3035.8	2880.4	2732.4	3149.3	3201.2	2882.9	2916.1	2689.4
High	Master Protein	P0DPD9	EEF1AKMT4-ECE2 readthrough transcript protein OS=Mus musculus OX=10090 GN=Eef1akmt4-Ece2 PE=1 SV=1	0	8.948	2	1	2	1	881	99.4	5.08	6.89	1	0	0.858	0.884	1.023	1.037	0.984	1.38	1.179	1.143	0.91	1.059	1.104	1.141	1.116	1.066	1.071	0.834	1.187	74.7	64.1	66	76.4	77.5	73.5	103.1	88.1	85.4	68	79.1	82.5	85.2	83.4	79.6	80	62.3
High	Master Protein	Q60899	ELAV-like protein 2 OS=Mus musculus OX=10090 GN=Elavl2 PE=1 SV=1	0	213.566	56	19	123	5	360	39.6	9.13	555.75	19	0	0.858	0.898	0.917	0.956	0.845	1.092	0.925	0.846	1.013	0.922	0.827	0.938	0.984	0.829	0.868	0.839	0.842	3173.8	2722.8	2851.5	2911.5	3034.6	2681.2	3466.7	2936.7	2684.1	3216.5	2925.8	2624.3	2978.5	3122.6	2630.5	2755.5	2663.2
High	Master Protein	Q99L85	Elongator complex protein 5 OS=Mus musculus OX=10090 GN=Elp5 PE=2 SV=1	0	18.713	16	4	5	4	300	33.5	5.49	17.24	4	0	0.858	1.054	1.059	1.04	1.042	1.196	1.048	1.091	0.958	1.016	1.027	1.079	1.15	0.991	0.973	0.946	0.977	768.3	659.3	809.7	813.7	799	800.5	919	805	838.3	735.7	780.5	789	828.7	883.6	761.5	747.2	727.1
High	Master Protein	Q6ZWX6	Eukaryotic translation initiation factor 2 subunit 1 OS=Mus musculus OX=10090 GN=Eif2s1 PE=1 SV=3	0	190.263	79	23	67	23	315	36.1	5.08	261.13	23	0	0.858	0.973	0.984	1.048	0.978	1.184	1.017	1.03	0.957	0.946	0.906	1.019	1.071	0.955	0.949	0.904	0.977	11440.2	9814.3	11135.3	11258.3	11988	11190.3	13545.4	11637.7	11780.9	10943.8	10823.8	10362.7	11652	12255.4	10924.4	10861	10345.6
High	Master Protein	Q9QZD9	Eukaryotic translation initiation factor 3 subunit I OS=Mus musculus OX=10090 GN=Eif3i PE=1 SV=1	0	173.788	72	18	48	18	325	36.4	5.64	204.25	18	0	0.858	0.995	0.997	1.048	0.971	1.158	1.016	1.021	0.955	0.93	0.916	1.021	1.069	0.955	0.952	0.9	0.955	8073	6930.5	8035.8	8047.9	8458.8	7838.8	9346.2	8198.5	8246	7708	7508.1	7397.8	8245.9	8630.9	7709.3	7687.4	7268
High	Master Protein	Q920E5	Farnesyl pyrophosphate synthase OS=Mus musculus OX=10090 GN=Fdps PE=1 SV=1	0	232.741	72	19	98	19	353	40.6	5.66	388.89	19	0	0.858	0.894	1.041	1.088	0.93	1.22	1.121	0.99	1.016	0.912	0.833	1.08	1.127	0.922	1.075	0.966	0.955	14621.3	12540.8	13074	15213.9	15901.4	13594.1	17833.5	16385.8	14481.2	14856	13336.9	12185.8	15792.3	16479	13486.1	15713.8	14128.4
High	Master Protein	Q9D0E1	Heterogeneous nuclear ribonucleoprotein M OS=Mus musculus OX=10090 GN=Hnrnpm PE=1 SV=3	0	452.165	79	49	181	48	729	77.6	8.63	676.26	49	1	0.858	0.999	1.018	1.068	0.983	1.182	1.035	1.005	0.972	0.934	0.898	1.015	1.044	0.97	0.905	0.926	0.99	34887.9	29927.6	34856.2	35531	37277.1	34308.4	41221.5	36126.2	35050.7	33916.6	32587.7	31332.7	35422.5	36416.5	33840.7	31567.2	32302.5
High	Master Protein	Q00PI9	Heterogeneous nuclear ribonucleoprotein U-like protein 2 OS=Mus musculus OX=10090 GN=Hnrnpul2 PE=1 SV=2	0	298.361	54	32	112	32	745	84.9	4.89	414.32	32	0	0.858	0.956	0.937	0.973	0.898	1.084	0.955	0.92	0.956	0.901	0.877	0.937	0.999	0.881	0.862	0.852	0.878	23610.9	20265.7	22561.3	22128.4	22985	21212.4	25596.5	22557.6	21715.7	22564.8	21264.3	20696.1	22131.8	23577	20793	20348.1	20128
High	Master Protein	O35216	Histone H3-like centromeric protein A OS=Mus musculus OX=10090 GN=Cenpa PE=2 SV=1	0	7.407	13	2	3	2	134	15.5	11.27	7.82	2	0	0.858	0.849	0.888	0.995	0.87	1.108	0.907	0.906	0.914	0.832	0.784	1.016	0.964	0.854	0.987	0.816	0.839	641.2	549.9	544.4	569.1	638.2	558.1	710.6	581.6	581.2	585.9	533.2	502.6	651.6	618.2	547.6	632.8	523
High	Master Protein	O70546	Lysine-specific demethylase 6A OS=Mus musculus OX=10090 GN=Kdm6a PE=1 SV=2	0	8.362	1	2	3	2	1401	154.3	7.39	14.14	2	0	0.858	1.045	1.075	1.023	1.004	1.211	1.067	1.027	0.976	1.045	0.977	1.102	1.105	0.975	1.063	0.98	1.016	244.6	209.8	255.6	263	250.3	245.5	296.3	261	251.2	238.8	255.6	239	269.6	270.4	238.5	260	239.6
High	Master Protein	O70324	Monocarboxylate transporter 8 OS=Mus musculus OX=10090 GN=Slc16a2 PE=1 SV=2	0	14.483	4	1	3	1	545	60	5.59	12.32	1	0	0.858	1.005	1.132	1.213	1.118	1.334	1.113	1.092	0.982	0.977	0.99	1.238	1.17	1.075	1.116	0.959	1.02	337.8	289.8	339.5	382.5	409.9	377.8	450.5	375.9	369	331.8	330.1	334.3	418.1	395.2	363.1	376.9	323.8
Medium	Master Protein	P25799	Nuclear factor NF-kappa-B p105 subunit OS=Mus musculus OX=10090 GN=Nfkb1 PE=1 SV=2	0.045	1.557	1	1	1	1	971	105.5	5.39	1.86	1	0	0.858	1.021	1.041	1.054	1.031	1.234	1.129	1.071	0.967	1.002	0.923	1.097	1.149	1.003	0.945	0.929	0.981	215.4	184.8	219.9	224.3	227.1	222.1	265.8	243.2	230.7	208.3	215.9	198.9	236.3	247.4	216	203.6	200
High	Master Protein	Q91V51	Polyglutamylase complex subunit TTLL1 OS=Mus musculus OX=10090 GN=Ttll1 PE=1 SV=1	0	27.744	14	5	6	5	423	49.1	8.72	24.73	5	0	0.858	1.038	1.121	1.098	1.057	1.226	1.171	1.159	0.99	1.004	0.963	1.136	1.12	1.069	0.968	0.993	1.026	1004.1	861.9	1042.5	1125.2	1102.1	1061.1	1231.3	1175.8	1164	994.3	1008.3	966.5	1141	1124.4	1073.7	971.5	997
High	Master Protein	P17225	Polypyrimidine tract-binding protein 1 OS=Mus musculus OX=10090 GN=Ptbp1 PE=1 SV=2	0	146.387	55	16	28	13	527	56.4	8.34	140.5	16	3	0.858	0.91	0.944	1.068	0.905	1.181	0.921	0.919	0.924	0.884	0.824	1.013	0.935	0.888	0.893	0.78	0.849	3441.9	2951.5	3131.7	3247.7	3676.2	3113.4	4064.4	3171.6	3162.7	3181.7	3044	2834.5	3486.5	3217.3	3056.1	3074.6	2684.5
High	Master Protein	Q8CH36	Proton-coupled amino acid transporter 4 OS=Mus musculus OX=10090 GN=Slc36a4 PE=2 SV=1	0	5.922	3	1	1	1	500	55.4	7.05	4.38	1	0	0.858	0.868	1.042	1.019	0.935	1.199	1.077	0.96	0.939	0.903	0.912	1.071	1.103	0.889	1.095	0.985	0.972	184.8	158.5	160.4	192.5	188.4	172.8	221.6	199.1	177.4	173.6	166.9	168.5	198	203.9	164.2	202.4	182.1
High	Master Protein	Q6NZN0	RNA-binding protein 26 OS=Mus musculus OX=10090 GN=Rbm26 PE=1 SV=2	0	72.236	14	13	16	12	1012	114.1	9.16	61.89	13	1	0.858	0.966	0.969	1.052	0.943	1.182	0.954	0.981	0.973	0.922	0.906	0.983	1.042	0.93	0.923	0.974	0.969	3173.4	2723.2	3064.9	3076.5	3337	2991.4	3751.9	3028.2	3112.6	3088.2	2924.8	2874.8	3120.5	3305.5	2952.2	2927.8	3089.5
High	Master Protein	P40749	Synaptotagmin-4 OS=Mus musculus OX=10090 GN=Syt4 PE=1 SV=2	0	11.564	9	3	3	3	425	47.6	8.65	8.61	3	0	0.858	0.921	1.033	1.086	0.903	1.136	1.022	0.907	0.977	0.891	0.79	0.927	0.99	0.938	0.906	0.859	0.91	751.6	644.8	692	776.6	816.3	678.9	853.5	767.9	682	734.5	669.4	593.9	697	744	704.8	680.6	645.4
High	Master Protein	Q8CGA2	TBC1 domain family member 14 OS=Mus musculus OX=10090 GN=Tbc1d14 PE=1 SV=2	0	18.673	5	2	3	2	694	78.3	6.35	12.74	2	0	0.858	1.053	1.173	1.183	1.221	1.365	1.232	1.139	1.053	0.931	1.096	1.188	1.298	1.197	0.985	1.045	1.145	199.4	171	210	233.9	235.8	243.5	272.1	245.7	227.1	210	185.7	218.5	236.9	258.9	238.7	196.4	208.4
High	Master Protein	Q9WTS5	Teneurin-2 OS=Mus musculus OX=10090 GN=Tenm2 PE=1 SV=1	0	338.242	29	57	80	52	2764	306.3	6.68	337.55	57	5	0.858	0.938	1.055	1.078	0.934	1.168	1.059	0.963	0.967	0.904	0.848	1.043	1.117	0.896	0.957	0.942	0.888	16319.4	13994.5	15305.8	17216.9	17586.5	15240.9	19062	17287.3	15709.2	15781.8	14758.9	13841.8	17025.9	18231.6	14625.6	15619.8	15366.7
High	Master Protein	Q6PE01	U5 small nuclear ribonucleoprotein 40 kDa protein OS=Mus musculus OX=10090 GN=Snrnp40 PE=1 SV=1	0	92.951	49	12	19	12	358	39.3	8.1	91.06	12	0	0.858	0.965	0.956	1.001	0.936	1.106	0.956	0.939	0.97	0.925	0.892	0.953	0.99	0.906	0.871	0.849	0.918	3951.1	3390.3	3811.4	3778.6	3953.6	3697.2	4369.2	3775.6	3711	3833.7	3655.8	3524.3	3764.1	3913.1	3579.5	3442.5	3355.5
Medium	Master Protein	Q9DAJ4	WD repeat domain-containing protein 83 OS=Mus musculus OX=10090 GN=Wdr83 PE=1 SV=1	0.036	1.719	4	1	1	1	315	34.4	5.87	3.09	1	0	0.858	1.053	0.951	0.957	1	1.051	0.93	1.021	0.905	0.941	0.948	0.995	1.032	0.967	0.967	0.897	0.896	112	96.1	117.9	106.5	107.2	112	117.7	104.2	114.3	101.4	105.4	106.2	111.4	115.6	108.3	108.3	100.5
High	Master Protein	Q8BGK6	Y+L amino acid transporter 2 OS=Mus musculus OX=10090 GN=Slc7a6 PE=1 SV=1	0	9.894	6	2	2	2	515	56.7	7.3	7.2	2	0	0.858	1.021	1.072	1.203	1.061	1.373	1.078	1.127	0.977	0.884	0.886	1.198	0.996	1.184	1.093	0.896	1.042	160.8	137.9	164.2	172.4	193.5	170.6	220.8	173.3	181.2	157.1	142.1	142.4	192.7	160.2	190.4	175.7	144.1
High	Master Protein	P52760	2-iminobutanoate/2-iminopropanoate deaminase OS=Mus musculus OX=10090 GN=Rida PE=1 SV=3	0	44.187	72	6	7	6	135	14.2	8.68	31.11	6	0	0.859	0.962	1.069	1.107	0.924	1.139	0.98	0.951	1.021	1.027	1.016	1.101	1.146	0.948	0.914	0.811	0.906	1207.9	1037.2	1161.7	1290.7	1336.9	1116	1375.4	1183.4	1149	1233	1241.1	1227.4	1329.4	1384.6	1145.1	1104.6	979.2
High	Master Protein	Q8BP67	60S ribosomal protein L24 OS=Mus musculus OX=10090 GN=Rpl24 PE=1 SV=2	0	62.639	36	8	33	8	157	17.8	11.25	107.17	8	0	0.859	0.962	1.009	1.06	1.027	1.182	0.995	0.993	0.934	0.892	0.881	1.055	1.049	0.987	0.983	0.868	0.956	8238.8	7076.5	7921.9	8315.9	8733.8	8458.1	9737.2	8194.7	8182.3	7694.6	7344.9	7257.5	8691.9	8638.6	8131.6	8098.4	7153.5
Low	Master Protein	Q3UZB0	Armadillo repeat-containing X-linked protein 5 OS=Mus musculus OX=10090 GN=Armcx5 PE=2 SV=1	0.056	1.31	3	1	1	1	606	67.9	9.01	2.62	1	0	0.859	0.962	1.047	0.997	0.979	1.257	0.984	1.149	1.071	0.958	1.027	1.11	1.242	1.059	1.055	0.961	1.006	133.3	114.5	128.2	139.6	132.9	130.5	167.6	131.2	153.1	142.7	127.7	136.9	148	165.5	141.1	140.6	128.1
High	Master Protein	Q8C1Z7	Bardet-Biedl syndrome 4 protein homolog OS=Mus musculus OX=10090 GN=Bbs4 PE=1 SV=1	0.008	2.925	2	1	1	1	520	58.2	8.1	3.33	1	0	0.859	0.998	0.999	1.065	0.875	1.127	1.011	0.982	0.965	0.963	0.855	1.006	1.037	0.877	0.832	0.851	0.957	379.4	325.9	378.6	379.2	404.2	331.8	427.4	383.6	372.6	366.3	365.5	324.4	381.5	393.6	332.8	315.5	323
High	Master Protein	Q8CBY8	Dynactin subunit 4 OS=Mus musculus OX=10090 GN=Dctn4 PE=1 SV=1	0	89.407	48	15	21	15	467	53	7.72	86.05	15	0	0.859	1.037	1.01	1.021	0.986	1.135	1.037	1.02	0.974	0.978	0.981	0.966	1.057	0.962	0.877	0.914	0.957	3642.8	3129	3779.3	3678	3720.2	3593.6	4133.1	3775.9	3715.3	3548.9	3561.6	3574	3518.7	3849.4	3505.4	3193.3	3327.7
High	Master Protein	P56387	Dynein light chain Tctex-type 3 OS=Mus musculus OX=10090 GN=Dynlt3 PE=1 SV=1	0	33.557	58	4	4	4	116	12.9	5.12	23.9	4	0	0.859	1.056	1.028	1.006	0.993	1.114	0.966	0.979	1.001	0.996	0.979	1.024	1.142	0.924	0.893	0.895	0.944	754	647.9	796.1	775.1	758.5	748.6	840.1	728.4	738.1	754.9	750.9	738.5	772.3	861.4	696.7	673.4	675.1
High	Master Protein	O35344	Importin subunit alpha-4 OS=Mus musculus OX=10090 GN=Kpna3 PE=1 SV=1	0	157.125	44	14	35	11	521	57.7	4.94	162.52	14	3	0.859	0.936	0.971	1.001	0.9	1.111	0.976	0.948	0.963	0.886	0.877	0.956	1.019	0.886	0.914	0.866	0.915	4747.5	4078	4442.6	4609.9	4754.3	4272.7	5272.1	4631.4	4500.2	4573	4205.5	4162.7	4539.7	4838.6	4207.5	4339.2	4111.7
High	Master Protein	Q8K114	Integrator complex subunit 9 OS=Mus musculus OX=10090 GN=Ints9 PE=1 SV=1	0	17.244	9	4	4	4	658	74	6.4	13.96	4	0	0.859	1.103	1.103	1.125	1.116	1.271	1.056	1.119	0.994	1.035	1.013	1.12	1.123	1.13	0.91	0.99	1.094	264.8	227.5	292.1	292.2	297.9	295.5	336.6	279.6	296.3	263.2	274.2	268.3	296.7	297.3	299.1	240.9	262.1
High	Master Protein	Q810U4	Neuronal cell adhesion molecule OS=Mus musculus OX=10090 GN=Nrcam PE=1 SV=2	0	271.988	39	35	76	34	1256	138.4	5.91	332.99	35	1	0.859	1.053	0.835	0.825	0.793	0.91	0.843	0.824	0.982	0.912	0.985	0.683	0.901	0.768	0.641	0.793	0.793	15652.3	13448.1	16475.3	13074.6	12911.4	12410.5	14245	13197.3	12900.6	15376.7	14271.7	15415.3	10690.2	14097.9	12014.1	10025.6	12412.9
High	Master Protein	O08919	Numb-like protein OS=Mus musculus OX=10090 GN=Numbl PE=1 SV=3	0	50.18	27	14	15	11	604	64.1	8.82	49.67	14	3	0.859	0.963	0.958	0.922	0.908	1.019	0.914	0.916	0.97	0.838	0.838	0.829	0.956	0.907	0.777	0.793	0.863	4218	3622.8	4061.9	4042.6	3889.7	3829.8	4296.9	3856	3862.4	4091.5	3535.2	3535.8	3497.7	4030.6	3825.4	3277.1	3343.4
High	Master Protein	Q62159	Rho-related GTP-binding protein RhoC OS=Mus musculus OX=10090 GN=Rhoc PE=1 SV=2	0	118.915	64	9	94	2	193	22	6.58	381.72	9	0	0.859	1.107	0.976	1.116	1.009	1.148	0.971	1.097	0.96	0.963	0.981	0.999	1.012	0.978	0.957	0.836	0.882	565.2	485.7	625.5	551.8	630.9	570.3	649.1	548.6	619.9	542.6	544.4	554.5	564.9	571.7	552.7	541.1	472.5
High	Master Protein	Q9CTH6	rRNA-processing protein FCF1 homolog OS=Mus musculus OX=10090 GN=Fcf1 PE=2 SV=2	0.001	4.738	7	1	1	1	198	23.3	9.67	2.91	1	0	0.859	1.055	1.084	1.149	1.149	1.363	1.361	1.372	1.155	1.038	1.095	1.277	1.261	0.943	1.13	1.008	1.113	47.6	40.9	50.2	51.6	54.7	54.7	64.9	64.8	65.3	55	49.4	52.1	60.8	60	44.9	53.8	48
High	Master Protein	Q9WTK7	Serine/threonine-protein kinase STK11 OS=Mus musculus OX=10090 GN=Stk11 PE=1 SV=1	0	23.181	17	6	7	6	436	49.2	6.84	23.15	6	0	0.859	1.024	1.028	1.021	0.984	1.153	1.107	1.038	0.984	0.983	1.023	0.994	1.104	0.962	0.87	0.96	0.934	1326.8	1139.2	1358.1	1363.3	1354.9	1305.5	1529.8	1469.1	1377.1	1305.3	1304.9	1357.2	1318.6	1464.9	1276.5	1154.5	1273.5
High	Master Protein	P62270	40S ribosomal protein S18 OS=Mus musculus OX=10090 GN=Rps18 PE=1 SV=3	0	61.723	48	9	54	9	152	17.7	10.99	168.53	9	0	0.86	0.971	1.029	1.061	1.014	1.186	1.034	1.015	0.944	0.931	0.889	1.067	1.065	0.994	0.964	0.891	0.944	12273.7	10551	11914.8	12626.9	13024.4	12443.2	14554.1	12696.2	12461.4	11590.3	11427.7	10916.6	13096.3	13077.5	12198.5	11831	10931.8
High	Master Protein	Q9Z103	Activity-dependent neuroprotector homeobox protein OS=Mus musculus OX=10090 GN=Adnp PE=1 SV=2	0	67.688	17	17	23	17	1108	124.2	6.86	82.14	17	0	0.86	0.998	0.979	1.074	0.979	1.166	1.019	1.02	0.928	0.955	0.916	1.011	1.046	0.943	0.971	0.895	0.964	4023.3	3458.8	4017	3939.2	4319.6	3937.5	4689.5	4101.3	4102.9	3735.3	3841.1	3685	4068.1	4210	3792.1	3906.5	3600.1
High	Master Protein	Q8BKE6	Cytochrome P450 20A1 OS=Mus musculus OX=10090 GN=Cyp20a1 PE=1 SV=1	0	12.287	10	3	3	3	462	52.1	6.95	10.1	3	0	0.86	0.96	0.992	1.074	0.958	1.254	1.025	1.037	0.945	0.926	0.921	1.127	1.093	0.976	1.022	0.914	0.969	801.2	689	769.2	795	860.3	767.8	1004.7	820.9	831.2	757.2	742	737.9	903.1	875.4	781.9	818.9	731.9
High	Master Protein	P16045	Galectin-1 OS=Mus musculus OX=10090 GN=Lgals1 PE=1 SV=3	0	22.79	42	5	5	5	135	14.9	5.49	20.13	5	0	0.86	1.405	0.972	1.162	1.132	1.249	0.935	1.265	0.986	1.03	1.547	1.088	1.091	1.128	1.011	0.894	1.268	1443	1240.4	2027.4	1403	1677.1	1633.7	1803	1349.7	1825.4	1422.4	1486.2	2232	1570.4	1574.3	1628.2	1459.2	1290.3
High	Master Protein	P10649	Glutathione S-transferase Mu 1 OS=Mus musculus OX=10090 GN=Gstm1 PE=1 SV=2	0	137.75	76	18	91	12	218	26	7.94	313.34	18	8	0.86	0.891	1.031	1.07	0.854	1.18	1.049	0.967	0.925	0.992	0.92	1.015	1.154	0.817	0.971	0.941	0.943	19507.1	16767.6	17385.7	20110.6	20878.3	16651.4	23026.6	20462.4	18871.9	18039	19346.4	17953.2	19803.9	22510.3	15930.6	18937.2	18354.1
High	Master Protein	Q9R062	Glycogenin-1 OS=Mus musculus OX=10090 GN=Gyg1 PE=1 SV=3	0	32.539	27	7	13	7	333	37.4	5.29	43.49	7	0	0.86	1.015	0.997	1.036	0.946	1.15	0.998	0.945	0.931	0.918	0.955	1.022	1.084	0.919	0.929	0.872	0.92	2165.3	1862.2	2198.5	2157.8	2243.5	2048.2	2491	2160.7	2045.8	2016.6	1988.3	2067.2	2211.9	2346.4	1989.9	2010.5	1887.3
High	Master Protein	O70311	Glycylpeptide N-tetradecanoyltransferase 2 OS=Mus musculus OX=10090 GN=Nmt2 PE=1 SV=1	0	159.042	44	17	39	14	529	60.4	7.8	160.19	17	7	0.86	0.956	1.048	1.061	1	1.149	1.024	0.995	1.01	0.917	0.879	1.064	1.115	0.984	0.977	0.893	0.947	6003.2	5160.4	5737.6	6293.9	6371.4	6003	6895.3	6149.8	5972.2	6064.3	5507.9	5276.7	6386.9	6691.3	5908.4	5867.5	5362.3
High	Master Protein	Q3UGR5	Haloacid dehalogenase-like hydrolase domain-containing protein 2 OS=Mus musculus OX=10090 GN=Hdhd2 PE=1 SV=2	0	55.243	45	7	11	7	259	28.7	6.05	52.26	7	0	0.86	0.995	0.99	1.021	0.922	1.102	1.003	0.981	0.961	0.99	0.992	0.985	1.092	0.892	0.925	0.889	0.952	2063.4	1773.7	2052.1	2042.3	2106	1902.1	2274	2070	2024.1	1982.5	2041.8	2047.8	2033	2253.8	1840	1909.2	1834.6
Medium	Master Protein	Q8VH37	Histone deacetylase 8 OS=Mus musculus OX=10090 GN=Hdac8 PE=1 SV=2	0.01	2.697	2	1	1	1	377	41.7	6.16	2.25	1	0	0.86	0.947	0.995	1.002	1.028	1.126	1.025	1.05	0.878	0.963	0.912	0.969	1.057	0.929	0.971	0.889	0.942	176.9	152.2	167.6	176.1	177.3	181.8	199.2	181.4	185.7	155.3	170.3	161.4	171.5	186.9	164.3	171.7	157.3
High	Master Protein	O55203	LIM domain-binding protein 2 OS=Mus musculus OX=10090 GN=Ldb2 PE=1 SV=2	0	40.147	29	7	10	6	373	42.7	6.93	41.66	7	3	0.86	0.982	1.184	1.255	1.05	1.441	1.212	1.07	0.858	0.914	0.821	1.322	1.189	0.995	1.208	1.038	0.95	1405	1208.8	1379.1	1663.4	1763.7	1474.9	2025.2	1702.2	1502.8	1205	1284.3	1154	1857.3	1670	1398.1	1697.1	1458.8
Medium	Master Protein	P25233	Necdin OS=Mus musculus OX=10090 GN=Ndn PE=1 SV=1	0.037	1.71	2	1	1	1	325	36.8	8.51	2.62	1	0	0.86	0.879	1.006	1.046	0.918	1.161	0.974	0.982	0.979	0.792	0.757	1.089	0.99	0.916	0.99	0.84	0.859	476.5	410	419	479.3	498.5	437.5	553.3	464	468.1	466.7	377.5	360.6	518.8	471.7	436.7	471.8	400.1
High	Master Protein	Q9CYK1	Tryptophan--tRNA ligase, mitochondrial OS=Mus musculus OX=10090 GN=Wars2 PE=1 SV=2	0.005	3.495	4	2	2	2	360	40.1	8.82	5.26	2	0	0.86	1.013	1.006	0.965	0.933	1.128	0.946	1.02	0.916	0.918	0.931	0.994	1.126	0.915	1.042	0.895	0.966	351.6	302.4	356.3	353.7	339.4	328.2	396.6	332.6	358.8	322.2	322.6	327.2	349.5	396	321.7	366.4	314.6
[truncated: 6,588 more rows]
[truncated: 21 more columns]
