# Supplementary material for: Neuronal RBM5 modulates cell signaling responses to traumatic and hypoxic-ischemic injury in a sex-dependent manner
Source: Cell Death Discov. 2023 Oct 17;9:379. doi: 10.1038/s41420-023-01677-7 (PMC10582027; doi:10.1038/s41420-023-01677-7)
Supplement: Supplementary file 5 — Data Set 5 [file 41420_2023_1677_MOESM5_ESM.xlsx]

## Sheet: Data-Statistical-analysis
SortID	Accession	Gene Symbol	Protein names	Poochon_MPW-ID	Core cellular processes	Core pathway	Pathway	Complex_component	Complex_order	Function [CC]	Subcellular location [CC]	Transmembrane	Gene ontology (biological process)	Gene ontology (cellular component)	Gene ontology (GO)	Gene ontology (molecular function)	Cross-reference (Reactome)	Cross-reference (KEGG)	# PSMs	A2	A3	A4	F2	F3	F4	B3	B2	B4	G2	G3	G4	C2	C3	C4	H2	H3	H4	G1-G2(AVE)	G3-G4(AVE)	G5-G6(AVE)	A-G1 (AVE)	F-G2 (AVE)	B-G3 (AVE)	G-G4 (AVE)	C-G5 (AVE)	H-G6 (AVE)	RATIO(G12/G34)	Ttest(RATIO(G12/G34))	log2-RATIO(G12/G34)
1	Q8BWS5	GRIN3	G protein-regulated inducer of neurite outgrowth 3 (GRIN3)	6034			May be involved in neurite outgrowth. {ECO:0000250}.			FUNCTION: May be involved in neurite outgrowth. {ECO:0000250}.			neuron projection development [GO:0031175]	plasma membrane [GO:0005886]	plasma membrane [GO:0005886]; neuron projection development [GO:0031175]			mmu:243385;	1	1	0.837531	0.892171	1.05802	0.761029	0.831181	0.798507	0.794365	0.701002	0.501592	0.63419	0.639153	0.708799	0.68906	0.643838	0.465093	0.653905	0.551285	0.896655	0.678135	0.618663	0.909901	0.883409	0.764625	0.591645	0.680566	0.556761	1.32224	0.00710823	0.40298
2	Q80WT4	GP176	G-protein coupled receptor 176 (G-protein coupled receptor AGR9)	11668			G-protein coupled receptor activity			FUNCTION: Orphan receptor involved in normal circadian rhythm behavior (PubMed:26882873). Acts through the G-protein subclass G(z)-alpha and has an agonist-independent basal activity to repress cAMP production (PubMed:26882873). {ECO:0000269|PubMed:26882873}.	SUBCELLULAR LOCATION: Cell membrane {ECO:0000269|PubMed:26882873}; Multi-pass membrane protein {ECO:0000255}.	TRANSMEM 42..64; /note="Helical; Name=1"; /evidence="ECO:0000255"; TRANSMEM 78..98; /note="Helical; Name=2"; /evidence="ECO:0000255"; TRANSMEM 109..129; /note="Helical; Name=3"; /evidence="ECO:0000255"; TRANSMEM 158..177; /note="Helical; Name=4"; /evidence="ECO:0000255"; TRANSMEM 205..225; /note="Helical; Name=5"; /evidence="ECO:0000255"; TRANSMEM 265..285; /note="Helical; Name=6"; /evidence="ECO…	adenylate cyclase-inhibiting G protein-coupled receptor signaling pathway [GO:0007193]; circadian behavior [GO:0048512]; G protein-coupled receptor signaling pathway [GO:0007186]	integral component of membrane [GO:0016021]; plasma membrane [GO:0005886]	integral component of membrane [GO:0016021]; plasma membrane [GO:0005886]; G protein-coupled receptor activity [GO:0004930]; adenylate cyclase-inhibiting G protein-coupled receptor signaling pathway [GO:0007193]; circadian behavior [GO:0048512]; G protein-coupled receptor signaling pathway [GO:0007186]	G protein-coupled receptor activity [GO:0004930]	R-MMU-418555;	mmu:381413;	1	1	0.733775	0.539474	0.66126	0.49532	0.471037	0.504271	0.495661	0.447592	0.280329	0.382974	0.418858	0.443315	0.525886	0.422665	0.306743	0.377373	0.39941	0.650144	0.421614	0.412565	0.75775	0.542539	0.482508	0.36072	0.463955	0.361175	1.54204	0.0266175	0.624837
3	Q99LX5	MMTA2	Multiple myeloma tumor-associated protein 2 homolog	14472			poly(A) RNA binding										R-MMU-6798695;	mmu:67862;	1	1	0.812929	0.830544	0.872663	0.724932	0.752845	0.575228	0.75236	0.547597	0.549407	0.606961	0.590747	0.737454	0.650831	0.699131	0.579624	0.501085	0.551285	0.832319	0.603717	0.619901	0.881158	0.78348	0.625061	0.582372	0.695805	0.543998	1.37866	0.00112955	0.463265
4	Q99MQ1	BICC1	Protein bicaudal C homolog 1 (Bic-C)	13516			multicellular organismal development			FUNCTION: Putative RNA-binding protein. May be involved in regulating gene expression during embryonic development.	SUBCELLULAR LOCATION: Cytoplasm {ECO:0000269|PubMed:19324013}.		determination of left/right symmetry [GO:0007368]; heart development [GO:0007507]; kidney development [GO:0001822]; negative regulation of canonical Wnt signaling pathway [GO:0090090]	cytoplasm [GO:0005737]	cytoplasm [GO:0005737]; RNA binding [GO:0003723]; determination of left/right symmetry [GO:0007368]; heart development [GO:0007507]; kidney development [GO:0001822]; negative regulation of canonical Wnt signaling pathway [GO:0090090]	RNA binding [GO:0003723]		mmu:83675;	1	1	1.52531	1.35674	1.13116	1.68148	1.4304	0.896901	0.915713	1.11947	0.896303	1.21129	0.924648	0.780437	0.941747	0.90812	1.0985	1.3941	1.10356	1.35418	0.994053	1.03774	1.29402	1.41435	0.97736	1.01075	0.876768	1.19872	1.36228	0.0116506	0.446028
47	Q8BRJ3	RELL2	RELT-like protein 2	1025	Cell Survival	Cellular community	ECM	regulator	34	FUNCTION: Induces activation of MAPK14/p38 cascade, when overexpressed. Induces apoptosis, when overexpressed. {ECO:0000250|UniProtKB:Q8NC24}.	SUBCELLULAR LOCATION: Cell membrane {ECO:0000250|UniProtKB:Q8NC24}; Single-pass membrane protein {ECO:0000250|UniProtKB:Q8NC24}.	TRANSMEM 15..35; /note="Helical"; /evidence="ECO:0000255"	positive regulation of cell-substrate adhesion [GO:0010811]; positive regulation of p38MAPK cascade [GO:1900745]	basement membrane [GO:0005604]; extracellular matrix [GO:0031012]; integral component of membrane [GO:0016021]; plasma membrane [GO:0005886]	basement membrane [GO:0005604]; extracellular matrix [GO:0031012]; integral component of membrane [GO:0016021]; plasma membrane [GO:0005886]; collagen binding [GO:0005518]; positive regulation of cell-substrate adhesion [GO:0010811]; positive regulation of p38MAPK cascade [GO:1900745]	collagen binding [GO:0005518]		mmu:225392;	5	1	1.01937	1.06757	0.958827	0.950534	1.05093	0.736065	0.713155	0.742751	0.549407	0.713245	0.693486	0.659916	0.739411	0.700068	0.528832	0.7194	0.729786	1.00787	0.691351	0.679569	1.02898	0.986764	0.730657	0.652046	0.699798	0.659339	1.45783	4.11212e-06	0.543822
42	Q9WV02	RBMX	RNA-binding motif protein, X chromosome (Heterogeneous nuclear ribonucleoprotein G) (hnRNP G) [Cleaved into: RNA-binding motif protein, X chromosome, N-terminally processed]	1468	Cell Fate	Genetic Information Processing	Transcription	Spliceosome Common component	6	FUNCTION: RNA-binding protein that plays several role in the regulation of pre- and post-transcriptional processes. Implicated in tissue-specific regulation of gene transcription and alternative splicing of several pre-mRNAs. Binds to and stimulates transcription from the tumor suppressor TXNIP gene promoter; may thus be involved in tumor suppression. When associated with SAFB, binds to and stimu…	SUBCELLULAR LOCATION: Nucleus. Note=Localizes in numerous small granules in the nucleus (By similarity). Component of ribonucleosomes. {ECO:0000250}.		cellular response to interleukin-1 [GO:0071347]; membrane protein ectodomain proteolysis [GO:0006509]; mRNA splice site selection [GO:0006376]; positive regulation of mRNA splicing, via spliceosome [GO:0048026]; positive regulation of transcription, DNA-templated [GO:0045893]; positive regulation of transcription by RNA polymerase II [GO:0045944]; regulation of alternative mRNA splicing, via spli…	catalytic step 2 spliceosome [GO:0071013]; euchromatin [GO:0000791]; extracellular exosome [GO:0070062]; nucleus [GO:0005634]; protein-containing complex [GO:0032991]; spliceosomal complex [GO:0005681]; supraspliceosomal complex [GO:0044530]	catalytic step 2 spliceosome [GO:0071013]; euchromatin [GO:0000791]; extracellular exosome [GO:0070062]; nucleus [GO:0005634]; protein-containing complex [GO:0032991]; spliceosomal complex [GO:0005681]; supraspliceosomal complex [GO:0044530]; chromatin binding [GO:0003682]; identical protein binding [GO:0042802]; mRNA binding [GO:0003729]; protein domain specific binding [GO:0019904]; RNA binding…	chromatin binding [GO:0003682]; identical protein binding [GO:0042802]; mRNA binding [GO:0003729]; protein domain specific binding [GO:0019904]; RNA binding [GO:0003723]; RNA polymerase II cis-regulatory region sequence-specific DNA binding [GO:0000978]; single-stranded RNA binding [GO:0003727]	R-MMU-72163;R-MMU-72203;R-MMU-9013418;R-MMU-9013422;R-MMU-9696264;R-MMU-9696270;R-MMU-9696273;	mmu:19655;	75	1	0.867481	0.830544	0.950812	0.812165	0.803712	0.689706	0.754227	0.671874	0.589722	0.635069	0.670765	0.717227	0.66948	0.665393	0.576636	0.672618	0.663711	0.877452	0.66856	0.660844	0.899342	0.855563	0.705269	0.631852	0.684033	0.637655	1.31245	0.000374678	0.392263
20	Q8K3Z9	PO121	Nuclear envelope pore membrane protein POM 121 (Nucleoporin Nup121) (Pore membrane protein of 121 kDa)	1556	Cell Fate	Genetic Information Processing	Translation regulation	RNA transport	55	FUNCTION: Essential component of the nuclear pore complex (NPC). The repeat-containing domain may be involved in anchoring components of the pore complex to the pore membrane. When overexpressed in cells induces the formation of cytoplasmic annulate lamellae (AL) (By similarity). {ECO:0000250}.	SUBCELLULAR LOCATION: Nucleus, nuclear pore complex {ECO:0000250}. Nucleus membrane {ECO:0000250}; Single-pass membrane protein {ECO:0000250}. Endoplasmic reticulum membrane {ECO:0000250}; Single-pass membrane protein {ECO:0000250}. Note=Stably associated with the NPC throughout interphase and the endoplasmic reticulum during metaphase. {ECO:0000250}.	TRANSMEM 57..77; /note="Helical"; /evidence="ECO:0000255"	mRNA transport [GO:0051028]; nuclear pore organization [GO:0006999]; protein import into nucleus [GO:0006606]; RNA export from nucleus [GO:0006405]	endoplasmic reticulum membrane [GO:0005789]; integral component of membrane [GO:0016021]; nuclear membrane [GO:0031965]; nuclear pore [GO:0005643]; nucleoplasm [GO:0005654]	endoplasmic reticulum membrane [GO:0005789]; integral component of membrane [GO:0016021]; nuclear membrane [GO:0031965]; nuclear pore [GO:0005643]; nucleoplasm [GO:0005654]; nuclear localization sequence binding [GO:0008139]; structural constituent of nuclear pore [GO:0017056]; mRNA transport [GO:0051028]; nuclear pore organization [GO:0006999]; protein import into nucleus [GO:0006606]; RNA expor…	nuclear localization sequence binding [GO:0008139]; structural constituent of nuclear pore [GO:0017056]	R-MMU-159227;R-MMU-159230;R-MMU-159231;R-MMU-159236;R-MMU-170822;R-MMU-191859;R-MMU-3108214;R-MMU-3232142;R-MMU-3301854;R-MMU-3371453;R-MMU-4085377;R-MMU-4551638;R-MMU-4570464;R-MMU-4615885;R-MMU-5578749;R-MMU-9615933;	mmu:107939;	3	1	0.89957	0.85235	0.953818	0.818181	0.799643	0.653754	0.787831	0.643718	0.541907	0.606082	0.646068	0.666658	0.677871	0.632591	0.536799	0.602965	0.599608	0.88726	0.64656	0.619416	0.917307	0.857214	0.695101	0.598019	0.65904	0.579791	1.37228	0.000384835	0.456573
51	Q9JKF6	NECT1	Nectin-1 (Herpes virus entry mediator C) (Herpesvirus entry mediator C) (HveC) (Nectin cell adhesion molecule 1) (Poliovirus receptor-related protein 1) (CD antigen CD111)	2787	Cell Survival	Cellular Processes	Cellular Communication	Adherens junction	1	FUNCTION: Involved in cell adhesion and synaptogegesis. Has some neurite outgrowth-promoting activity. Receptor for alphaherpesvirus (HSV-1, HSV-2 and pseudorabies virus) entry into cells. {ECO:0000269|PubMed:11827984, ECO:0000269|PubMed:22955284}.	SUBCELLULAR LOCATION: Cell membrane {ECO:0000269|PubMed:11827984}; Single-pass type I membrane protein {ECO:0000269|PubMed:11827984}. Cell junction, synapse, presynaptic cell membrane {ECO:0000269|PubMed:11827984}.	TRANSMEM 355..375; /note="Helical"; /evidence="ECO:0000255"	axon guidance [GO:0007411]; camera-type eye morphogenesis [GO:0048593]; cell-cell adhesion [GO:0098609]; desmosome organization [GO:0002934]; enamel mineralization [GO:0070166]; heterophilic cell-cell adhesion via plasma membrane cell adhesion molecules [GO:0007157]; homophilic cell adhesion via plasma membrane adhesion molecules [GO:0007156]; iron ion transport [GO:0006826]; lens morphogenesis i…	adherens junction [GO:0005912]; apical junction complex [GO:0043296]; axon [GO:0030424]; cell-cell contact zone [GO:0044291]; dendrite [GO:0030425]; growth cone membrane [GO:0032584]; hippocampal mossy fiber to CA3 synapse [GO:0098686]; integral component of membrane [GO:0016021]; integral component of presynaptic active zone membrane [GO:0099059]; intracellular membrane-bounded organelle [GO:004…	adherens junction [GO:0005912]; apical junction complex [GO:0043296]; axon [GO:0030424]; cell-cell contact zone [GO:0044291]; dendrite [GO:0030425]; growth cone membrane [GO:0032584]; hippocampal mossy fiber to CA3 synapse [GO:0098686]; integral component of membrane [GO:0016021]; integral component of presynaptic active zone membrane [GO:0099059]; intracellular membrane-bounded organelle [GO:004…	carbohydrate binding [GO:0030246]; cell adhesion molecule binding [GO:0050839]; identical protein binding [GO:0042802]; protein-containing complex binding [GO:0044877]; protein homodimerization activity [GO:0042803]; signaling receptor activity [GO:0038023]; virion binding [GO:0046790]	R-MMU-418990;R-MMU-420597;	mmu:58235;	22	1	0.954122	0.912081	0.960831	0.972593	0.921726	0.768232	0.73089	0.718478	0.593472	0.761556	0.717195	0.682672	0.751533	0.706628	0.57564	0.77034	0.73669	0.953559	0.714971	0.703917	0.955401	0.951717	0.7392	0.690741	0.713611	0.694223	1.3337	9.3933e-06	0.415438
13	P28828	PTPRM	Receptor-type tyrosine-protein phosphatase mu (Protein-tyrosine phosphatase mu) (R-PTP-mu) (EC 3.1.3.48)	2801	Cell Survival	Cellular Processes	Cellular Communication	Adherens junction	37	FUNCTION: Involved in cell-cell adhesion through homophilic interactions. May play a key role in signal transduction and growth control.	SUBCELLULAR LOCATION: Membrane; Single-pass type I membrane protein.	TRANSMEM 743..764; /note="Helical"; /evidence="ECO:0000255"	homophilic cell adhesion via plasma membrane adhesion molecules [GO:0007156]; negative regulation of angiogenesis [GO:0016525]; negative regulation of endothelial cell migration [GO:0010596]; negative regulation of endothelial cell proliferation [GO:0001937]; neuron projection development [GO:0031175]; protein dephosphorylation [GO:0006470]; response to drug [GO:0042493]; retina layer formation […	adherens junction [GO:0005912]; cell-cell junction [GO:0005911]; cytoplasm [GO:0005737]; integral component of membrane [GO:0016021]; lamellipodium [GO:0030027]; perinuclear region of cytoplasm [GO:0048471]; plasma membrane [GO:0005886]	adherens junction [GO:0005912]; cell-cell junction [GO:0005911]; cytoplasm [GO:0005737]; integral component of membrane [GO:0016021]; lamellipodium [GO:0030027]; perinuclear region of cytoplasm [GO:0048471]; plasma membrane [GO:0005886]; cadherin binding [GO:0045296]; identical protein binding [GO:0042802]; protein tyrosine phosphatase activity [GO:0004725]; transmembrane receptor protein tyrosin…	cadherin binding [GO:0045296]; identical protein binding [GO:0042802]; protein tyrosine phosphatase activity [GO:0004725]; transmembrane receptor protein tyrosine phosphatase activity [GO:0005001]		mmu:19274;	2	1	0.877107	0.923459	0.938789	0.876336	0.918674	0.724711	0.727157	0.676729	0.495029	0.648245	0.620383	0.711327	0.676939	0.728183	0.545763	0.652866	0.720911	0.922394	0.648709	0.672665	0.933522	0.911266	0.709532	0.587886	0.705483	0.639846	1.42189	4.35186e-05	0.507812
27	P10637	TAU	Microtubule-associated protein tau (Neurofibrillary tangle protein) (Paired helical filament-tau) (PHF-tau)	4301	Cell Survival	Signal transduction	MAPK	ERK kinase target	1	FUNCTION: Promotes microtubule assembly and stability, and might be involved in the establishment and maintenance of neuronal polarity. The C-terminus binds axonal microtubules while the N-terminus binds neural plasma membrane components, suggesting that tau functions as a linker protein between both. Axonal polarity is predetermined by tau localization (in the neuronal cell) in the domain of the…	SUBCELLULAR LOCATION: Cytoplasm, cytosol {ECO:0000250|UniProtKB:P10636}. Cell membrane {ECO:0000250|UniProtKB:P10636}; Peripheral membrane protein {ECO:0000250|UniProtKB:P10636}; Cytoplasmic side {ECO:0000250|UniProtKB:P10636}. Cytoplasm, cytoskeleton {ECO:0000250|UniProtKB:P10636}. Cell projection, axon {ECO:0000250|UniProtKB:P10636}. Cell projection, dendrite {ECO:0000250|UniProtKB:P10636}. Sec…		adult walking behavior [GO:0007628]; amyloid fibril formation [GO:1990000]; apoptotic process [GO:0006915]; axo-dendritic transport [GO:0008088]; axon extension [GO:0048675]; axonogenesis [GO:0007409]; intracellular distribution of mitochondria [GO:0048312]; intrinsic apoptotic signaling pathway in response to oxidative stress [GO:0008631]; learning or memory [GO:0007611]; memory [GO:0007613]; mi…	axolemma [GO:0030673]; axon [GO:0030424]; axonal growth cone [GO:0044295]; axoneme [GO:0005930]; cell body [GO:0044297]; cytoplasm [GO:0005737]; cytoplasmic ribonucleoprotein granule [GO:0036464]; cytoplasmic side of plasma membrane [GO:0009898]; cytosol [GO:0005829]; dendrite [GO:0030425]; extracellular region [GO:0005576]; glial cell projection [GO:0097386]; growth cone [GO:0030426]; main axon …	axolemma [GO:0030673]; axon [GO:0030424]; axonal growth cone [GO:0044295]; axoneme [GO:0005930]; cell body [GO:0044297]; cytoplasm [GO:0005737]; cytoplasmic ribonucleoprotein granule [GO:0036464]; cytoplasmic side of plasma membrane [GO:0009898]; cytosol [GO:0005829]; dendrite [GO:0030425]; extracellular region [GO:0005576]; glial cell projection [GO:0097386]; growth cone [GO:0030426]; main axon …	apolipoprotein binding [GO:0034185]; chaperone binding [GO:0051087]; DNA binding [GO:0003677]; enzyme binding [GO:0019899]; heat shock protein binding [GO:0031072]; Hsp90 protein binding [GO:0051879]; identical protein binding [GO:0042802]; lipoprotein particle binding [GO:0071813]; microtubule binding [GO:0008017]; microtubule lateral binding [GO:0099609]; protein-containing complex binding [GO:…	R-MMU-264870;	mmu:17762;	141	1	0.882456	0.786931	0.986881	0.786096	0.720289	0.718089	0.722489	0.610706	0.51753	0.630677	0.597662	0.642217	0.657358	0.601665	0.521861	0.663261	0.615387	0.860442	0.632859	0.616958	0.889795	0.831089	0.683761	0.581957	0.633747	0.60017	1.35961	0.00249671	0.443194
32	Q3UNH4	GRIN1	G protein-regulated inducer of neurite outgrowth 1 (GRIN1)	4624	Cell Survival	Signal transduction	Ca-Signaling	ROC	83	FUNCTION: May be involved in neurite outgrowth. {ECO:0000269|PubMed:10480904}.	SUBCELLULAR LOCATION: Cell membrane; Lipid-anchor. Cell projection, growth cone {ECO:0000250}. Note=Highly enriched in growth cone.		neuron projection development [GO:0031175]	growth cone [GO:0030426]; plasma membrane [GO:0005886]	growth cone [GO:0030426]; plasma membrane [GO:0005886]; phosphoprotein binding [GO:0051219]; neuron projection development [GO:0031175]	phosphoprotein binding [GO:0051219]		mmu:26913;	155	1	0.846088	0.779346	0.968847	0.732954	0.71215	0.658485	0.683284	0.56119	0.450964	0.582366	0.566051	0.628732	0.620061	0.566989	0.467085	0.61544	0.56016	0.839897	0.583723	0.576411	0.875145	0.80465	0.63432	0.533127	0.605261	0.547562	1.43886	0.00162133	0.524929
37	P63040	CPLX1	Complexin-1 (921-S) (Complexin I) (CPX I) (Synaphin-2)	5335	Organismal Systems	Development	Nervous system	Synaptic vesicle cycle	313	FUNCTION: Positively regulates a late step in exocytosis of various cytoplasmic vesicles, such as synaptic vesicles and other secretory vesicles (PubMed:23345244). Organizes the SNAREs into a cross-linked zigzag topology that, when interposed between the vesicle and plasma membranes, is incompatible with fusion, thereby preventing SNAREs from releasing neurotransmitters until an action potential …	SUBCELLULAR LOCATION: Cytoplasm, cytosol {ECO:0000269|PubMed:15126625, ECO:0000269|PubMed:7635198}. Perikaryon {ECO:0000269|PubMed:7635198}. Cell junction, synapse, presynapse {ECO:0000269|PubMed:7635198}. Note=Enriched at synaptic-releasing sites in mature neurons. {ECO:0000269|PubMed:7635198}.		exocytic insertion of neurotransmitter receptor to postsynaptic membrane [GO:0098967]; insulin secretion [GO:0030073]; regulation of neurotransmitter secretion [GO:0046928]; regulation of synaptic vesicle fusion to presynaptic active zone membrane [GO:0031630]; synaptic vesicle exocytosis [GO:0016079]; vesicle-mediated transport in synapse [GO:0099003]	calyx of Held [GO:0044305]; cytosol [GO:0005829]; dendrite [GO:0030425]; glutamatergic synapse [GO:0098978]; neuronal cell body [GO:0043025]; perikaryon [GO:0043204]; postsynapse [GO:0098794]; presynapse [GO:0098793]; protein-containing complex [GO:0032991]; Schaffer collateral - CA1 synapse [GO:0098685]; SNARE complex [GO:0031201]; synapse [GO:0045202]; synaptobrevin 2-SNAP-25-syntaxin-1a-comple…	calyx of Held [GO:0044305]; cytosol [GO:0005829]; dendrite [GO:0030425]; glutamatergic synapse [GO:0098978]; neuronal cell body [GO:0043025]; perikaryon [GO:0043204]; postsynapse [GO:0098794]; presynapse [GO:0098793]; protein-containing complex [GO:0032991]; Schaffer collateral - CA1 synapse [GO:0098685]; SNARE complex [GO:0031201]; synapse [GO:0045202]; synaptobrevin 2-SNAP-25-syntaxin-1a-comple…	neurotransmitter transmembrane transporter activity [GO:0005326]; SNARE binding [GO:0000149]; syntaxin-1 binding [GO:0017075]	R-MMU-181429;R-MMU-181430;R-MMU-210500;R-MMU-212676;R-MMU-264642;R-MMU-888590;	mmu:12889;	20	1	0.894222	0.885534	0.965841	0.853275	0.828129	0.670784	0.652481	0.637892	0.514718	0.65615	0.640141	0.661602	0.628453	0.631654	0.518873	0.664301	0.668642	0.9045	0.628694	0.628921	0.926585	0.882415	0.653719	0.60367	0.64057	0.617272	1.4387	1.57246e-05	0.524762
6	Q01320	TOP2A	DNA topoisomerase 2-alpha (EC 5.6.2.2) (DNA topoisomerase II, alpha isozyme)	5556	Cell Fate	Genetic Information Processing	DNA replication	Top	P00530	FUNCTION: Key decatenating enzyme that alters DNA topology by binding to two double-stranded DNA molecules, generating a double-stranded break in one of the strands, passing the intact strand through the broken strand, and religating the broken strand (PubMed:1331984). May play a role in regulating the period length of ARNTL/BMAL1 transcriptional oscillation (PubMed:24321095). {ECO:0000269|PubMed…	SUBCELLULAR LOCATION: Cytoplasm {ECO:0000250|UniProtKB:P11388}. Nucleus, nucleoplasm {ECO:0000250|UniProtKB:P11388}. Nucleus {ECO:0000250|UniProtKB:P11388}. Nucleus, nucleolus {ECO:0000250|UniProtKB:P11388}.		apoptotic chromosome condensation [GO:0030263]; cellular response to DNA damage stimulus [GO:0006974]; chromosome condensation [GO:0030261]; chromosome segregation [GO:0007059]; DNA ligation [GO:0006266]; DNA topological change [GO:0006265]; embryonic cleavage [GO:0040016]; female meiosis chromosome separation [GO:0051309]; female meiotic nuclear division [GO:0007143]; hematopoietic progenitor ce…	centriole [GO:0005814]; chromosome, centromeric region [GO:0000775]; condensed chromosome [GO:0000793]; cytoplasm [GO:0005737]; DNA topoisomerase type II (double strand cut, ATP-hydrolyzing) complex [GO:0009330]; nuclear chromosome [GO:0000228]; nucleolus [GO:0005730]; nucleoplasm [GO:0005654]; nucleus [GO:0005634]; protein-containing complex [GO:0032991]; ribonucleoprotein complex [GO:1990904]	centriole [GO:0005814]; chromosome, centromeric region [GO:0000775]; condensed chromosome [GO:0000793]; cytoplasm [GO:0005737]; DNA topoisomerase type II (double strand cut, ATP-hydrolyzing) complex [GO:0009330]; nuclear chromosome [GO:0000228]; nucleolus [GO:0005730]; nucleoplasm [GO:0005654]; nucleus [GO:0005634]; protein-containing complex [GO:0032991]; ribonucleoprotein complex [GO:1990904]; …	ATPase, acting on DNA [GO:0008094]; ATP binding [GO:0005524]; chromatin binding [GO:0003682]; DNA binding [GO:0003677]; DNA binding, bending [GO:0008301]; DNA topoisomerase activity [GO:0003916]; DNA topoisomerase type II (double strand cut, ATP-hydrolyzing) activity [GO:0003918]; enzyme binding [GO:0019899]; histone deacetylase binding [GO:0042826]; magnesium ion binding [GO:0000287]; protein C-…	R-MMU-4615885;	mmu:21973;	43	1	1.12633	0.850454	1.06703	0.874331	0.847459	0.769178	0.778496	0.700031	0.6441	0.735204	0.721146	0.782966	0.8196	0.776916	0.716065	0.77034	0.739648	0.960935	0.724693	0.767589	0.992263	0.929608	0.749235	0.70015	0.79316	0.742018	1.32599	0.00124894	0.40707
35	Q91ZZ3	SYUB	Beta-synuclein	5792	Disease	Disease-pathway	Parkinson disease	beta-Synuclein	P01217	FUNCTION: May be involved in neuronal plasticity. {ECO:0000250}.	SUBCELLULAR LOCATION: Cytoplasm {ECO:0000250}.		chemical synaptic transmission [GO:0007268]; dopamine metabolic process [GO:0042417]; negative regulation of neuron apoptotic process [GO:0043524]; regulation of neuron death [GO:1901214]; synapse organization [GO:0050808]; synaptic vesicle endocytosis [GO:0048488]	axon terminus [GO:0043679]; cytoplasm [GO:0005737]; growth cone [GO:0030426]; inclusion body [GO:0016234]; mitochondrion [GO:0005739]; neuronal cell body [GO:0043025]; presynaptic cytosol [GO:0099523]; synapse [GO:0045202]; terminal bouton [GO:0043195]	axon terminus [GO:0043679]; cytoplasm [GO:0005737]; growth cone [GO:0030426]; inclusion body [GO:0016234]; mitochondrion [GO:0005739]; neuronal cell body [GO:0043025]; presynaptic cytosol [GO:0099523]; synapse [GO:0045202]; terminal bouton [GO:0043195]; alpha-tubulin binding [GO:0043014]; beta-tubulin binding [GO:0048487]; calcium ion binding [GO:0005509]; cuprous ion binding [GO:1903136]; transi…	alpha-tubulin binding [GO:0043014]; beta-tubulin binding [GO:0048487]; calcium ion binding [GO:0005509]; cuprous ion binding [GO:1903136]; transition metal ion binding [GO:0046914]		mmu:104069;	31	1	0.760516	0.78219	0.961833	0.70889	0.694855	0.605503	0.640346	0.458273	0.298142	0.475204	0.451457	0.51074	0.518427	0.45734	0.283836	0.535391	0.465485	0.818047	0.488154	0.46187	0.847569	0.788526	0.56804	0.408268	0.495502	0.428238	1.6758	0.00113533	0.744848
46	O55042	SYUA	Alpha-synuclein (Non-A beta component of AD amyloid) (Non-A4 component of amyloid precursor) (NACP)	5793	Disease	Disease-pathway	Parkinson disease	alpha-Synuclein	P01218	FUNCTION: Neuronal protein that plays several roles in synaptic activity such as regulation of synaptic vesicle trafficking and subsequent neurotransmitter release. Participates as a monomer in synaptic vesicle exocytosis by enhancing vesicle priming, fusion and dilation of exocytotic fusion pores. Mechanistically, acts by increasing local Ca(2+) release from microdomains which is essential for t…	SUBCELLULAR LOCATION: Cytoplasm {ECO:0000269|PubMed:31034892}. Membrane {ECO:0000250|UniProtKB:P37840}. Nucleus {ECO:0000250|UniProtKB:P37840}. Cell junction, synapse {ECO:0000250|UniProtKB:P37840}. Secreted {ECO:0000250|UniProtKB:P37840}. Note=Membrane-bound in dopaminergic neurons. {ECO:0000250|UniProtKB:P37840}.		activation of cysteine-type endopeptidase activity involved in apoptotic process [GO:0006919]; adult locomotory behavior [GO:0008344]; aging [GO:0007568]; behavioral response to cocaine [GO:0048148]; cellular response to copper ion [GO:0071280]; cellular response to fibroblast growth factor stimulus [GO:0044344]; cellular response to oxidative stress [GO:0034599]; chemical synaptic transmission […	actin cytoskeleton [GO:0015629]; axon [GO:0030424]; axon terminus [GO:0043679]; cell cortex [GO:0005938]; cytoplasm [GO:0005737]; cytoplasmic vesicle membrane [GO:0030659]; cytoskeleton [GO:0005856]; cytosol [GO:0005829]; extracellular region [GO:0005576]; extracellular space [GO:0005615]; Golgi apparatus [GO:0005794]; growth cone [GO:0030426]; inclusion body [GO:0016234]; intracellular membrane-…	actin cytoskeleton [GO:0015629]; axon [GO:0030424]; axon terminus [GO:0043679]; cell cortex [GO:0005938]; cytoplasm [GO:0005737]; cytoplasmic vesicle membrane [GO:0030659]; cytoskeleton [GO:0005856]; cytosol [GO:0005829]; extracellular region [GO:0005576]; extracellular space [GO:0005615]; Golgi apparatus [GO:0005794]; growth cone [GO:0030426]; inclusion body [GO:0016234]; intracellular membrane-…	actin binding [GO:0003779]; alpha-tubulin binding [GO:0043014]; arachidonic acid binding [GO:0050544]; beta-tubulin binding [GO:0048487]; calcium ion binding [GO:0005509]; copper ion binding [GO:0005507]; cuprous ion binding [GO:1903136]; cysteine-type endopeptidase inhibitor activity involved in apoptotic process [GO:0043027]; dynein complex binding [GO:0070840]; enzyme binding [GO:0019899]; fer…		mmu:20617;	48	1	0.966957	0.809686	1.01393	0.79913	0.759966	0.73228	0.733691	0.615561	0.575659	0.671082	0.623347	0.675087	0.677871	0.606351	0.604522	0.664301	0.611443	0.891612	0.658603	0.639929	0.925548	0.857676	0.693844	0.623363	0.653103	0.626755	1.35379	0.00144949	0.437006
10	P63054	PCP4	Calmodulin regulator protein PCP4 (Brain-specific antigen PCP-4) (Brain-specific polypeptide PEP-19) (Purkinje cell protein 4)	6001	EnvironmentalInformationProcessing	Signaltransduction	Gonadotropin-releasing hormone receptor pathway	MAP3Ks	P06834	FUNCTION: Functions as a modulator of calcium-binding by calmodulin. Thereby, regulates calmodulin activity and the different processes it controls. For instance, may play a role in neuronal differentiation through activation of calmodulin-dependent kinase signaling pathways. {ECO:0000250|UniProtKB:P48539}.			calmodulin dependent kinase signaling pathway [GO:0099004]; negative regulation of neuron apoptotic process [GO:0043524]; negative regulation of protein kinase activity [GO:0006469]; positive regulation of dopamine secretion [GO:0033603]; positive regulation of neuron differentiation [GO:0045666]; positive regulation of neuron projection development [GO:0010976]	axon [GO:0030424]; cytoplasm [GO:0005737]; neurofilament [GO:0005883]; neuron projection [GO:0043005]; protein-containing complex [GO:0032991]	axon [GO:0030424]; cytoplasm [GO:0005737]; neurofilament [GO:0005883]; neuron projection [GO:0043005]; protein-containing complex [GO:0032991]; calcium ion binding [GO:0005509]; calmodulin binding [GO:0005516]; RNA binding [GO:0003723]; calmodulin dependent kinase signaling pathway [GO:0099004]; negative regulation of neuron apoptotic process [GO:0043524]; negative regulation of protein kinase ac…	calcium ion binding [GO:0005509]; calmodulin binding [GO:0005516]; RNA binding [GO:0003723]		mmu:18546;	5	1	0.968027	1.33304	1.58602	0.987633	1.41209	0.636724	0.527399	0.671874	0.558783	0.674596	0.673729	0.601763	0.584629	0.674764	0.583608	0.710043	0.814599	1.21447	0.623851	0.661568	1.10036	1.32858	0.611999	0.635702	0.620385	0.70275	1.94673	0.000340078	0.961054
55	Q9QYR6	MAP1A	Microtubule-associated protein 1A (MAP-1A) [Cleaved into: MAP1A heavy chain; MAP1 light chain LC2]	6383			activation of mitophagy in response to mitochondrial depolarization			FUNCTION: Structural protein involved in the filamentous cross-bridging between microtubules and other skeletal elements.	SUBCELLULAR LOCATION: Cytoplasm, cytoskeleton {ECO:0000305}.		anterograde axonal protein transport [GO:0099641]; associative learning [GO:0008306]; axonogenesis [GO:0007409]; dendrite development [GO:0016358]; memory [GO:0007613]; microtubule cytoskeleton organization [GO:0000226]; negative regulation of microtubule depolymerization [GO:0007026]; negative regulation of proteasomal ubiquitin-dependent protein catabolic process [GO:0032435]; negative regulati…	axon [GO:0030424]; axon cytoplasm [GO:1904115]; axon initial segment [GO:0043194]; cytoplasm [GO:0005737]; cytosol [GO:0005829]; dendrite [GO:0030425]; dendritic branch [GO:0044307]; dendritic microtubule [GO:1901588]; dendritic shaft [GO:0043198]; microtubule [GO:0005874]; microtubule associated complex [GO:0005875]; neuronal cell body [GO:0043025]; neuron projection [GO:0043005]; photoreceptor …	axon [GO:0030424]; axon cytoplasm [GO:1904115]; axon initial segment [GO:0043194]; cytoplasm [GO:0005737]; cytosol [GO:0005829]; dendrite [GO:0030425]; dendritic branch [GO:0044307]; dendritic microtubule [GO:1901588]; dendritic shaft [GO:0043198]; microtubule [GO:0005874]; microtubule associated complex [GO:0005875]; neuron projection [GO:0043005]; neuronal cell body [GO:0043025]; photoreceptor …	actin binding [GO:0003779]; collagen binding [GO:0005518]; cytoskeletal anchor activity [GO:0008093]; ionotropic glutamate receptor binding [GO:0035255]; microtubule binding [GO:0008017]; tubulin binding [GO:0015631]		mmu:17754;	193	1	0.855714	0.912081	0.999906	0.862299	0.901379	0.702951	0.736491	0.691292	0.570971	0.664055	0.695462	0.693628	0.666682	0.700068	0.566677	0.669499	0.694283	0.921897	0.67687	0.66514	0.922599	0.921194	0.710245	0.643496	0.686793	0.643486	1.362	3.73459e-05	0.445725
41	D3YVF0	AKAP5	A-kinase anchor protein 5 (AKAP-5) (A-kinase anchor protein 150 kDa) (AKAP 150) (P150) (cAMP-dependent protein kinase regulatory subunit II high affinity-binding protein)	6710			amylase secretion			FUNCTION: Multivalent scaffold protein that anchors the cAMP-dependent protein kinase/PKA to cytoskeletal and/or organelle-associated proteins, targeting the signal carried by cAMP to specific intracellular effectors. Association with the beta2-adrenergic receptor (beta2-AR) not only regulates beta2-AR signaling pathway, but also the activation by PKA by switching off the beta2-AR signaling casca…	SUBCELLULAR LOCATION: Postsynaptic recycling endosome membrane {ECO:0000250|UniProtKB:P24588}; Lipid-anchor {ECO:0000250|UniProtKB:P24588}. Note=Associates with lipid rafts. {ECO:0000250|UniProtKB:P24588}.		adenylate cyclase-inhibiting G protein-coupled receptor signaling pathway [GO:0007193]; amylase secretion [GO:0036394]; cellular protein complex disassembly [GO:0043624]; clustering of voltage-gated calcium channels [GO:0070073]; clustering of voltage-gated potassium channels [GO:0045163]; negative regulation of adenylate cyclase activity [GO:0007194]; negative regulation of ion transport [GO:004…	asymmetric synapse [GO:0032279]; basolateral plasma membrane [GO:0016323]; cytoplasm [GO:0005737]; cytoplasmic side of plasma membrane [GO:0009898]; cytoskeleton [GO:0005856]; dendrite [GO:0030425]; dendrite membrane [GO:0032590]; dendritic shaft [GO:0043198]; dendritic spine [GO:0043197]; dendritic spine membrane [GO:0032591]; excitatory synapse [GO:0060076]; filopodium membrane [GO:0031527]; gl…	asymmetric synapse [GO:0032279]; basolateral plasma membrane [GO:0016323]; cytoplasm [GO:0005737]; cytoplasmic side of plasma membrane [GO:0009898]; cytoskeleton [GO:0005856]; dendrite [GO:0030425]; dendrite membrane [GO:0032590]; dendritic shaft [GO:0043198]; dendritic spine [GO:0043197]; dendritic spine membrane [GO:0032591]; excitatory synapse [GO:0060076]; filopodium membrane [GO:0031527]; gl…	actin binding [GO:0003779]; adenylate cyclase binding [GO:0008179]; beta-2 adrenergic receptor binding [GO:0031698]; cadherin binding [GO:0045296]; calmodulin binding [GO:0005516]; GABA receptor binding [GO:0050811]; glutamate receptor binding [GO:0035254]; G protein-coupled receptor binding [GO:0001664]; kinase binding [GO:0019900]; molecular adaptor activity [GO:0060090]; protein-containing com…	R-MMU-399719;	mmu:238276;	14	1	0.93059	0.950954	0.997902	0.889371	0.961403	0.779585	0.738358	0.785471	0.623474	0.783515	0.772516	0.725655	0.765519	0.791911	0.632408	0.802567	0.779096	0.955037	0.747153	0.749526	0.960514	0.949559	0.767805	0.726502	0.761028	0.738024	1.27823	5.21497e-05	0.354152
31	Q810U4	NRCAM	Neuronal cell adhesion molecule (Nr-CAM) (Neuronal surface protein Bravo) (mBravo) (NgCAM-related cell adhesion molecule) (Ng-CAM-related)	6807			angiogenesis			FUNCTION: Cell adhesion protein that is required for normal responses to cell-cell contacts in brain and in the peripheral nervous system. Plays a role in neurite outgrowth in response to contactin binding (PubMed:11564762). Plays a role in mediating cell-cell contacts between Schwann cells and axons (PubMed:20188654). Plays a role in the formation and maintenance of the nodes of Ranvier on myeli…	SUBCELLULAR LOCATION: Cell membrane {ECO:0000269|PubMed:20188654}; Single-pass type I membrane protein {ECO:0000305}. Cell projection, axon {ECO:0000269|PubMed:14602817}. Secreted {ECO:0000269|PubMed:20188654}. Note=Detected at nodes of Ranvier (PubMed:14602817, PubMed:20188654, PubMed:24719088). {ECO:0000269|PubMed:14602817, ECO:0000269|PubMed:20188654, ECO:0000269|PubMed:24719088}.	TRANSMEM 1120..1142; /note="Helical"; /evidence="ECO:0000255"	axon guidance [GO:0007411]; cell-cell adhesion [GO:0098609]; central nervous system development [GO:0007417]; clustering of voltage-gated sodium channels [GO:0045162]; dendrite self-avoidance [GO:0070593]; homophilic cell adhesion via plasma membrane adhesion molecules [GO:0007156]; neuronal action potential propagation [GO:0019227]; protein localization [GO:0008104]; regulation of neuron project…	axon [GO:0030424]; axon initial segment [GO:0043194]; extracellular region [GO:0005576]; glutamatergic synapse [GO:0098978]; integral component of postsynaptic density membrane [GO:0099061]; integral component of postsynaptic membrane [GO:0099055]; node of Ranvier [GO:0033268]; plasma membrane [GO:0005886]; synapse [GO:0045202]	axon [GO:0030424]; axon initial segment [GO:0043194]; extracellular region [GO:0005576]; glutamatergic synapse [GO:0098978]; integral component of postsynaptic density membrane [GO:0099061]; integral component of postsynaptic membrane [GO:0099055]; node of Ranvier [GO:0033268]; plasma membrane [GO:0005886]; synapse [GO:0045202]; ankyrin binding [GO:0030506]; cell-cell adhesion mediator activity […	ankyrin binding [GO:0030506]; cell-cell adhesion mediator activity [GO:0098632]; protein binding involved in heterotypic cell-cell adhesion [GO:0086080]		mmu:319504;	76	1	0.918823	0.998359	0.983875	0.914438	1.0021	0.789992	0.770095	0.769937	0.64035	0.791421	0.758686	0.766952	0.786032	0.77223	0.638383	0.824399	0.782055	0.969599	0.753413	0.761675	0.972394	0.966803	0.776675	0.730152	0.775072	0.748279	1.28694	2.0103e-05	0.363946
7	Q8R4U7	LUZP1	Leucine zipper protein 1 (Leucine zipper motif-containing protein)	7408			artery development				SUBCELLULAR LOCATION: Nucleus. Note=Also detected in soma and dendrites of neurons. {ECO:0000250}.		artery development [GO:0060840]; neural fold bending [GO:0021503]; ventricular septum development [GO:0003281]	nucleus [GO:0005634]	nucleus [GO:0005634]; artery development [GO:0060840]; neural fold bending [GO:0021503]; ventricular septum development [GO:0003281]			mmu:269593;	1	1	1.25148	1.17566	1.14819	1.26237	1.33172	0.931907	0.781297	0.905865	0.790359	0.909123	0.975029	0.732397	0.90445	0.90812	0.758889	0.887814	0.823475	1.1949	0.882263	0.835858	1.14238	1.24742	0.873023	0.891504	0.848323	0.823393	1.35436	0.00027305	0.437611
34	P60761	NEUG	Neurogranin (Ng) (RC3) [Cleaved into: NEUG(55-78)]	7428			associative learning			FUNCTION: Regulates the affinity of calmodulin for calcium. Involved in synaptic plasticity and spatial learning. {ECO:0000269|PubMed:11016969}.	SUBCELLULAR LOCATION: Cytoplasm. Cell junction, synapse. Cell projection, dendritic spine. Note=Restricted to dendritic spines of a subset of neurons. {ECO:0000250}.		associative learning [GO:0008306]; intracellular signal transduction [GO:0035556]; positive regulation of long-term synaptic potentiation [GO:1900273]; postsynaptic modulation of chemical synaptic transmission [GO:0099170]; telencephalon development [GO:0021537]	axon [GO:0030424]; cytoplasm [GO:0005737]; dendrite [GO:0030425]; dendritic spine head [GO:0044327]; glutamatergic synapse [GO:0098978]; mitochondrial membrane [GO:0031966]; neuronal cell body [GO:0043025]; nucleus [GO:0005634]; postsynapse [GO:0098794]; postsynaptic density [GO:0014069]; postsynaptic membrane [GO:0045211]; synapse [GO:0045202]; trans-Golgi network transport vesicle membrane [GO:…	axon [GO:0030424]; cytoplasm [GO:0005737]; dendrite [GO:0030425]; dendritic spine head [GO:0044327]; glutamatergic synapse [GO:0098978]; mitochondrial membrane [GO:0031966]; neuronal cell body [GO:0043025]; nucleus [GO:0005634]; postsynapse [GO:0098794]; postsynaptic density [GO:0014069]; postsynaptic membrane [GO:0045211]; synapse [GO:0045202]; trans-Golgi network transport vesicle membrane [GO:…	calmodulin binding [GO:0005516]; phosphatidic acid binding [GO:0070300]; phosphatidylinositol-3,4,5-trisphosphate binding [GO:0005547]		mmu:64011;	15	1	1.09852	1.03344	0.86565	1.07587	0.96649	0.681191	0.59274	0.545655	0.336582	0.611353	0.504802	0.516639	0.614467	0.572612	0.337616	0.634153	0.563119	1.00666	0.545387	0.539768	1.04399	0.969336	0.606529	0.484246	0.567906	0.511629	1.84577	1.52143e-05	0.884226
30	Q9R210	TFEB	Transcription factor EB	7576			autophagy			FUNCTION: Transcription factor that acts as a master regulator of lysosomal biogenesis, autophagy, lysosomal exocytosis, lipid catabolism, energy metabolism and immune response (PubMed:16936731, PubMed:22343943, PubMed:27278822). Specifically recognizes and binds E-box sequences (5'-CANNTG-3'); efficient DNA-binding requires dimerization with itself or with another MiT/TFE family member such as T…	SUBCELLULAR LOCATION: Cytoplasm, cytosol {ECO:0000269|PubMed:27278822}. Lysosome membrane {ECO:0000250|UniProtKB:P19484}. Nucleus {ECO:0000269|PubMed:27278822}. Note=Mainly present in the cytoplasm (By similarity). Under aberrant lysosomal storage conditions, it translocates from the cytoplasm to the nucleus (By similarity). The translocation to the nucleus is regulated by ATP13A2 (PubMed:2727882…		adaptive immune response [GO:0002250]; autophagy [GO:0006914]; cellular response to amino acid starvation [GO:0034198]; cellular response to starvation [GO:0009267]; defense response to Gram-negative bacterium [GO:0050829]; embryonic placenta development [GO:0001892]; humoral immune response [GO:0006959]; lysosome localization [GO:0032418]; lysosome organization [GO:0007040]; positive regulation …	cytoplasm [GO:0005737]; cytosol [GO:0005829]; lysosomal membrane [GO:0005765]; nucleus [GO:0005634]; transcription regulator complex [GO:0005667]	cytoplasm [GO:0005737]; cytosol [GO:0005829]; lysosomal membrane [GO:0005765]; nucleus [GO:0005634]; transcription regulator complex [GO:0005667]; DNA binding [GO:0003677]; DNA-binding transcription activator activity, RNA polymerase II-specific [GO:0001228]; DNA-binding transcription factor activity [GO:0003700]; DNA-binding transcription factor activity, RNA polymerase II-specific [GO:0000981];…	DNA binding [GO:0003677]; DNA-binding transcription activator activity, RNA polymerase II-specific [GO:0001228]; DNA-binding transcription factor activity [GO:0003700]; DNA-binding transcription factor activity, RNA polymerase II-specific [GO:0000981]; enzyme binding [GO:0019899]; protein heterodimerization activity [GO:0046982]; RNA polymerase II cis-regulatory region sequence-specific DNA bindi…		mmu:21425;	2	1	0.86855	1.00026	1.08206	0.892379	1.00006	0.738903	0.78223	0.761198	0.59066	0.720272	0.735965	0.729869	0.72356	0.797534	0.636391	0.71732	0.734717	0.973885	0.721538	0.723232	0.956269	0.991501	0.760777	0.682299	0.750321	0.696143	1.34973	0.000145877	0.432676
22	Q7TQ33	RGMB	Repulsive guidance molecule B (DRG11-responsive axonal guidance and outgrowth of neurite) (DRAGON)	7874			BMP signaling pathway			FUNCTION: Member of the repulsive guidance molecule (RGM) family that contributes to the patterning of the developing nervous system. Acts as a bone morphogenetic protein (BMP) coreceptor that potentiates BMP signaling. Promotes neuronal adhesion. May inhibit neurite outgrowth (By similarity). {ECO:0000250|UniProtKB:Q6NW40, ECO:0000269|PubMed:14985445, ECO:0000269|PubMed:15671031, ECO:0000269|Pub…	SUBCELLULAR LOCATION: Cell membrane {ECO:0000269|PubMed:15890774}; Lipid-anchor, GPI-anchor {ECO:0000269|PubMed:15890774}. Membrane raft {ECO:0000269|PubMed:15890774}.		BMP signaling pathway [GO:0030509]; cell adhesion [GO:0007155]; positive regulation of transcription, DNA-templated [GO:0045893]; signal transduction [GO:0007165]	anchored component of plasma membrane [GO:0046658]; endoplasmic reticulum-Golgi intermediate compartment [GO:0005793]; membrane raft [GO:0045121]; plasma membrane [GO:0005886]	anchored component of plasma membrane [GO:0046658]; endoplasmic reticulum-Golgi intermediate compartment [GO:0005793]; membrane raft [GO:0045121]; plasma membrane [GO:0005886]; coreceptor activity [GO:0015026]; identical protein binding [GO:0042802]; BMP signaling pathway [GO:0030509]; cell adhesion [GO:0007155]; positive regulation of transcription, DNA-templated [GO:0045893]; signal transductio…	coreceptor activity [GO:0015026]; identical protein binding [GO:0042802]		mmu:68799;	3	1	0.877107	0.903548	0.952816	0.957553	0.988872	0.715251	0.793431	0.66702	0.581284	0.715001	0.672741	0.729026	0.730087	0.721623	0.565681	0.79529	0.718938	0.946649	0.690788	0.710108	0.926885	0.966413	0.725234	0.656342	0.726912	0.693303	1.37039	2.37585e-05	0.454587
25	P97500	MYT1L	Myelin transcription factor 1-like protein (MyT1-L) (MyT1L) (Neural zinc finger factor 1) (NZF-1) (Postmitotic neural gene 1 protein) (Zinc finger protein Png-1)	8682			cell differentiation			FUNCTION: Transcription factor that plays a key role in neuronal differentiation by specifically repressing expression of non-neuronal genes during neuron differentiation (PubMed:28379941). In contrast to other transcription repressors that inhibit specific lineages, mediates repression of multiple differentiation programs (PubMed:28379941). Also represses expression of negative regulators of neu…	SUBCELLULAR LOCATION: Nucleus {ECO:0000269|PubMed:24243019, ECO:0000269|PubMed:28379941, ECO:0000269|PubMed:9373037}. Chromosome {ECO:0000269|PubMed:28379941}. Note=Preferentially binds to DNA binding sites that are in an open chromatin configuration (PubMed:28379941). {ECO:0000269|PubMed:28379941}.		negative regulation of transcription by RNA polymerase II [GO:0000122]; nervous system development [GO:0007399]; neuron development [GO:0048666]; neuron differentiation [GO:0030182]; neuron fate commitment [GO:0048663]; neuron fate specification [GO:0048665]; positive regulation of transcription by RNA polymerase II [GO:0045944]; regulation of transcription by RNA polymerase II [GO:0006357]	chromosome [GO:0005694]; nucleus [GO:0005634]	chromosome [GO:0005694]; nucleus [GO:0005634]; cobalt ion binding [GO:0050897]; DNA-binding transcription activator activity, RNA polymerase II-specific [GO:0001228]; DNA-binding transcription factor activity [GO:0003700]; DNA-binding transcription factor activity, RNA polymerase II-specific [GO:0000981]; DNA-binding transcription repressor activity, RNA polymerase II-specific [GO:0001227]; retin…	cobalt ion binding [GO:0050897]; DNA-binding transcription activator activity, RNA polymerase II-specific [GO:0001228]; DNA-binding transcription factor activity [GO:0003700]; DNA-binding transcription factor activity, RNA polymerase II-specific [GO:0000981]; DNA-binding transcription repressor activity, RNA polymerase II-specific [GO:0001227]; retinoic acid-responsive element binding [GO:0044323…		mmu:17933;	4	1	0.973375	0.892171	0.93378	0.901403	0.929865	0.726604	0.761694	0.691292	0.60566	0.754529	0.69151	0.725655	0.721695	0.725372	0.618465	0.775538	0.7288	0.938432	0.705215	0.715921	0.955182	0.921682	0.72653	0.6839	0.724241	0.707601	1.3307	1.07849e-05	0.41219
48	P0C7L0	WIPF3	WAS/WASL-interacting protein family member 3 (Corticosteroids and regional expression protein 16 homolog)	8749			cell differentiation			FUNCTION: May be a regulator of cytoskeletal organization (Potential). May have a role in spermatogenesis. {ECO:0000269|PubMed:17573773, ECO:0000305}.	SUBCELLULAR LOCATION: Cytoplasm {ECO:0000269|PubMed:17573773}. Note=In hippocampal neurons colocalizes with WASL in the cell body, axons and the growth cone (By similarity). Localizes to the actin filaments at the Sertoli cell-spermatid junctions. {ECO:0000250}.		actin filament-based movement [GO:0030048]; cell differentiation [GO:0030154]; spermatogenesis [GO:0007283]	actin filament [GO:0005884]; cytoplasm [GO:0005737]	actin filament [GO:0005884]; cytoplasm [GO:0005737]; actin binding [GO:0003779]; SH3 domain binding [GO:0017124]; actin filament-based movement [GO:0030048]; cell differentiation [GO:0030154]; spermatogenesis [GO:0007283]	actin binding [GO:0003779]; SH3 domain binding [GO:0017124]	R-MMU-2029482;R-MMU-5663213;		8	1	0.879247	1.04292	0.993894	0.821189	0.941056	0.751202	0.760761	0.753431	0.586909	0.707096	0.732013	0.702899	0.682533	0.745052	0.594563	0.706924	0.739648	0.946384	0.715235	0.69527	0.974056	0.918713	0.755131	0.675339	0.710162	0.680378	1.32318	0.00033025	0.404008
11	Q99KS2	NGRN	Neugrin (FI58Gm) (Neurite outgrowth-associated protein) (m-Neugrin)	8757			cell differentiation			FUNCTION: Plays an essential role in mitochondrial ribosome biogenesis. As a component of a functional protein-RNA module, consisting of RCC1L, NGRN, RPUSD3, RPUSD4, TRUB2, FASTKD2 and 16S mitochondrial ribosomal RNA (16S mt-rRNA), controls 16S mt-rRNA abundance and is required for intra-mitochondrial translation of core subunits of the oxidative phosphorylation system. {ECO:0000250|UniProtKB:Q9N…	SUBCELLULAR LOCATION: Nucleus {ECO:0000250|UniProtKB:Q9NPE2}. Secreted {ECO:0000250|UniProtKB:Q9NPE2}. Mitochondrion membrane {ECO:0000250|UniProtKB:Q9NPE2}.		cell differentiation [GO:0030154]; positive regulation of mitochondrial translation [GO:0070131]	intercellular bridge [GO:0045171]; mitochondrial membrane [GO:0031966]; mitochondrion [GO:0005739]; mitotic spindle [GO:0072686]; nuclear body [GO:0016604]; nucleoplasm [GO:0005654]; nucleus [GO:0005634]	intercellular bridge [GO:0045171]; mitochondrial membrane [GO:0031966]; mitochondrion [GO:0005739]; mitotic spindle [GO:0072686]; nuclear body [GO:0016604]; nucleoplasm [GO:0005654]; nucleus [GO:0005634]; rRNA binding [GO:0019843]; cell differentiation [GO:0030154]; positive regulation of mitochondrial translation [GO:0070131]	rRNA binding [GO:0019843]		mmu:83485;	1	1	0.968027	0.81253	0.882682	0.959558	0.925795	0.698221	0.729023	0.564102	0.557845	0.47696	0.69151	0.48967	0.639642	0.656021	0.583608	0.673657	0.643001	0.924765	0.61961	0.614266	0.926852	0.922679	0.663782	0.575439	0.595111	0.633422	1.49249	0.000107237	0.577726
18	P60840	ENSA	Alpha-endosulfine (ARPP-19e)	8811			cell division			FUNCTION: Protein phosphatase inhibitor that specifically inhibits protein phosphatase 2A (PP2A) during mitosis. When phosphorylated at Ser-67 during mitosis, specifically interacts with PPP2R2D (PR55-delta) and inhibits its activity, leading to inactivation of PP2A, an essential condition to keep cyclin-B1-CDK1 activity high during M phase. Also acts as a stimulator of insulin secretion by inter…	SUBCELLULAR LOCATION: Cytoplasm {ECO:0000250}.		cell division [GO:0051301]; G2/M transition of mitotic cell cycle [GO:0000086]; mitotic cell cycle [GO:0000278]; negative regulation of protein dephosphorylation [GO:0035308]; regulation of insulin secretion [GO:0050796]; response to glucose [GO:0009749]	cytoplasm [GO:0005737]	cytoplasm [GO:0005737]; phosphatase inhibitor activity [GO:0019212]; potassium channel inhibitor activity [GO:0019870]; protein phosphatase 2A binding [GO:0051721]; protein phosphatase inhibitor activity [GO:0004864]; protein phosphatase regulator activity [GO:0019888]; signaling receptor binding [GO:0005102]; cell division [GO:0051301]; G2/M transition of mitotic cell cycle [GO:0000086]; mitotic…	phosphatase inhibitor activity [GO:0019212]; potassium channel inhibitor activity [GO:0019870]; protein phosphatase 2A binding [GO:0051721]; protein phosphatase inhibitor activity [GO:0004864]; protein phosphatase regulator activity [GO:0019888]; signaling receptor binding [GO:0005102]	R-MMU-2465910;	mmu:56205;	10	1	0.887804	0.863728	1.00091	0.839237	0.82406	0.726604	0.749559	0.648572	0.569096	0.65088	0.71028	0.699528	0.653628	0.657895	0.557714	0.639351	0.652863	0.902623	0.675832	0.643496	0.917177	0.888068	0.708245	0.643418	0.67035	0.616642	1.33557	0.000303763	0.417459
21	O88735	MAP7	Ensconsin (Epithelial microtubule-associated protein of 115 kDa) (E-MAP-115) (Microtubule-associated protein 7) (MAP-7)	8989			cell morphogenesis			FUNCTION: Microtubule-stabilizing protein that may play an important role during reorganization of microtubules during polarization and differentiation of epithelial cells. Associates with microtubules in a dynamic manner. May play a role in the formation of intercellular contacts. Colocalization with TRPV4 results in the redistribution of TRPV4 toward the membrane and may link cytoskeletal micro…	SUBCELLULAR LOCATION: Cytoplasm, perinuclear region {ECO:0000269|PubMed:14517216}. Basolateral cell membrane {ECO:0000269|PubMed:14517216}. Cytoplasm, cytoskeleton {ECO:0000269|PubMed:14517216}. Note=Colocalized on microtubules. An intracellular redistribution is triggered during induction of keratinocyte terminal differentiation from microtubules with a perinuclear localization to cortical micro…		cell morphogenesis [GO:0000902]; cell population proliferation [GO:0008283]; fertilization [GO:0009566]; germ cell development [GO:0007281]; glycosphingolipid metabolic process [GO:0006687]; homeostasis of number of cells [GO:0048872]; Leydig cell differentiation [GO:0033327]; microtubule bundle formation [GO:0001578]; microtubule cytoskeleton organization [GO:0000226]; nucleus organization [GO:0…	axon [GO:0030424]; basolateral plasma membrane [GO:0016323]; cytosol [GO:0005829]; microtubule [GO:0005874]; microtubule cytoskeleton [GO:0015630]; perinuclear region of cytoplasm [GO:0048471]; plasma membrane [GO:0005886]	axon [GO:0030424]; basolateral plasma membrane [GO:0016323]; cytosol [GO:0005829]; microtubule [GO:0005874]; microtubule cytoskeleton [GO:0015630]; perinuclear region of cytoplasm [GO:0048471]; plasma membrane [GO:0005886]; signaling receptor binding [GO:0005102]; cell morphogenesis [GO:0000902]; cell population proliferation [GO:0008283]; fertilization [GO:0009566]; germ cell development [GO:000…	signaling receptor binding [GO:0005102]		mmu:17761;	2	1	1.06643	1.11687	1.06804	1.0889	1.08756	0.878926	0.786897	0.80489	0.638475	0.823921	0.764613	0.741668	0.796289	0.833146	0.680212	0.82024	0.831365	1.0713	0.782953	0.78382	1.0611	1.0815	0.823571	0.742336	0.790368	0.777272	1.36828	1.37258e-05	0.452364
8	Q3V129	ULK4	Serine/threonine-protein kinase ULK4 (EC 2.7.11.1) (Unc-51-like kinase 4)	9823			cilium morphogenesis			FUNCTION: May be involved in the remodeling of cytoskeletal components, such as alpha-tubulin, and in this way regulates neurite branching and elongation, as well as cell motility. {ECO:0000250|UniProtKB:Q96C45}.			adult behavior [GO:0030534]; axoneme assembly [GO:0035082]; brain development [GO:0007420]; central nervous system myelination [GO:0022010]; cerebrospinal fluid circulation [GO:0090660]; ciliary basal body organization [GO:0032053]; corpus callosum development [GO:0022038]; epithelial cilium movement involved in extracellular fluid movement [GO:0003351]; GABAergic neuron differentiation [GO:00971…	extracellular region [GO:0005576]	extracellular region [GO:0005576]; ATP binding [GO:0005524]; protein serine kinase activity [GO:0106310]; protein threonine kinase activity [GO:0106311]; adult behavior [GO:0030534]; axoneme assembly [GO:0035082]; brain development [GO:0007420]; central nervous system myelination [GO:0022010]; cerebrospinal fluid circulation [GO:0090660]; ciliary basal body organization [GO:0032053]; corpus callo…	ATP binding [GO:0005524]; protein serine kinase activity [GO:0106310]; protein threonine kinase activity [GO:0106311]		mmu:209012;	1	1	1.39588	1.43923	0.831585	1.51604	1.50569	0.668892	0.5386	0.7311	0.355333	0.794056	0.502827	0.479556	0.71983	0.807843	0.423265	0.982417	0.838268	1.28141	0.598468	0.70853	1.27837	1.28444	0.646197	0.550739	0.669076	0.747983	2.14114	0.00052982	1.09838
39	Q8CC35	SYNPO	Synaptopodin	10002			cortical cytoskeleton organization			FUNCTION: Actin-associated protein that may play a role in modulating actin-based shape and motility of dendritic spines and renal podocyte foot processes. Seems to be essential for the formation of spine apparatuses in spines of telencephalic neurons, which is involved in synaptic plasticity. {ECO:0000269|PubMed:12928494}.	SUBCELLULAR LOCATION: Cytoplasm, cytoskeleton {ECO:0000269|PubMed:9314539}. Cell junction, tight junction {ECO:0000269|PubMed:9314539}. Perikaryon {ECO:0000269|PubMed:9314539}. Cell projection, dendritic spine {ECO:0000269|PubMed:12928494, ECO:0000269|PubMed:9314539}. Cell junction, synapse, postsynaptic density {ECO:0000269|PubMed:9314539}. Cell junction, synapse {ECO:0000269|PubMed:9314539}. Cy…		cortical cytoskeleton organization [GO:0030865]; modification of dendritic spine [GO:0098886]; positive regulation of actin filament bundle assembly [GO:0032233]; positive regulation of postsynaptic cytosolic calcium concentration [GO:0099588]; postsynaptic modulation of chemical synaptic transmission [GO:0099170]; regulation of long-term neuronal synaptic plasticity [GO:0048169]; regulation of s…	actin cytoskeleton [GO:0015629]; bicellular tight junction [GO:0005923]; cell periphery [GO:0071944]; cytosol [GO:0005829]; dendrite [GO:0030425]; dendritic spine [GO:0043197]; glutamatergic synapse [GO:0098978]; nucleus [GO:0005634]; perikaryon [GO:0043204]; postsynaptic density [GO:0014069]; Schaffer collateral - CA1 synapse [GO:0098685]; spine apparatus [GO:0097444]; stress fiber [GO:0001725];…	actin cytoskeleton [GO:0015629]; bicellular tight junction [GO:0005923]; cell periphery [GO:0071944]; cytosol [GO:0005829]; dendrite [GO:0030425]; dendritic spine [GO:0043197]; glutamatergic synapse [GO:0098978]; nucleus [GO:0005634]; perikaryon [GO:0043204]; postsynaptic density [GO:0014069]; Schaffer collateral - CA1 synapse [GO:0098685]; spine apparatus [GO:0097444]; stress fiber [GO:0001725];…	actin binding [GO:0003779]			2	1	0.836461	1.04197	0.947806	0.763034	0.863737	0.702005	0.714088	0.755373	0.55222	0.638582	0.739916	0.716384	0.672277	0.749738	0.520865	0.64247	0.721897	0.908835	0.683697	0.670605	0.959478	0.858192	0.723822	0.643573	0.7128	0.62841	1.32929	0.0017424	0.410661
26	Q6P9K8	CSKI1	Caskin-1 (CASK-interacting protein 1)	10101			cytoplasm			FUNCTION: May link the scaffolding protein CASK to downstream intracellular effectors. {ECO:0000250}.	SUBCELLULAR LOCATION: Cytoplasm {ECO:0000250}.		signal transduction [GO:0007165]	cytoplasm [GO:0005737]; membrane [GO:0016020]	cytoplasm [GO:0005737]; membrane [GO:0016020]; identical protein binding [GO:0042802]; protein domain specific binding [GO:0019904]; signal transduction [GO:0007165]	identical protein binding [GO:0042802]; protein domain specific binding [GO:0019904]		mmu:268932;	20	1	0.881386	0.894067	1.00091	0.807152	0.81999	0.76634	0.748626	0.703914	0.589722	0.672839	0.720159	0.682672	0.706776	0.684136	0.572652	0.683014	0.671601	0.900584	0.700267	0.666809	0.925151	0.876017	0.739627	0.660907	0.691195	0.642422	1.28606	0.000907819	0.362956
50	Q7TSJ2	MAP6	Microtubule-associated protein 6 (MAP-6) (Stable tubule-only polypeptide) (STOP)	10447			dendrite morphogenesis			FUNCTION: Involved in microtubule stabilization in many cell types, including neuronal cells (PubMed:9600916). Specifically has microtubule cold stabilizing activity (PubMed:9600916). Involved in dendrite morphogenesis and maintenance by regulating lysosomal trafficking via its interaction with TMEM106B (By similarity). Regulates KIF5A-mediated axonal cargo transport (By similarity). Regulates ax…	SUBCELLULAR LOCATION: Cytoplasm, cytoskeleton {ECO:0000269|PubMed:9600916}. Golgi apparatus {ECO:0000269|PubMed:16837464}. Cell projection, axon {ECO:0000250|UniProtKB:Q63560}. Cell projection, dendrite {ECO:0000250|UniProtKB:Q63560}. Cytoplasmic vesicle, secretory vesicle membrane {ECO:0000250|UniProtKB:Q63560}; Lipid-anchor {ECO:0000250|UniProtKB:Q63560}; Cytoplasmic side {ECO:0000250|UniProtKB…		axonal transport of mitochondrion [GO:0019896]; cytoskeleton-dependent intracellular transport [GO:0030705]; dendrite morphogenesis [GO:0048813]; lysosome localization [GO:0032418]; microtubule cytoskeleton organization [GO:0000226]; positive regulation of axonogenesis [GO:0050772]; regulation of microtubule cytoskeleton organization [GO:0070507]	axon [GO:0030424]; axon cytoplasm [GO:1904115]; cis-Golgi network [GO:0005801]; dendrite [GO:0030425]; Golgi apparatus [GO:0005794]; Golgi-associated vesicle [GO:0005798]; microtubule [GO:0005874]; neuron projection [GO:0043005]; perinuclear region of cytoplasm [GO:0048471]; secretory vesicle [GO:0099503]; transport vesicle membrane [GO:0030658]	axon [GO:0030424]; axon cytoplasm [GO:1904115]; cis-Golgi network [GO:0005801]; dendrite [GO:0030425]; Golgi apparatus [GO:0005794]; Golgi-associated vesicle [GO:0005798]; microtubule [GO:0005874]; neuron projection [GO:0043005]; perinuclear region of cytoplasm [GO:0048471]; secretory vesicle [GO:0099503]; transport vesicle membrane [GO:0030658]; calmodulin binding [GO:0005516]; microtubule bindi…	calmodulin binding [GO:0005516]; microtubule binding [GO:0008017]		mmu:17760;	90	1	0.886734	0.81727	1.05	0.773061	0.754879	0.696329	0.690752	0.602939	0.50628	0.614866	0.616432	0.644746	0.639642	0.611974	0.517877	0.621678	0.604539	0.880324	0.621266	0.606743	0.901335	0.859314	0.66334	0.579193	0.63212	0.581365	1.41698	0.00110483	0.502823
40	A2AQ25	SKT	Sickle tail protein (Enhancer trap locus 4)	10854			embryonic skeletal system development			FUNCTION: Required for normal development of intervertebral disks. {ECO:0000269|PubMed:16204209}.	SUBCELLULAR LOCATION: Cytoplasm {ECO:0000269|PubMed:16204209}.		embryonic skeletal system development [GO:0048706]	cytoplasm [GO:0005737]	cytoplasm [GO:0005737]; enzyme regulator activity [GO:0030234]; embryonic skeletal system development [GO:0048706]	enzyme regulator activity [GO:0030234]		mmu:208618;	3	1	1.07071	0.978449	0.932778	0.963569	0.965472	0.813645	0.784097	0.798093	0.680665	0.781758	0.760661	0.750096	0.796289	0.788162	0.675232	0.777617	0.797834	0.985163	0.76982	0.764205	1.01639	0.95394	0.798612	0.741028	0.778182	0.750228	1.27973	1.31185e-05	0.355842
16	Q9DAS4	PR8A8	Prolactin-8A8 (Placental prolactin-like protein C3) (PLP-C3) (PRL-like protein C3) (Prolactin-like protein C-gamma) (PLP C-gamma)	11262			extracellular region				SUBCELLULAR LOCATION: Secreted {ECO:0000250}.		female pregnancy [GO:0007565]; mammary gland development [GO:0030879]; positive regulation of cell population proliferation [GO:0008284]; positive regulation of lactation [GO:1903489]; positive regulation of receptor signaling pathway via JAK-STAT [GO:0046427]; response to nutrient levels [GO:0031667]	extracellular space [GO:0005615]	extracellular space [GO:0005615]; hormone activity [GO:0005179]; prolactin receptor binding [GO:0005148]; female pregnancy [GO:0007565]; mammary gland development [GO:0030879]; positive regulation of cell population proliferation [GO:0008284]; positive regulation of lactation [GO:1903489]; positive regulation of receptor signaling pathway via JAK-STAT [GO:0046427]; response to nutrient levels [GO…	hormone activity [GO:0005179]; prolactin receptor binding [GO:0005148]		mmu:74188;	4	1	0.969097	1.00974	0.862644	1.01972	0.953264	0.746472	0.691685	0.70974	0.516593	0.711488	0.623347	0.663287	0.821464	0.717874	0.507918	0.806726	0.741621	0.969077	0.666554	0.709815	0.992944	0.945209	0.715966	0.617143	0.734209	0.685421	1.45386	2.70815e-05	0.539889
33	Q9ERT9	PPR1A	Protein phosphatase 1 regulatory subunit 1A (Protein phosphatase inhibitor 1) (I-1) (IPP-1)	11551			glycogen metabolic process			FUNCTION: Inhibitor of protein-phosphatase 1. This protein may be important in hormonal control of glycogen metabolism. Hormones that elevate intracellular cAMP increase I-1 activity in many tissues. I-1 activation may impose cAMP control over proteins that are not directly phosphorylated by PKA. Following a rise in intracellular calcium, I-1 is inactivated by calcineurin (or PP2B). Does not inhi…			glycogen metabolic process [GO:0005977]; intracellular signal transduction [GO:0035556]	cytoplasm [GO:0005737]; extracellular space [GO:0005615]	cytoplasm [GO:0005737]; extracellular space [GO:0005615]; protein phosphatase inhibitor activity [GO:0004864]; glycogen metabolic process [GO:0005977]; intracellular signal transduction [GO:0035556]	protein phosphatase inhibitor activity [GO:0004864]		mmu:58200;	8	1	0.870689	1.04197	0.995898	0.802138	0.992941	0.582797	0.629144	0.573812	0.33377	0.520001	0.53839	0.521696	0.540805	0.568864	0.337616	0.542668	0.582843	0.950607	0.529652	0.515749	0.970887	0.930326	0.595251	0.464054	0.543788	0.487709	1.79477	2.23369e-05	0.843803
15	Q8R1G2	CMBL	Carboxymethylenebutenolidase homolog (EC 3.1.-.-)	11951			hydrolase activity			FUNCTION: Cysteine hydrolase. {ECO:0000250}.	SUBCELLULAR LOCATION: Cytoplasm, cytosol {ECO:0000250}.			cytosol [GO:0005829]	cytosol [GO:0005829]; hydrolase activity [GO:0016787]	hydrolase activity [GO:0016787]	R-MMU-211945;	mmu:69574;	1	1	0.858923	0.734785	0.812549	0.681818	0.80473	0.622533	0.495661	0.481575	0.611286	0.491015	0.473191	0.554565	0.489522	0.460152	0.533812	0.600886	0.541423	0.815467	0.52921	0.53006	0.864569	0.766365	0.533256	0.525164	0.501413	0.558707	1.54091	0.000295577	0.623787
52	Q9DAU1	CNPY3	Protein canopy homolog 3 (Protein associated with Tlr4) (Trinucleotide repeat-containing gene 5 protein)	12070			innate immune response			FUNCTION: Toll-like receptor (TLR)-specific co-chaperone for HSP90B1. Required for proper TLR folding, except that of TLR3, and hence controls TLR exit from the endoplasmic reticulum. Consequently, required for both innate and adaptive immune responses. {ECO:0000269|PubMed:16849487, ECO:0000269|PubMed:17998391, ECO:0000269|PubMed:20865800}.	SUBCELLULAR LOCATION: Endoplasmic reticulum {ECO:0000269|PubMed:17998391, ECO:0000269|PubMed:20865800}.		innate immune response [GO:0045087]	endoplasmic reticulum [GO:0005783]	endoplasmic reticulum [GO:0005783]; signaling receptor binding [GO:0005102]; innate immune response [GO:0045087]	signaling receptor binding [GO:0005102]	R-MMU-1679131;	mmu:72029;	8	1	0.9584	0.927251	0.960831	0.908422	0.924778	0.752148	0.765428	0.727216	0.617849	0.707974	0.706328	0.719755	0.706776	0.673827	0.631412	0.701726	0.703159	0.946614	0.712824	0.689443	0.961884	0.931344	0.748264	0.677384	0.70012	0.678766	1.32798	3.18997e-06	0.40923
17	A7XUZ6	SKIT6	Selection and upkeep of intraepithelial T-cells protein 6 (Skint-6)	12448			integral component of membrane			FUNCTION: May act by engaging a cell surface molecule on immature T-cells in the embryonic thymus. {ECO:0000250}.	SUBCELLULAR LOCATION: Membrane {ECO:0000305}; Multi-pass membrane protein {ECO:0000305}.	TRANSMEM 1087..1107; /note="Helical"; /evidence="ECO:0000255"; TRANSMEM 1126..1146; /note="Helical"; /evidence="ECO:0000255"; TRANSMEM 1168..1188; /note="Helical"; /evidence="ECO:0000255"; TRANSMEM 1206..1226; /note="Helical"; /evidence="ECO:0000255"	regulation of cytokine production [GO:0001817]; T cell receptor signaling pathway [GO:0050852]	external side of plasma membrane [GO:0009897]; integral component of membrane [GO:0016021]	external side of plasma membrane [GO:0009897]; integral component of membrane [GO:0016021]; signaling receptor binding [GO:0005102]; regulation of cytokine production [GO:0001817]; T cell receptor signaling pathway [GO:0050852]	signaling receptor binding [GO:0005102]		mmu:230622;	1	1	0.862132	1.03723	0.919753	0.853275	0.9085	0.776747	0.765428	0.781588	0.666602	0.776488	0.656935	0.804036	0.721695	0.762858	0.666269	0.874299	0.684421	0.930149	0.737298	0.752263	0.966455	0.893843	0.774588	0.700008	0.762863	0.741663	1.26156	0.000543122	0.335214
24	Q61792	LASP1	LIM and SH3 domain protein 1 (LASP-1) (Metastatic lymph node gene 50 protein) (MLN 50)	12704			ion transport			FUNCTION: Plays an important role in the regulation of dynamic actin-based, cytoskeletal activities. Agonist-dependent changes in LASP1 phosphorylation may also serve to regulate actin-associated ion transport activities, not only in the parietal cell but also in certain other F-actin-rich secretory epithelial cell types (By similarity). {ECO:0000250}.	SUBCELLULAR LOCATION: Cytoplasm, cell cortex {ECO:0000250}. Cytoplasm, cytoskeleton {ECO:0000250}. Note=Associated with the F-actin rich cortical cytoskeleton. {ECO:0000250}.		ion transport [GO:0006811]	cortical actin cytoskeleton [GO:0030864]; cytoplasm [GO:0005737]; focal adhesion [GO:0005925]	cortical actin cytoskeleton [GO:0030864]; cytoplasm [GO:0005737]; focal adhesion [GO:0005925]; actin filament binding [GO:0051015]; ion transmembrane transporter activity [GO:0015075]; metal ion binding [GO:0046872]; ion transport [GO:0006811]	actin filament binding [GO:0051015]; ion transmembrane transporter activity [GO:0015075]; metal ion binding [GO:0046872]		mmu:16796;	45	1	0.931659	0.901652	1.01594	0.860293	0.864754	0.757825	0.766361	0.678671	0.560658	0.673718	0.688547	0.71217	0.710506	0.690696	0.566677	0.725637	0.703159	0.929049	0.68763	0.684808	0.944437	0.913661	0.734286	0.640974	0.704457	0.665158	1.35109	0.000145103	0.434123
44	Q8C0W1	ANMY1	Ankyrin repeat and MYND domain-containing protein 1	13125			metal ion binding								metal ion binding [GO:0046872]	metal ion binding [GO:0046872]		mmu:241158;	1	1	1.5467	1.54257	1.02095	2.12867	1.67254	0.647131	0.691685	0.712653	0.442526	0.953921	0.504802	0.52591	0.786032	0.713188	0.401355	0.919002	0.662725	1.48524	0.658786	0.668035	1.36309	1.60739	0.683823	0.63375	0.675044	0.661027	2.25451	0.00138089	1.17281
14	Q9CX60	LBH	Protein LBH (Limb bud and heart-expressed protein)	13520			multicellular organismal development			FUNCTION: Modulates the activity of key transcription factors involved in cardiogenesis. {ECO:0000269|PubMed:11336496, ECO:0000269|PubMed:15958514}.	SUBCELLULAR LOCATION: Nucleus {ECO:0000269|PubMed:11336496}. Cytoplasm {ECO:0000250}.		mammary gland development [GO:0030879]; mammary gland epithelial cell differentiation [GO:0060644]; negative regulation of intracellular estrogen receptor signaling pathway [GO:0033147]; negative regulation of stem cell differentiation [GO:2000737]; negative regulation of transcription, DNA-templated [GO:0045892]; positive regulation of mammary stem cell proliferation [GO:2000103]; positive regul…	cytoplasm [GO:0005737]; nucleus [GO:0005634]; protein-containing complex [GO:0032991]	cytoplasm [GO:0005737]; nucleus [GO:0005634]; protein-containing complex [GO:0032991]; mammary gland development [GO:0030879]; mammary gland epithelial cell differentiation [GO:0060644]; negative regulation of intracellular estrogen receptor signaling pathway [GO:0033147]; negative regulation of stem cell differentiation [GO:2000737]; negative regulation of transcription, DNA-templated [GO:004589…			mmu:77889;	3	1	1.10708	1.00689	1.14017	1.08389	1.02346	0.829728	0.721556	0.771879	0.652538	0.769461	0.749795	0.707956	0.823329	0.783476	0.672244	0.808805	0.820516	1.06025	0.749159	0.769388	1.03799	1.08251	0.774388	0.723931	0.771587	0.767188	1.41525	3.47842e-06	0.501059
38	Q8QZT2	CCSAP	Centriole, cilia and spindle-associated protein	13526			multicellular organismal development			FUNCTION: Plays a role in microtubule (MT) stabilization and this stabilization involves the maintenance of NUMA1 at the spindle poles. Colocalizes with polyglutamylated MTs to promote MT stabilization and regulate bipolar spindle formation in mitosis. Binding of CCSAP to centrosomes and the spindle around centrosomes during mitosis inhibits MT depolymerization, thereby stabilizing the mitotic sp…	SUBCELLULAR LOCATION: Cytoplasm, cytoskeleton, microtubule organizing center, centrosome, centriole {ECO:0000250|UniProtKB:Q6IQ19}. Cytoplasm, cytoskeleton, spindle {ECO:0000250|UniProtKB:Q6IQ19}. Cytoplasm, cytoskeleton {ECO:0000250|UniProtKB:Q6IQ19}. Cytoplasm, cytoskeleton, cilium basal body {ECO:0000250|UniProtKB:Q6IQ19}. Cytoplasm, cytoskeleton, cilium axoneme {ECO:0000250|UniProtKB:Q6IQ19}.…		cell cycle [GO:0007049]; cell division [GO:0051301]; mitotic spindle microtubule depolymerization [GO:1990755]; regulation of cilium beat frequency involved in ciliary motility [GO:0060296]; regulation of embryonic development [GO:0045995]; regulation of mitotic spindle assembly [GO:1901673]	axon [GO:0030424]; axoneme [GO:0005930]; centriole [GO:0005814]; centrosome [GO:0005813]; ciliary basal body [GO:0036064]; ciliary transition zone [GO:0035869]; cilium [GO:0005929]; mitotic spindle [GO:0072686]; mitotic spindle astral microtubule [GO:0061673]; spindle [GO:0005819]	axon [GO:0030424]; axoneme [GO:0005930]; centriole [GO:0005814]; centrosome [GO:0005813]; ciliary basal body [GO:0036064]; ciliary transition zone [GO:0035869]; cilium [GO:0005929]; mitotic spindle [GO:0072686]; mitotic spindle astral microtubule [GO:0061673]; spindle [GO:0005819]; microtubule binding [GO:0008017]; cell cycle [GO:0007049]; cell division [GO:0051301]; mitotic spindle microtubule d…	microtubule binding [GO:0008017]		mmu:73420;	4	1	1.05146	1.151	0.974858	0.964571	1.12723	0.886494	0.735558	0.937905	0.677852	0.823921	0.859448	0.752625	0.800019	0.920303	0.684195	0.837913	0.888564	1.04485	0.820196	0.813937	1.06749	1.02222	0.853319	0.787074	0.824316	0.803558	1.27391	0.00136312	0.34926
12	Q9CQ45	NENF	Neudesin (Neuron-derived neurotrophic factor) (Secreted protein of unknown function) (SPUF protein)	13642			negative regulation of appetite			FUNCTION: Acts as a neurotrophic factor in postnatal mature neurons, enhancing neuronal survival (PubMed:15605373, PubMed:31536960). Promotes cell proliferation and neurogenesis in undifferentiated neural pro-genitor cells at the embryonic stage and inhibits differentiation of astrocytes (PubMed:16547973). Its neurotrophic activity is exerted via MAPK1/ERK2, MAPK3/ERK1 and AKT1/AKT pathways (PubM…	SUBCELLULAR LOCATION: Secreted, extracellular space {ECO:0000269|PubMed:15605373}. Mitochondrion {ECO:0000269|PubMed:31536960}. Endoplasmic reticulum {ECO:0000269|PubMed:31536960}. Note=Localized to mitochondria and endoplasmic reticulum by PINK1 and PARK7. {ECO:0000250|UniProtKB:Q9UMX5}.		negative regulation of appetite [GO:0032099]; negative regulation of neuron death [GO:1901215]; positive regulation of MAPK cascade [GO:0043410]	endomembrane system [GO:0012505]; endoplasmic reticulum [GO:0005783]; extracellular space [GO:0005615]; membrane [GO:0016020]; mitochondrion [GO:0005739]	endomembrane system [GO:0012505]; endoplasmic reticulum [GO:0005783]; extracellular space [GO:0005615]; membrane [GO:0016020]; mitochondrion [GO:0005739]; growth factor activity [GO:0008083]; metal ion binding [GO:0046872]; negative regulation of appetite [GO:0032099]; negative regulation of neuron death [GO:1901215]; positive regulation of MAPK cascade [GO:0043410]	growth factor activity [GO:0008083]; metal ion binding [GO:0046872]		mmu:66208;	13	1	0.955191	0.96802	0.971852	0.916443	0.935969	0.779585	0.813034	0.754402	0.660039	0.754529	0.704353	0.762738	0.778573	0.747864	0.685191	0.772419	0.748524	0.957913	0.744323	0.749218	0.974404	0.941421	0.78234	0.706307	0.763058	0.735378	1.28696	7.23585e-06	0.363964
23	P63248	IPKA	cAMP-dependent protein kinase inhibitor alpha (PKI-alpha) (cAMP-dependent protein kinase inhibitor, muscle/brain isoform)	13666			negative regulation of cAMP-dependent protein kinase activity			FUNCTION: Extremely potent competitive inhibitor of cAMP-dependent protein kinase activity, this protein interacts with the catalytic subunit of the enzyme after the cAMP-induced dissociation of its regulatory chains.			negative regulation of cAMP-dependent protein kinase activity [GO:2000480]; negative regulation of catalytic activity [GO:0043086]; negative regulation of protein import into nucleus [GO:0042308]; negative regulation of protein kinase activity [GO:0006469]; negative regulation of transcription by RNA polymerase II [GO:0000122]; regulation of G2/M transition of mitotic cell cycle [GO:0010389]	cytoplasm [GO:0005737]; nucleus [GO:0005634]	cytoplasm [GO:0005737]; nucleus [GO:0005634]; cAMP-dependent protein kinase inhibitor activity [GO:0004862]; protein kinase A catalytic subunit binding [GO:0034236]; negative regulation of cAMP-dependent protein kinase activity [GO:2000480]; negative regulation of catalytic activity [GO:0043086]; negative regulation of protein import into nucleus [GO:0042308]; negative regulation of protein kinas…	cAMP-dependent protein kinase inhibitor activity [GO:0004862]; protein kinase A catalytic subunit binding [GO:0034236]		mmu:18767;	6	1	1.04825	1.01732	1.03397	1.0889	1.0316	0.844866	0.791564	0.713624	0.55597	0.84588	0.718183	0.732397	0.845707	0.77223	0.583608	0.84623	0.82742	1.03667	0.745015	0.767932	1.02186	1.05149	0.783351	0.706678	0.783445	0.752419	1.39148	8.9487e-05	0.476622
49	Q80U23	SNPH	Syntaphilin	13737			negative regulation of endocytosis			FUNCTION: Inhibits SNARE complex formation by absorbing free syntaxin-1. {ECO:0000250}.	SUBCELLULAR LOCATION: Membrane {ECO:0000305}; Single-pass membrane protein {ECO:0000305}. Cell junction, synapse, synaptosome.	TRANSMEM 427..446; /note="Helical"; /evidence="ECO:0000255"	brain development [GO:0007420]; negative regulation of endocytosis [GO:0045806]; neuron differentiation [GO:0030182]; vesicle fusion [GO:0006906]	cytoplasm [GO:0005737]; cytoplasmic microtubule [GO:0005881]; integral component of membrane [GO:0016021]; mitochondrial membrane [GO:0031966]; mitochondrion [GO:0005739]; neuronal cell body [GO:0043025]; neuron projection [GO:0043005]; plasma membrane [GO:0005886]; presynaptic membrane [GO:0042734]	cytoplasm [GO:0005737]; cytoplasmic microtubule [GO:0005881]; integral component of membrane [GO:0016021]; mitochondrial membrane [GO:0031966]; mitochondrion [GO:0005739]; neuron projection [GO:0043005]; neuronal cell body [GO:0043025]; plasma membrane [GO:0005886]; presynaptic membrane [GO:0042734]; microtubule binding [GO:0008017]; syntaxin-1 binding [GO:0017075]; brain development [GO:0007420]…	microtubule binding [GO:0008017]; syntaxin-1 binding [GO:0017075]		mmu:241727;	12	1	0.995838	1.07042	1.01794	0.972593	1.09773	0.820267	0.8065	0.831104	0.716292	0.842367	0.841667	0.770323	0.794424	0.877194	0.694154	0.827517	0.864895	1.02575	0.809699	0.804751	1.02208	1.02942	0.819291	0.800108	0.81398	0.795522	1.26683	1.46808e-05	0.341224
5	Q9JKN5	OLIG1	Oligodendrocyte transcription factor 1 (Oligo1) (Oligodendrocyte-specific bHLH transcription factor 1)	14068			neuron fate commitment			FUNCTION: Promotes formation and maturation of oligodendrocytes, especially within the brain. Cooperates with OLIG2 to establish the pMN domain of the embryonic neural tube. {ECO:0000269|PubMed:11955448}.	SUBCELLULAR LOCATION: Nucleus {ECO:0000255|PROSITE-ProRule:PRU00981}.		neuron differentiation [GO:0030182]; neuron fate commitment [GO:0048663]; oligodendrocyte development [GO:0014003]; regulation of transcription, DNA-templated [GO:0006355]; regulation of transcription by RNA polymerase II [GO:0006357]	nucleus [GO:0005634]; transcription regulator complex [GO:0005667]	nucleus [GO:0005634]; transcription regulator complex [GO:0005667]; DNA-binding transcription factor activity [GO:0003700]; DNA-binding transcription factor activity, RNA polymerase II-specific [GO:0000981]; protein dimerization activity [GO:0046983]; RNA polymerase II cis-regulatory region sequence-specific DNA binding [GO:0000978]; neuron differentiation [GO:0030182]; neuron fate commitment [GO…	DNA-binding transcription factor activity [GO:0003700]; DNA-binding transcription factor activity, RNA polymerase II-specific [GO:0000981]; protein dimerization activity [GO:0046983]; RNA polymerase II cis-regulatory region sequence-specific DNA binding [GO:0000978]		mmu:50914;	3	1	1.02686	0.839077	0.961833	0.89639	0.900361	0.68876	0.762628	0.6777	0.662851	0.692164	0.688547	0.891687	0.892329	0.766607	0.671248	0.753706	0.752469	0.93742	0.695441	0.788008	0.955311	0.919528	0.709696	0.681187	0.850208	0.725808	1.34795	2.06415e-05	0.430766
43	Q3TXX3	ZFY27	Protrudin (Zinc finger FYVE domain-containing protein 27)	14073			neuron projection development			FUNCTION: Key regulator of RAB11-dependent vesicular trafficking during neurite extension through polarized membrane transport (By similarity). Promotes axonal elongation and contributes to the establishment of neuronal cell polarity (PubMed:24251978). Involved in nerve growth factor-induced neurite formation in VAPA-dependent manner. Contributes to both the formation and stabilization of the tub…	SUBCELLULAR LOCATION: Recycling endosome membrane {ECO:0000305|PubMed:17082457}; Multi-pass membrane protein {ECO:0000305|PubMed:17082457}. Endoplasmic reticulum membrane {ECO:0000269|PubMed:24668814}; Multi-pass membrane protein {ECO:0000269|PubMed:24668814}. Cell projection, growth cone membrane {ECO:0000269|PubMed:17082457}; Multi-pass membrane protein {ECO:0000255}. Note=Localizes at both den…	TRANSMEM 67..87; /note="Helical"; /evidence="ECO:0000255"; TRANSMEM 89..109; /note="Helical"; /evidence="ECO:0000255"	endoplasmic reticulum tubular network formation [GO:0071787]; neuron projection development [GO:0031175]; neurotrophin TRK receptor signaling pathway [GO:0048011]; positive regulation of axon extension [GO:0045773]; protein localization to plasma membrane [GO:0072659]; vesicle-mediated transport [GO:0016192]	axon [GO:0030424]; cytoplasm [GO:0005737]; cytosol [GO:0005829]; dendrite [GO:0030425]; endoplasmic reticulum [GO:0005783]; endoplasmic reticulum tubular network [GO:0071782]; growth cone membrane [GO:0032584]; integral component of endoplasmic reticulum membrane [GO:0030176]; integral component of membrane [GO:0016021]; intracellular membrane-bounded organelle [GO:0043231]; nucleoplasm [GO:00056…	axon [GO:0030424]; cytoplasm [GO:0005737]; cytosol [GO:0005829]; dendrite [GO:0030425]; endoplasmic reticulum [GO:0005783]; endoplasmic reticulum tubular network [GO:0071782]; growth cone membrane [GO:0032584]; integral component of endoplasmic reticulum membrane [GO:0030176]; integral component of membrane [GO:0016021]; intracellular membrane-bounded organelle [GO:0043231]; nucleoplasm [GO:00056…	identical protein binding [GO:0042802]; metal ion binding [GO:0046872]; protein self-association [GO:0043621]		mmu:319740;	2	1	1.0782	1.05145	0.976862	1.06083	1.01024	0.871357	0.777563	0.84761	0.719105	0.847637	0.806103	0.790551	0.896058	0.806906	0.665273	0.850389	0.826434	1.0296	0.811562	0.805935	1.04322	1.01598	0.832177	0.790948	0.831172	0.780698	1.26866	1.55694e-05	0.343305
28	Q69ZS6	SV2C	Synaptic vesicle glycoprotein 2C (Synaptic vesicle protein 2C)	14094			neurotransmitter transport			FUNCTION: Plays a role in the control of regulated secretion in neural and endocrine cells, enhancing selectively low-frequency neurotransmission. Positively regulates vesicle fusion by maintaining the readily releasable pool of secretory vesicles. {ECO:0000250|UniProtKB:Q9Z2I6}.; FUNCTION: (Microbial infection) Receptor for C.botulinum neurotoxin type A (BoNT/A, botA); the toxin binds Sv2c via e…	SUBCELLULAR LOCATION: Cytoplasmic vesicle, secretory vesicle, synaptic vesicle membrane {ECO:0000250|UniProtKB:Q9Z2I6}; Multi-pass membrane protein {ECO:0000250|UniProtKB:Q9Z2I6}. Note=Enriched in small synaptic vesicles and adrenal microsomes, not present in chromaffin granules. Associated with both insulin granules and synaptic-like microvesicles in insulin-secreting cells of the pancreas. {ECO…	TRANSMEM 155..175; /note="Helical"; /evidence="ECO:0000255"; TRANSMEM 192..212; /note="Helical"; /evidence="ECO:0000255"; TRANSMEM 227..247; /note="Helical"; /evidence="ECO:0000255"; TRANSMEM 249..269; /note="Helical"; /evidence="ECO:0000255"; TRANSMEM 281..301; /note="Helical"; /evidence="ECO:0000255"; TRANSMEM 321..341; /note="Helical"; /evidence="ECO:0000255"; TRANSMEM 438..458; /note="Helical…	chemical synaptic transmission [GO:0007268]; neurotransmitter transport [GO:0006836]	integral component of membrane [GO:0016021]; integral component of synaptic vesicle membrane [GO:0030285]; neuron projection [GO:0043005]; synaptic vesicle [GO:0008021]; synaptic vesicle membrane [GO:0030672]	integral component of membrane [GO:0016021]; integral component of synaptic vesicle membrane [GO:0030285]; neuron projection [GO:0043005]; synaptic vesicle [GO:0008021]; synaptic vesicle membrane [GO:0030672]; transmembrane transporter activity [GO:0022857]; chemical synaptic transmission [GO:0007268]; neurotransmitter transport [GO:0006836]	transmembrane transporter activity [GO:0022857]		mmu:75209;	7	1	1.12847	1.02301	1.06503	1.05983	1.09875	0.673622	0.610475	0.767024	0.585972	0.671961	0.840679	0.641374	0.667615	0.720686	0.642367	0.767221	0.761345	1.06251	0.691622	0.700101	1.05049	1.07453	0.683707	0.699537	0.676558	0.723644	1.53626	7.10747e-06	0.619426
45	P0C913	OCC1	Overexpressed in colon carcinoma 1 protein homolog (OCC-1)	14296			Overexpressed in colon carcinoma 1 protein homolog											mmu:69784;	2	1	0.887804	0.814426	0.942797	0.75401	0.779296	0.739849	0.693552	0.681583	0.570971	0.681623	0.656935	0.687729	0.701182	0.714125	0.554726	0.687172	0.684421	0.863055	0.670752	0.671559	0.900743	0.825368	0.704995	0.63651	0.701012	0.642106	1.2867	0.00180758	0.363673
29	Q5F2E7	NUFP2	Nuclear fragile X mental retardation-interacting protein 2 (82 kDa FMRP-interacting protein) (82-FIP) (FMRP-interacting protein 2)	14474			poly(A) RNA binding			FUNCTION: Binds RNA. {ECO:0000250|UniProtKB:Q7Z417}.	SUBCELLULAR LOCATION: Nucleus {ECO:0000269|PubMed:12837692}. Cytoplasm {ECO:0000269|PubMed:12837692}. Cytoplasm, Stress granule {ECO:0000250|UniProtKB:Q7Z417}. Note=Localized in both nucleus and cytoplasm in most neurons. In the cortex, distributed in a diffuse way in the nucleus and in the cytoplasm. Localized in the cytoplasm in neurons of the dentate gyrus in the olfactive bulb, in the ependym…			cytoplasm [GO:0005737]; cytoplasmic stress granule [GO:0010494]; cytosol [GO:0005829]; nuclear body [GO:0016604]; nucleoplasm [GO:0005654]; nucleus [GO:0005634]; polysomal ribosome [GO:0042788]	cytoplasm [GO:0005737]; cytoplasmic stress granule [GO:0010494]; cytosol [GO:0005829]; nuclear body [GO:0016604]; nucleoplasm [GO:0005654]; nucleus [GO:0005634]; polysomal ribosome [GO:0042788]; RNA binding [GO:0003723]	RNA binding [GO:0003723]		mmu:68564;	8	1	0.885664	0.833388	0.968847	0.879344	0.830164	0.683083	0.718755	0.643718	0.536281	0.628042	0.63125	0.676772	0.666682	0.657895	0.552734	0.636232	0.640042	0.899568	0.640188	0.638393	0.906351	0.892785	0.681852	0.598524	0.667117	0.609669	1.40516	4.77951e-05	0.490736
9	Q6W8Q3	PC4L1	Purkinje cell protein 4-like protein 1 (PCP4-like protein 1)	15365			Purkinje cell protein 4-like protein 1											mmu:66425;	1	1	1.19265	1.45345	0.917749	1.31851	1.35207	0.631048	0.584339	0.726245	0.463152	0.770339	0.544317	0.543609	0.662953	0.75255	0.492979	0.814003	0.877716	1.20574	0.619907	0.690635	1.21537	1.19611	0.647211	0.592603	0.653037	0.728233	1.94503	0.000133116	0.959795
36	Q8BR92	PALM2	Paralemmin-2	15441			regulation of cell shape				SUBCELLULAR LOCATION: Cell membrane {ECO:0000250}; Lipid-anchor {ECO:0000250}; Cytoplasmic side {ECO:0000250}.		regulation of cell shape [GO:0008360]	plasma membrane [GO:0005886]	plasma membrane [GO:0005886]; regulation of cell shape [GO:0008360]				26	1	0.865341	0.825803	0.964839	0.777071	0.77014	0.719981	0.734624	0.65731	0.553157	0.672839	0.652983	0.665816	0.684398	0.624157	0.545763	0.663261	0.63807	0.867199	0.665149	0.636911	0.897048	0.83735	0.703972	0.626327	0.658124	0.615698	1.30377	0.00162906	0.382685
54	O88737	BSN	Protein bassoon	16219			synapse assembly			FUNCTION: Scaffold protein of the presynaptic cytomatrix at the active zone (CAZ) which is the place in the synapse where neurotransmitter is released (PubMed:12628168, PubMed:12628169, PubMed:19812333). After synthesis, participates in the formation of Golgi-derived membranous organelles termed Piccolo-Bassoon transport vesicles (PTVs) that are transported along axons to sites of nascent synapti…	SUBCELLULAR LOCATION: Cytoplasm {ECO:0000250|UniProtKB:O88778}. Cell junction, synapse, presynaptic active zone {ECO:0000269|PubMed:12628168, ECO:0000269|PubMed:12628169}. Cytoplasm, cytoskeleton {ECO:0000250|UniProtKB:O88778}. Cytoplasmic vesicle, secretory vesicle, synaptic vesicle membrane {ECO:0000269|PubMed:12628169}; Peripheral membrane protein {ECO:0000250|UniProtKB:O88778}. Note=In retina…		axo-dendritic transport [GO:0008088]; presynapse to nucleus signaling pathway [GO:0099526]; presynaptic active zone assembly [GO:1904071]; protein localization to synapse [GO:0035418]; regulation of synaptic vesicle cycle [GO:0098693]; regulation of ubiquitin protein ligase activity [GO:1904666]; retrograde axonal transport [GO:0008090]; synapse organization [GO:0050808]	axon [GO:0030424]; axon cytoplasm [GO:1904115]; cell surface [GO:0009986]; cytoskeleton of presynaptic active zone [GO:0048788]; cytosol [GO:0005829]; dendrite [GO:0030425]; excitatory synapse [GO:0060076]; extrinsic component of membrane [GO:0019898]; GABA-ergic synapse [GO:0098982]; glutamatergic synapse [GO:0098978]; Golgi-associated vesicle [GO:0005798]; hippocampal mossy fiber to CA3 synapse…	axon [GO:0030424]; axon cytoplasm [GO:1904115]; cell surface [GO:0009986]; cytoskeleton of presynaptic active zone [GO:0048788]; cytosol [GO:0005829]; dendrite [GO:0030425]; excitatory synapse [GO:0060076]; extrinsic component of membrane [GO:0019898]; GABA-ergic synapse [GO:0098982]; glutamatergic synapse [GO:0098978]; Golgi-associated vesicle [GO:0005798]; hippocampal mossy fiber to CA3 synapse…	dynein light chain binding [GO:0045503]; metal ion binding [GO:0046872]; structural constituent of presynaptic active zone [GO:0098882]; transcription corepressor binding [GO:0001222]		mmu:12217;	70	1	0.934868	1.04861	1.05501	0.858288	0.964455	0.743633	0.669283	0.749547	0.503467	0.664055	0.779431	0.643903	0.679736	0.751612	0.512897	0.706924	0.724855	0.976872	0.684903	0.669988	0.994492	0.959251	0.720821	0.648984	0.69175	0.648226	1.42629	0.000190674	0.51227
19	Q8K207	CA021	Uncharacterized protein C1orf21 homolog	16523			Uncharacterized protein C1orf21 homolog											mmu:69399;	5	1	1.02365	1.04861	1.02095	0.983622	1.00108	0.778639	0.762628	0.798093	0.600035	0.731691	0.7982	0.734083	0.763654	0.785351	0.677224	0.754746	0.79882	1.01298	0.744881	0.752313	1.02409	1.00188	0.779787	0.709975	0.761029	0.743597	1.35993	8.0467e-06	0.44353
53	Q80TK0	K1107	AP2-interacting clathrin-endocytosis protein (APache)	16590			Uncharacterized protein KIAA1107			FUNCTION: Involved in clathrin-mediated endocytosis at the synapse. Plays a role in neuronal development and in synaptic vesicle recycling in mature neurons, a process required for normal synaptic transmission. {ECO:0000269|PubMed:29262337}.	SUBCELLULAR LOCATION: Cell projection, axon {ECO:0000269|PubMed:29262337}. Cell junction, synapse, presynapse {ECO:0000269|PubMed:29262337}. Cytoplasmic vesicle, clathrin-coated vesicle {ECO:0000250|UniProtKB:D4A0X3}. Note=In primary cultures, mainly present at axonal and presynaptic terminal levels of mature neurons. In immature neurons, localizes to the cell body and growing processes, includin…		clathrin-dependent synaptic vesicle endocytosis [GO:0150007]; neuron projection development [GO:0031175]; synaptic vesicle budding from endosome [GO:0016182]; synaptic vesicle endocytosis [GO:0048488]; synaptic vesicle recycling via endosome [GO:0036466]	axon [GO:0030424]; cell body [GO:0044297]; clathrin-coated vesicle [GO:0030136]; neuron projection terminus [GO:0044306]; presynapse [GO:0098793]; synaptic vesicle [GO:0008021]	axon [GO:0030424]; cell body [GO:0044297]; clathrin-coated vesicle [GO:0030136]; neuron projection terminus [GO:0044306]; presynapse [GO:0098793]; synaptic vesicle [GO:0008021]; clathrin-dependent synaptic vesicle endocytosis [GO:0150007]; neuron projection development [GO:0031175]; synaptic vesicle budding from endosome [GO:0016182]; synaptic vesicle endocytosis [GO:0048488]; synaptic vesicle re…				10	1	1.06216	1.28753	0.97085	1.05882	1.16487	0.812699	0.680484	0.817512	0.540969	0.719393	0.811043	0.6852	0.771114	0.862199	0.488	0.748508	0.842213	1.09071	0.73035	0.732872	1.11656	1.06485	0.770231	0.690468	0.772838	0.692907	1.4934	0.000255911	0.578602
61	Q9JHS9	CWC15	Spliceosome-associated protein CWC15 homolog (Embryonic development factor 1) (mED1)	1462	Cell Fate	Genetic Information Processing	Transcription	Spliceosome complex C	6	FUNCTION: Involved in pre-mRNA splicing as component of the spliceosome. Component of the PRP19-CDC5L complex that forms an integral part of the spliceosome and is required for activating pre-mRNA splicing. {ECO:0000250|UniProtKB:Q9P013}.	SUBCELLULAR LOCATION: Nucleus {ECO:0000250|UniProtKB:Q9P013}.		mRNA cis splicing, via spliceosome [GO:0045292]; mRNA splicing, via spliceosome [GO:0000398]	catalytic step 2 spliceosome [GO:0071013]; mitochondrion [GO:0005739]; nuclear speck [GO:0016607]; nucleus [GO:0005634]; spliceosomal complex [GO:0005681]; U2-type catalytic step 2 spliceosome [GO:0071007]	catalytic step 2 spliceosome [GO:0071013]; mitochondrion [GO:0005739]; nuclear speck [GO:0016607]; nucleus [GO:0005634]; spliceosomal complex [GO:0005681]; U2-type catalytic step 2 spliceosome [GO:0071007]; RNA binding [GO:0003723]; mRNA cis splicing, via spliceosome [GO:0045292]; mRNA splicing, via spliceosome [GO:0000398]	RNA binding [GO:0003723]	R-MMU-72163;	mmu:66070;	4	1	0.852506	0.801153	0.851623	0.713903	0.631779	0.639563	0.764494	0.617503	0.55972	0.585001	0.580869	0.725655	0.633115	0.600728	0.542775	0.575936	0.615387	0.808494	0.624525	0.615599	0.884553	0.732435	0.673853	0.575197	0.653166	0.578033	1.29457	0.0119869	0.372478
57	P84086	CPLX2	Complexin-2 (921-L) (Complexin II) (CPX II) (Synaphin-1)	5336	Organismal Systems	Development	Nervous system	Synaptic vesicle cycle	314	FUNCTION: Negatively regulates the formation of synaptic vesicle clustering at active zone to the presynaptic membrane in postmitotic neurons. Positively regulates a late step in exocytosis of various cytoplasmic vesicles, such as synaptic vesicles and other secretory vesicles (PubMed:11163241, PubMed:23345244). Also involved in mast cell exocytosis (PubMed:11163241). Although not essential for d…	SUBCELLULAR LOCATION: Cytoplasm, cytosol {ECO:0000269|PubMed:7635198}. Cell junction, synapse, presynapse {ECO:0000250|UniProtKB:P84087}. Nucleus {ECO:0000250|UniProtKB:P84087}. Perikaryon {ECO:0000250|UniProtKB:P84087}. Note=Translocated from the perikaryon to the presynaptic terminals during maturation of neuronal cells. In mast cells, cytosol and nucleus. Becomes enriched near plasma membrane …		cell differentiation [GO:0030154]; mast cell degranulation [GO:0043303]; nervous system development [GO:0007399]; positive regulation of synaptic plasticity [GO:0031915]; regulation of neurotransmitter secretion [GO:0046928]; regulation of synaptic vesicle fusion to presynaptic active zone membrane [GO:0031630]; synaptic vesicle exocytosis [GO:0016079]	calyx of Held [GO:0044305]; cytosol [GO:0005829]; dendrite [GO:0030425]; glutamatergic synapse [GO:0098978]; neuronal cell body [GO:0043025]; nucleus [GO:0005634]; perikaryon [GO:0043204]; postsynapse [GO:0098794]; presynapse [GO:0098793]; SNARE complex [GO:0031201]; synapse [GO:0045202]; synaptobrevin 2-SNAP-25-syntaxin-1a-complexin II complex [GO:0070033]; terminal bouton [GO:0043195]	calyx of Held [GO:0044305]; cytosol [GO:0005829]; dendrite [GO:0030425]; glutamatergic synapse [GO:0098978]; neuronal cell body [GO:0043025]; nucleus [GO:0005634]; perikaryon [GO:0043204]; postsynapse [GO:0098794]; presynapse [GO:0098793]; SNARE complex [GO:0031201]; synapse [GO:0045202]; synaptobrevin 2-SNAP-25-syntaxin-1a-complexin II complex [GO:0070033]; terminal bouton [GO:0043195]; calcium-…	calcium-dependent protein binding [GO:0048306]; SNARE binding [GO:0000149]; syntaxin-1 binding [GO:0017075]		mmu:12890;	22	1	0.866411	0.78219	0.993894	0.732954	0.690786	0.682137	0.711288	0.627212	0.554095	0.622772	0.627299	0.669187	0.620994	0.603539	0.570661	0.600886	0.593691	0.844373	0.637467	0.609826	0.882867	0.805878	0.673546	0.601388	0.63124	0.588412	1.32457	0.00524446	0.405529
62	Q3TRR0	MAP9	Microtubule-associated protein 9 (Aster-associated protein)	10068			cytokinesis			FUNCTION: Involved in organization of the bipolar mitotic spindle. Required for bipolar spindle assembly, mitosis progression and cytokinesis. May act by stabilizing interphase microtubules (By similarity). {ECO:0000250}.	SUBCELLULAR LOCATION: Cytoplasm. Cytoplasm, cytoskeleton {ECO:0000250}. Cytoplasm, cytoskeleton, spindle {ECO:0000250}. Note=Localizes to microtubules in interphase, associates with the mitotic spindle during mitosis, localizes to the central body during cytokinesis. {ECO:0000250}.		mitotic cytokinesis [GO:0000281]; mitotic spindle assembly [GO:0090307]; regulation of mitotic centrosome separation [GO:0046602]; regulation of mitotic cytokinesis [GO:1902412]; regulation of mitotic spindle organization [GO:0060236]	aster [GO:0005818]; astral microtubule [GO:0000235]; axon [GO:0030424]; cytoplasm [GO:0005737]; microtubule cytoskeleton [GO:0015630]; mitotic spindle [GO:0072686]; mitotic spindle midzone [GO:1990023]; spindle midzone [GO:0051233]	aster [GO:0005818]; astral microtubule [GO:0000235]; axon [GO:0030424]; cytoplasm [GO:0005737]; microtubule cytoskeleton [GO:0015630]; mitotic spindle [GO:0072686]; mitotic spindle midzone [GO:1990023]; spindle midzone [GO:0051233]; microtubule binding [GO:0008017]; mitotic cytokinesis [GO:0000281]; mitotic spindle assembly [GO:0090307]; regulation of mitotic centrosome separation [GO:0046602]; r…	microtubule binding [GO:0008017]		mmu:213582;	9	1	0.854645	0.67221	1.051	0.8252	0.602276	0.56009	0.625411	0.493226	0.398461	0.49892	0.506778	0.605977	0.530549	0.508885	0.393387	0.523956	0.505919	0.834222	0.513814	0.511445	0.842285	0.82616	0.559575	0.468053	0.54847	0.474421	1.62359	0.00216013	0.699185
60	Q3U5C7	PRIC1	Prickle-like protein 1	13671			negative regulation of canonical Wnt signaling pathway			FUNCTION: Involved in the planar cell polarity pathway that controls convergent extension during gastrulation and neural tube closure (By similarity). Convergent extension is a complex morphogenetic process during which cells elongate, move mediolaterally, and intercalate between neighboring cells, leading to convergence toward the mediolateral axis and extension along the anteroposterior axis. N…	SUBCELLULAR LOCATION: Nucleus membrane {ECO:0000250}. Cytoplasm, cytosol {ECO:0000250}. Note=A smaller amount is detected in the cytosol. {ECO:0000250}.		aorta development [GO:0035904]; coronary vasculature development [GO:0060976]; negative regulation of canonical Wnt signaling pathway [GO:0090090]; negative regulation of cardiac muscle cell myoblast differentiation [GO:2000691]; negative regulation of transcription, DNA-templated [GO:0045892]; neural tube closure [GO:0001843]; positive regulation of proteasomal ubiquitin-dependent protein catabo…	cytosol [GO:0005829]; nuclear membrane [GO:0031965]; nucleus [GO:0005634]	cytosol [GO:0005829]; nuclear membrane [GO:0031965]; nucleus [GO:0005634]; zinc ion binding [GO:0008270]; aorta development [GO:0035904]; coronary vasculature development [GO:0060976]; negative regulation of canonical Wnt signaling pathway [GO:0090090]; negative regulation of cardiac muscle cell myoblast differentiation [GO:2000691]; negative regulation of transcription, DNA-templated [GO:0045892…	zinc ion binding [GO:0008270]	R-MMU-4608870;	mmu:106042;	1	1	0.891013	0.892171	1.12815	0.726938	0.810834	0.695382	0.743959	0.623328	0.55972	0.619258	0.621371	0.645588	0.612602	0.557618	0.609501	0.652866	0.554243	0.908184	0.643837	0.605403	0.927728	0.888641	0.687556	0.600117	0.605269	0.605537	1.41058	0.00194025	0.496291
56	Q5FW52	MLIP	Muscular LMNA-interacting protein (Cardiac Isl1-interacting protein) (CIP) (Muscular-enriched A-type laminin-interacting protein)	13673			negative regulation of cardiac muscle hypertrophy			FUNCTION: Required for precocious cardiac adaptation to stress through integrated regulation of the AKT/mTOR pathways and FOXO1. Regulates cardiac homeostasis and plays an important role in protection against cardiac hypertrophy (PubMed:26359501, PubMed:22343712, PubMed:26436652). Acts as a transcriptional cofactor, represses transactivator activity of ISL1 and MYOCD (PubMed:22343712). {ECO:00002…	SUBCELLULAR LOCATION: Nucleus {ECO:0000269|PubMed:21498514, ECO:0000269|PubMed:22343712, ECO:0000269|PubMed:26436652}. Nucleus envelope {ECO:0000269|PubMed:21498514}. Nucleus, PML body {ECO:0000269|PubMed:21498514}. Cell membrane, sarcolemma {ECO:0000269|PubMed:26359501}; Peripheral membrane protein {ECO:0000269|PubMed:26359501}; Cytoplasmic side {ECO:0000269|PubMed:26359501}.		negative regulation of cardiac muscle hypertrophy [GO:0010614]; negative regulation of cardiac muscle hypertrophy in response to stress [GO:1903243]; negative regulation of transcription by RNA polymerase II [GO:0000122]	nuclear envelope [GO:0005635]; nuclear lumen [GO:0031981]; nucleus [GO:0005634]; PML body [GO:0016605]; sarcolemma [GO:0042383]	nuclear envelope [GO:0005635]; nuclear lumen [GO:0031981]; nucleus [GO:0005634]; PML body [GO:0016605]; sarcolemma [GO:0042383]; lamin binding [GO:0005521]; transcription corepressor activity [GO:0003714]; negative regulation of cardiac muscle hypertrophy [GO:0010614]; negative regulation of cardiac muscle hypertrophy in response to stress [GO:1903243]; negative regulation of transcription by RNA…	lamin binding [GO:0005521]; transcription corepressor activity [GO:0003714]		mmu:69642;	1	1	0.881386	0.820115	0.859638	0.711898	0.683664	0.701059	0.659948	0.611677	0.461277	0.60169	0.693486	0.719755	0.676939	0.649461	0.561697	0.635192	0.684421	0.826117	0.621523	0.654578	0.9005	0.751733	0.657562	0.585484	0.682052	0.627104	1.32918	0.00647339	0.410538
58	Q9Z2Q2	KNOP1	Lysine-rich nucleolar protein 1 (Testis-specific gene 118 protein)	14503			poly(A) RNA binding				SUBCELLULAR LOCATION: Nucleus, nucleolus {ECO:0000269|PubMed:10430019, ECO:0000269|PubMed:15833274}.			nucleolus [GO:0005730]	nucleolus [GO:0005730]			mmu:66356;	1	1	0.842879	0.716771	0.880679	0.648729	0.722324	0.579958	0.638479	0.578666	0.491279	0.599934	0.580869	0.693628	0.804681	0.606351	0.485012	0.64039	0.612429	0.801897	0.578197	0.640415	0.853217	0.750577	0.599034	0.55736	0.701553	0.579277	1.38689	0.0026962	0.471855
59	Q9JHU2	PALMD	Palmdelphin	15442			regulation of cell shape				SUBCELLULAR LOCATION: Cytoplasm. Cell projection, dendrite. Cell projection, dendritic spine {ECO:0000250}.		regulation of cell shape [GO:0008360]	cytoplasm [GO:0005737]; dendrite [GO:0030425]; dendritic spine [GO:0043197]; membrane [GO:0016020]	cytoplasm [GO:0005737]; dendrite [GO:0030425]; dendritic spine [GO:0043197]; membrane [GO:0016020]; regulation of cell shape [GO:0008360]			mmu:114301;	3	1	0.849297	0.675054	0.971852	0.587566	0.566668	0.601719	0.549801	0.460214	0.350646	0.463785	0.484057	0.535181	0.497914	0.490141	0.384424	0.438709	0.443789	0.775073	0.485037	0.465026	0.84145	0.708696	0.537245	0.432829	0.507745	0.422307	1.59797	0.00695399	0.676237
73	P21995	EMB	Embigin (Teratocarcinoma glycoprotein Gp-70)	981	Cell Survival	Cellular community	ECM	Organizer	5	FUNCTION: Plays a role in targeting the monocarboxylate transporters SLC16A1 and SLC16A7 to the cell membrane (By similarity). Plays a role in the outgrowth of motoneurons and in the formation of neuromuscular junctions. Following muscle denervation, promotes nerve terminal sprouting and the formation of additional acetylcholine receptor clusters at synaptic sites without affecting terminal Schwa…	SUBCELLULAR LOCATION: Cell membrane {ECO:0000250|UniProtKB:O88775}; Single-pass type I membrane protein {ECO:0000250|UniProtKB:O88775}. Cell junction, synapse {ECO:0000269|PubMed:19164284}. Note=Localizes to the neuromuscular junctions. {ECO:0000269|PubMed:19164284}.	TRANSMEM 255..283; /note="Helical"; /evidence="ECO:0000255"	axon guidance [GO:0007411]; cell adhesion [GO:0007155]; dendrite self-avoidance [GO:0070593]; homophilic cell adhesion via plasma membrane adhesion molecules [GO:0007156]; plasma membrane lactate transport [GO:0035879]	axon [GO:0030424]; integral component of plasma membrane [GO:0005887]; plasma membrane [GO:0005886]; synapse [GO:0045202]	axon [GO:0030424]; integral component of plasma membrane [GO:0005887]; plasma membrane [GO:0005886]; synapse [GO:0045202]; cell-cell adhesion mediator activity [GO:0098632]; axon guidance [GO:0007411]; cell adhesion [GO:0007155]; dendrite self-avoidance [GO:0070593]; homophilic cell adhesion via plasma membrane adhesion molecules [GO:0007156]; plasma membrane lactate transport [GO:0035879]	cell-cell adhesion mediator activity [GO:0098632]	R-MMU-433692;	mmu:13723;	3	1	1.01081	0.965176	1.06202	1.08991	1.03364	0.781477	0.856906	0.824308	0.741606	0.832704	0.879206	0.814149	0.822397	0.88844	0.872424	0.710043	0.742607	1.02693	0.819368	0.808343	0.991996	1.06185	0.820897	0.817839	0.841662	0.775025	1.25331	1.96389e-05	0.325748
87	Q91VJ5	PQBP1	Polyglutamine-binding protein 1 (PQBP-1) (38 kDa nuclear protein containing a WW domain) (Npw38) (Polyglutamine tract-binding protein 1)	1434	Cell Fate	Genetic Information Processing	Transcription	Spliceosome Prp19	11	FUNCTION: Intrinsically disordered protein that acts as a scaffold, and which is involved in different processes, such as pre-mRNA splicing, transcription regulation, innate immunity and neuron development (By similarity). Interacts with splicing-related factors via the intrinsically disordered region and regulates alternative splicing of target pre-mRNA species (PubMed:23512658). May suppress th…	SUBCELLULAR LOCATION: Nucleus {ECO:0000269|PubMed:23512658}. Nucleus speckle {ECO:0000269|PubMed:23512658}. Cytoplasmic granule {ECO:0000250|UniProtKB:O60828}. Note=Colocalizes with SRSF2 in nuclear speckles (PubMed:23512658). Colocalized with POU3F2. Colocalized with ATXN1 in nuclear inclusion bodies. Localizes to cytoplasmic stress granules (By similarity). {ECO:0000250|UniProtKB:O60828, ECO:00…		activation of innate immune response [GO:0002218]; alternative mRNA splicing, via spliceosome [GO:0000380]; cellular response to exogenous dsRNA [GO:0071360]; defense response to virus [GO:0051607]; innate immune response [GO:0045087]; neuron projection development [GO:0031175]; positive regulation of defense response to virus by host [GO:0002230]; positive regulation of non-motile cilium assembl…	centrosome [GO:0005813]; ciliary base [GO:0097546]; cilium [GO:0005929]; cytoplasm [GO:0005737]; cytoplasmic stress granule [GO:0010494]; neuronal ribonucleoprotein granule [GO:0071598]; nuclear body [GO:0016604]; nuclear speck [GO:0016607]; nucleus [GO:0005634]	centrosome [GO:0005813]; ciliary base [GO:0097546]; cilium [GO:0005929]; cytoplasm [GO:0005737]; cytoplasmic stress granule [GO:0010494]; neuronal ribonucleoprotein granule [GO:0071598]; nuclear body [GO:0016604]; nuclear speck [GO:0016607]; nucleus [GO:0005634]; double-stranded DNA binding [GO:0003690]; protein C-terminus binding [GO:0008022]; ribonucleoprotein complex binding [GO:0043021]; acti…	double-stranded DNA binding [GO:0003690]; protein C-terminus binding [GO:0008022]; ribonucleoprotein complex binding [GO:0043021]	R-MMU-72163;	mmu:54633;	6	1	0.812929	0.801153	0.890698	0.744986	0.725376	0.694436	0.771029	0.658281	0.593472	0.627163	0.643105	0.745039	0.676939	0.66633	0.600538	0.634153	0.660752	0.82919	0.664581	0.663959	0.87136	0.78702	0.707915	0.621247	0.696103	0.631814	1.24769	0.00697577	0.319258
83	Q9CSN1	SNW1	SNW domain-containing protein 1 (Nuclear protein SkiP) (Ski-interacting protein)	1436	Cell Fate	Genetic Information Processing	Transcription	Spliceosome Prp19	13	FUNCTION: Involved in pre-mRNA splicing as component of the spliceosome. Is required in the specific splicing of CDKN1A pre-mRNA; the function probably involves the recruitment of U2AF2 to the mRNA. Is proposed to recruit PPIL1 to the spliceosome. May be involved in cyclin-D1/CCND1 mRNA stability through the SNARP complex which associates with both the 3'end of the CCND1 gene and its mRNA. Involv…	SUBCELLULAR LOCATION: Nucleus {ECO:0000250|UniProtKB:Q13573}.		cellular response to retinoic acid [GO:0071300]; intrinsic apoptotic signaling pathway in response to DNA damage by p53 class mediator [GO:0042771]; mRNA splicing, via spliceosome [GO:0000398]; negative regulation of transcription, DNA-templated [GO:0045892]; negative regulation of transcription by RNA polymerase II [GO:0000122]; positive regulation by host of viral transcription [GO:0043923]; po…	catalytic step 2 spliceosome [GO:0071013]; chromatin [GO:0000785]; cytoplasm [GO:0005737]; nuclear body [GO:0016604]; nuclear matrix [GO:0016363]; nuclear speck [GO:0016607]; nucleoplasm [GO:0005654]; nucleus [GO:0005634]; SMAD protein complex [GO:0071141]; spliceosomal complex [GO:0005681]; U2-type catalytic step 2 spliceosome [GO:0071007]	catalytic step 2 spliceosome [GO:0071013]; chromatin [GO:0000785]; cytoplasm [GO:0005737]; nuclear body [GO:0016604]; nuclear matrix [GO:0016363]; nuclear speck [GO:0016607]; nucleoplasm [GO:0005654]; nucleus [GO:0005634]; SMAD protein complex [GO:0071141]; spliceosomal complex [GO:0005681]; U2-type catalytic step 2 spliceosome [GO:0071007]; androgen receptor binding [GO:0050681]; enzyme binding …	androgen receptor binding [GO:0050681]; enzyme binding [GO:0019899]; Notch binding [GO:0005112]; nuclear receptor binding [GO:0016922]; retinoic acid receptor binding [GO:0042974]; SMAD binding [GO:0046332]; transcription coactivator activity [GO:0003713]; transcription corepressor activity [GO:0003714]; vitamin D receptor binding [GO:0042809]	R-MMU-2122947;R-MMU-2173796;R-MMU-350054;R-MMU-72163;R-MMU-8941856;	mmu:66354;	10	1	0.837531	0.789775	0.883684	0.721924	0.73148	0.666999	0.78503	0.656339	0.615974	0.613988	0.639153	0.730712	0.651763	0.619471	0.628424	0.622717	0.597636	0.827399	0.662914	0.641787	0.875769	0.77903	0.70279	0.623038	0.667315	0.616259	1.24812	0.008135	0.319762
77	P63166	SUMO1	Small ubiquitin-related modifier 1 (SUMO-1) (SMT3 homolog 3) (Ubiquitin-homology domain protein PIC1) (Ubiquitin-like protein SMT3C) (Smt3C)	1561	Cell Fate	Genetic Information Processing	Translation regulation	RNA transport	64	FUNCTION: Ubiquitin-like protein that can be covalently attached to proteins as a monomer or a lysine-linked polymer. Covalent attachment via an isopeptide bond to its substrates requires prior activation by the E1 complex SAE1-SAE2 and linkage to the E2 enzyme UBE2I, and can be promoted by E3 ligases such as PIAS1-4, RANBP2 or CBX4. This post-translational modification on lysine residues of prot…	SUBCELLULAR LOCATION: Nucleus membrane {ECO:0000250|UniProtKB:P63165}. Nucleus speckle {ECO:0000269|PubMed:18681895}. Cytoplasm {ECO:0000250|UniProtKB:P63165}. Nucleus, PML body {ECO:0000250|UniProtKB:P63165}. Cell membrane {ECO:0000250|UniProtKB:P63165}. Nucleus {ECO:0000250|UniProtKB:P63165}. Note=Recruited by BCL11A into the nuclear body (PubMed:18681895). In the presence of ZFHX3, sequesterd …		cellular response to cadmium ion [GO:0071276]; cellular response to heat [GO:0034605]; negative regulation of action potential [GO:0045759]; negative regulation of delayed rectifier potassium channel activity [GO:1902260]; negative regulation of DNA binding [GO:0043392]; negative regulation of DNA-binding transcription factor activity [GO:0043433]; negative regulation of transcription, DNA-templa…	cytosol [GO:0005829]; dendrite [GO:0030425]; fibrillar center [GO:0001650]; heterochromatin [GO:0000792]; nuclear body [GO:0016604]; nuclear membrane [GO:0031965]; nuclear speck [GO:0016607]; nuclear stress granule [GO:0097165]; nucleolus [GO:0005730]; nucleoplasm [GO:0005654]; nucleus [GO:0005634]; plasma membrane [GO:0005886]; PML body [GO:0016605]; synapse [GO:0045202]; XY body [GO:0001741]	cytosol [GO:0005829]; dendrite [GO:0030425]; fibrillar center [GO:0001650]; heterochromatin [GO:0000792]; nuclear body [GO:0016604]; nuclear membrane [GO:0031965]; nuclear speck [GO:0016607]; nuclear stress granule [GO:0097165]; nucleolus [GO:0005730]; nucleoplasm [GO:0005654]; nucleus [GO:0005634]; plasma membrane [GO:0005886]; PML body [GO:0016605]; synapse [GO:0045202]; XY body [GO:0001741]; e…	enzyme binding [GO:0019899]; potassium channel regulator activity [GO:0015459]; protein tag [GO:0031386]; small protein activating enzyme binding [GO:0044388]; transcription factor binding [GO:0008134]; ubiquitin-like protein ligase binding [GO:0044389]; ubiquitin protein ligase binding [GO:0031625]; ubiquitin-specific protease binding [GO:1990381]	R-MMU-3065676;R-MMU-3065678;R-MMU-3065679;R-MMU-3108214;R-MMU-3108232;R-MMU-3232118;R-MMU-3232142;R-MMU-3899300;R-MMU-4085377;R-MMU-4090294;R-MMU-4551638;R-MMU-4570464;R-MMU-4615885;R-MMU-4655427;R-MMU-4755510;R-MMU-5693565;R-MMU-5693571;R-MMU-5693607;R-MMU-5696395;R-MMU-69473;R-MMU-877312;R-MMU-8866904;R-MMU-9615933;	mmu:22218;	3	1	0.807581	0.819167	0.924763	0.811162	0.868823	0.641455	0.877442	0.650514	0.565346	0.69392	0.67768	0.734083	0.72356	0.693508	0.628424	0.664301	0.732745	0.871916	0.684393	0.696103	0.875582	0.868249	0.723137	0.645649	0.71705	0.675157	1.274	0.00539527	0.349365
74	P20065	TYB4	Thymosin beta-4 (T beta 4) [Cleaved into: Hematopoietic system regulatory peptide (Seraspenide)]	2237	Cell Survival	Cellular Processes	Cell motility/Regulation of actin cytoskeleton	Actin-polymerization regulator (15)	5	FUNCTION: Plays an important role in the organization of the cytoskeleton. Binds to and sequesters actin monomers (G actin) and therefore inhibits actin polymerization.; FUNCTION: Seraspenide inhibits the entry of hematopoietic pluripotent stem cells into the S-phase. {ECO:0000250}.	SUBCELLULAR LOCATION: Cytoplasm, cytoskeleton.		actin filament organization [GO:0007015]; positive regulation of smooth muscle cell differentiation [GO:0051152]; positive regulation of smooth muscle cell migration [GO:0014911]; positive regulation of transcription, DNA-templated [GO:0045893]; regulation of cell migration [GO:0030334]; sequestering of actin monomers [GO:0042989]	cytoplasm [GO:0005737]; cytoskeleton [GO:0005856]; cytosol [GO:0005829]; nucleus [GO:0005634]	cytoplasm [GO:0005737]; cytoskeleton [GO:0005856]; cytosol [GO:0005829]; nucleus [GO:0005634]; actin monomer binding [GO:0003785]; actin filament organization [GO:0007015]; positive regulation of smooth muscle cell differentiation [GO:0051152]; positive regulation of smooth muscle cell migration [GO:0014911]; positive regulation of transcription, DNA-templated [GO:0045893]; regulation of cell mig…	actin monomer binding [GO:0003785]	R-MMU-114608;	mmu:19241;	20	1	0.92845	0.781242	0.97586	0.868315	0.791504	0.762555	0.814901	0.647601	0.677852	0.731691	0.636189	0.747568	0.72729	0.644775	0.699134	0.767221	0.65878	0.890895	0.711798	0.707461	0.903231	0.87856	0.741686	0.681911	0.706544	0.708378	1.25161	0.00363379	0.323787
100	Q9QUR8	SEM7A	Semaphorin-7A (Semaphorin-K1) (Sema K1) (Semaphorin-L) (Sema L) (CD antigen CD108)	5317	Organismal Systems	Development	Development	Axon guidance	255	FUNCTION: Plays an important role in integrin-mediated signaling and functions both in regulating cell migration and immune responses. Promotes formation of focal adhesion complexes, activation of the protein kinase PTK2/FAK1 and subsequent phosphorylation of MAPK1 and MAPK3. Promotes production of proinflammatory cytokines by monocytes and macrophages. Plays an important role in modulating infla…	SUBCELLULAR LOCATION: Cell membrane {ECO:0000269|PubMed:17377534}; Lipid-anchor, GPI-anchor {ECO:0000269|PubMed:17377534}; Extracellular side {ECO:0000269|PubMed:17377534}.		axon extension [GO:0048675]; axon guidance [GO:0007411]; inflammatory response [GO:0006954]; integrin-mediated signaling pathway [GO:0007229]; negative chemotaxis [GO:0050919]; negative regulation of axon extension involved in axon guidance [GO:0048843]; neural crest cell migration [GO:0001755]; neuron projection development [GO:0031175]; olfactory lobe development [GO:0021988]; positive regulati…	anchored component of membrane [GO:0031225]; external side of plasma membrane [GO:0009897]; extracellular space [GO:0005615]; integral component of plasma membrane [GO:0005887]; plasma membrane [GO:0005886]	anchored component of membrane [GO:0031225]; external side of plasma membrane [GO:0009897]; extracellular space [GO:0005615]; integral component of plasma membrane [GO:0005887]; plasma membrane [GO:0005886]; chemorepellent activity [GO:0045499]; integrin binding [GO:0005178]; semaphorin receptor binding [GO:0030215]; axon extension [GO:0048675]; axon guidance [GO:0007411]; inflammatory response […	chemorepellent activity [GO:0045499]; integrin binding [GO:0005178]; semaphorin receptor binding [GO:0030215]	R-MMU-416700;	mmu:20361;	40	1	1.00653	1.11782	0.987883	1.03476	1.12011	0.833513	0.803699	0.901981	0.660039	0.824799	0.879206	0.833534	0.856896	0.882817	0.658301	0.878458	0.871799	1.04452	0.817206	0.830301	1.04145	1.04758	0.846398	0.788015	0.857749	0.802853	1.27816	0.000321245	0.354065
108	Q61137	ASTN1	Astrotactin-1 (Neuronal migration protein GC14)	5434	Organismal Systems	Nervous system	neurogensis	Astrotactin-1	33	FUNCTION: Neuronal adhesion molecule that is required for normal migration of young postmitotic neuroblasts along glial fibers, especially in the cerebellum. Required for normal rate of migration of granule cells during brain development and for normal cerebellum development. {ECO:0000269|PubMed:11861479, ECO:0000269|PubMed:8602532}.	SUBCELLULAR LOCATION: Cell membrane {ECO:0000269|PubMed:20573900, ECO:0000269|PubMed:8602532}; Multi-pass membrane protein {ECO:0000305}. Perikaryon {ECO:0000269|PubMed:20573900}. Endosome {ECO:0000269|PubMed:20573900}. Cytoplasmic vesicle, clathrin-coated vesicle {ECO:0000305|PubMed:20573900}. Note=Detected close to the anterior pole and at the base of the leading process in migrating neurons. I…	TRANSMEM 154..174; /note="Helical"; /evidence="ECO:0000255"; TRANSMEM 389..409; /note="Helical"; /evidence="ECO:0000255"	cell-cell adhesion [GO:0098609]; cell migration [GO:0016477]; locomotory behavior [GO:0007626]; neuron cell-cell adhesion [GO:0007158]; neuron migration [GO:0001764]	clathrin-coated vesicle [GO:0030136]; endosome [GO:0005768]; external side of plasma membrane [GO:0009897]; integral component of membrane [GO:0016021]; perikaryon [GO:0043204]	clathrin-coated vesicle [GO:0030136]; endosome [GO:0005768]; external side of plasma membrane [GO:0009897]; integral component of membrane [GO:0016021]; perikaryon [GO:0043204]; cell migration [GO:0016477]; cell-cell adhesion [GO:0098609]; locomotory behavior [GO:0007626]; neuron cell-cell adhesion [GO:0007158]; neuron migration [GO:0001764]			mmu:11899;	60	1	1.03114	1.06568	0.997902	0.987633	1.06619	0.855273	0.784097	0.864116	0.676915	0.874867	0.842655	0.76021	0.838248	0.857513	0.689175	0.864943	0.841227	1.02476	0.81632	0.808553	1.03227	1.01724	0.834495	0.798145	0.818657	0.798448	1.25534	0.000109331	0.328073
92	Q9Z2Y3	HOME1	Homer protein homolog 1 (Homer-1) (VASP/Ena-related gene up-regulated during seizure and LTP 1) (Vesl-1)	5716	Cell Survival	Cellular Processes	Metabotropic glutamate receptor group I pathway	Homer	P01058	FUNCTION: Postsynaptic density scaffolding protein. Binds and cross-links cytoplasmic regions of GRM1, GRM5, ITPR1, DNM3, RYR1, RYR2, SHANK1 and SHANK3. By physically linking GRM1 and GRM5 with ER-associated ITPR1 receptors, it aids the coupling of surface receptors to intracellular calcium release. May also couple GRM1 to PI3 kinase through its interaction with AGAP2. Isoform 1 regulates the tra…	SUBCELLULAR LOCATION: Cytoplasm {ECO:0000269|PubMed:24153177}. Cell junction, synapse, postsynaptic density {ECO:0000269|PubMed:24153177}. Cell junction, synapse {ECO:0000269|PubMed:24153177}. Cell projection, dendritic spine {ECO:0000250|UniProtKB:Q9Z214}. Note=Isoform 1 inhibits surface expression of GRM5 causing it to be retained in the endoplasmic reticulum. The N-terminal of isoform 2 may fa…		behavioral response to cocaine [GO:0048148]; chemical homeostasis within a tissue [GO:0048875]; G protein-coupled glutamate receptor signaling pathway [GO:0007216]; positive regulation of calcium ion transport [GO:0051928]; protein localization to synapse [GO:0035418]; protein tetramerization [GO:0051262]; regulation of calcium ion import [GO:0090279]; regulation of cation channel activity [GO:20…	apical part of cell [GO:0045177]; axon [GO:0030424]; costamere [GO:0043034]; cytoplasm [GO:0005737]; dendrite [GO:0030425]; dendritic shaft [GO:0043198]; dendritic spine [GO:0043197]; glutamatergic synapse [GO:0098978]; membrane [GO:0016020]; neuronal cell body [GO:0043025]; neuron projection [GO:0043005]; neuron spine [GO:0044309]; plasma membrane [GO:0005886]; postsynapse [GO:0098794]; postsyna…	apical part of cell [GO:0045177]; axon [GO:0030424]; costamere [GO:0043034]; cytoplasm [GO:0005737]; dendrite [GO:0030425]; dendritic shaft [GO:0043198]; dendritic spine [GO:0043197]; glutamatergic synapse [GO:0098978]; membrane [GO:0016020]; neuron projection [GO:0043005]; neuron spine [GO:0044309]; neuronal cell body [GO:0043025]; plasma membrane [GO:0005886]; postsynapse [GO:0098794]; postsyna…	G protein-coupled glutamate receptor binding [GO:0035256]; identical protein binding [GO:0042802]; molecular adaptor activity [GO:0060090]; protein-containing complex binding [GO:0044877]; scaffold protein binding [GO:0097110]; signaling receptor binding [GO:0005102]; structural constituent of postsynapse [GO:0099186]; transmembrane transporter binding [GO:0044325]; type 5 metabotropic glutamate …	R-MMU-6794361;	mmu:26556;	23	1	0.938077	1.078	0.99189	0.972593	1.07229	0.812699	0.808367	0.832075	0.671289	0.801961	0.827837	0.780437	0.804681	0.856576	0.694154	0.82128	0.857006	1.00881	0.792371	0.802356	1.00536	1.01226	0.817714	0.767029	0.813898	0.790813	1.27315	7.32262e-05	0.348405
65	O54931	AKAP2	A-kinase anchor protein 2 (AKAP-2) (AKAP expressed in kidney and lung) (AKAP-KL) (Protein kinase A-anchoring protein 2) (PRKA2)	6010			Binds to regulatory subunit (RII) of protein kinase A. May be involved in establishing polarity in signaling systems or in integrating PKA-RII isoforms with downstream effectors to capture, amplify and focus diffuse, trans-cellular signals carried by cAMP.			FUNCTION: Binds to regulatory subunit (RII) of protein kinase A. May be involved in establishing polarity in signaling systems or in integrating PKA-RII isoforms with downstream effectors to capture, amplify and focus diffuse, trans-cellular signals carried by cAMP.								mmu:677884;	2	1	0.687781	0.70729	0.956824	0.703876	0.759966	0.552522	0.663682	0.535946	0.480966	0.530542	0.533451	0.613562	0.539873	0.537937	0.482024	0.502124	0.47732	0.802623	0.549518	0.525473	0.798357	0.806889	0.58405	0.514986	0.563791	0.487156	1.46059	0.00219408	0.546555
84	Q9WV69	DEMA	Dematin (Dematin actin-binding protein) (Erythrocyte membrane protein band 4.9)	6141			actin cytoskeleton organization			FUNCTION: Membrane-cytoskeleton-associated protein with F-actin-binding activity that induces F-actin bundles formation and stabilization. Its F-actin-bundling activity is reversibly regulated upon its phosphorylation by the cAMP-dependent protein kinase A (PKA). Binds to the erythrocyte membrane glucose transporter-1 SLC2A1/GLUT1, and hence stabilizes and attaches the spectrin-actin network to t…	SUBCELLULAR LOCATION: Cytoplasm {ECO:0000250}. Cytoplasm, cytosol {ECO:0000269|PubMed:18505823}. Cytoplasm, perinuclear region {ECO:0000269|PubMed:18505823}. Cytoplasm, cytoskeleton {ECO:0000250}. Cell membrane {ECO:0000250}. Membrane {ECO:0000269|PubMed:18505823}. Endomembrane system {ECO:0000250}. Cell projection {ECO:0000269|PubMed:18505823}. Note=Localized at the spectrin-actin junction of er…		actin cytoskeleton organization [GO:0030036]; actin filament bundle assembly [GO:0051017]; actin filament capping [GO:0051693]; actin filament reorganization [GO:0090527]; calcium-mediated signaling using extracellular calcium source [GO:0035585]; calcium-mediated signaling using intracellular calcium source [GO:0035584]; cellular response to calcium ion [GO:0071277]; cellular response to cAMP [G…	actin cytoskeleton [GO:0015629]; actin filament [GO:0005884]; cell projection membrane [GO:0031253]; cortical cytoskeleton [GO:0030863]; cytoplasmic vesicle [GO:0031410]; cytosol [GO:0005829]; endomembrane system [GO:0012505]; membrane [GO:0016020]; perinuclear region of cytoplasm [GO:0048471]; plasma membrane [GO:0005886]; platelet dense tubular network membrane [GO:0031095]; postsynaptic densit…	actin cytoskeleton [GO:0015629]; actin filament [GO:0005884]; cell projection membrane [GO:0031253]; cortical cytoskeleton [GO:0030863]; cytoplasmic vesicle [GO:0031410]; cytosol [GO:0005829]; endomembrane system [GO:0012505]; membrane [GO:0016020]; perinuclear region of cytoplasm [GO:0048471]; plasma membrane [GO:0005886]; platelet dense tubular network membrane [GO:0031095]; postsynaptic densit…	actin binding [GO:0003779]; actin filament binding [GO:0051015]; protein self-association [GO:0043621]; signaling receptor binding [GO:0005102]; spectrin binding [GO:0030507]	R-MMU-5223345;	mmu:13829;	16	1	0.940216	0.891223	0.946805	0.882352	0.870858	0.797561	0.781297	0.74178	0.606598	0.751015	0.706328	0.717227	0.772978	0.760984	0.627428	0.764102	0.767262	0.921909	0.730763	0.734997	0.943813	0.900005	0.773546	0.68798	0.750396	0.719597	1.26157	0.000247894	0.33522
94	Q4KMM3	OXR1	Oxidation resistance protein 1 (Protein C7)	6609			adult walking behavior			FUNCTION: May be involved in protection from oxidative damage.	SUBCELLULAR LOCATION: Mitochondrion {ECO:0000250}. Nucleus, nucleolus {ECO:0000269|PubMed:11237729}. Note=According to PubMed:11237729 it is nucleolar.		adult walking behavior [GO:0007628]; cellular response to hydroperoxide [GO:0071447]; negative regulation of cellular response to oxidative stress [GO:1900408]; negative regulation of neuron apoptotic process [GO:0043524]; negative regulation of oxidative stress-induced neuron death [GO:1903204]; negative regulation of peptidyl-cysteine S-nitrosylation [GO:1902083]; neuron apoptotic process [GO:0…	mitochondrion [GO:0005739]; nucleolus [GO:0005730]; nucleus [GO:0005634]	mitochondrion [GO:0005739]; nucleolus [GO:0005730]; nucleus [GO:0005634]; oxidoreductase activity [GO:0016491]; adult walking behavior [GO:0007628]; cellular response to hydroperoxide [GO:0071447]; negative regulation of cellular response to oxidative stress [GO:1900408]; negative regulation of neuron apoptotic process [GO:0043524]; negative regulation of oxidative stress-induced neuron death [GO…	oxidoreductase activity [GO:0016491]		mmu:170719;	21	1	1.13275	1.14437	1.11913	1.16711	1.19234	0.932853	0.824235	0.899069	0.753794	0.885407	0.92366	0.86556	0.924963	0.919366	0.761877	0.937715	0.931957	1.12595	0.869836	0.89024	1.09237	1.15953	0.885386	0.854287	0.903297	0.877183	1.29444	6.49635e-05	0.372328
76	P97785	GFRA1	GDNF family receptor alpha-1 (GDNF receptor alpha-1) (GDNFR-alpha-1) (GFR-alpha-1) (TGF-beta-related neurotrophic factor receptor 1)	6748			anatomical structure morphogenesis			FUNCTION: Receptor for GDNF. Mediates the GDNF-induced autophosphorylation and activation of the RET receptor (By similarity). {ECO:0000250}.	SUBCELLULAR LOCATION: Cell membrane {ECO:0000250|UniProtKB:Q62997}; Lipid-anchor, GPI-anchor {ECO:0000250|UniProtKB:Q62997}. Golgi apparatus, trans-Golgi network {ECO:0000250|UniProtKB:Q62997}. Endosome {ECO:0000250|UniProtKB:Q62997}. Endosome, multivesicular body {ECO:0000250|UniProtKB:Q62997}. Note=Localizes mainly to the plasma membrane. In the presence of SORL1, shifts to vesicular structures…		anatomical structure morphogenesis [GO:0009653]; cell migration [GO:0016477]; nervous system development [GO:0007399]; neuron differentiation [GO:0030182]; neuron projection development [GO:0031175]; positive regulation of peptidyl-tyrosine phosphorylation [GO:0050731]; transmembrane receptor protein tyrosine kinase signaling pathway [GO:0007169]	anchored component of membrane [GO:0031225]; axon [GO:0030424]; external side of plasma membrane [GO:0009897]; extracellular space [GO:0005615]; extrinsic component of membrane [GO:0019898]; Golgi apparatus [GO:0005794]; multivesicular body [GO:0005771]; neuronal cell body [GO:0043025]; plasma membrane protein complex [GO:0098797]; receptor complex [GO:0043235]	anchored component of membrane [GO:0031225]; axon [GO:0030424]; external side of plasma membrane [GO:0009897]; extracellular space [GO:0005615]; extrinsic component of membrane [GO:0019898]; Golgi apparatus [GO:0005794]; multivesicular body [GO:0005771]; neuronal cell body [GO:0043025]; plasma membrane protein complex [GO:0098797]; receptor complex [GO:0043235]; integrin binding [GO:0005178]; neu…	integrin binding [GO:0005178]; neurotrophin receptor activity [GO:0005030]; signaling receptor activity [GO:0038023]	R-MMU-5673001;R-MMU-8853659;	mmu:14585;	3	1	1.34454	0.931044	1.02596	1.33757	1.05907	0.886494	0.872775	0.812657	0.845675	0.758042	0.920697	0.896744	0.800951	0.797534	0.769844	0.806726	0.853061	1.11636	0.84939	0.82081	1.09186	1.14086	0.857309	0.841471	0.831743	0.809877	1.31431	0.0059691	0.394307
101	P20357	MTAP2	Microtubule-associated protein 2 (MAP-2)	7690			axonogenesis			FUNCTION: The exact function of MAP2 is unknown but MAPs may stabilize the microtubules against depolymerization. They also seem to have a stiffening effect on microtubules.	SUBCELLULAR LOCATION: Cytoplasm, cytoskeleton {ECO:0000305}. Cell projection, dendrite {ECO:0000269|PubMed:17984326}.		axonogenesis [GO:0007409]; cellular response to organic substance [GO:0071310]; central nervous system neuron development [GO:0021954]; dendrite development [GO:0016358]; establishment of cell polarity [GO:0030010]; microtubule bundle formation [GO:0001578]; microtubule cytoskeleton organization [GO:0000226]; negative regulation of axon extension [GO:0030517]; negative regulation of microtubule b…	actin cytoskeleton [GO:0015629]; apical dendrite [GO:0097440]; apical distal dendrite [GO:0150014]; axon [GO:0030424]; axon hillock [GO:0043203]; axon initial segment [GO:0043194]; basal dendrite [GO:0097441]; CA3 pyramidal cell dendrite [GO:0097442]; cell body [GO:0044297]; cytoplasm [GO:0005737]; dendrite [GO:0030425]; dendrite cytoplasm [GO:0032839]; dendritic branch [GO:0044307]; dendritic fi…	actin cytoskeleton [GO:0015629]; apical dendrite [GO:0097440]; apical distal dendrite [GO:0150014]; axon [GO:0030424]; axon hillock [GO:0043203]; axon initial segment [GO:0043194]; basal dendrite [GO:0097441]; CA3 pyramidal cell dendrite [GO:0097442]; cell body [GO:0044297]; cytoplasm [GO:0005737]; dendrite [GO:0030425]; dendrite cytoplasm [GO:0032839]; dendritic branch [GO:0044307]; dendritic fi…	actin binding [GO:0003779]; calmodulin binding [GO:0005516]; cytoskeletal regulatory protein binding [GO:0005519]; dystroglycan binding [GO:0002162]; microtubule binding [GO:0008017]; protein kinase binding [GO:0019901]		mmu:17756;	256	1	0.816138	0.733837	1.00892	0.720922	0.67756	0.619695	0.679551	0.511673	0.419087	0.520879	0.537402	0.596706	0.564116	0.545434	0.418285	0.543708	0.538464	0.82623	0.548048	0.534452	0.849991	0.802468	0.603639	0.492456	0.568752	0.500152	1.50759	0.0026053	0.592241
66	Q9CYA0	CREL2	Protein disulfide isomerase Creld2 (EC 5.3.4.1) (Cysteine-rich with EGF-like domain protein 2)	8039			calcium ion binding			FUNCTION: Protein disulfide isomerase (Probable). Might play a role in the unfolded protein response (Probable). May regulate transport of alpha4-beta2 neuronal acetylcholine receptor (By similarity). {ECO:0000250|UniProtKB:Q6UXH1, ECO:0000305|PubMed:23956175}.	SUBCELLULAR LOCATION: Endoplasmic reticulum {ECO:0000250|UniProtKB:Q6UXH1}.			endoplasmic reticulum [GO:0005783]; extracellular space [GO:0005615]; Golgi apparatus [GO:0005794]	endoplasmic reticulum [GO:0005783]; extracellular space [GO:0005615]; Golgi apparatus [GO:0005794]; calcium ion binding [GO:0005509]; protein disulfide isomerase activity [GO:0003756]	calcium ion binding [GO:0005509]; protein disulfide isomerase activity [GO:0003756]		mmu:76737;	14	1	1.1873	1.09696	1.03197	1.17914	1.1313	0.892171	0.899845	0.882563	0.80536	0.881894	0.84463	0.861346	0.890464	0.903434	0.844538	0.958506	0.900399	1.10445	0.867744	0.893115	1.09476	1.11414	0.891526	0.843961	0.885081	0.901148	1.27278	4.47717e-05	0.347983
72	P58871	TB182	182 kDa tankyrase-1-binding protein	8378			CCR4-NOT complex				SUBCELLULAR LOCATION: Nucleus {ECO:0000250}. Cytoplasm, cytoskeleton {ECO:0000250}. Chromosome {ECO:0000250}. Note=Colocalizes with chromosomes during mitosis, and in the cytoplasm with cortical actin. {ECO:0000250}.		cellular response to ionizing radiation [GO:0071479]; double-strand break repair [GO:0006302]; positive regulation of peptidyl-serine phosphorylation [GO:0033138]; positive regulation of peptidyl-threonine phosphorylation [GO:0010800]; positive regulation of protein autophosphorylation [GO:0031954]	actin cytoskeleton [GO:0015629]; adherens junction [GO:0005912]; CCR4-NOT complex [GO:0030014]; cytoplasm [GO:0005737]; heterochromatin [GO:0000792]; nucleus [GO:0005634]; plasma membrane [GO:0005886]	actin cytoskeleton [GO:0015629]; adherens junction [GO:0005912]; CCR4-NOT complex [GO:0030014]; cytoplasm [GO:0005737]; heterochromatin [GO:0000792]; nucleus [GO:0005634]; plasma membrane [GO:0005886]; ankyrin repeat binding [GO:0071532]; enzyme binding [GO:0019899]; protein-containing complex binding [GO:0044877]; cellular response to ionizing radiation [GO:0071479]; double-strand break repair […	ankyrin repeat binding [GO:0071532]; enzyme binding [GO:0019899]; protein-containing complex binding [GO:0044877]	R-MMU-429947;R-MMU-6804115;	mmu:228140;	9	1	0.804372	0.807789	1.02195	0.797125	0.792522	0.702005	0.743025	0.648572	0.617849	0.663177	0.676692	0.731554	0.651763	0.66633	0.612489	0.659103	0.640042	0.870626	0.67522	0.660214	0.87072	0.870531	0.697867	0.652573	0.683216	0.637212	1.2894	0.00222772	0.366695
103	Q60625	ICAM5	Intercellular adhesion molecule 5 (ICAM-5) (Telencephalin)	8468			cell adhesion			FUNCTION: ICAM proteins are ligands for the leukocyte adhesion protein LFA-1 (integrin alpha-L/beta-2). {ECO:0000269|PubMed:7794412}.	SUBCELLULAR LOCATION: Membrane {ECO:0000269|PubMed:7794412}; Single-pass type I membrane protein {ECO:0000269|PubMed:7794412}.	TRANSMEM 834..854; /note="Helical"; /evidence="ECO:0000255"	cell adhesion [GO:0007155]; cell-cell adhesion [GO:0098609]; phagocytosis [GO:0006909]	integral component of plasma membrane [GO:0005887]; plasma membrane [GO:0005886]	integral component of plasma membrane [GO:0005887]; plasma membrane [GO:0005886]; integrin binding [GO:0005178]; cell adhesion [GO:0007155]; cell-cell adhesion [GO:0098609]; phagocytosis [GO:0006909]	integrin binding [GO:0005178]	R-MMU-198933;R-MMU-216083;	mmu:15898;	16	1	0.986211	1.16617	1.02395	0.989638	1.15572	0.856219	0.759827	0.920429	0.696603	0.881015	0.894024	0.735768	0.827991	0.90812	0.679216	0.854547	0.903357	1.05362	0.834686	0.818167	1.0508	1.05644	0.845492	0.823881	0.82396	0.812373	1.26229	0.00129641	0.336043
79	Q9D8X2	CC124	Coiled-coil domain-containing protein 124	8548			cell cycle			FUNCTION: Required for proper progression of late cytokinetic stages. {ECO:0000250}.	SUBCELLULAR LOCATION: Cytoplasm, cytoskeleton, microtubule organizing center, centrosome {ECO:0000250}. Midbody {ECO:0000250}. Note=Colocalizes with gamma-tubulin at interphase, prophase, metaphase, and anaphase. Relocates from centrosome to midbody at telophase (By similarity). {ECO:0000250}.		cell cycle [GO:0007049]; cell division [GO:0051301]	cytosol [GO:0005829]; microtubule organizing center [GO:0005815]; midbody [GO:0030496]; plasma membrane [GO:0005886]	cytosol [GO:0005829]; microtubule organizing center [GO:0005815]; midbody [GO:0030496]; plasma membrane [GO:0005886]; cell cycle [GO:0007049]; cell division [GO:0051301]			mmu:234388;	5	1	0.847157	0.837181	0.968847	0.856283	0.792522	0.746472	0.794365	0.728187	0.618786	0.69392	0.643105	0.734083	0.720763	0.711314	0.62444	0.684053	0.702173	0.883665	0.704139	0.696138	0.894779	0.87255	0.756341	0.651937	0.722053	0.670222	1.25496	0.00184587	0.327639
99	Q9JMG1	EDF1	Endothelial differentiation-related factor 1 (EDF-1) (Multiprotein-bridging factor 1) (MBF1)	8671			cell differentiation			FUNCTION: Transcriptional coactivator stimulating NR5A1 and ligand-dependent NR1H3/LXRA and PPARG transcriptional activities. Enhances the DNA-binding activity of ATF1, ATF2, CREB1 and NR5A1. Regulates nitric oxid synthase activity probably by sequestering calmodulin in the cytoplasm. Might function in endothelial cells differentiation, hormone-induced cardiomyocytes hypertrophy and lipid metabol…	SUBCELLULAR LOCATION: Cytoplasm {ECO:0000250}. Nucleus {ECO:0000250}. Note=Also nuclear upon binding to NR5A1 and treatment of cells with TPA or forskolin. {ECO:0000250}.		cell differentiation [GO:0030154]; positive regulation of DNA binding [GO:0043388]	cytoplasm [GO:0005737]; cytosol [GO:0005829]; nucleolus [GO:0005730]; nucleoplasm [GO:0005654]; nucleus [GO:0005634]	cytoplasm [GO:0005737]; cytosol [GO:0005829]; nucleolus [GO:0005730]; nucleoplasm [GO:0005654]; nucleus [GO:0005634]; calmodulin binding [GO:0005516]; DNA binding [GO:0003677]; TFIID-class transcription factor complex binding [GO:0001094]; transcription coactivator activity [GO:0003713]; cell differentiation [GO:0030154]; positive regulation of DNA binding [GO:0043388]	calmodulin binding [GO:0005516]; DNA binding [GO:0003677]; TFIID-class transcription factor complex binding [GO:0001094]; transcription coactivator activity [GO:0003713]		mmu:59022;	2	1	0.837531	0.78219	0.977864	0.883355	0.758949	0.665107	0.841971	0.651485	0.629099	0.657028	0.676692	0.740825	0.643372	0.660707	0.669256	0.645588	0.656808	0.873315	0.686897	0.669426	0.87324	0.873389	0.719521	0.654273	0.681635	0.657218	1.27139	0.00474305	0.346408
104	Q02526	ZFP41	Zinc finger protein 41 (Zfp-41) (CtFIN92)	8738			cell differentiation			FUNCTION: A putative DNA-binding regulatory protein associated with meiosis in spermatogenesis. {ECO:0000269|PubMed:1397691}.	SUBCELLULAR LOCATION: Nucleus {ECO:0000269|PubMed:1397691}.		cell differentiation [GO:0030154]; negative regulation of transcription by RNA polymerase II [GO:0000122]; regulation of transcription by RNA polymerase II [GO:0006357]; spermatogenesis [GO:0007283]	nucleus [GO:0005634]	nucleus [GO:0005634]; DNA-binding transcription factor activity, RNA polymerase II-specific [GO:0000981]; DNA-binding transcription repressor activity, RNA polymerase II-specific [GO:0001227]; metal ion binding [GO:0046872]; RNA polymerase II transcription regulatory region sequence-specific DNA binding [GO:0000977]; sequence-specific double-stranded DNA binding [GO:1990837]; cell differentiation…	DNA-binding transcription factor activity, RNA polymerase II-specific [GO:0000981]; DNA-binding transcription repressor activity, RNA polymerase II-specific [GO:0001227]; metal ion binding [GO:0046872]; RNA polymerase II transcription regulatory region sequence-specific DNA binding [GO:0000977]; sequence-specific double-stranded DNA binding [GO:1990837]		mmu:22701;	6	1	0.836461	0.729096	0.882682	0.704879	0.729445	0.631994	0.781297	0.576724	0.551282	0.636826	0.569014	0.700371	0.639642	0.619471	0.555722	0.627915	0.583829	0.813761	0.624523	0.621158	0.855186	0.772336	0.663338	0.585707	0.653161	0.589155	1.30301	0.00869376	0.38185
86	P27546	MAP4	Microtubule-associated protein 4 (MAP-4)	8893			cell division			FUNCTION: Non-neuronal microtubule-associated protein. Promotes microtubule assembly.	SUBCELLULAR LOCATION: Cytoplasm, cytoskeleton.		cell division [GO:0051301]; establishment of spindle orientation [GO:0051294]; microtubule cytoskeleton organization [GO:0000226]; microtubule sliding [GO:0051012]; mitotic spindle organization [GO:0007052]; negative regulation of non-motile cilium assembly [GO:1902856]; neuron projection development [GO:0031175]	axon [GO:0030424]; axoneme [GO:0005930]; cytosol [GO:0005829]; microtubule [GO:0005874]; microtubule cytoskeleton [GO:0015630]; mitotic spindle [GO:0072686]; neuron projection [GO:0043005]; plasma membrane [GO:0005886]; postsynaptic density [GO:0014069]	axon [GO:0030424]; axoneme [GO:0005930]; cytosol [GO:0005829]; microtubule [GO:0005874]; microtubule cytoskeleton [GO:0015630]; mitotic spindle [GO:0072686]; neuron projection [GO:0043005]; plasma membrane [GO:0005886]; postsynaptic density [GO:0014069]; microtubule binding [GO:0008017]; cell division [GO:0051301]; establishment of spindle orientation [GO:0051294]; microtubule cytoskeleton organi…	microtubule binding [GO:0008017]		mmu:17758;	89	1	0.847157	0.803997	0.980869	0.785093	0.751827	0.711466	0.758894	0.634008	0.544719	0.622772	0.641129	0.723126	0.677871	0.652272	0.560701	0.658064	0.65089	0.861491	0.652165	0.653821	0.883718	0.839263	0.701456	0.602873	0.684423	0.623218	1.32097	0.00256005	0.401599
89	Q3UJP5	CF418	Cilia- and flagella-associated protein 418	8947			cell junction			FUNCTION: May be involved in photoreceptor outer segment disk morphogenesis. {ECO:0000269|PubMed:29440555}.	SUBCELLULAR LOCATION: Cytoplasm {ECO:0000269|PubMed:22177090, ECO:0000269|PubMed:29440555}. Photoreceptor inner segment {ECO:0000269|PubMed:29440555}. Note=In the retina, located at the base of the primary cilium (PubMed:22177090). Expressed throughout photoreceptors cell body including the basal body, inner segment and synaptic terminus, but not in the outer segment (at the protein level). {ECO:…		photoreceptor cell morphogenesis [GO:0008594]	cell junction [GO:0030054]; ciliary base [GO:0097546]; cytoplasm [GO:0005737]; cytosol [GO:0005829]; photoreceptor inner segment [GO:0001917]; plasma membrane [GO:0005886]	cell junction [GO:0030054]; ciliary base [GO:0097546]; cytoplasm [GO:0005737]; cytosol [GO:0005829]; photoreceptor inner segment [GO:0001917]; plasma membrane [GO:0005886]; photoreceptor cell morphogenesis [GO:0008594]			mmu:67157;	5	1	1.06429	0.980345	1.01694	1.03275	1.055	0.885548	0.828902	0.806832	0.695666	0.833583	0.747819	0.767795	0.824262	0.825649	0.705109	0.827517	0.815586	1.02489	0.799725	0.79432	1.01488	1.0349	0.840427	0.759022	0.805902	0.782737	1.28155	2.44264e-05	0.357891
88	Q9JKS5	HABP4	Intracellular hyaluronan-binding protein 4 (IHABP-4) (IHABP4) (Hyaluronic acid-binding protein 4)	9418			cellular response to mechanical stimulus			FUNCTION: RNA-binding protein that plays a role in the regulation of transcription, pre-mRNA splicing and mRNA translation. Negatively regulates DNA-binding activity of the transcription factor MEF2C in myocardial cells in response to mechanical stress. Plays a role in pre-mRNA splicing regulation. Binds (via C-terminus) to poly(U) RNA. Involved in mRNA translation regulation, probably at the ini…	SUBCELLULAR LOCATION: Nucleus {ECO:0000250|UniProtKB:Q5JVS0}. Cytoplasm {ECO:0000250|UniProtKB:Q5JVS0}. Cytoplasm, Stress granule {ECO:0000250|UniProtKB:Q5JVS0}. Cytoplasm, sarcoplasm {ECO:0000250|UniProtKB:A1L1K8}. Nucleus, nuclear body {ECO:0000250|UniProtKB:Q5JVS0}. Nucleus, nucleolus {ECO:0000250|UniProtKB:Q5JVS0}. Nucleus speckle {ECO:0000250|UniProtKB:Q5JVS0}. Nucleus, Cajal body {ECO:00002…		cellular response to mechanical stimulus [GO:0071260]; hyaluronan metabolic process [GO:0030212]; mRNA processing [GO:0006397]; negative regulation of DNA binding [GO:0043392]; PML body organization [GO:0030578]; positive regulation of RNA splicing [GO:0033120]; positive regulation of translational initiation [GO:0045948]; RNA splicing [GO:0008380]	Cajal body [GO:0015030]; cytoplasm [GO:0005737]; cytoplasmic stress granule [GO:0010494]; cytosol [GO:0005829]; Gemini of coiled bodies [GO:0097504]; Golgi apparatus [GO:0005794]; nuclear speck [GO:0016607]; nucleolus [GO:0005730]; nucleoplasm [GO:0005654]; nucleus [GO:0005634]; sarcomere [GO:0030017]; sarcoplasm [GO:0016528]	Cajal body [GO:0015030]; cytoplasm [GO:0005737]; cytoplasmic stress granule [GO:0010494]; cytosol [GO:0005829]; Gemini of coiled bodies [GO:0097504]; Golgi apparatus [GO:0005794]; nuclear speck [GO:0016607]; nucleolus [GO:0005730]; nucleoplasm [GO:0005654]; nucleus [GO:0005634]; sarcomere [GO:0030017]; sarcoplasm [GO:0016528]; hyaluronic acid binding [GO:0005540]; RNA binding [GO:0003723]; SUMO b…	hyaluronic acid binding [GO:0005540]; RNA binding [GO:0003723]; SUMO binding [GO:0032183]	R-MMU-114608;	mmu:56541;	9	1	0.954122	1.15385	0.902721	1.0137	1.08349	0.854327	0.816768	0.901981	0.699416	0.827434	0.775479	0.800664	0.866221	0.916555	0.685191	0.834795	0.877716	1.01798	0.812568	0.83019	1.03599	0.99997	0.857692	0.767443	0.861147	0.799234	1.25279	0.00128168	0.325149
91	Q9CZS3	CEP20	Centrosomal protein 20 (FGFR1OP N-terminal-like protein) (FOP-related protein of 20 kDa) (LisH domain-containing protein FOPNL)	9788			cilium assembly			FUNCTION: Involved in the biogenesis of cilia (By similarity). Required for the recruitment of PLK1 to centrosomes and S phase progression (By similarity). {ECO:0000250|UniProtKB:Q96NB1}.	SUBCELLULAR LOCATION: Cytoplasm, cytoskeleton, microtubule organizing center, centrosome, centriole {ECO:0000250|UniProtKB:Q96NB1}. Cell projection, cilium {ECO:0000269|PubMed:20551181}. Cytoplasm, cytoskeleton, cilium basal body {ECO:0000269|PubMed:20551181}. Cytoplasm, cytoskeleton, microtubule organizing center, centrosome {ECO:0000250}. Cytoplasmic granule {ECO:0000250}. Cytoplasm, cytoskelet…		cilium assembly [GO:0060271]; microtubule anchoring [GO:0034453]	centriolar satellite [GO:0034451]; centriole [GO:0005814]; centrosome [GO:0005813]; ciliary basal body [GO:0036064]; cytoplasm [GO:0005737]; motile cilium [GO:0031514]; nucleoplasm [GO:0005654]	centriolar satellite [GO:0034451]; centriole [GO:0005814]; centrosome [GO:0005813]; ciliary basal body [GO:0036064]; cytoplasm [GO:0005737]; motile cilium [GO:0031514]; nucleoplasm [GO:0005654]; identical protein binding [GO:0042802]; cilium assembly [GO:0060271]; microtubule anchoring [GO:0034453]	identical protein binding [GO:0042802]		mmu:66086;	1	1	0.983002	0.934836	1.22534	1.01571	1.02346	0.911093	0.788764	0.882563	0.703166	0.809867	0.763625	0.841119	0.84664	0.837832	0.713077	0.89925	0.735703	1.03039	0.809846	0.81227	0.972613	1.08817	0.860807	0.758886	0.841864	0.782677	1.27233	0.00163951	0.347471
96	Q9Z1R4	CF047	Uncharacterized protein C6orf47 homolog	10109			cytoplasm											mmu:114585;	2	1	0.939147	0.895964	1.01293	0.931483	0.96649	0.799453	0.786897	0.702943	0.650663	0.826556	0.768564	0.777909	0.767384	0.782539	0.725028	0.7194	0.764303	0.957669	0.755846	0.756094	0.945037	0.970301	0.763098	0.748594	0.775944	0.736244	1.26702	9.96594e-05	0.341434
81	Q4VAA2	CDV3	Protein CDV3 (Carnitine deficiency-associated protein 3) (Tyrosine-phosphorylated protein 36) (TPP36)	10198			cytoplasm				SUBCELLULAR LOCATION: Cytoplasm {ECO:0000269|PubMed:12606058}.			cytoplasm [GO:0005737]; cytosol [GO:0005829]; plasma membrane [GO:0005886]	cytoplasm [GO:0005737]; cytosol [GO:0005829]; plasma membrane [GO:0005886]			mmu:321022;	32	1	0.893152	0.813478	0.986881	0.872325	0.811851	0.745526	0.813034	0.652456	0.623474	0.694799	0.642117	0.750939	0.713303	0.716937	0.619461	0.726677	0.676532	0.896281	0.695234	0.700641	0.90221	0.890353	0.737005	0.653463	0.72706	0.674223	1.28918	0.00113384	0.366453
63	P09602	HMGN2	Non-histone chromosomal protein HMG-17 (High mobility group nucleosome-binding domain-containing protein 2)	10620			DNA binding			FUNCTION: Binds to the inner side of the nucleosomal DNA thus altering the interaction between the DNA and the histone octamer. May be involved in the process which maintains transcribable genes in a unique chromatin conformation (By similarity). {ECO:0000250}.	SUBCELLULAR LOCATION: Nucleus {ECO:0000250}. Cytoplasm {ECO:0000250}. Note=Cytoplasmic enrichment upon phosphorylation. {ECO:0000250}.		chromatin organization [GO:0006325]; negative regulation of transcription by RNA polymerase II [GO:0000122]; regulation of development, heterochronic [GO:0040034]; regulation of transcription by RNA polymerase II [GO:0006357]	chromatin [GO:0000785]; cytoplasm [GO:0005737]; nucleus [GO:0005634]	chromatin [GO:0000785]; cytoplasm [GO:0005737]; nucleus [GO:0005634]; chromatin binding [GO:0003682]; nucleosomal DNA binding [GO:0031492]; chromatin organization [GO:0006325]; negative regulation of transcription by RNA polymerase II [GO:0000122]; regulation of development, heterochronic [GO:0040034]; regulation of transcription by RNA polymerase II [GO:0006357]	chromatin binding [GO:0003682]; nucleosomal DNA binding [GO:0031492]		mmu:15331;	31	1	0.872829	0.904497	0.86565	0.996657	0.983785	0.685921	0.874641	0.690322	0.690978	0.766826	0.576917	0.870617	0.736614	0.786288	0.759885	0.824399	0.853061	0.937236	0.714268	0.805144	0.925775	0.948697	0.750295	0.67824	0.79784	0.812448	1.31216	0.000920767	0.391948
98	Q60862	ORC2	Origin recognition complex subunit 2	10724			DNA replication			FUNCTION: Component of the origin recognition complex (ORC) that binds origins of replication. DNA-binding is ATP-dependent. The specific DNA sequences that define origins of replication have not been identified yet. ORC is required to assemble the pre-replication complex necessary to initiate DNA replication (By similarity). Binds histone H3 and H4 trimethylation marks H3K9me3, H3K20me3 and H4K2…	SUBCELLULAR LOCATION: Nucleus.		DNA replication [GO:0006260]	centrosome [GO:0005813]; chromatin [GO:0000785]; chromosome, telomeric region [GO:0000781]; heterochromatin [GO:0000792]; inner kinetochore [GO:0000939]; nuclear origin of replication recognition complex [GO:0005664]; nucleoplasm [GO:0005654]; nucleus [GO:0005634]; origin recognition complex [GO:0000808]	centrosome [GO:0005813]; chromatin [GO:0000785]; chromosome, telomeric region [GO:0000781]; heterochromatin [GO:0000792]; inner kinetochore [GO:0000939]; nuclear origin of replication recognition complex [GO:0005664]; nucleoplasm [GO:0005654]; nucleus [GO:0005634]; origin recognition complex [GO:0000808]; DNA replication origin binding [GO:0003688]; DNA replication [GO:0006260]	DNA replication origin binding [GO:0003688]	R-MMU-176187;R-MMU-68616;R-MMU-68689;R-MMU-68827;R-MMU-68867;R-MMU-68949;R-MMU-68962;	mmu:18393;	1	1	1.11778	1.15006	0.997902	1.14706	1.19845	0.890279	0.868107	0.877708	0.838174	0.888042	0.931563	0.832691	0.910977	0.933424	0.781795	0.908606	0.932943	1.10187	0.882312	0.883406	1.08928	1.11447	0.878698	0.885927	0.892364	0.874448	1.24885	0.000127579	0.320597
105	Q8CCJ4	AMER2	APC membrane recruitment protein 2 (Amer2) (Protein FAM123A)	10810			ectoderm development			FUNCTION: Negative regulator of the canonical Wnt signaling pathway involved in neuroectodermal patterning. Acts by specifically binding phosphatidylinositol 4,5-bisphosphate (PtdIns(4,5)P2), translocating to the cell membrane and interacting with key regulators of the canonical Wnt signaling pathway, such as components of the beta-catenin destruction complex (By similarity). {ECO:0000250}.	SUBCELLULAR LOCATION: Cell membrane {ECO:0000250}; Peripheral membrane protein {ECO:0000250}. Note=Translocates to the cell membrane following binding to PtdIns(4,5)P2. {ECO:0000250}.		ectoderm development [GO:0007398]; negative regulation of canonical Wnt signaling pathway [GO:0090090]; regulation of canonical Wnt signaling pathway [GO:0060828]; Wnt signaling pathway [GO:0016055]	plasma membrane [GO:0005886]	plasma membrane [GO:0005886]; beta-catenin binding [GO:0008013]; phosphatidylinositol-4,5-bisphosphate binding [GO:0005546]; ectoderm development [GO:0007398]; negative regulation of canonical Wnt signaling pathway [GO:0090090]; regulation of canonical Wnt signaling pathway [GO:0060828]; Wnt signaling pathway [GO:0016055]	beta-catenin binding [GO:0008013]; phosphatidylinositol-4,5-bisphosphate binding [GO:0005546]		mmu:72125;	12	1	0.938077	0.866572	1.01393	0.876336	0.82406	0.74458	0.817701	0.693234	0.608473	0.704461	0.69151	0.746725	0.774843	0.757235	0.600538	0.712122	0.701187	0.91983	0.709993	0.715442	0.934883	0.904776	0.751838	0.668148	0.759601	0.671282	1.29555	0.000553782	0.373561
64	Q499E5	STOX2	Storkhead-box protein 2	10821			embryo development						embryo development ending in birth or egg hatching [GO:0009792]; maternal placenta development [GO:0001893]; regulation of transcription by RNA polymerase II [GO:0006357]; response to bacterium [GO:0009617]		embryo development ending in birth or egg hatching [GO:0009792]; maternal placenta development [GO:0001893]; regulation of transcription by RNA polymerase II [GO:0006357]; response to bacterium [GO:0009617]			mmu:71069;	1	1	0.944495	0.973708	1.03096	0.910427	0.950212	0.795669	0.843838	0.734984	0.68629	0.774731	0.790297	0.777909	0.800019	0.763796	0.667265	0.689251	0.689352	0.968301	0.770968	0.731265	0.972734	0.963868	0.791497	0.75044	0.780574	0.681956	1.25595	3.80604e-05	0.328785
68	D3YXK2	SAFB1	Scaffold attachment factor B1 (SAF-B1)	11727			growth			FUNCTION: Binds to scaffold/matrix attachment region (S/MAR) DNA and forms a molecular assembly point to allow the formation of a 'transcriptosomal' complex (consisting of SR proteins and RNA polymerase II) coupling transcription and RNA processing (By similarity). Functions as an estrogen receptor corepressor and can also bind to the HSP27 promoter and decrease its transcription (By similarity).…	SUBCELLULAR LOCATION: Nucleus {ECO:0000250|UniProtKB:Q15424}.		hormone metabolic process [GO:0042445]; intracellular estrogen receptor signaling pathway [GO:0030520]; positive regulation of transcription by RNA polymerase II [GO:0045944]; regulation of growth [GO:0040008]; regulation of mRNA processing [GO:0050684]; regulation of transcription by RNA polymerase II [GO:0006357]	midbody [GO:0030496]; nucleoplasm [GO:0005654]; nucleus [GO:0005634]	midbody [GO:0030496]; nucleoplasm [GO:0005654]; nucleus [GO:0005634]; chromatin binding [GO:0003682]; RNA binding [GO:0003723]; RNA polymerase II cis-regulatory region sequence-specific DNA binding [GO:0000978]; sequence-specific DNA binding [GO:0043565]; hormone metabolic process [GO:0042445]; intracellular estrogen receptor signaling pathway [GO:0030520]; positive regulation of transcription by…	chromatin binding [GO:0003682]; RNA binding [GO:0003723]; RNA polymerase II cis-regulatory region sequence-specific DNA binding [GO:0000978]; sequence-specific DNA binding [GO:0043565]	R-MMU-3899300;	mmu:224903;	52	1	0.864272	0.850454	0.946805	0.837232	0.827112	0.716197	0.781297	0.705856	0.630974	0.677231	0.703365	0.770323	0.732884	0.731932	0.659297	0.726677	0.74951	0.887646	0.702487	0.728437	0.904909	0.870383	0.73445	0.670523	0.745046	0.711828	1.26358	0.00034063	0.337513
97	Q3TLH4	PRC2C	Protein PRRC2C (BAT2 domain-containing protein 1) (HLA-B-associated transcript 2-like 2) (Proline-rich and coiled-coil-containing protein 2C)	11806			hematopoietic progenitor cell differentiation			FUNCTION: Required for efficient formation of stress granules. {ECO:0000250|UniProtKB:Q9Y520}.	SUBCELLULAR LOCATION: Cytoplasm, Stress granule {ECO:0000250|UniProtKB:Q9Y520}.		cell differentiation [GO:0030154]; hematopoietic progenitor cell differentiation [GO:0002244]; stress granule assembly [GO:0034063]	cytoplasmic stress granule [GO:0010494]; cytosol [GO:0005829]	cytoplasmic stress granule [GO:0010494]; cytosol [GO:0005829]; protein C-terminus binding [GO:0008022]; cell differentiation [GO:0030154]; hematopoietic progenitor cell differentiation [GO:0002244]; stress granule assembly [GO:0034063]	protein C-terminus binding [GO:0008022]		mmu:226562;	31	1	0.799023	0.822011	0.945803	0.848261	0.80066	0.672676	0.805566	0.633037	0.609411	0.664055	0.642117	0.742511	0.662953	0.659769	0.594563	0.675737	0.664697	0.869293	0.671144	0.666705	0.873678	0.864908	0.70376	0.638528	0.688411	0.644999	1.29524	0.00123584	0.373221
106	Q6PE13	PRRT3	Proline-rich transmembrane protein 3	12235			integral component of membrane				SUBCELLULAR LOCATION: Membrane {ECO:0000305}; Multi-pass membrane protein {ECO:0000305}.	TRANSMEM 468..488; /note="Helical"; /evidence="ECO:0000255"; TRANSMEM 492..512; /note="Helical"; /evidence="ECO:0000255"; TRANSMEM 533..553; /note="Helical"; /evidence="ECO:0000255"; TRANSMEM 561..581; /note="Helical"; /evidence="ECO:0000255"; TRANSMEM 589..609; /note="Helical"; /evidence="ECO:0000255"; TRANSMEM 629..649; /note="Helical"; /evidence="ECO:0000255"; TRANSMEM 670..690; /note="Helical…		integral component of membrane [GO:0016021]	integral component of membrane [GO:0016021]			mmu:210673;	2	1	0.661039	1.02775	1.12715	0.890374	1.03262	0.716197	0.72529	0.587404	0.340332	0.628042	0.514681	0.484613	0.640574	0.545434	0.2928	0.613361	0.603553	0.956488	0.585324	0.530056	0.896263	1.01671	0.676297	0.494352	0.556874	0.503238	1.63412	0.00190297	0.708511
90	Q8BG50	TM169	Transmembrane protein 169	12249			integral component of membrane				SUBCELLULAR LOCATION: Membrane {ECO:0000305}; Multi-pass membrane protein {ECO:0000305}.	TRANSMEM 160..180; /note="Helical"; /evidence="ECO:0000255"; TRANSMEM 211..231; /note="Helical"; /evidence="ECO:0000255"		integral component of membrane [GO:0016021]	integral component of membrane [GO:0016021]			mmu:271711;	5	1	1.04825	1.13015	1.02495	1.15708	1.231	0.881764	0.864373	0.94276	0.791296	0.924056	0.843643	0.815835	0.940815	0.937173	0.736979	1.01568	0.906316	1.09857	0.874649	0.892133	1.05947	1.13768	0.896299	0.852998	0.897941	0.886326	1.25602	0.000378471	0.328855
102	Q9ERE7	MESD	LRP chaperone MESD (LDLR chaperone MESD) (Mesoderm development candidate 2) (Mesoderm development protein)	13092			mesoderm development			FUNCTION: Chaperone specifically assisting the folding of beta-propeller/EGF modules within the family of low-density lipoprotein receptors (LDLRs) (PubMed:31564437). Acts as a modulator of the Wnt pathway through chaperoning the coreceptors of the canonical Wnt pathway, LRP5 and LRP6, to the plasma membrane. Essential for specification of embryonic polarity and mesoderm induction (PubMed:1258152…	SUBCELLULAR LOCATION: Endoplasmic reticulum {ECO:0000269|PubMed:12581525}. Note=Released from apoptotic cells and shed photoreceptor outer segments (PubMed:27184668). {ECO:0000269|PubMed:27184668}.		mesoderm development [GO:0007498]; ossification [GO:0001503]; phagocytosis [GO:0006909]; positive regulation of skeletal muscle acetylcholine-gated channel clustering [GO:1904395]; protein folding [GO:0006457]; protein localization to cell surface [GO:0034394]; Wnt signaling pathway [GO:0016055]	endoplasmic reticulum [GO:0005783]; plasma membrane [GO:0005886]	endoplasmic reticulum [GO:0005783]; plasma membrane [GO:0005886]; identical protein binding [GO:0042802]; low-density lipoprotein particle receptor binding [GO:0050750]; mesoderm development [GO:0007498]; ossification [GO:0001503]; phagocytosis [GO:0006909]; positive regulation of skeletal muscle acetylcholine-gated channel clustering [GO:1904395]; protein folding [GO:0006457]; protein localizati…	identical protein binding [GO:0042802]; low-density lipoprotein particle receptor binding [GO:0050750]		mmu:67943;	19	1	0.979793	0.933888	0.995898	0.957553	0.939021	0.799453	0.832636	0.771879	0.713479	0.761556	0.754734	0.798979	0.799086	0.746927	0.690171	0.777617	0.774165	0.967692	0.77229	0.764491	0.971227	0.964157	0.801323	0.743256	0.781664	0.747318	1.25302	2.21313e-06	0.325406
93	Q811B5	PRR3	Proline-rich protein 3 (MHC class I region proline-rich protein CAT56)	13110			metal ion binding								metal ion binding [GO:0046872]	metal ion binding [GO:0046872]		mmu:75210;	1	1	0.867481	0.799256	0.863646	0.823194	0.821008	0.656592	0.791564	0.624299	0.550345	0.638582	0.578893	0.65823	0.619129	0.553869	0.505926	0.632074	0.587774	0.862431	0.640046	0.592834	0.888912	0.835949	0.690819	0.589273	0.610409	0.575258	1.34745	0.000611182	0.430233
80	Q922J3	CLIP1	CAP-Gly domain-containing linker protein 1 (Cytoplasmic linker protein 170) (CLIP-170) (Restin)	13213			microtubule bundle formation			FUNCTION: Binds to the plus end of microtubules and regulates the dynamics of the microtubule cytoskeleton. Promotes microtubule growth and microtubule bundling. Links cytoplasmic vesicles to microtubules and thereby plays an important role in intracellular vesicle trafficking. Plays a role macropinocytosis and endosome trafficking. {ECO:0000250|UniProtKB:P30622}.	SUBCELLULAR LOCATION: Cytoplasm {ECO:0000250|UniProtKB:P30622}. Cytoplasm, cytoskeleton {ECO:0000269|PubMed:16954346}. Cytoplasmic vesicle membrane {ECO:0000250|UniProtKB:P30622}; Peripheral membrane protein {ECO:0000250}; Cytoplasmic side {ECO:0000250}. Cell projection, ruffle {ECO:0000250|UniProtKB:P30622}. Note=Localizes to microtubule plus ends. Localizes preferentially to the ends of tyrosin…		cytoplasmic microtubule organization [GO:0031122]; microtubule bundle formation [GO:0001578]; positive regulation of microtubule polymerization [GO:0031116]; protein transport into plasma membrane raft [GO:0044861]	centrosome [GO:0005813]; cytoplasm [GO:0005737]; cytoplasmic vesicle membrane [GO:0030659]; microtubule [GO:0005874]; microtubule cytoskeleton [GO:0015630]; microtubule plus-end [GO:0035371]; nuclear envelope [GO:0005635]; nucleus [GO:0005634]; ruffle [GO:0001726]	centrosome [GO:0005813]; cytoplasm [GO:0005737]; cytoplasmic vesicle membrane [GO:0030659]; microtubule [GO:0005874]; microtubule cytoskeleton [GO:0015630]; microtubule plus-end [GO:0035371]; nuclear envelope [GO:0005635]; nucleus [GO:0005634]; ruffle [GO:0001726]; identical protein binding [GO:0042802]; microtubule binding [GO:0008017]; microtubule plus-end binding [GO:0051010]; tubulin binding …	identical protein binding [GO:0042802]; microtubule binding [GO:0008017]; microtubule plus-end binding [GO:0051010]; tubulin binding [GO:0015631]; zinc ion binding [GO:0008270]	R-MMU-141444;R-MMU-2467813;R-MMU-2500257;R-MMU-5626467;R-MMU-5663220;R-MMU-68877;R-MMU-9648025;	mmu:56430;	54	1	0.912406	0.943369	1.00592	0.891376	0.925795	0.789992	0.797165	0.751489	0.658164	0.747502	0.740904	0.772009	0.766451	0.766607	0.660293	0.805686	0.768248	0.946477	0.747536	0.756549	0.951925	0.94103	0.779549	0.715523	0.768356	0.744742	1.26613	3.17333e-05	0.340425
70	Q8BKN5	GCP5	Gamma-tubulin complex component 5 (GCP-5)	13229			microtubule nucleation			FUNCTION: Gamma-tubulin complex is necessary for microtubule nucleation at the centrosome. {ECO:0000250}.	SUBCELLULAR LOCATION: Cytoplasm, cytoskeleton, microtubule organizing center, centrosome {ECO:0000250}.		cytoplasmic microtubule organization [GO:0031122]; meiotic cell cycle [GO:0051321]; microtubule nucleation [GO:0007020]; mitotic cell cycle [GO:0000278]; spindle assembly [GO:0051225]	centrosome [GO:0005813]; cytosol [GO:0005829]; equatorial microtubule organizing center [GO:0000923]; gamma-tubulin complex [GO:0000930]; gamma-tubulin large complex [GO:0000931]; microtubule [GO:0005874]; spindle pole [GO:0000922]	centrosome [GO:0005813]; cytosol [GO:0005829]; equatorial microtubule organizing center [GO:0000923]; gamma-tubulin complex [GO:0000930]; gamma-tubulin large complex [GO:0000931]; microtubule [GO:0005874]; spindle pole [GO:0000922]; gamma-tubulin binding [GO:0043015]; microtubule binding [GO:0008017]; cytoplasmic microtubule organization [GO:0031122]; meiotic cell cycle [GO:0051321]; microtubule …	gamma-tubulin binding [GO:0043015]; microtubule binding [GO:0008017]	R-MMU-380270;R-MMU-380320;	mmu:233276;	1	1	0.807581	0.895964	0.916747	0.94151	0.890188	0.653754	0.96892	0.601968	0.619724	0.742231	0.644092	0.737454	0.736614	0.667267	0.694154	0.729796	0.714007	0.908665	0.705115	0.713215	0.901181	0.916148	0.741547	0.668682	0.713778	0.712652	1.28868	0.00827595	0.36589
71	Q9D1J3	SARNP	SAP domain-containing ribonucleoprotein (Nuclear protein Hcc-1)	13391			mRNA export from nucleus			FUNCTION: Binds both single-stranded and double-stranded DNA with higher affinity for the single-stranded form. Specifically binds to scaffold/matrix attachment region DNA. Also binds single-stranded RNA. Enhances RNA unwinding activity of DDX39A. May participate in important transcriptional or translational control of cell growth, metabolism and carcinogenesis. Component of the TREX complex whic…	SUBCELLULAR LOCATION: Nucleus {ECO:0000250}. Nucleus speckle {ECO:0000250}.		mRNA export from nucleus [GO:0006406]; negative regulation of transcription by RNA polymerase II [GO:0000122]; poly(A)+ mRNA export from nucleus [GO:0016973]; regulation of translation [GO:0006417]	cytoplasmic ribonucleoprotein granule [GO:0036464]; nuclear speck [GO:0016607]; nucleus [GO:0005634]; transcription export complex [GO:0000346]	cytoplasmic ribonucleoprotein granule [GO:0036464]; nuclear speck [GO:0016607]; nucleus [GO:0005634]; transcription export complex [GO:0000346]; chromatin binding [GO:0003682]; DNA binding [GO:0003677]; RNA binding [GO:0003723]; mRNA export from nucleus [GO:0006406]; negative regulation of transcription by RNA polymerase II [GO:0000122]; poly(A)+ mRNA export from nucleus [GO:0016973]; regulation …	chromatin binding [GO:0003682]; DNA binding [GO:0003677]; RNA binding [GO:0003723]	R-MMU-159236;R-MMU-72187;R-MMU-73856;	mmu:66118;	11	1	0.687781	0.680743	0.896709	0.676804	0.652126	0.590366	0.735558	0.533033	0.498779	0.511217	0.548269	0.677615	0.54267	0.534188	0.473061	0.521877	0.506906	0.765694	0.569537	0.542719	0.789508	0.74188	0.619652	0.519422	0.584824	0.500614	1.34441	0.0179149	0.426978
78	O88569	ROA2	Heterogeneous nuclear ribonucleoproteins A2/B1 (hnRNP A2/B1)	13436			mRNA processing			FUNCTION: Heterogeneous nuclear ribonucleoprotein (hnRNP) that associates with nascent pre-mRNAs, packaging them into hnRNP particles. The hnRNP particle arrangement on nascent hnRNA is non-random and sequence-dependent and serves to condense and stabilize the transcripts and minimize tangling and knotting. Packaging plays a role in various processes such as transcription, pre-mRNA processing, RN…	SUBCELLULAR LOCATION: Nucleus {ECO:0000269|PubMed:31320558}. Nucleus, nucleoplasm {ECO:0000250|UniProtKB:P22626}. Cytoplasm {ECO:0000269|PubMed:31320558}. Cytoplasmic granule {ECO:0000250|UniProtKB:P22626}. Secreted, extracellular exosome {ECO:0000250|UniProtKB:P22626}. Note=Localized in cytoplasmic mRNP granules containing untranslated mRNAs. Component of ribonucleosomes. Not found in the nucleo…		G-quadruplex DNA unwinding [GO:0044806]; miRNA transport [GO:1990428]; mRNA export from nucleus [GO:0006406]; mRNA processing [GO:0006397]; mRNA splicing, via spliceosome [GO:0000398]; negative regulation of mRNA splicing, via spliceosome [GO:0048025]; negative regulation of transcription by RNA polymerase II [GO:0000122]; positive regulation of telomerase RNA reverse transcriptase activity [GO:1…	Cajal body [GO:0015030]; catalytic step 2 spliceosome [GO:0071013]; chromatin [GO:0000785]; chromosome, telomeric region [GO:0000781]; cytoplasm [GO:0005737]; extracellular exosome [GO:0070062]; glutamatergic synapse [GO:0098978]; neuronal cell body [GO:0043025]; neuronal ribonucleoprotein granule [GO:0071598]; neuron projection [GO:0043005]; nuclear matrix [GO:0016363]; nucleoplasm [GO:0005654];…	Cajal body [GO:0015030]; catalytic step 2 spliceosome [GO:0071013]; chromatin [GO:0000785]; chromosome, telomeric region [GO:0000781]; cytoplasm [GO:0005737]; extracellular exosome [GO:0070062]; glutamatergic synapse [GO:0098978]; neuron projection [GO:0043005]; neuronal cell body [GO:0043025]; neuronal ribonucleoprotein granule [GO:0071598]; nuclear matrix [GO:0016363]; nucleoplasm [GO:0005654];…	DNA polymerase binding [GO:0070182]; G-rich strand telomeric DNA binding [GO:0098505]; identical protein binding [GO:0042802]; miRNA binding [GO:0035198]; mRNA 3'-UTR binding [GO:0003730]; mRNA CDS binding [GO:1990715]; N6-methyladenosine-containing RNA binding [GO:1990247]; pre-mRNA intronic binding [GO:0097157]; regulatory region RNA binding [GO:0001069]; RNA binding [GO:0003723]; single-strand…	R-MMU-72163;R-MMU-72203;	mmu:53379;	352	1	0.895291	0.895015	0.958827	0.87032	0.882049	0.737011	0.795298	0.735955	0.63285	0.702704	0.718183	0.762738	0.749668	0.743178	0.628424	0.754746	0.755427	0.916917	0.720333	0.732364	0.930102	0.903732	0.756088	0.684579	0.751861	0.712866	1.27291	6.55376e-05	0.348127
82	Q60990	RBY1B	RNA-binding motif protein, Y chromosome, family 1 member B (RNA-binding motif protein 1)	13454			mRNA processing			FUNCTION: RNA-binding protein which may be involved in spermatogenesis. Required for sperm development, possibly by participating in pre-mRNA splicing in the testis.	SUBCELLULAR LOCATION: Nucleus {ECO:0000250}.		mRNA processing [GO:0006397]; positive regulation of mRNA splicing, via spliceosome [GO:0048026]; RNA splicing [GO:0008380]	spliceosomal complex [GO:0005681]	spliceosomal complex [GO:0005681]; RNA binding [GO:0003723]; mRNA processing [GO:0006397]; positive regulation of mRNA splicing, via spliceosome [GO:0048026]; RNA splicing [GO:0008380]	RNA binding [GO:0003723]		mmu:100041505;	1	1	0.947704	0.927251	1.04499	1.04077	0.986837	0.786208	0.843838	0.726245	0.689103	0.839731	0.778443	0.782966	0.777641	0.785351	0.788767	0.789052	0.801779	0.99126	0.777261	0.787592	0.958318	1.0242	0.78543	0.769092	0.781986	0.793199	1.27532	5.08883e-05	0.350863
107	P60824	CIRBP	Cold-inducible RNA-binding protein (A18 hnRNP) (Glycine-rich RNA-binding protein CIRP)	13473			mRNA stabilization			FUNCTION: Cold-inducible mRNA binding protein that plays a protective role in the genotoxic stress response by stabilizing transcripts of genes involved in cell survival. Promotes assembly of stress granules (SGs), when overexpressed. Seems to play an essential role in cold-induced suppression of cell proliferation. Acts as a translational repressor. Acts as a translational activator. Binds speci…	SUBCELLULAR LOCATION: Nucleus, nucleoplasm {ECO:0000269|PubMed:17967451}. Cytoplasm {ECO:0000269|PubMed:17967451}. Note=Translocates from the nucleus to the cytoplasm after exposure to UV radiation (By similarity). Translocates from the nucleus to the cytoplasm into stress granules upon various cytoplasmic stresses, such as osmotic and heat shocks. Its recruitment into stress granules occurs in t…		cellular response to cold [GO:0070417]; mRNA stabilization [GO:0048255]; negative regulation of cell growth [GO:0030308]; positive regulation of mRNA splicing, via spliceosome [GO:0048026]; positive regulation of translation [GO:0045727]; regulation of cell cycle G1/S phase transition [GO:1902806]; response to UV [GO:0009411]; stress granule assembly [GO:0034063]	cytoplasm [GO:0005737]; cytoplasmic stress granule [GO:0010494]; nucleoplasm [GO:0005654]; nucleus [GO:0005634]; spliceosomal complex [GO:0005681]	cytoplasm [GO:0005737]; cytoplasmic stress granule [GO:0010494]; nucleoplasm [GO:0005654]; nucleus [GO:0005634]; spliceosomal complex [GO:0005681]; mRNA 3'-UTR binding [GO:0003730]; poly(U) RNA binding [GO:0008266]; RNA binding [GO:0003723]; small ribosomal subunit rRNA binding [GO:0070181]; translation repressor activity [GO:0030371]; cellular response to cold [GO:0070417]; mRNA stabilization [G…	mRNA 3'-UTR binding [GO:0003730]; poly(U) RNA binding [GO:0008266]; RNA binding [GO:0003723]; small ribosomal subunit rRNA binding [GO:0070181]; translation repressor activity [GO:0030371]		mmu:12696;	25	1	0.813998	0.906393	0.920755	0.79512	0.861702	0.698221	0.796232	0.750518	0.581284	0.66142	0.744855	0.721441	0.690925	0.716	0.592571	0.678855	0.727814	0.882995	0.705422	0.687934	0.906797	0.859192	0.748324	0.66252	0.709455	0.666413	1.25173	0.00234472	0.323919
95	Q7TPM1	PRC2B	Protein PRRC2B (HLA-B-associated transcript 2-like 1) (Proline-rich coiled-coil protein 2B)	14479			poly(A) RNA binding						cell differentiation [GO:0030154]; in utero embryonic development [GO:0001701]		cell differentiation [GO:0030154]; in utero embryonic development [GO:0001701]			mmu:227723;	4	1	0.857854	0.906393	0.983875	0.895387	0.883066	0.726604	0.784097	0.711682	0.533469	0.667569	0.698425	0.723969	0.709574	0.716	0.511902	0.741231	0.720911	0.921096	0.686974	0.687264	0.921415	0.920776	0.740794	0.633154	0.716514	0.658014	1.3408	0.000223321	0.423095
67	B1AQJ2	UBP36	Ubiquitin carboxyl-terminal hydrolase 36 (EC 3.4.19.12) (Deubiquitinating enzyme 36) (Ubiquitin thioesterase 36) (Ubiquitin-specific-processing protease 36)	14693			positive regulation of protein targeting to mitochondrion			FUNCTION: Deubiquitinase essential for the regulation of nucleolar structure and function. Required for cell and organism viability. Plays an important role in ribosomal RNA processing and protein synthesis, which is mediated, at least in part, through deubiquitination of DHX33, NPM1 and FBL, regulating their protein stability (PubMed:29273634). Functions as a transcriptional repressor by deubiqu…	SUBCELLULAR LOCATION: Nucleus, nucleolus {ECO:0000250|UniProtKB:Q9P275}. Cytoplasm {ECO:0000250|UniProtKB:Q9P275}.		histone deubiquitination [GO:0016578]; negative regulation of macroautophagy [GO:0016242]; nucleolus organization [GO:0007000]; protein deubiquitination [GO:0016579]; protein stabilization [GO:0050821]; regulation of apoptotic process [GO:0042981]; regulation of protein stability [GO:0031647]; regulation of rRNA processing [GO:2000232]; ubiquitin-dependent protein catabolic process [GO:0006511]	cytoplasm [GO:0005737]; cytosol [GO:0005829]; nuclear speck [GO:0016607]; nucleolus [GO:0005730]; nucleoplasm [GO:0005654]; nucleus [GO:0005634]	cytoplasm [GO:0005737]; cytosol [GO:0005829]; nuclear speck [GO:0016607]; nucleolus [GO:0005730]; nucleoplasm [GO:0005654]; nucleus [GO:0005634]; cysteine-type endopeptidase activity [GO:0004197]; thiol-dependent deubiquitinase [GO:0004843]; histone deubiquitination [GO:0016578]; negative regulation of macroautophagy [GO:0016242]; nucleolus organization [GO:0007000]; protein deubiquitination [GO:…	cysteine-type endopeptidase activity [GO:0004197]; thiol-dependent deubiquitinase [GO:0004843]		mmu:72344;	1	1	0.957331	0.755643	1.00391	0.901403	0.76607	0.683083	0.740225	0.708769	0.653476	0.695677	0.683607	0.719755	0.684398	0.63634	0.610497	0.69341	0.624263	0.897393	0.69414	0.661444	0.904325	0.890462	0.710692	0.677587	0.680165	0.642723	1.29281	0.00156302	0.370515
85	O89086	RBM3	RNA-binding protein 3 (RNA-binding motif protein 3)	14780			positive regulation of translation			FUNCTION: Cold-inducible mRNA binding protein that enhances global protein synthesis at both physiological and mild hypothermic temperatures. Reduces the relative abundance of microRNAs, when overexpressed. Enhances phosphorylation of translation initiation factors and active polysome formation. {ECO:0000269|PubMed:15684048}.	SUBCELLULAR LOCATION: Nucleus {ECO:0000250}. Cytoplasm {ECO:0000250}. Cell projection, dendrite {ECO:0000250}. Note=Localizes in mRNA granules in dentrites. {ECO:0000250}.		positive regulation of mRNA splicing, via spliceosome [GO:0048026]; positive regulation of translation [GO:0045727]; production of miRNAs involved in gene silencing by miRNA [GO:0035196]; regulation of translation [GO:0006417]; response to cold [GO:0009409]; translation [GO:0006412]	cytoplasm [GO:0005737]; dendrite [GO:0030425]; nucleoplasm [GO:0005654]; nucleus [GO:0005634]; spliceosomal complex [GO:0005681]	cytoplasm [GO:0005737]; dendrite [GO:0030425]; nucleoplasm [GO:0005654]; nucleus [GO:0005634]; spliceosomal complex [GO:0005681]; ribosomal large subunit binding [GO:0043023]; RNA binding [GO:0003723]; positive regulation of mRNA splicing, via spliceosome [GO:0048026]; positive regulation of translation [GO:0045727]; production of miRNAs involved in gene silencing by miRNA [GO:0035196]; regulatio…	ribosomal large subunit binding [GO:0043023]; RNA binding [GO:0003723]		mmu:19652;	18	1	0.736984	0.776502	0.902721	0.746991	0.764036	0.664161	0.78223	0.661194	0.554095	0.640339	0.636189	0.673401	0.609804	0.630717	0.517877	0.643509	0.602567	0.821206	0.656368	0.612979	0.837829	0.804582	0.702528	0.610208	0.637974	0.587984	1.25114	0.010802	0.323238
75	Q3UGS4	MCRI1	Mapk-regulated corepressor-interacting protein 1 (Protein FAM195B)	14960			Protein FAM195B			FUNCTION: The phosphorylation status of MCRIP1 functions as a molecular switch to regulate epithelial-mesenchymal transition. Unphosphorylated MCRIP1 binds to and inhibits the transcriptional corepressor CTBP(s). When phosphorylated by MAPK/ERK, MCRIP1 releases CTBP(s) resulting in transcriptional silencing of the E-cadherin gene and induction of epithelial-mesenchymal transition. {ECO:0000250|Un…	SUBCELLULAR LOCATION: Nucleus {ECO:0000250|UniProtKB:C9JLW8}. Cytoplasm, Stress granule {ECO:0000250|UniProtKB:C9JLW8}.		regulation of epithelial to mesenchymal transition [GO:0010717]	cytoplasm [GO:0005737]; cytoplasmic stress granule [GO:0010494]; nucleus [GO:0005634]	cytoplasm [GO:0005737]; cytoplasmic stress granule [GO:0010494]; nucleus [GO:0005634]; regulation of epithelial to mesenchymal transition [GO:0010717]			mmu:192173;	7	1	0.805441	0.828648	0.93378	0.862299	0.844407	0.669838	0.804633	0.629154	0.603785	0.631555	0.640141	0.747568	0.622858	0.669141	0.587591	0.668459	0.673573	0.879096	0.663184	0.661532	0.87803	0.880162	0.701208	0.625161	0.679856	0.643208	1.32557	0.000450171	0.40661
69	E9Q784	ZC3HD	Zinc finger CCCH domain-containing protein 13				FUNCTION: Associated component of the WMM complex, a complex that mediates N6-methyladenosine (m6A) methylation of RNAs, a modification that plays a role in the efficiency of mRNA splicing and RNA processing (PubMed:29535189, PubMed:29547716). Acts as a key regulator of m6A methylation by promoting m6A methylation of mRNAs at the 3'-UTR (PubMed:29547716). Controls embryonic stem cells (ESCs) plur…			FUNCTION: Associated component of the WMM complex, a complex that mediates N6-methyladenosine (m6A) methylation of RNAs, a modification that plays a role in the efficiency of mRNA splicing and RNA processing (PubMed:29535189, PubMed:29547716). Acts as a key regulator of m6A methylation by promoting m6A methylation of mRNAs at the 3'-UTR (PubMed:29547716). Controls embryonic stem cells (ESCs) plur…	SUBCELLULAR LOCATION: Nucleus speckle {ECO:0000250|UniProtKB:Q5T200}. Nucleus, nucleoplasm {ECO:0000269|PubMed:29547716}.		mRNA methylation [GO:0080009]; mRNA processing [GO:0006397]; regulation of stem cell population maintenance [GO:2000036]; RNA splicing [GO:0008380]	nuclear speck [GO:0016607]; nucleoplasm [GO:0005654]; RNA N6-methyladenosine methyltransferase complex [GO:0036396]	nuclear speck [GO:0016607]; nucleoplasm [GO:0005654]; RNA N6-methyladenosine methyltransferase complex [GO:0036396]; metal ion binding [GO:0046872]; mRNA methylation [GO:0080009]; mRNA processing [GO:0006397]; regulation of stem cell population maintenance [GO:2000036]; RNA splicing [GO:0008380]	metal ion binding [GO:0046872]		mmu:67302;	5	1	0.80972	0.848558	0.929772	0.8252	0.830164	0.721873	0.765428	0.678671	0.63285	0.629799	0.694474	0.686043	0.701182	0.701942	0.593567	0.637272	0.636098	0.873902	0.687182	0.659351	0.886093	0.861712	0.721991	0.652374	0.696389	0.622312	1.27172	0.000533931	0.346779
120	Q62523	ZYX	Zyxin	1028	Cell Survival	Cellular community	ECM	regulator	37	FUNCTION: Adhesion plaque protein. Binds alpha-actinin and the CRP protein. Important for targeting TES and ENA/VASP family members to focal adhesions and for the formation of actin-rich structures. May be a component of a signal transduction pathway that mediates adhesion-stimulated changes in gene expression (By similarity). {ECO:0000250}.	SUBCELLULAR LOCATION: Cytoplasm {ECO:0000250}. Cytoplasm, cytoskeleton {ECO:0000250}. Cell junction, focal adhesion {ECO:0000250}. Nucleus {ECO:0000250}. Note=Associates with the actin cytoskeleton near the adhesion plaques. Enters the nucleus in the presence of HESX1 (By similarity). {ECO:0000250}.		cell-matrix adhesion [GO:0007160]; cellular response to interferon-gamma [GO:0071346]; integrin-mediated signaling pathway [GO:0007229]; regulation of inflammatory response [GO:0050727]; signal transduction [GO:0007165]; stress fiber assembly [GO:0043149]; transforming growth factor beta receptor signaling pathway [GO:0007179]	actin cytoskeleton [GO:0015629]; adherens junction [GO:0005912]; cytoplasm [GO:0005737]; cytosol [GO:0005829]; focal adhesion [GO:0005925]; nucleus [GO:0005634]; phagocytic vesicle [GO:0045335]; plasma membrane [GO:0005886]; stress fiber [GO:0001725]	actin cytoskeleton [GO:0015629]; adherens junction [GO:0005912]; cytoplasm [GO:0005737]; cytosol [GO:0005829]; focal adhesion [GO:0005925]; nucleus [GO:0005634]; phagocytic vesicle [GO:0045335]; plasma membrane [GO:0005886]; stress fiber [GO:0001725]; metal ion binding [GO:0046872]; cell-matrix adhesion [GO:0007160]; cellular response to interferon-gamma [GO:0071346]; integrin-mediated signaling …	metal ion binding [GO:0046872]		mmu:22793;	3	1	0.730566	0.738577	0.963837	0.771055	0.69689	0.672676	0.798099	0.564102	0.516593	0.55865	0.685583	0.716384	0.591156	0.576361	0.514889	0.581134	0.564105	0.816821	0.632617	0.590671	0.823048	0.810594	0.678292	0.586942	0.627967	0.553376	1.29118	0.0226831	0.368687
111	Q8CHP5	PYM1	Partner of Y14 and mago (PYM homolog 1 exon junction complex-associated factor) (Protein wibg homolog)	1553	Cell Fate	Genetic Information Processing	Translation regulation	RNA transport	30	FUNCTION: Key regulator of the exon junction complex (EJC), a multiprotein complex that associates immediately upstream of the exon-exon junction on mRNAs and serves as a positional landmark for the intron exon structure of genes and directs post-transcriptional processes in the cytoplasm such as mRNA export, nonsense-mediated mRNA decay (NMD) or translation. Acts as an EJC disassembly factor, al…	SUBCELLULAR LOCATION: Cytoplasm {ECO:0000250|UniProtKB:Q9BRP8}. Nucleus, nucleolus {ECO:0000250|UniProtKB:Q9BRP8}. Nucleus, nucleoplasm {ECO:0000250|UniProtKB:Q9BRP8}. Note=Shuttles between the nucleus and the cytoplasm. Nuclear export is mediated by XPO1/CRM1. {ECO:0000250|UniProtKB:Q9BRP8}.		exon-exon junction complex disassembly [GO:1903259]; nuclear-transcribed mRNA catabolic process, nonsense-mediated decay [GO:0000184]; positive regulation of translation [GO:0045727]	cell junction [GO:0030054]; cytoplasm [GO:0005737]; cytosol [GO:0005829]; exon-exon junction complex [GO:0035145]; nucleolus [GO:0005730]; nucleoplasm [GO:0005654]	cell junction [GO:0030054]; cytoplasm [GO:0005737]; cytosol [GO:0005829]; exon-exon junction complex [GO:0035145]; nucleolus [GO:0005730]; nucleoplasm [GO:0005654]; ribosome binding [GO:0043022]; RNA binding [GO:0003723]; exon-exon junction complex disassembly [GO:1903259]; nuclear-transcribed mRNA catabolic process, nonsense-mediated decay [GO:0000184]; positive regulation of translation [GO:004…	ribosome binding [GO:0043022]; RNA binding [GO:0003723]		mmu:78428;	3	1	0.792606	0.70729	1.04399	0.612633	0.578876	0.625371	0.762628	0.553422	0.432213	0.47696	0.539378	0.65823	0.504441	0.529502	0.413306	0.463659	0.415189	0.789232	0.564995	0.497388	0.833298	0.745166	0.64714	0.48285	0.564058	0.430718	1.39688	0.036871	0.482211
112	Q60598	SRC8	Src substrate cortactin	2872	Cell Survival	Cellular Processes	Cellular Communication	Tight junction	100	FUNCTION: Contributes to the organization of the actin cytoskeleton and cell shape (PubMed:17403031). Plays a role in the formation of lamellipodia and in cell migration (By similarity). Plays a role in the regulation of neuron morphology, axon growth and formation of neuronal growth cones (By similarity). Through its interaction with CTTNBP2, involved in the regulation of neuronal spine density …	SUBCELLULAR LOCATION: Cytoplasm, cytoskeleton. Cell projection, lamellipodium. Cell projection, ruffle. Cytoplasm, cell cortex. Cell projection {ECO:0000250|UniProtKB:Q66HL2}. Cell projection, podosome {ECO:0000250|UniProtKB:Q01406}. Cell projection, dendritic spine {ECO:0000250}. Cell projection, dendrite {ECO:0000250}. Cell membrane {ECO:0000250|UniProtKB:Q66HL2}; Peripheral membrane protein {E…		actin cytoskeleton reorganization [GO:0031532]; actin filament polymerization [GO:0030041]; cell motility [GO:0048870]; dendritic spine maintenance [GO:0097062]; focal adhesion assembly [GO:0048041]; intracellular protein transport [GO:0006886]; lamellipodium organization [GO:0097581]; modification of postsynaptic actin cytoskeleton [GO:0098885]; negative regulation of extrinsic apoptotic signali…	actin filament [GO:0005884]; cell cortex [GO:0005938]; cell junction [GO:0030054]; clathrin-coated pit [GO:0005905]; cortical actin cytoskeleton [GO:0030864]; cortical cytoskeleton [GO:0030863]; cytoplasm [GO:0005737]; cytosol [GO:0005829]; dendritic spine [GO:0043197]; focal adhesion [GO:0005925]; glutamatergic synapse [GO:0098978]; Golgi apparatus [GO:0005794]; intracellular membrane-bounded or…	actin filament [GO:0005884]; cell cortex [GO:0005938]; cell junction [GO:0030054]; clathrin-coated pit [GO:0005905]; cortical actin cytoskeleton [GO:0030864]; cortical cytoskeleton [GO:0030863]; cytoplasm [GO:0005737]; cytosol [GO:0005829]; dendritic spine [GO:0043197]; focal adhesion [GO:0005925]; glutamatergic synapse [GO:0098978]; Golgi apparatus [GO:0005794]; intracellular membrane-bounded or…	actin filament binding [GO:0051015]; Arp2/3 complex binding [GO:0071933]; profilin binding [GO:0005522]; proline-rich region binding [GO:0070064]	R-MMU-8856828;	mmu:13043;	28	1	0.775491	0.728148	0.978866	0.644719	0.638901	0.648078	0.709421	0.565073	0.480966	0.52615	0.60359	0.640532	0.570643	0.548246	0.449159	0.509401	0.524657	0.794354	0.588879	0.54044	0.834546	0.754162	0.640857	0.536902	0.586473	0.494406	1.34892	0.0189269	0.43181
129	P48320	DCE2	Glutamate decarboxylase 2 (EC 4.1.1.15) (65 kDa glutamic acid decarboxylase) (GAD-65) (Glutamate decarboxylase 65 kDa isoform)	3158	Cell Survival	Metabolism	Carbohydrate metabolism	Butanoate metabolism	14	FUNCTION: Catalyzes the production of GABA.	SUBCELLULAR LOCATION: Cytoplasm, cytosol {ECO:0000250}. Cytoplasmic vesicle {ECO:0000250}. Cell junction, synapse, presynaptic cell membrane {ECO:0000250}; Lipid-anchor {ECO:0000250}. Golgi apparatus membrane {ECO:0000250}; Peripheral membrane protein {ECO:0000250}; Cytoplasmic side {ECO:0000250}. Note=Associated to cytoplasmic vesicles. In neurons, cytosolic leaflet of Golgi membranes and presyn…		glutamate decarboxylation to succinate [GO:0006540]; neurotransmitter biosynthetic process [GO:0042136]; response to drug [GO:0042493]	anchored component of membrane [GO:0031225]; axon [GO:0030424]; clathrin-sculpted gamma-aminobutyric acid transport vesicle membrane [GO:0061202]; cytoplasm [GO:0005737]; cytoplasmic vesicle [GO:0031410]; cytosol [GO:0005829]; Golgi membrane [GO:0000139]; inhibitory synapse [GO:0060077]; perinuclear region of cytoplasm [GO:0048471]; presynaptic membrane [GO:0042734]; synapse [GO:0045202]; synapti…	anchored component of membrane [GO:0031225]; axon [GO:0030424]; clathrin-sculpted gamma-aminobutyric acid transport vesicle membrane [GO:0061202]; cytoplasm [GO:0005737]; cytoplasmic vesicle [GO:0031410]; cytosol [GO:0005829]; Golgi membrane [GO:0000139]; inhibitory synapse [GO:0060077]; perinuclear region of cytoplasm [GO:0048471]; presynaptic membrane [GO:0042734]; synapse [GO:0045202]; synapti…	glutamate binding [GO:0016595]; glutamate decarboxylase activity [GO:0004351]; protein-containing complex binding [GO:0044877]; pyridoxal phosphate binding [GO:0030170]	R-MMU-888568;R-MMU-888590;	mmu:14417;	13	1	1.02258	1.29038	1.047	1.15809	1.33783	0.845812	0.739291	1.09228	0.764107	0.913515	1.08271	0.815835	0.835451	1.0815	0.772832	0.936675	1.13413	1.14264	0.906286	0.929403	1.10432	1.18097	0.892461	0.92011	0.910928	0.947878	1.2608	0.0204754	0.334338
130	P63239	NEC1	Neuroendocrine convertase 1 (NEC 1) (EC 3.4.21.93) (Furin homolog) (PC3) (Prohormone convertase 1) (Propeptide-processing protease) (Proprotein convertase 1) (PC1)	5465	Disease	Disease-pathway	Alzheimer disease-amyloid secretase pathway	Furin	P00105	FUNCTION: Involved in the processing of hormone and other protein precursors at sites comprised of pairs of basic amino acid residues. Substrates include POMC, renin, enkephalin, dynorphin, somatostatin, insulin and AGRP. {ECO:0000269|PubMed:16384863}.	SUBCELLULAR LOCATION: Cytoplasmic vesicle, secretory vesicle. Note=Localized in the secretion granules.		peptide biosynthetic process [GO:0043043]; peptide hormone processing [GO:0016486]; protein processing [GO:0016485]	endoplasmic reticulum lumen [GO:0005788]; extracellular space [GO:0005615]; membrane [GO:0016020]; neuron projection [GO:0043005]; secretory granule lumen [GO:0034774]; transport vesicle [GO:0030133]	endoplasmic reticulum lumen [GO:0005788]; extracellular space [GO:0005615]; membrane [GO:0016020]; neuron projection [GO:0043005]; secretory granule lumen [GO:0034774]; transport vesicle [GO:0030133]; endopeptidase activity [GO:0004175]; identical protein binding [GO:0042802]; serine-type endopeptidase activity [GO:0004252]; peptide biosynthetic process [GO:0043043]; peptide hormone processing [G…	endopeptidase activity [GO:0004175]; identical protein binding [GO:0042802]; serine-type endopeptidase activity [GO:0004252]	R-MMU-209952;R-MMU-422085;	mmu:18548;	12	1	2.01842	1.38614	1.35057	2.17379	1.39073	1.20533	0.747692	1.31171	0.739731	0.945137	1.40871	0.891687	1.14874	1.27268	0.716065	1.15499	1.35898	1.55327	1.05972	1.09052	1.46818	1.63837	1.08824	1.03119	1.10437	1.07668	1.46574	0.0468309	0.551634
128	P97467	AMD	Peptidyl-glycine alpha-amidating monooxygenase (PAM) [Includes: Peptidylglycine alpha-hydroxylating monooxygenase (PHM) (EC 1.14.17.3); Peptidyl-alpha-hydroxyglycine alpha-amidating lyase (EC 4.3.2.5) (Peptidylamidoglycolate lyase) (PAL)]	5940	Cell Survival	Metabolism	Vasopressin synthesis	Amidating Enzyme	P04599	FUNCTION: Bifunctional enzyme that catalyzes the post-translational modification of inactive peptidylglycine precursors to the corresponding bioactive alpha-amidated peptides, a terminal modification in biosynthesis of many neural and endocrine peptides (By similarity). Alpha-amidation involves two sequential reactions, both of which are catalyzed by separate catalytic domains of the enzyme. The …	SUBCELLULAR LOCATION: Cytoplasmic vesicle, secretory vesicle membrane {ECO:0000250|UniProtKB:P10731}; Single-pass membrane protein {ECO:0000250|UniProtKB:P10731}. Note=Secretory granules. {ECO:0000250|UniProtKB:P10731}.	TRANSMEM 870..893; /note="Helical"; /evidence="ECO:0000255"	central nervous system development [GO:0007417]; fatty acid primary amide biosynthetic process [GO:0062112]; heart development [GO:0007507]; lactation [GO:0007595]; limb development [GO:0060173]; long-chain fatty acid metabolic process [GO:0001676]; maternal process involved in female pregnancy [GO:0060135]; odontogenesis [GO:0042476]; ovulation cycle process [GO:0022602]; peptide amidation [GO:0…	cell surface [GO:0009986]; cytosol [GO:0005829]; extracellular region [GO:0005576]; extracellular space [GO:0005615]; integral component of plasma membrane [GO:0005887]; neuronal cell body [GO:0043025]; neuron projection [GO:0043005]; perikaryon [GO:0043204]; perinuclear region of cytoplasm [GO:0048471]; plasma membrane [GO:0005886]; secretory granule [GO:0030141]; secretory granule membrane [GO:…	cell surface [GO:0009986]; cytosol [GO:0005829]; extracellular region [GO:0005576]; extracellular space [GO:0005615]; integral component of plasma membrane [GO:0005887]; neuron projection [GO:0043005]; neuronal cell body [GO:0043025]; perikaryon [GO:0043204]; perinuclear region of cytoplasm [GO:0048471]; plasma membrane [GO:0005886]; secretory granule [GO:0030141]; secretory granule membrane [GO:…	calcium ion binding [GO:0005509]; copper ion binding [GO:0005507]; identical protein binding [GO:0042802]; L-ascorbic acid binding [GO:0031418]; peptidylamidoglycolate lyase activity [GO:0004598]; peptidylglycine monooxygenase activity [GO:0004504]; protein kinase binding [GO:0019901]; zinc ion binding [GO:0008270]		mmu:18484;	16	1	1.33384	1.41363	1.05601	1.34559	1.35817	1.05017	0.852239	1.2117	0.740668	0.911759	1.13013	0.841962	1.01448	1.18271	0.71706	1.04063	1.13314	1.25121	0.982777	0.988331	1.24916	1.25326	1.03804	0.927517	1.01305	0.963612	1.27313	0.0254552	0.348385
117	P22005	PENK	Proenkephalin-A [Cleaved into: Synenkephalin; Met-enkephalin (Opioid growth factor) (OGF); PENK(114-133); PENK(143-184); Met-enkephalin-Arg-Ser-Leu; Leu-enkephalin; PENK(238-259); Met-enkephalin-Arg-Phe]	5970	Cell Survival	CellularProcesses	Enkephalin release	preproenkephalin	G06045	FUNCTION: [Met-enkephalin]: Competes with and mimic the effects of opiate drugs. They play a role in a number of physiologic functions, including pain perception and responses to stress. {ECO:0000250|UniProtKB:P01210}.; FUNCTION: [Leu-enkephalin]: Competes with and mimic the effects of opiate drugs. They play a role in a number of physiologic functions, including pain perception and responses to …	SUBCELLULAR LOCATION: Cytoplasmic vesicle, secretory vesicle, chromaffin granule lumen {ECO:0000250|UniProtKB:P01211}. Secreted {ECO:0000250|UniProtKB:P01211}.		aggressive behavior [GO:0002118]; aging [GO:0007568]; behavioral fear response [GO:0001662]; cellular response to cAMP [GO:0071320]; cellular response to oxidative stress [GO:0034599]; cellular response to transforming growth factor beta stimulus [GO:0071560]; cellular response to virus [GO:0098586]; cellular response to vitamin D [GO:0071305]; chemical synaptic transmission [GO:0007268]; general…	axon [GO:0030424]; axon terminus [GO:0043679]; cell body fiber [GO:0070852]; chromaffin granule lumen [GO:0034466]; dendrite [GO:0030425]; extracellular region [GO:0005576]; neuronal cell body [GO:0043025]; neuronal dense core vesicle lumen [GO:0099013]; perikaryon [GO:0043204]; plasma membrane [GO:0005886]; symmetric synapse [GO:0032280]; synaptic vesicle lumen [GO:0034592]	axon [GO:0030424]; axon terminus [GO:0043679]; cell body fiber [GO:0070852]; chromaffin granule lumen [GO:0034466]; dendrite [GO:0030425]; extracellular region [GO:0005576]; neuronal cell body [GO:0043025]; neuronal dense core vesicle lumen [GO:0099013]; perikaryon [GO:0043204]; plasma membrane [GO:0005886]; symmetric synapse [GO:0032280]; synaptic vesicle lumen [GO:0034592]; opioid peptide activ…	opioid peptide activity [GO:0001515]; opioid receptor binding [GO:0031628]	R-MMU-375276;R-MMU-381426;R-MMU-418594;R-MMU-8957275;	mmu:18619;	2	1	1.79272	1.45156	1.17925	1.78376	1.44872	1.1391	0.939049	1.08257	0.986308	1.03825	1.22891	0.914443	1.20935	1.20989	0.946121	1.32029	1.2722	1.44267	1.06903	1.14538	1.41476	1.47057	1.05357	1.08449	1.11123	1.17953	1.34951	0.0209941	0.432433
119	P09240	CCKN	Cholecystokinin (CCK) [Cleaved into: Cholecystokinin-33 (CCK33); Cholecystokinin-12 (CCK12); Cholecystokinin-8 (CCK8)]	6294			activation of cysteine-type endopeptidase activity involved in apoptotic process			FUNCTION: This peptide hormone induces gall bladder contraction and the release of pancreatic enzymes in the gut. Its function in the brain is not clear. Binding to CCK-A receptors stimulates amylase release from the pancreas, binding to CCK-B receptors stimulates gastric acid secretion.	SUBCELLULAR LOCATION: Secreted.		activation of cysteine-type endopeptidase activity involved in apoptotic process [GO:0006919]; apoptotic process [GO:0006915]; axonogenesis [GO:0007409]; digestion [GO:0007586]; eating behavior [GO:0042755]; memory [GO:0007613]; negative regulation of appetite [GO:0032099]; negative regulation of behavioral fear response [GO:2000986]; negative regulation of eating behavior [GO:1903999]; neuron mi…	axon [GO:0030424]; axon hillock [GO:0043203]; axon initial segment [GO:0043194]; dendrite [GO:0030425]; extracellular space [GO:0005615]; neuronal cell body [GO:0043025]; perikaryon [GO:0043204]; terminal bouton [GO:0043195]	axon [GO:0030424]; axon hillock [GO:0043203]; axon initial segment [GO:0043194]; dendrite [GO:0030425]; extracellular space [GO:0005615]; neuronal cell body [GO:0043025]; perikaryon [GO:0043204]; terminal bouton [GO:0043195]; hormone activity [GO:0005179]; neuropeptide hormone activity [GO:0005184]; peptide hormone receptor binding [GO:0051428]; activation of cysteine-type endopeptidase activity …	hormone activity [GO:0005179]; neuropeptide hormone activity [GO:0005184]; peptide hormone receptor binding [GO:0051428]	R-MMU-375276;R-MMU-416476;	mmu:12424;	3	1	1.1135	1.68384	0.8917	1.24532	1.67254	0.910147	0.824235	1.09908	0.616911	0.797569	0.868339	0.753467	0.872748	1.20427	0.576636	0.965784	1.03945	1.26782	0.852713	0.902059	1.26578	1.26985	0.944486	0.76094	0.943494	0.860624	1.4868	0.021515	0.572213
133	O70340	NPTX2	Neuronal pentraxin-2 (NP2) (Neuronal pentraxin II) (NP-II)	7426			associative learning			FUNCTION: Likely to play role in the modification of cellular properties that underlie long-term plasticity. Binds to agar matrix in a calcium-dependent manner (By similarity). {ECO:0000250}.	SUBCELLULAR LOCATION: Secreted {ECO:0000250}.		associative learning [GO:0008306]; neurotransmitter receptor localization to postsynaptic specialization membrane [GO:0099645]; regulation of postsynaptic neurotransmitter receptor activity [GO:0098962]	extracellular region [GO:0005576]; extrinsic component of postsynaptic specialization membrane [GO:0098892]; glutamatergic synapse [GO:0098978]	extracellular region [GO:0005576]; extrinsic component of postsynaptic specialization membrane [GO:0098892]; glutamatergic synapse [GO:0098978]; carbohydrate binding [GO:0030246]; metal ion binding [GO:0046872]; associative learning [GO:0008306]; neurotransmitter receptor localization to postsynaptic specialization membrane [GO:0099645]; regulation of postsynaptic neurotransmitter receptor activi…	carbohydrate binding [GO:0030246]; metal ion binding [GO:0046872]		mmu:53324;	20	1	2.50831	1.93604	1.43273	2.78041	2.17206	1.25642	0.753293	1.78066	0.695666	0.974124	1.82855	0.86556	1.14781	1.55664	0.685191	1.20489	1.72289	1.97159	1.21479	1.19716	1.81478	2.1284	1.26346	1.16611	1.19001	1.20432	1.623	0.0498926	0.69866
121	Q99P72	RTN4	Reticulon-4 (Neurite outgrowth inhibitor) (Nogo protein)	7648			axonal fasciculation			FUNCTION: Required to induce the formation and stabilization of endoplasmic reticulum (ER) tubules. They regulate membrane morphogenesis in the ER by promoting tubular ER production. They influence nuclear envelope expansion, nuclear pore complex formation and proper localization of inner nuclear membrane proteins. However each isoform have specific functions mainly depending on their tissue expr…	SUBCELLULAR LOCATION: [Isoform A]: Endoplasmic reticulum membrane {ECO:0000269|PubMed:27786289}; Multi-pass membrane protein {ECO:0000255}. Cell membrane {ECO:0000250|UniProtKB:Q9NQC3}; Multi-pass membrane protein {ECO:0000255}; Cytoplasmic side {ECO:0000250|UniProtKB:Q9NQC3}. Note=Anchored to the membrane of the endoplasmic reticulum (ER) through 2 putative transmembrane domains. Localizes throu…	TRANSMEM 989..1009; /note="Helical"; /evidence="ECO:0000255"; TRANSMEM 1079..1099; /note="Helical"; /evidence="ECO:0000255"	axonal fasciculation [GO:0007413]; blastocyst formation [GO:0001825]; cardiac epithelial to mesenchymal transition [GO:0060317]; cell adhesion involved in sprouting angiogenesis [GO:0120078]; cell migration involved in vasculogenesis [GO:0035441]; cellular response to hypoxia [GO:0071456]; cellular sphingolipid homeostasis [GO:0090156]; central nervous system vasculogenesis [GO:0022009]; cerebral…	cell junction [GO:0030054]; cell projection [GO:0042995]; cytoplasm [GO:0005737]; endoplasmic reticulum [GO:0005783]; endoplasmic reticulum membrane [GO:0005789]; endoplasmic reticulum tubular network [GO:0071782]; endoplasmic reticulum tubular network membrane [GO:0098826]; glutamatergic synapse [GO:0098978]; integral component of endoplasmic reticulum membrane [GO:0030176]; integral component o…	cell junction [GO:0030054]; cell projection [GO:0042995]; cytoplasm [GO:0005737]; endoplasmic reticulum [GO:0005783]; endoplasmic reticulum membrane [GO:0005789]; endoplasmic reticulum tubular network [GO:0071782]; endoplasmic reticulum tubular network membrane [GO:0098826]; glutamatergic synapse [GO:0098978]; integral component of endoplasmic reticulum membrane [GO:0030176]; integral component o…	cadherin binding [GO:0045296]; protein-containing complex binding [GO:0044877]; protein homodimerization activity [GO:0042803]; ubiquitin protein ligase binding [GO:0031625]	R-MMU-193634;	mmu:68585;	228	1	0.819347	0.753747	0.94981	0.711898	0.699942	0.689706	0.740225	0.616532	0.560658	0.602569	0.655947	0.686043	0.645237	0.626968	0.550742	0.601925	0.60947	0.822457	0.644273	0.620064	0.857698	0.787217	0.682154	0.606391	0.652749	0.587379	1.27657	0.0117034	0.352269
118	Q62443	NPTX1	Neuronal pentraxin-1 (NP1) (Neuronal pentraxin I) (NP-I)	7696			axonogenesis involved in innervation			FUNCTION: May be involved in mediating uptake of synaptic material during synapse remodeling or in mediating the synaptic clustering of AMPA glutamate receptors at a subset of excitatory synapses. {ECO:0000250}.	SUBCELLULAR LOCATION: Cytoplasmic vesicle, secretory vesicle {ECO:0000305}.		axonogenesis involved in innervation [GO:0060385]; cellular response to potassium ion [GO:0035865]; mitochondrial fragmentation involved in apoptotic process [GO:0043653]; mitochondrial transport [GO:0006839]; neurotransmitter receptor localization to postsynaptic specialization membrane [GO:0099645]; regulation of postsynaptic density assembly [GO:0099151]; regulation of postsynaptic neurotransm…	cytoplasm [GO:0005737]; glutamatergic synapse [GO:0098978]; mitochondrion [GO:0005739]; neuron projection [GO:0043005]; plasma membrane [GO:0005886]; synaptic cleft [GO:0043083]; transport vesicle [GO:0030133]	cytoplasm [GO:0005737]; glutamatergic synapse [GO:0098978]; mitochondrion [GO:0005739]; neuron projection [GO:0043005]; plasma membrane [GO:0005886]; synaptic cleft [GO:0043083]; transport vesicle [GO:0030133]; metal ion binding [GO:0046872]; axonogenesis involved in innervation [GO:0060385]; cellular response to potassium ion [GO:0035865]; mitochondrial fragmentation involved in apoptotic proces…	metal ion binding [GO:0046872]		mmu:18164;	6	1	1.31352	1.05999	1.05701	1.42781	1.16182	0.929069	0.878375	0.925283	0.76317	0.952164	0.935515	0.772009	0.951071	0.94467	0.837566	0.978259	0.978308	1.17003	0.897263	0.910314	1.1245	1.21555	0.910909	0.883616	0.88925	0.931378	1.30399	0.00430102	0.382937
127	Q60571	CRHBP	Corticotropin-releasing factor-binding protein (CRF-BP) (CRF-binding protein) (Corticotropin-releasing hormone-binding protein) (CRH-BP)	7746			behavior			FUNCTION: Binds CRF and inactivates it. May prevent inappropriate pituitary-adrenal stimulation in pregnancy.	SUBCELLULAR LOCATION: Secreted {ECO:0000250}.		behavioral response to ethanol [GO:0048149]; cellular response to calcium ion [GO:0071277]; cellular response to cAMP [GO:0071320]; cellular response to cocaine [GO:0071314]; cellular response to drug [GO:0035690]; cellular response to estradiol stimulus [GO:0071392]; cellular response to estrogen stimulus [GO:0071391]; cellular response to gonadotropin-releasing hormone [GO:0097211]; cellular re…	axon terminus [GO:0043679]; dendrite [GO:0030425]; dense core granule [GO:0031045]; extracellular space [GO:0005615]; microtubule [GO:0005874]; multivesicular body [GO:0005771]; nucleus [GO:0005634]; perikaryon [GO:0043204]; secondary lysosome [GO:0005767]; secretory granule [GO:0030141]; varicosity [GO:0043196]	axon terminus [GO:0043679]; dendrite [GO:0030425]; dense core granule [GO:0031045]; extracellular space [GO:0005615]; microtubule [GO:0005874]; multivesicular body [GO:0005771]; nucleus [GO:0005634]; perikaryon [GO:0043204]; secondary lysosome [GO:0005767]; secretory granule [GO:0030141]; varicosity [GO:0043196]; corticotropin-releasing hormone binding [GO:0051424]; peptide binding [GO:0042277]; …	corticotropin-releasing hormone binding [GO:0051424]; peptide binding [GO:0042277]	R-MMU-373080;	mmu:12919;	1	1	2.33503	1.52077	1.37161	2.81851	1.73663	1.02557	0.86624	1.34375	0.777233	1.04879	1.46106	0.825106	1.14035	1.35515	0.746938	1.30365	1.47239	1.79709	1.08711	1.1406	1.6186	1.97559	1.07852	1.09569	1.10687	1.17433	1.6531	0.036138	0.725171
132	Q9Z0P4	PALM	Paralemmin-1 (Paralemmin)	9314			cellular response to electrical stimulus			FUNCTION: Involved in plasma membrane dynamics and cell process formation. Isoform 1 and isoform 2 are necessary for axonal and dendritic filopodia induction, for dendritic spine maturation and synapse formation in a palmitoylation-dependent manner. {ECO:0000269|PubMed:18287537}.	SUBCELLULAR LOCATION: Cell membrane; Lipid-anchor; Cytoplasmic side. Cell projection, filopodium membrane; Lipid-anchor. Cell projection, axon {ECO:0000250}. Cell projection, dendrite {ECO:0000250}. Cell projection, dendritic spine. Basolateral cell membrane {ECO:0000250}; Lipid-anchor {ECO:0000250}. Apicolateral cell membrane {ECO:0000250}; Lipid-anchor {ECO:0000250}. Note=Translocation to the p…		adenylate cyclase-inhibiting G protein-coupled receptor signaling pathway [GO:0007193]; cellular response to electrical stimulus [GO:0071257]; cytoskeleton organization [GO:0007010]; negative regulation of adenylate cyclase activity [GO:0007194]; negative regulation of dopamine receptor signaling pathway [GO:0060160]; positive regulation of dendritic spine development [GO:0060999]; positive regul…	apicolateral plasma membrane [GO:0016327]; axon [GO:0030424]; basolateral plasma membrane [GO:0016323]; cytoplasm [GO:0005737]; dendrite membrane [GO:0032590]; dendritic spine membrane [GO:0032591]; filopodium [GO:0030175]; filopodium membrane [GO:0031527]; neuron spine [GO:0044309]; nucleoplasm [GO:0005654]; plasma membrane [GO:0005886]; postsynaptic density [GO:0014069]	apicolateral plasma membrane [GO:0016327]; axon [GO:0030424]; basolateral plasma membrane [GO:0016323]; cytoplasm [GO:0005737]; dendrite membrane [GO:0032590]; dendritic spine membrane [GO:0032591]; filopodium [GO:0030175]; filopodium membrane [GO:0031527]; neuron spine [GO:0044309]; nucleoplasm [GO:0005654]; plasma membrane [GO:0005886]; postsynaptic density [GO:0014069]; D3 dopamine receptor bi…	D3 dopamine receptor binding [GO:0031750]		mmu:18483;	52	1	0.885664	0.830544	1.03798	0.794117	0.777261	0.756879	0.799966	0.655369	0.579409	0.69392	0.67768	0.752625	0.707709	0.651335	0.617469	0.698608	0.64596	0.887594	0.69387	0.678951	0.905403	0.869785	0.737404	0.650336	0.703889	0.654012	1.27919	0.00529542	0.355234
131	Q9DCB4	ARP21	cAMP-regulated phosphoprotein 21 (ARPP-21) (Regulator of calmodulin signaling) (Thymocyte cAMP-regulated phosphoprotein)	9358			cellular response to heat			FUNCTION: [Isoform 2]: May act as a competitive inhibitor of calmodulin-dependent enzymes such as calcineurin in neurons. {ECO:0000269|PubMed:15499021}.	SUBCELLULAR LOCATION: Cytoplasm {ECO:0000269|PubMed:11298339, ECO:0000269|PubMed:15096520}.		cellular response to heat [GO:0034605]	cytoplasm [GO:0005737]	cytoplasm [GO:0005737]; calmodulin binding [GO:0005516]; nucleic acid binding [GO:0003676]; cellular response to heat [GO:0034605]	calmodulin binding [GO:0005516]; nucleic acid binding [GO:0003676]		mmu:74100;	6	1	1.47825	1.34726	1.02596	1.69051	1.39581	1.1022	0.816768	1.04082	0.619724	0.931961	1.1074	0.768638	0.989301	1.04776	0.628424	1.03336	1.06016	1.32296	0.936481	0.921273	1.27517	1.37076	0.986598	0.886363	0.935232	0.907315	1.4127	0.0163568	0.498453
116	Q8BVV7	CEP95	Centrosomal protein of 95 kDa (Cep95) (Coiled-coil domain-containing protein 45)	9522			centrosome				SUBCELLULAR LOCATION: Cytoplasm, cytoskeleton, microtubule organizing center, centrosome {ECO:0000250}. Cytoplasm, cytoskeleton, spindle pole {ECO:0000250}.			centrosome [GO:0005813]; cytoplasm [GO:0005737]; spindle pole [GO:0000922]	centrosome [GO:0005813]; cytoplasm [GO:0005737]; spindle pole [GO:0000922]			mmu:320162;	1	1	1.11885	0.999307	1.40468	1.26638	1.0082	0.915823	0.827036	0.931109	0.779108	0.967097	0.999726	0.89253	0.932423	0.939047	0.910268	1.00841	0.985212	1.1329	0.903316	0.944648	1.03938	1.22642	0.891323	0.91531	0.921333	0.967962	1.25416	0.0138887	0.326719
113	Q9DCL8	IPP2	Protein phosphatase inhibitor 2 (IPP-2)	11552			glycogen metabolic process			FUNCTION: Inhibitor of protein-phosphatase 1. {ECO:0000250}.			glycogen metabolic process [GO:0005977]; negative regulation of protein binding [GO:0032091]; regulation of phosphoprotein phosphatase activity [GO:0043666]; regulation of signal transduction [GO:0009966]	cytoplasm [GO:0005737]; dendritic spine [GO:0043197]; growth cone [GO:0030426]	cytoplasm [GO:0005737]; dendritic spine [GO:0043197]; growth cone [GO:0030426]; protein domain specific binding [GO:0019904]; protein phosphatase inhibitor activity [GO:0004864]; glycogen metabolic process [GO:0005977]; negative regulation of protein binding [GO:0032091]; regulation of phosphoprotein phosphatase activity [GO:0043666]; regulation of signal transduction [GO:0009966]	protein domain specific binding [GO:0019904]; protein phosphatase inhibitor activity [GO:0004864]		mmu:66849;	2	1	0.827904	0.814426	1.00492	0.793114	0.743688	0.718089	0.784097	0.630125	0.551282	0.630677	0.698425	0.699528	0.675074	0.68601	0.568669	0.572817	0.622291	0.864008	0.668783	0.637398	0.880777	0.847239	0.71077	0.626795	0.686871	0.587925	1.29191	0.00602377	0.369507
122	Q80WQ6	RHDF2	Inactive rhomboid protein 2 (iRhom2) (Rhomboid family member 2) (Rhomboid veinlet-like protein 6) (Rhomboid-related protein)	13925			negative regulation of protein secretion			FUNCTION: Regulates ADAM17 protease, a sheddase of the epidermal growth factor (EGF) receptor ligands and TNF, thereby plays a role in sleep, cell survival, proliferation, migration and inflammation. Does not exhibit any protease activity on its own. {ECO:0000269|PubMed:21439629}.	SUBCELLULAR LOCATION: Endoplasmic reticulum membrane {ECO:0000269|PubMed:21439629}; Multi-pass membrane protein {ECO:0000269|PubMed:21439629}.	TRANSMEM 382..402; /note="Helical"; /evidence="ECO:0000255"; TRANSMEM 628..648; /note="Helical"; /evidence="ECO:0000255"; TRANSMEM 664..684; /note="Helical"; /evidence="ECO:0000255"; TRANSMEM 687..707; /note="Helical"; /evidence="ECO:0000255"; TRANSMEM 719..739; /note="Helical"; /evidence="ECO:0000255"; TRANSMEM 745..765; /note="Helical"; /evidence="ECO:0000255"; TRANSMEM 774..794; /note="Helical…	negative regulation of protein secretion [GO:0050709]; protein transport [GO:0015031]; proteolysis [GO:0006508]; regulation of epidermal growth factor receptor signaling pathway [GO:0042058]; regulation of protein secretion [GO:0050708]	endoplasmic reticulum membrane [GO:0005789]; integral component of membrane [GO:0016021]; plasma membrane [GO:0005886]	endoplasmic reticulum membrane [GO:0005789]; integral component of membrane [GO:0016021]; plasma membrane [GO:0005886]; negative regulation of protein secretion [GO:0050709]; protein transport [GO:0015031]; proteolysis [GO:0006508]; regulation of epidermal growth factor receptor signaling pathway [GO:0042058]; regulation of protein secretion [GO:0050708]			mmu:217344;	1	1	1.47718	1.29038	0.868656	1.55515	1.34291	0.99435	0.743959	0.846639	0.544719	0.985543	0.740904	0.642217	0.977179	0.829398	0.60751	1.03752	0.84813	1.25571	0.809352	0.823658	1.25585	1.25557	0.861649	0.757055	0.816265	0.831052	1.5515	0.00645012	0.633665
110	Q8CAF4	NHSL1	NHS-like protein 1	14098			NHS-like protein 1						cell differentiation [GO:0030154]		cell differentiation [GO:0030154]			mmu:215819;	1	1	0.747681	0.838129	1.01894	0.812165	0.726393	0.720927	0.800899	0.598085	0.617849	0.652636	0.665826	0.707956	0.680669	0.660707	0.661289	0.542668	0.508878	0.857218	0.676037	0.627028	0.861936	0.8525	0.706637	0.645437	0.68311	0.570945	1.26801	0.0122231	0.342561
109	Q8BG17	NOL12	Nucleolar protein 12 (Nucleolar protein of 25 kDa)	14481			poly(A) RNA binding			FUNCTION: May bind to 28S rRNA. In vitro binds single-stranded nucleic acids. {ECO:0000269|PubMed:16430885}.	SUBCELLULAR LOCATION: Nucleus, nucleolus {ECO:0000269|PubMed:16430885}.			nucleolus [GO:0005730]; nucleus [GO:0005634]	nucleolus [GO:0005730]; nucleus [GO:0005634]; identical protein binding [GO:0042802]; RNA binding [GO:0003723]; rRNA binding [GO:0019843]; single-stranded DNA binding [GO:0003697]	identical protein binding [GO:0042802]; RNA binding [GO:0003723]; rRNA binding [GO:0019843]; single-stranded DNA binding [GO:0003697]		mmu:97961;	1	1	0.879247	0.689276	1.06804	0.767045	0.699942	0.668892	0.696353	0.534004	0.525968	0.567434	0.615444	0.702899	0.579035	0.481707	0.515885	0.467818	0.532547	0.850591	0.601349	0.546648	0.856174	0.845007	0.633083	0.569615	0.58788	0.505417	1.41447	0.00563273	0.500263
126	Q9WTQ5	AKA12	A-kinase anchor protein 12 (AKAP-12) (Germ cell lineage protein gercelin) (Src-suppressed C kinase substrate) (SSeCKS)	14542			positive regulation of cAMP biosynthetic process			FUNCTION: Anchoring protein that mediates the subcellular compartmentation of protein kinase A (PKA) and protein kinase C (PKC). {ECO:0000250}.	SUBCELLULAR LOCATION: Cytoplasm, cytoskeleton {ECO:0000250}. Membrane {ECO:0000250|UniProtKB:Q02952}; Lipid-anchor {ECO:0000250|UniProtKB:Q02952}.		adenylate cyclase-inhibiting G protein-coupled receptor signaling pathway [GO:0007193]; cellular response to interleukin-1 [GO:0071347]; cellular response to tumor necrosis factor [GO:0071356]; hepatic stellate cell activation [GO:0035733]; modulation of chemical synaptic transmission [GO:0050804]; negative regulation of vascular permeability [GO:0043116]; positive regulation of ERK1 and ERK2 cas…	cytoplasm [GO:0005737]; cytoskeleton [GO:0005856]; cytosol [GO:0005829]; neuronal cell body [GO:0043025]; plasma membrane [GO:0005886]; Schaffer collateral - CA1 synapse [GO:0098685]	cytoplasm [GO:0005737]; cytoskeleton [GO:0005856]; cytosol [GO:0005829]; neuronal cell body [GO:0043025]; plasma membrane [GO:0005886]; Schaffer collateral - CA1 synapse [GO:0098685]; adenylate cyclase binding [GO:0008179]; calmodulin binding [GO:0005516]; protein kinase A binding [GO:0051018]; signaling receptor complex adaptor activity [GO:0030159]; adenylate cyclase-inhibiting G protein-couple…	adenylate cyclase binding [GO:0008179]; calmodulin binding [GO:0005516]; protein kinase A binding [GO:0051018]; signaling receptor complex adaptor activity [GO:0030159]	R-MMU-9013405;R-MMU-9035034;	mmu:83397;	41	1	0.877107	0.750903	1.00992	0.806149	0.729445	0.756879	0.778496	0.631096	0.63285	0.672839	0.633226	0.728183	0.702114	0.63634	0.614481	0.684053	0.618346	0.862255	0.684231	0.66392	0.876003	0.848506	0.722157	0.646305	0.688879	0.63896	1.26018	0.0105431	0.333631
123	Q78YZ6	SCOC	Short coiled-coil protein	14650			positive regulation of macroautophagy			FUNCTION: Positive regulator of amino acid starvation-induced autophagy. {ECO:0000250|UniProtKB:Q9UIL1}.	SUBCELLULAR LOCATION: Golgi apparatus membrane {ECO:0000250|UniProtKB:Q9UIL1}; Peripheral membrane protein {ECO:0000250|UniProtKB:Q9UIL1}; Cytoplasmic side {ECO:0000250|UniProtKB:Q9UIL1}. Golgi apparatus, trans-Golgi network {ECO:0000250|UniProtKB:Q9UIL1}. Cytoplasm, cytosol {ECO:0000250|UniProtKB:Q9UIL1}.		positive regulation of macroautophagy [GO:0016239]; regulation of protein complex stability [GO:0061635]	cytosol [GO:0005829]; Golgi apparatus [GO:0005794]; Golgi membrane [GO:0000139]; nucleoplasm [GO:0005654]	cytosol [GO:0005829]; Golgi apparatus [GO:0005794]; Golgi membrane [GO:0000139]; nucleoplasm [GO:0005654]; positive regulation of macroautophagy [GO:0016239]; regulation of protein complex stability [GO:0061635]			mmu:56367;	3	1	0.864272	0.755643	1.08707	0.783088	0.692821	0.684029	0.768228	0.511673	0.451901	0.573582	0.579881	0.623675	0.584629	0.567927	0.469077	0.581134	0.49803	0.863816	0.594882	0.554079	0.873305	0.854327	0.654643	0.535121	0.592077	0.51608	1.45208	0.00618631	0.538119
115	Q8BYK5	PHAR3	Phosphatase and actin regulator 3 (Scaffold-associated PP1-inhibiting protein) (Scapinin)	15164			protein phosphatase inhibitor activity				SUBCELLULAR LOCATION: Nucleus matrix {ECO:0000250}. Note=Localized to the nuclear matrix-intermediate filament scaffold. {ECO:0000250}.		actin cytoskeleton organization [GO:0030036]	nuclear matrix [GO:0016363]; nucleoplasm [GO:0005654]	nuclear matrix [GO:0016363]; nucleoplasm [GO:0005654]; actin binding [GO:0003779]; protein phosphatase 1 binding [GO:0008157]; protein phosphatase inhibitor activity [GO:0004864]; actin cytoskeleton organization [GO:0030036]	actin binding [GO:0003779]; protein phosphatase 1 binding [GO:0008157]; protein phosphatase inhibitor activity [GO:0004864]		mmu:74189;	1	1	1.17554	1.21832	1.10811	1.2754	1.00413	1.00854	1.14347	0.598085	0.670352	0.924934	1.01356	0.814992	0.889531	1.01121	0.547755	0.936675	0.777124	1.13025	0.893157	0.829548	1.13129	1.12921	0.9167	0.869614	0.905244	0.753851	1.26546	0.0372236	0.339657
125	Q8K003	TMA7	Translation machinery-associated protein 7 (Coiled-coil domain-containing protein 72)	16341			Translation machinery-associated protein 7						cytoplasmic translation [GO:0002181]		cytoplasmic translation [GO:0002181]			mmu:66167;	3	1	0.897431	0.730044	0.941795	0.729946	0.652126	0.687814	0.841037	0.524295	0.592535	0.600812	0.537402	0.750096	0.642439	0.598853	0.586595	0.585292	0.535505	0.825224	0.630649	0.616464	0.875825	0.774622	0.684382	0.576916	0.663796	0.569131	1.30853	0.0262509	0.387948
114	E9Q6J5	BD1L1	Biorientation of chromosomes in cell division protein 1-like 1				FUNCTION: Component of the fork protection machinery required to protect stalled/damaged replication forks from uncontrolled DNA2-dependent resection. Acts by stabilizing RAD51 at stalled replication forks and protecting RAD51 nucleofilaments from the antirecombinogenic activities of FBH1 and BLM. Does not regulate spindle orientation. {ECO:0000250|UniProtKB:Q8NFC6}.			FUNCTION: Component of the fork protection machinery required to protect stalled/damaged replication forks from uncontrolled DNA2-dependent resection. Acts by stabilizing RAD51 at stalled replication forks and protecting RAD51 nucleofilaments from the antirecombinogenic activities of FBH1 and BLM. Does not regulate spindle orientation. {ECO:0000250|UniProtKB:Q8NFC6}.	SUBCELLULAR LOCATION: Chromosome {ECO:0000269|PubMed:26166705}. Note=Localizes at replication forks: following DNA damage, localizes to damaged replication forks undergoing resection. {ECO:0000250|UniProtKB:Q8NFC6}.		cellular response to DNA damage stimulus [GO:0006974]; DNA repair [GO:0006281]; negative regulation of phosphoprotein phosphatase activity [GO:0032515]; replication fork processing [GO:0031297]	centrosome [GO:0005813]; nucleoplasm [GO:0005654]; outer kinetochore [GO:0000940]; spindle microtubule [GO:0005876]; spindle pole [GO:0000922]	centrosome [GO:0005813]; nucleoplasm [GO:0005654]; outer kinetochore [GO:0000940]; spindle microtubule [GO:0005876]; spindle pole [GO:0000922]; DNA binding [GO:0003677]; protein phosphatase 2A binding [GO:0051721]; protein phosphatase inhibitor activity [GO:0004864]; cellular response to DNA damage stimulus [GO:0006974]; DNA repair [GO:0006281]; negative regulation of phosphoprotein phosphatase a…	DNA binding [GO:0003677]; protein phosphatase 2A binding [GO:0051721]; protein phosphatase inhibitor activity [GO:0004864]		mmu:665775;	1	1	1.80128	2.18918	1.05601	2.54278	2.47421	1.15708	0.989456	1.28258	0.876614	1.55825	0.971078	0.935513	1.37905	1.26425	0.948113	1.9378	1.36786	1.84391	1.13918	1.30543	1.66349	2.02433	1.14304	1.13531	1.19294	1.41792	1.61864	0.0393725	0.694779
124	Q0VGU4	VGF	Neurosecretory protein VGF [Cleaved into: Neuroendocrine regulatory peptide-1 (NERP-1); Neuroendocrine regulatory peptide-2 (NERP-2); VGF-derived peptide TLQP-21; VGF-derived peptide TLQP-62]				FUNCTION: [Neurosecretory protein VGF]: Secreted polyprotein that is packaged and proteolytically processed by prohormone convertases PCSK1 and PCSK2 in a cell-type-specific manner (By similarity). VGF and peptides derived from its processing play many roles in neurogenesis and neuroplasticity associated with learning, memory, depression and chronic pain (PubMed:19863797, PubMed:26180209, PubMed:…			FUNCTION: [Neurosecretory protein VGF]: Secreted polyprotein that is packaged and proteolytically processed by prohormone convertases PCSK1 and PCSK2 in a cell-type-specific manner (By similarity). VGF and peptides derived from its processing play many roles in neurogenesis and neuroplasticity associated with learning, memory, depression and chronic pain (PubMed:19863797, PubMed:26180209, PubMed:…	SUBCELLULAR LOCATION: [Neurosecretory protein VGF]: Secreted {ECO:0000250|UniProtKB:O15240}. Cytoplasmic vesicle, secretory vesicle {ECO:0000250|UniProtKB:O15240}. Note=Stored in secretory vesicles and then secreted, NERP peptides colocalize with vasopressin in the storage granules of hypothalamus. {ECO:0000250|UniProtKB:O15240}.		carbohydrate homeostasis [GO:0033500]; defense response to bacterium [GO:0042742]; generation of precursor metabolites and energy [GO:0006091]; glucose homeostasis [GO:0042593]; insulin secretion [GO:0030073]; ovarian follicle development [GO:0001541]; penile erection [GO:0043084]; regulation of neuronal synaptic plasticity [GO:0048168]; regulation of synaptic plasticity [GO:0048167]; response to…	cytoplasmic vesicle [GO:0031410]; extracellular region [GO:0005576]; extracellular space [GO:0005615]; Golgi apparatus [GO:0005794]; intracellular membrane-bounded organelle [GO:0043231]; neuronal cell body [GO:0043025]; neuron projection [GO:0043005]; secretory granule membrane [GO:0030667]; synapse [GO:0045202]; transport vesicle [GO:0030133]	cytoplasmic vesicle [GO:0031410]; extracellular region [GO:0005576]; extracellular space [GO:0005615]; Golgi apparatus [GO:0005794]; intracellular membrane-bounded organelle [GO:0043231]; neuron projection [GO:0043005]; neuronal cell body [GO:0043025]; secretory granule membrane [GO:0030667]; synapse [GO:0045202]; transport vesicle [GO:0030133]; growth factor activity [GO:0008083]; hormone activi…	growth factor activity [GO:0008083]; hormone activity [GO:0005179]; neuropeptide hormone activity [GO:0005184]	R-MMU-381426;R-MMU-8957275;	mmu:381677;	101	1	1.68362	1.42216	1.05201	1.82988	1.48026	1.10315	0.732757	1.1651	0.691916	0.953042	1.11432	0.809092	1.06856	1.20989	0.687183	1.11029	1.16963	1.41132	0.960048	1.00911	1.36859	1.45405	1.00034	0.919759	1.02918	0.989034	1.47005	0.0178292	0.555868
134	Q8R0X2	CACL1	CDK2-associated and cullin domain-containing protein 1	11444			G1/S transition of mitotic cell cycle			FUNCTION: Cell cycle associated protein capable of promoting cell proliferation through the activation of CDK2 at the G1/S phase transition. {ECO:0000250}.			G1/S transition of mitotic cell cycle [GO:0000082]; positive regulation of cell population proliferation [GO:0008284]; positive regulation of protein kinase activity [GO:0045860]; ubiquitin-dependent protein catabolic process [GO:0006511]		protein kinase binding [GO:0019901]; ubiquitin protein ligase binding [GO:0031625]; G1/S transition of mitotic cell cycle [GO:0000082]; positive regulation of cell population proliferation [GO:0008284]; positive regulation of protein kinase activity [GO:0045860]; ubiquitin-dependent protein catabolic process [GO:0006511]	protein kinase binding [GO:0019901]; ubiquitin protein ligase binding [GO:0031625]		mmu:78832;	3	1	1.12526	1.07421	0.930774	1.12099	1.21981	1.41253	1.24709	1.32045	1.51509	1.31581	1.4986	1.25831	1.03406	1.25206	1.56259	1.0687	1.19626	1.07851	1.38493	1.22866	1.06649	1.09052	1.32669	1.44317	1.18148	1.27585	0.778747	0.000500476	-0.360773
135	Q80XU3	NUCKS	Nuclear ubiquitous casein and cyclin-dependent kinase substrate 1 (JC7)	11506			glucose homeostasis			FUNCTION: Chromatin-associated protein involved in DNA repair by promoting homologous recombination (HR). Binds double-stranded DNA (dsDNA) and secondary DNA structures, such as D-loop structures, but with less affinity than RAD51AP1. {ECO:0000250|UniProtKB:Q9H1E3}.	SUBCELLULAR LOCATION: Nucleus {ECO:0000250|UniProtKB:Q9H1E3}. Chromosome {ECO:0000250|UniProtKB:Q9H1E3}.		cellular glucose homeostasis [GO:0001678]; cellular response to X-ray [GO:0071481]; chromatin organization [GO:0006325]; double-strand break repair via homologous recombination [GO:0000724]; glucose homeostasis [GO:0042593]; interstrand cross-link repair [GO:0036297]; modulation by host of RNA binding by virus [GO:1990968]; modulation by host of viral RNA-binding transcription factor activity [GO…	chromatin [GO:0000785]; cytoplasm [GO:0005737]; nucleolus [GO:0005730]; nucleoplasm [GO:0005654]; nucleus [GO:0005634]	chromatin [GO:0000785]; cytoplasm [GO:0005737]; nucleolus [GO:0005730]; nucleoplasm [GO:0005654]; nucleus [GO:0005634]; chromatin binding [GO:0003682]; double-stranded DNA binding [GO:0003690]; single-stranded DNA binding [GO:0003697]; transcription coactivator activity [GO:0003713]; cellular glucose homeostasis [GO:0001678]; cellular response to X-ray [GO:0071481]; chromatin organization [GO:000…	chromatin binding [GO:0003682]; double-stranded DNA binding [GO:0003690]; single-stranded DNA binding [GO:0003697]; transcription coactivator activity [GO:0003713]		mmu:98415;	12	1	0.872829	0.855195	1.04299	0.968582	0.883066	1.14667	1.21348	1.12141	1.3632	1.13048	1.24077	1.33585	1.0583	1.19021	1.39329	1.06351	1.1292	0.93711	1.20267	1.19506	0.909341	0.964879	1.16052	1.24482	1.19478	1.19533	0.779192	0.000296002	-0.359949
136	Q6NS65	GPR17	Uracil nucleotide/cysteinyl leukotriene receptor (UDP/CysLT receptor) (G-protein coupled receptor 17)	11666			G-protein coupled receptor activity			FUNCTION: Dual specificity receptor for uracil nucleotides and cysteinyl leukotrienes (CysLTs). Signals through G(i) and inhibition of adenylyl cyclase. May mediate brain damage by nucleotides and CysLTs following ischemia (By similarity). {ECO:0000250}.	SUBCELLULAR LOCATION: Cell membrane; Multi-pass membrane protein {ECO:0000305}.	TRANSMEM 37..57; /note="Helical; Name=1"; /evidence="ECO:0000255"; TRANSMEM 65..85; /note="Helical; Name=2"; /evidence="ECO:0000255"; TRANSMEM 106..126; /note="Helical; Name=3"; /evidence="ECO:0000255"; TRANSMEM 148..168; /note="Helical; Name=4"; /evidence="ECO:0000255"; TRANSMEM 196..216; /note="Helical; Name=5"; /evidence="ECO:0000255"; TRANSMEM 233..253; /note="Helical; Name=6"; /evidence="ECO…	negative regulation of inflammatory response to antigenic stimulus [GO:0002862]; oligodendrocyte differentiation [GO:0048709]; positive regulation of cytosolic calcium ion concentration involved in phospholipase C-activating G protein-coupled signaling pathway [GO:0051482]; positive regulation of Rho protein signal transduction [GO:0035025]	integral component of plasma membrane [GO:0005887]	integral component of plasma membrane [GO:0005887]; G protein-coupled receptor activity [GO:0004930]; receptor serine/threonine kinase binding [GO:0033612]; negative regulation of inflammatory response to antigenic stimulus [GO:0002862]; oligodendrocyte differentiation [GO:0048709]; positive regulation of cytosolic calcium ion concentration involved in phospholipase C-activating G protein-coupled…	G protein-coupled receptor activity [GO:0004930]; receptor serine/threonine kinase binding [GO:0033612]	R-MMU-391906;R-MMU-416476;R-MMU-417957;R-MMU-418594;	mmu:574402;	12	1	0.894222	0.860883	0.974858	0.891376	0.878997	1.20722	1.24989	1.16122	1.4129	1.13926	1.12617	1.28528	1.11145	1.05526	1.47097	0.992813	1.06608	0.916723	1.21611	1.16364	0.918368	0.915077	1.20611	1.22611	1.15066	1.17662	0.753816	0.000120219	-0.407715
137	P43883	PLIN2	Perilipin-2 (Adipophilin) (Adipose differentiation-related protein) (ADRP)	12917			lipid storage			FUNCTION: May be involved in development and maintenance of adipose tissue. {ECO:0000305|PubMed:1518805}.	SUBCELLULAR LOCATION: Membrane {ECO:0000305|PubMed:1518805}; Peripheral membrane protein {ECO:0000305|PubMed:1518805}. Lipid droplet {ECO:0000269|PubMed:9392423}.		lipid storage [GO:0019915]; long-chain fatty acid transport [GO:0015909]; positive regulation of sequestering of triglyceride [GO:0010890]; response to drug [GO:0042493]; response to organic cyclic compound [GO:0014070]	cytoplasm [GO:0005737]; cytosol [GO:0005829]; lipid droplet [GO:0005811]; nucleus [GO:0005634]; plasma membrane [GO:0005886]	cytoplasm [GO:0005737]; cytosol [GO:0005829]; lipid droplet [GO:0005811]; nucleus [GO:0005634]; plasma membrane [GO:0005886]; lipid storage [GO:0019915]; long-chain fatty acid transport [GO:0015909]; positive regulation of sequestering of triglyceride [GO:0010890]; response to drug [GO:0042493]; response to organic cyclic compound [GO:0014070]			mmu:11520;	9	1	0.851436	0.927251	0.951814	0.936496	0.900361	1.11167	1.24522	1.11073	1.26851	1.13926	1.10345	1.29033	1.07508	1.13679	1.28772	1.08742	1.09468	0.927893	1.16314	1.162	0.926229	0.929557	1.15587	1.17041	1.1674	1.15661	0.797749	7.28199e-05	-0.325994
138	P11031	TCP4	Activated RNA polymerase II transcriptional coactivator p15 (Positive cofactor 4) (PC4) (SUB1 homolog) (Single-stranded DNA-binding protein p9) (p14)	14725			positive regulation of transcription from RNA polymerase II promoter			FUNCTION: General coactivator that functions cooperatively with TAFs and mediates functional interactions between upstream activators and the general transcriptional machinery. May be involved in stabilizing the multiprotein transcription complex. Binds single-stranded DNA. Also binds, in vitro, non-specifically to double-stranded DNA (ds DNA).	SUBCELLULAR LOCATION: Nucleus.		negative regulation of DNA metabolic process [GO:0051053]; positive regulation of transcription initiation from RNA polymerase II promoter [GO:0060261]; protein homooligomerization [GO:0051260]; regulation of transcription by RNA polymerase II [GO:0006357]; SMAD protein signal transduction [GO:0060395]	nucleolus [GO:0005730]; nucleoplasm [GO:0005654]; nucleus [GO:0005634]; transcription regulator complex [GO:0005667]	nucleolus [GO:0005730]; nucleoplasm [GO:0005654]; nucleus [GO:0005634]; transcription regulator complex [GO:0005667]; DNA helicase activity [GO:0003678]; DNA-binding transcription factor binding [GO:0140297]; identical protein binding [GO:0042802]; RNA polymerase II cis-regulatory region sequence-specific DNA binding [GO:0000978]; single-stranded DNA binding [GO:0003697]; transcription coactivato…	DNA-binding transcription factor binding [GO:0140297]; DNA helicase activity [GO:0003678]; identical protein binding [GO:0042802]; RNA polymerase II cis-regulatory region sequence-specific DNA binding [GO:0000978]; single-stranded DNA binding [GO:0003697]; transcription coactivator activity [GO:0003713]		mmu:20024;	30	1	0.994768	0.986982	1.049	0.992646	1.01431	1.2602	1.22655	1.2952	1.44665	1.2473	1.34449	1.34933	1.25784	1.26987	1.5616	1.19449	1.23571	1.00628	1.3034	1.31147	0.993917	1.01865	1.26065	1.34615	1.29235	1.3306	0.772045	6.22068e-06	-0.373243
141	Q9QXE2	DPOLL	DNA polymerase lambda (Pol Lambda) (EC 2.7.7.7) (EC 4.2.99.-) (DNA polymerase kappa)	1184	Cell Fate	Genetic Information Processing	DNA replication and Damage repair	BER	15	FUNCTION: DNA polymerase that functions in several pathways of DNA repair. Involved in base excision repair (BER) responsible for repair of lesions that give rise to abasic (AP) sites in DNA. Also contributes to DNA double-strand break repair by non-homologous end joining and homologous recombination. Has both template-dependent and template-independent (terminal transferase) DNA polymerase activ…	SUBCELLULAR LOCATION: Nucleus {ECO:0000250|UniProtKB:Q9UGP5}.		base-excision repair, gap-filling [GO:0006287]; DNA biosynthetic process [GO:0071897]; DNA replication [GO:0006260]; double-strand break repair via homologous recombination [GO:0000724]; double-strand break repair via nonhomologous end joining [GO:0006303]; nucleotide-excision repair [GO:0006289]	nucleoplasm [GO:0005654]; nucleus [GO:0005634]; site of double-strand break [GO:0035861]	nucleoplasm [GO:0005654]; nucleus [GO:0005634]; site of double-strand break [GO:0035861]; 5'-deoxyribose-5-phosphate lyase activity [GO:0051575]; DNA binding [GO:0003677]; DNA-directed DNA polymerase activity [GO:0003887]; metal ion binding [GO:0046872]; base-excision repair, gap-filling [GO:0006287]; DNA biosynthetic process [GO:0071897]; DNA replication [GO:0006260]; double-strand break repair …	5'-deoxyribose-5-phosphate lyase activity [GO:0051575]; DNA binding [GO:0003677]; DNA-directed DNA polymerase activity [GO:0003887]; metal ion binding [GO:0046872]	R-MMU-5693571;	mmu:56626;	2	1	0.802232	0.88269	0.994896	0.954545	0.744706	1.46645	1.42538	1.03888	1.89855	0.994326	1.74458	1.48334	1.10772	0.999963	1.73389	0.990734	1.02071	0.896511	1.42803	1.22273	0.894974	0.898049	1.31024	1.54582	1.19701	1.24845	0.627797	0.0063899	-0.67163
140	P35689	ERCC5	DNA excision repair protein ERCC-5 (EC 3.1.-.-) (DNA repair protein complementing XP-G cells homolog) (Xeroderma pigmentosum group G-complementing protein homolog)	1209	Cell Fate	Genetic Information Processing	DNA replication and Damage repair	NER	21	FUNCTION: Single-stranded structure-specific DNA endonuclease involved in DNA excision repair. Makes the 3'incision in DNA nucleotide excision repair (NER). Binds and bends DNA repair bubble substrate and breaks base stacking at the single-strand/double-strand DNA junction of the DNA bubble. Plays a role in base excision repair (BER) by promoting the binding of DNA glycosylase NTHL1 to its substr…	SUBCELLULAR LOCATION: Nucleus {ECO:0000250|UniProtKB:P28715}. Chromosome {ECO:0000250|UniProtKB:P28715}. Note=Colocalizes with RAD51 to nuclear foci in S phase. Localizes to DNA double-strand breaks (DBS) during replication stress. Colocalizes with BRCA2 to nuclear foci following DNA replication stress. {ECO:0000250|UniProtKB:P28715}.		base-excision repair, AP site formation [GO:0006285]; determination of adult lifespan [GO:0008340]; DNA repair [GO:0006281]; double-strand break repair via homologous recombination [GO:0000724]; multicellular organism growth [GO:0035264]; negative regulation of apoptotic process [GO:0043066]; nucleotide-excision repair [GO:0006289]; nucleotide-excision repair, DNA incision, 3'-to lesion [GO:00062…	chromosome [GO:0005694]; nucleotide-excision repair complex [GO:0000109]; nucleus [GO:0005634]; protein-containing complex [GO:0032991]	chromosome [GO:0005694]; nucleotide-excision repair complex [GO:0000109]; nucleus [GO:0005634]; protein-containing complex [GO:0032991]; bubble DNA binding [GO:0000405]; damaged DNA binding [GO:0003684]; double-stranded DNA binding [GO:0003690]; endodeoxyribonuclease activity [GO:0004520]; endonuclease activity [GO:0004519]; enzyme activator activity [GO:0008047]; metal ion binding [GO:0046872]; …	bubble DNA binding [GO:0000405]; damaged DNA binding [GO:0003684]; double-stranded DNA binding [GO:0003690]; endodeoxyribonuclease activity [GO:0004520]; endonuclease activity [GO:0004519]; enzyme activator activity [GO:0008047]; metal ion binding [GO:0046872]; protein-containing complex binding [GO:0044877]; protein homodimerization activity [GO:0042803]; protein N-terminus binding [GO:0047485];…			1	1	1.38947	1.1766	1.25539	0.922459	1.35614	1.71811	1.90984	2.05349	1.71385	1.57494	1.41957	1.76315	0.739411	1.47605	1.73987	1.95964	1.43985	1.18334	1.73163	1.51966	1.18869	1.178	1.89381	1.56945	1.3262	1.71312	0.683368	0.00107031	-0.549264
139	Q9Z2B9	KS6A4	Ribosomal protein S6 kinase alpha-4 (S6K-alpha-4) (EC 2.7.11.1) (90 kDa ribosomal protein S6 kinase 4) (Nuclear mitogen- and stress-activated protein kinase 2) (RSK-like protein kinase) (RLSK)	4344	Cell Survival	Signal transduction	MAPK	p38target	4	FUNCTION: Serine/threonine-protein kinase that is required for the mitogen or stress-induced phosphorylation of the transcription factors CREB1 and ATF1 and for the regulation of the transcription factor RELA, and that contributes to gene activation by histone phosphorylation and functions in the regulation of inflammatory genes. Phosphorylates CREB1 and ATF1 in response to mitogenic or stress st…	SUBCELLULAR LOCATION: Nucleus {ECO:0000250}.		histone H3-S10 phosphorylation [GO:0043987]; histone H3-S28 phosphorylation [GO:0043988]; histone phosphorylation [GO:0016572]; inflammatory response [GO:0006954]; interleukin-1-mediated signaling pathway [GO:0070498]; intracellular signal transduction [GO:0035556]; peptidyl-serine phosphorylation [GO:0018105]; positive regulation of histone acetylation [GO:0035066]; positive regulation of histon…	cytoplasm [GO:0005737]; cytosol [GO:0005829]; nucleoplasm [GO:0005654]; nucleus [GO:0005634]	cytoplasm [GO:0005737]; cytosol [GO:0005829]; nucleoplasm [GO:0005654]; nucleus [GO:0005634]; ATP binding [GO:0005524]; magnesium ion binding [GO:0000287]; protein serine kinase activity [GO:0106310]; protein serine/threonine kinase activity [GO:0004674]; protein threonine kinase activity [GO:0106311]; histone H3-S10 phosphorylation [GO:0043987]; histone H3-S28 phosphorylation [GO:0043988]; histo…	ATP binding [GO:0005524]; magnesium ion binding [GO:0000287]; protein serine/threonine kinase activity [GO:0004674]; protein serine kinase activity [GO:0106310]; protein threonine kinase activity [GO:0106311]		mmu:56613;	1	1	0.941286	0.93768	1.05	1.05682	1.01431	1.18641	1.32456	1.21947	1.44102	1.21216	1.09851	1.43108	1.19537	1.13117	1.52873	1.46271	1.1716	1.00002	1.24702	1.32011	0.959655	1.04037	1.24348	1.25057	1.25254	1.38768	0.801921	0.000906646	-0.318467
144	P70380	IL18	Interleukin-18 (IL-18) (Interferon gamma-inducing factor) (IFN-gamma-inducing factor) (Interleukin-1 gamma) (IL-1 gamma)	6796			angiogenesis			FUNCTION: A proinflammatory cytokine primarily involved in polarized T-helper 1 (Th1) cell and natural killer (NK) cell immune responses. Upon binding to IL18R1 and IL18RAP, forms a signaling ternary complex which activates NF-kappa-B, triggering synthesis of inflammatory mediators. Synergizes with IL12/interleukin-12 to induce IFNG synthesis from T-helper 1 (Th1) cells and natural killer (NK) ce…	SUBCELLULAR LOCATION: Cytoplasm {ECO:0000250|UniProtKB:Q14116}. Secreted {ECO:0000250|UniProtKB:Q14116}. Note=The secretion is dependent on protein unfolding and facilitated by the cargo receptor TMED10; it results in protein translocation from the cytoplasm into the ERGIC (endoplasmic reticulum-Golgi intermediate compartment) followed by vesicle entry and secretion. {ECO:0000250|UniProtKB:Q14116…		activation of protein kinase B activity [GO:0032148]; angiogenesis [GO:0001525]; cell population proliferation [GO:0008283]; cellular response to organic cyclic compound [GO:0071407]; cellular response to peptide hormone stimulus [GO:0071375]; cholesterol homeostasis [GO:0042632]; detection of mechanical stimulus involved in sensory perception of pain [GO:0050966]; extrinsic apoptotic signaling p…	apical plasma membrane [GO:0016324]; cytoplasm [GO:0005737]; extracellular space [GO:0005615]	apical plasma membrane [GO:0016324]; cytoplasm [GO:0005737]; extracellular space [GO:0005615]; cytokine activity [GO:0005125]; interleukin-18 receptor binding [GO:0045515]; activation of protein kinase B activity [GO:0032148]; angiogenesis [GO:0001525]; cell population proliferation [GO:0008283]; cellular response to organic cyclic compound [GO:0071407]; cellular response to peptide hormone stimu…	cytokine activity [GO:0005125]; interleukin-18 receptor binding [GO:0045515]		mmu:16173;	1	1	0.892082	0.914926	0.987883	0.895387	1.14758	1.07382	1.29843	1.12918	1.45321	1.27365	1.1242	1.09396	1.10679	1.04401	1.17817	1.0895	1.41322	0.972976	1.22541	1.15427	0.935669	1.01028	1.16714	1.28369	1.08159	1.22696	0.793998	0.00503612	-0.332793
143	Q6PAR0	KLD10	Kelch domain-containing protein 10	10141			cytoplasm			FUNCTION: Substrate-recognition component of a Cul2-RING (CRL2) E3 ubiquitin-protein ligase complex of the DesCEND (destruction via C-end degrons) pathway, which recognizes a C-degron located at the extreme C terminus of target proteins, leading to their ubiquitination and degradation (By similarity). The C-degron recognized by the DesCEND pathway is usually a motif of less than ten residues and …	SUBCELLULAR LOCATION: Nucleus {ECO:0000250|UniProtKB:Q6PID8}. Cytoplasm {ECO:0000250|UniProtKB:Q6PID8}.; SUBCELLULAR LOCATION: [Isoform 2]: Cytoplasm {ECO:0000269|PubMed:23102700}.		positive regulation of stress-activated MAPK cascade [GO:0032874]; ubiquitin-dependent protein catabolic process via the C-end degron rule pathway [GO:0140627]	Cul2-RING ubiquitin ligase complex [GO:0031462]; cytoplasm [GO:0005737]; nucleoplasm [GO:0005654]	Cul2-RING ubiquitin ligase complex [GO:0031462]; cytoplasm [GO:0005737]; nucleoplasm [GO:0005654]; ubiquitin ligase-substrate adaptor activity [GO:1990756]; positive regulation of stress-activated MAPK cascade [GO:0032874]; ubiquitin-dependent protein catabolic process via the C-end degron rule pathway [GO:0140627]	ubiquitin ligase-substrate adaptor activity [GO:1990756]		mmu:76788;	2	1	1.05681	0.994567	1.23435	1.17413	0.881032	1.39644	1.20695	1.6224	1.12038	1.33865	1.37314	1.28443	1.01168	1.26893	0.801713	1.15395	1.52762	1.05681	1.34299	1.17472	1.01712	1.0965	1.4086	1.27739	1.18835	1.16109	0.78691	0.00878172	-0.34573
142	Q80YN3	BCAS1	Breast carcinoma-amplified sequence 1 homolog (Novel amplified in breast cancer 1 homolog)	15067			protein homodimerization activity			FUNCTION: Required for myelination. {ECO:0000269|PubMed:28230289}.	SUBCELLULAR LOCATION: Cytoplasm {ECO:0000250|UniProtKB:Q3ZB98}.		myelination [GO:0042552]	cytoplasm [GO:0005737]; cytosol [GO:0005829]; postsynaptic density [GO:0014069]	cytoplasm [GO:0005737]; cytosol [GO:0005829]; postsynaptic density [GO:0014069]; protein homodimerization activity [GO:0042803]; myelination [GO:0042552]	protein homodimerization activity [GO:0042803]		mmu:76960;	36	1	0.887804	0.7272	0.964839	0.875333	0.748775	1.27534	1.49165	1.07383	1.72041	1.08129	1.11037	1.42265	1.1245	0.984031	1.51379	0.89821	0.962529	0.867325	1.29215	1.15095	0.871668	0.862983	1.28028	1.30402	1.17706	1.12484	0.671227	0.00458081	-0.575127
147	Q810I0	VP37D	Vacuolar protein sorting-associated protein 37D (ESCRT-I complex subunit VPS37D) (Williams-Beuren syndrome region protein 24 homolog)	2361	Cell Survival	Cellular Processes	cellProcess	Endocytosis	127	FUNCTION: Component of the ESCRT-I complex, a regulator of vesicular trafficking process. Required for the sorting of endocytic ubiquitinated cargos into multivesicular bodies. May be involved in cell growth and differentiation (By similarity). {ECO:0000250}.	SUBCELLULAR LOCATION: Late endosome membrane {ECO:0000250}; Peripheral membrane protein {ECO:0000250}.		protein targeting to membrane [GO:0006612]; protein targeting to vacuole [GO:0006623]; ubiquitin-dependent protein catabolic process via the multivesicular body sorting pathway [GO:0043162]	ESCRT I complex [GO:0000813]; intracellular membrane-bounded organelle [GO:0043231]; late endosome membrane [GO:0031902]	ESCRT I complex [GO:0000813]; intracellular membrane-bounded organelle [GO:0043231]; late endosome membrane [GO:0031902]; protein targeting to membrane [GO:0006612]; protein targeting to vacuole [GO:0006623]; ubiquitin-dependent protein catabolic process via the multivesicular body sorting pathway [GO:0043162]		R-MMU-917729;	mmu:194309;	1	1	1.12633	1.10076	1.05902	1.18917	1.32765	1.59512	1.23309	1.24957	1.6426	1.90872	1.47292	1.2187	1.37532	1.55571	1.96295	1.63944	1.6647	1.13382	1.517	1.56947	1.0757	1.19195	1.35926	1.67474	1.38324	1.7557	0.74741	0.00748125	-0.420029
148	Q0VDN7	RUND1	RUN domain-containing protein 1	6042			May play a role as p53/TP53 inhibitor and thus may have oncogenic activity. {ECO:0000250}.			FUNCTION: May play a role as p53/TP53 inhibitor and thus may have oncogenic activity. {ECO:0000250}.			activation of GTPase activity [GO:0090630]; intracellular protein transport [GO:0006886]; in utero embryonic development [GO:0001701]		GTPase activator activity [GO:0005096]; activation of GTPase activity [GO:0090630]; in utero embryonic development [GO:0001701]; intracellular protein transport [GO:0006886]	GTPase activator activity [GO:0005096]		mmu:217201;	1	1	0.74982	1.05145	0.745421	0.91544	0.921726	1.09274	1.13041	1.09325	1.15413	1.2148	1.1163	1.07542	1.1562	1.1949	0.929191	1.19034	1.26332	0.89731	1.1336	1.13489	0.933758	0.860862	1.10547	1.16174	1.14217	1.12762	0.791555	0.00156631	-0.337239
150	Q924H7	WAC	WW domain-containing adapter protein with coiled-coil	9289			cellular response to DNA damage stimulus			FUNCTION: Acts as a linker between gene transcription and histone H2B monoubiquitination at 'Lys-120' (H2BK120ub1). Interacts with the RNA polymerase II transcriptional machinery via its WW domain and with RNF20-RNF40 via its coiled coil region, thereby linking and regulating H2BK120ub1 and gene transcription. Regulates the cell-cycle checkpoint activation in response to DNA damage. Positive regu…	SUBCELLULAR LOCATION: Nucleus speckle {ECO:0000269|PubMed:11827461}. Nucleus {ECO:0000250|UniProtKB:Q9BTA9}. Note=In distinct nuclear speckles. Colocalizes with pre-mRNA processing complexes.		cellular response to DNA damage stimulus [GO:0006974]; histone H2B conserved C-terminal lysine ubiquitination [GO:0071894]; histone monoubiquitination [GO:0010390]; mitotic G1 DNA damage checkpoint signaling [GO:0031571]; negative regulation of proteasomal ubiquitin-dependent protein catabolic process [GO:0032435]; positive regulation of macroautophagy [GO:0016239]; positive regulation of transcr…	nuclear speck [GO:0016607]; nucleoplasm [GO:0005654]; spliceosomal complex [GO:0005681]	nuclear speck [GO:0016607]; nucleoplasm [GO:0005654]; spliceosomal complex [GO:0005681]; chromatin binding [GO:0003682]; RNA polymerase II complex binding [GO:0000993]; cellular response to DNA damage stimulus [GO:0006974]; histone H2B conserved C-terminal lysine ubiquitination [GO:0071894]; histone monoubiquitination [GO:0010390]; mitotic G1 DNA damage checkpoint signaling [GO:0031571]; negative…	chromatin binding [GO:0003682]; RNA polymerase II complex binding [GO:0000993]	R-MMU-8866654;	mmu:225131;	1	1	1.03328	1.0287	1.049	1.06484	1.02855	1.21101	1.36844	1.20199	1.50478	1.24466	1.1894	1.39316	1.17485	1.27362	1.37038	1.16435	1.39744	1.03406	1.28671	1.29563	1.02066	1.04746	1.26048	1.31295	1.28054	1.31072	0.803645	0.000652297	-0.31537
149	Q9D032	SSBP3	Single-stranded DNA-binding protein 3 (Lck-associated signal transducer) (Sequence-specific single-stranded-DNA-binding protein)	11759			head development			FUNCTION: May be involved in transcription regulation of the alpha 2(I) collagen gene where it binds to the single-stranded polypyrimidine sequences in the promoter region. {ECO:0000250}.	SUBCELLULAR LOCATION: Nucleus {ECO:0000250}.		cell differentiation [GO:0030154]; head development [GO:0060322]; head morphogenesis [GO:0060323]; hematopoietic progenitor cell differentiation [GO:0002244]; mesendoderm development [GO:0048382]; midbrain-hindbrain boundary initiation [GO:0021547]; positive regulation of anterior head development [GO:2000744]; positive regulation of cell population proliferation [GO:0008284]; positive regulation…	nucleus [GO:0005634]; protein-containing complex [GO:0032991]; transcription regulator complex [GO:0005667]	nucleus [GO:0005634]; protein-containing complex [GO:0032991]; transcription regulator complex [GO:0005667]; single-stranded DNA binding [GO:0003697]; transcription coactivator activity [GO:0003713]; cell differentiation [GO:0030154]; head development [GO:0060322]; head morphogenesis [GO:0060323]; hematopoietic progenitor cell differentiation [GO:0002244]; mesendoderm development [GO:0048382]; mi…	single-stranded DNA binding [GO:0003697]; transcription coactivator activity [GO:0003713]		mmu:72475;	7	1	1.06323	1.01353	0.95482	0.963569	0.979715	1.2375	1.34603	1.23501	1.43071	1.21656	1.21014	1.36703	1.22054	1.23051	1.4381	1.24336	1.23768	0.99581	1.27932	1.28954	1.02558	0.966035	1.27285	1.2858	1.27269	1.30638	0.778387	3.24483e-05	-0.36144
146	Q8K1C9	LRC41	Leucine-rich repeat-containing protein 41 (Protein Muf1)	15303			protein ubiquitination			FUNCTION: Probable substrate recognition component of an ECS (Elongin BC-CUL2/5-SOCS-box protein) E3 ubiquitin ligase complex which mediates the ubiquitination and subsequent proteasomal degradation of target proteins. {ECO:0000250}.			protein ubiquitination [GO:0016567]	cytoplasm [GO:0005737]; nucleus [GO:0005634]	cytoplasm [GO:0005737]; nucleus [GO:0005634]; identical protein binding [GO:0042802]; protein ubiquitination [GO:0016567]	identical protein binding [GO:0042802]	R-MMU-8951664;R-MMU-9706019;R-MMU-983168;	mmu:230654;	4	1	1.13382	1.14152	1.19227	1.09592	1.09976	1.33211	1.15841	1.55638	1.28445	1.54507	1.52725	1.50862	1.80517	1.69722	1.76277	1.68726	1.27318	1.11055	1.40061	1.62237	1.09178	1.12932	1.34897	1.45226	1.67034	1.57441	0.792904	0.00256988	-0.334781
145	Q3V3N7	BBS1	Bardet-Biedl syndrome 1 protein homolog				FUNCTION: The BBSome complex is thought to function as a coat complex required for sorting of specific membrane proteins to the primary cilia. The BBSome complex is required for ciliogenesis but is dispensable for centriolar satellite function. This ciliogenic function is mediated in part by the Rab8 GDP/GTP exchange factor, which localizes to the basal body and contacts the BBSome. Rab8(GTP) ent…			FUNCTION: The BBSome complex is thought to function as a coat complex required for sorting of specific membrane proteins to the primary cilia. The BBSome complex is required for ciliogenesis but is dispensable for centriolar satellite function. This ciliogenic function is mediated in part by the Rab8 GDP/GTP exchange factor, which localizes to the basal body and contacts the BBSome. Rab8(GTP) ent…	SUBCELLULAR LOCATION: Cell projection, cilium membrane {ECO:0000250|UniProtKB:Q8NFJ9}. Cytoplasm {ECO:0000250|UniProtKB:Q8NFJ9}. Cytoplasm, cytoskeleton, microtubule organizing center, centrosome, centriolar satellite {ECO:0000250|UniProtKB:Q8NFJ9}.		adult behavior [GO:0030534]; brain morphogenesis [GO:0048854]; cartilage development [GO:0051216]; cellular lipid metabolic process [GO:0044255]; cerebral cortex development [GO:0021987]; cilium assembly [GO:0060271]; dendrite development [GO:0016358]; fat cell differentiation [GO:0045444]; fertilization [GO:0009566]; Golgi to plasma membrane protein transport [GO:0043001]; hippocampus developmen…	axoneme [GO:0005930]; BBSome [GO:0034464]; centriolar satellite [GO:0034451]; centrosome [GO:0005813]; ciliary basal body [GO:0036064]; ciliary membrane [GO:0060170]; cilium [GO:0005929]; motile cilium [GO:0031514]	axoneme [GO:0005930]; BBSome [GO:0034464]; centriolar satellite [GO:0034451]; centrosome [GO:0005813]; ciliary basal body [GO:0036064]; ciliary membrane [GO:0060170]; cilium [GO:0005929]; motile cilium [GO:0031514]; patched binding [GO:0005113]; phosphoprotein binding [GO:0051219]; RNA polymerase II-specific DNA-binding transcription factor binding [GO:0061629]; signaling receptor binding [GO:000…	patched binding [GO:0005113]; phosphoprotein binding [GO:0051219]; RNA polymerase II-specific DNA-binding transcription factor binding [GO:0061629]; signaling receptor binding [GO:0005102]; smoothened binding [GO:0005119]	R-MMU-5620922;	mmu:52028;	1	1	0.799023	0.752799	0.777482	0.767045	0.813886	1.11829	0.729957	1.20491	0.964744	1.0848	1.11531	0.956583	1.32777	0.937173	1.16622	1.2288	1.08482	0.818373	1.03633	1.11689	0.850607	0.786138	1.01772	1.05495	1.07384	1.15995	0.78968	0.0195232	-0.340659
153	Q3U0P1	PALB2	Partner and localizer of BRCA2	1269	Cell Fate	Genetic Information Processing	DNA replication and Damage repair	Fanconi anemia	19	FUNCTION: Plays a critical role in homologous recombination repair (HRR) through its ability to recruit BRCA2 and RAD51 to DNA breaks. Strongly stimulates the DNA strand-invasion activity of RAD51, stabilizes the nucleoprotein filament against a disruptive BRC3-BRC4 polypeptide and helps RAD51 to overcome the suppressive effect of replication protein A (RPA). Functionally cooperates with RAD51AP1…	SUBCELLULAR LOCATION: Nucleus {ECO:0000250|UniProtKB:Q86YC2}. Note=Colocalizes with BRCA2 in nuclear foci. {ECO:0000250|UniProtKB:Q86YC2}.		animal organ morphogenesis [GO:0009887]; double-strand break repair via homologous recombination [GO:0000724]; embryonic organ development [GO:0048568]; inner cell mass cell proliferation [GO:0001833]; in utero embryonic development [GO:0001701]; mesoderm development [GO:0007498]; multicellular organism growth [GO:0035264]; negative regulation of apoptotic process [GO:0043066]; post-anal tail mor…	nucleoplasm [GO:0005654]; protein-containing complex [GO:0032991]	nucleoplasm [GO:0005654]; protein-containing complex [GO:0032991]; DNA binding [GO:0003677]; animal organ morphogenesis [GO:0009887]; double-strand break repair via homologous recombination [GO:0000724]; embryonic organ development [GO:0048568]; in utero embryonic development [GO:0001701]; inner cell mass cell proliferation [GO:0001833]; mesoderm development [GO:0007498]; multicellular organism g…	DNA binding [GO:0003677]	R-MMU-5685942;R-MMU-5693568;R-MMU-5693579;	mmu:233826;	5	1	1.2825	1.23823	0.916747	1.41477	1.34698	1.72758	1.16121	1.50978	1.62853	2.0273	1.5312	1.24988	1.59258	2.25952	1.58351	1.48558	2.73571	1.19987	1.5976	1.8178	1.17358	1.22617	1.46619	1.72901	1.70066	1.93493	0.751047	0.0184953	-0.413025
152	P13634	CAH1	Carbonic anhydrase 1 (EC 4.2.1.1) (Carbonate dehydratase I) (Carbonic anhydrase I) (CA-I)	3220	Cell Survival	Metabolism	Energy metabolism	Nitrogen metabolis	5	FUNCTION: Reversible hydration of carbon dioxide.	SUBCELLULAR LOCATION: Cytoplasm.		one-carbon metabolic process [GO:0006730]	cytoplasm [GO:0005737]	cytoplasm [GO:0005737]; arylesterase activity [GO:0004064]; carbonate dehydratase activity [GO:0004089]; hydro-lyase activity [GO:0016836]; zinc ion binding [GO:0008270]; one-carbon metabolic process [GO:0006730]	arylesterase activity [GO:0004064]; carbonate dehydratase activity [GO:0004089]; hydro-lyase activity [GO:0016836]; zinc ion binding [GO:0008270]	R-MMU-1237044;R-MMU-1247673;R-MMU-1475029;	mmu:12346;	1	1	1.31031	1.30365	0.856633	1.55013	1.45584	1.95086	1.42071	1.67483	1.85636	2.27764	1.68531	1.25831	1.96741	3.03175	2.07051	1.50014	3.19331	1.24609	1.81095	2.17024	1.20465	1.28753	1.68213	1.93977	2.08582	2.25465	0.688089	0.00574305	-0.539334
151	Q80V85	TRI62	E3 ubiquitin-protein ligase TRIM62 (EC 2.3.2.27) (Tripartite motif-containing protein 62)	4977	Cell Survival	Cellular Processes	Ubiquitination	E3	222	FUNCTION: E3 ubiquitin ligase that plays a role in antifungal immunity by mediating 'Lys-27'-linked ubiquitination of CARD9 downstream of C-type lectin receptors; leading to CARD9 activation, followed by activation of NF-kappa-B and MAP kinase p38 pathways (By similarity). E3 ubiquitin ligase activity is dependent on E2 ubiquitin-conjugating enzyme UBE2D2 (By similarity). {ECO:0000250|UniProtKB:Q…	SUBCELLULAR LOCATION: Cytoplasm {ECO:0000250|UniProtKB:Q9BVG3}.		innate immune response [GO:0045087]; negative regulation of epithelial to mesenchymal transition [GO:0010719]; negative regulation of viral transcription [GO:0032897]; positive regulation of antifungal innate immune response [GO:1905036]; positive regulation of DNA-binding transcription factor activity [GO:0051091]; positive regulation of I-kappaB kinase/NF-kappaB signaling [GO:0043123]; positive…	cytoplasm [GO:0005737]	cytoplasm [GO:0005737]; identical protein binding [GO:0042802]; transcription coactivator activity [GO:0003713]; ubiquitin protein ligase activity [GO:0061630]; ubiquitin-protein transferase activity [GO:0004842]; zinc ion binding [GO:0008270]; innate immune response [GO:0045087]; negative regulation of epithelial to mesenchymal transition [GO:0010719]; negative regulation of viral transcription …	identical protein binding [GO:0042802]; transcription coactivator activity [GO:0003713]; ubiquitin protein ligase activity [GO:0061630]; ubiquitin-protein transferase activity [GO:0004842]; zinc ion binding [GO:0008270]		mmu:67525;	1	1	1.18944	1.01732	1.08306	1.2383	0.801678	1.25926	1.17054	1.11655	1.56478	1.64169	1.21607	1.39737	1.20096	1.32329	1.58948	1.0791	1.25148	1.05497	1.32815	1.30695	1.06892	1.04101	1.18212	1.47418	1.30721	1.30669	0.794314	0.0322177	-0.332218
156	Q9D0T2	DUS12	Dual specificity protein phosphatase 12 (EC 3.1.3.16) (EC 3.1.3.48) (Dual specificity phosphatase T-DSP4) (Dual specificity phosphatase VH1)	5754	Cell Survival	Cellular Processes	Oxidative stress response	MKP5	P01131	FUNCTION: Dual specificity phosphatase; can dephosphorylate both phosphotyrosine and phosphoserine or phosphothreonine residues. Can dephosphorylate glucokinase (in vitro). Has phosphatase activity with the synthetic substrate 6,8-difluoro-4-methylumbelliferyl phosphate and other in vitro substrates. {ECO:0000250|UniProtKB:Q9JIM4}.	SUBCELLULAR LOCATION: Nucleus {ECO:0000250|UniProtKB:Q9UNI6}. Cytoplasm, cytosol {ECO:0000250|UniProtKB:Q9UNI6}. Note=Primarily nuclear. Detected in a mesh-like pattern in the cytosol. {ECO:0000250|UniProtKB:Q9UNI6}.		dephosphorylation [GO:0016311]; positive regulation of glucokinase activity [GO:0033133]; protein dephosphorylation [GO:0006470]	cytoplasm [GO:0005737]; cytosol [GO:0005829]; nucleoplasm [GO:0005654]; nucleus [GO:0005634]	cytoplasm [GO:0005737]; cytosol [GO:0005829]; nucleoplasm [GO:0005654]; nucleus [GO:0005634]; kinase binding [GO:0019900]; phosphatase activity [GO:0016791]; phosphoprotein phosphatase activity [GO:0004721]; protein serine phosphatase activity [GO:0106306]; protein threonine phosphatase activity [GO:0106307]; protein tyrosine phosphatase activity [GO:0004725]; protein tyrosine/serine/threonine ph…	kinase binding [GO:0019900]; phosphatase activity [GO:0016791]; phosphoprotein phosphatase activity [GO:0004721]; protein serine phosphatase activity [GO:0106306]; protein threonine phosphatase activity [GO:0106307]; protein tyrosine/serine/threonine phosphatase activity [GO:0008138]; protein tyrosine phosphatase activity [GO:0004725]; zinc ion binding [GO:0008270]		mmu:80915;	1	1	0.661039	1.09412	0.935784	0.949531	1.20964	1.14099	1.23682	1.44764	1.55072	1.2596	1.14791	1.07542	1.29234	1.33547	1.19709	1.50429	1.28896	0.975018	1.29728	1.28226	0.918386	1.03165	1.27515	1.31941	1.23441	1.33012	0.751588	0.00992168	-0.411987
155	Q9DB00	GON4L	GON-4-like protein (GON-4 homolog)	7716			B cell differentiation			FUNCTION: Has transcriptional repressor activity, probably as part of a complex with YY1, SIN3A AND HDAC1 (PubMed:21454521). Required for B cell lymphopoiesis (PubMed:20530203). {ECO:0000269|PubMed:20530203, ECO:0000269|PubMed:21454521}.	SUBCELLULAR LOCATION: Nucleus {ECO:0000255|PROSITE-ProRule:PRU00810, ECO:0000269|PubMed:21454521}.		B cell differentiation [GO:0030183]; negative regulation of transcription, DNA-templated [GO:0045892]; regulation of transcription, DNA-templated [GO:0006355]	nuclear body [GO:0016604]; nucleoplasm [GO:0005654]; nucleus [GO:0005634]	nuclear body [GO:0016604]; nucleoplasm [GO:0005654]; nucleus [GO:0005634]; transcription coregulator activity [GO:0003712]; transcription corepressor activity [GO:0003714]; B cell differentiation [GO:0030183]; negative regulation of transcription, DNA-templated [GO:0045892]; regulation of transcription, DNA-templated [GO:0006355]	transcription coregulator activity [GO:0003712]; transcription corepressor activity [GO:0003714]			1	1	0.791536	0.935784	1.29948	0.98663	1.33783	1.06436	1.8725	1.2418	2.02324	1.47656	1.68729	1.66622	1.1618	1.36921	2.30455	1.33796	1.66174	1.05854	1.56096	1.58358	0.909107	1.20798	1.39289	1.72903	1.39908	1.76808	0.678136	0.0164007	-0.560353
154	P07724	ALBU	Albumin	9442			cellular response to starvation			FUNCTION: Binds water, Ca(2+), Na(+), K(+), fatty acids, hormones, bilirubin and drugs. Its main function is the regulation of the colloidal osmotic pressure of blood. Major zinc transporter in plasma, typically binds about 80% of all plasma zinc (By similarity). Major calcium and magnesium transporter in plasma, binds approximately 45% of circulating calcium and magnesium in plasma (By similarit…	SUBCELLULAR LOCATION: Secreted.		cellular response to starvation [GO:0009267]; maintenance of mitochondrion location [GO:0051659]; negative regulation of apoptotic process [GO:0043066]; positive regulation of circadian sleep/wake cycle, non-REM sleep [GO:0046010]	basement membrane [GO:0005604]; cytoplasm [GO:0005737]; endoplasmic reticulum [GO:0005783]; extracellular exosome [GO:0070062]; extracellular region [GO:0005576]; extracellular space [GO:0005615]; Golgi apparatus [GO:0005794]; myelin sheath [GO:0043209]; protein-containing complex [GO:0032991]	basement membrane [GO:0005604]; cytoplasm [GO:0005737]; endoplasmic reticulum [GO:0005783]; extracellular exosome [GO:0070062]; extracellular region [GO:0005576]; extracellular space [GO:0005615]; Golgi apparatus [GO:0005794]; myelin sheath [GO:0043209]; protein-containing complex [GO:0032991]; chaperone binding [GO:0051087]; DNA binding [GO:0003677]; enterobactin binding [GO:1903981]; enzyme bin…	chaperone binding [GO:0051087]; DNA binding [GO:0003677]; enterobactin binding [GO:1903981]; enzyme binding [GO:0019899]; exogenous protein binding [GO:0140272]; fatty acid binding [GO:0005504]; identical protein binding [GO:0042802]; modified amino acid binding [GO:0072341]; oxygen binding [GO:0019825]; pyridoxal phosphate binding [GO:0030170]; toxic substance binding [GO:0015643]; zinc ion bind…	R-MMU-114608;R-MMU-159418;R-MMU-189451;R-MMU-189483;R-MMU-2168880;R-MMU-381426;R-MMU-879518;R-MMU-8957275;R-MMU-8964058;R-MMU-9707564;	mmu:11657;	42	1	1.09638	1.1804	0.932778	1.32052	1.25237	1.60553	1.15654	1.44958	1.43165	1.68737	1.42352	1.21448	1.55808	2.08052	1.23793	1.39826	2.46352	1.13041	1.45903	1.6588	1.09226	1.16856	1.40388	1.51418	1.61769	1.6999	0.774766	0.00661164	-0.368168
157	Q3TXU5	DHYS	Deoxyhypusine synthase (DHS) (EC 2.5.1.46)	10455			deoxyhypusine biosynthetic process from spermidine			FUNCTION: Catalyzes the NAD-dependent oxidative cleavage of spermidine and the subsequent transfer of the butylamine moiety of spermidine to the epsilon-amino group of a critical lysine residue of the eIF-5A precursor protein to form the intermediate deoxyhypusine residue. This is the first step of the post-translational modification of that lysine into an unusual amino acid residue named hypusin…			glucose homeostasis [GO:0042593]; peptidyl-lysine modification to peptidyl-hypusine [GO:0008612]; positive regulation of T cell proliferation [GO:0042102]; spermidine catabolic process [GO:0046203]; spermidine metabolic process [GO:0008216]	cytoplasm [GO:0005737]	cytoplasm [GO:0005737]; deoxyhypusine synthase activity [GO:0034038]; identical protein binding [GO:0042802]; glucose homeostasis [GO:0042593]; peptidyl-lysine modification to peptidyl-hypusine [GO:0008612]; positive regulation of T cell proliferation [GO:0042102]; spermidine catabolic process [GO:0046203]; spermidine metabolic process [GO:0008216]	deoxyhypusine synthase activity [GO:0034038]; identical protein binding [GO:0042802]	R-MMU-204626;	mmu:330817;	1	1	0.905988	0.962331	1.07505	1.07587	0.987854	0.973535	1.06973	1.02723	1.10819	0.833583	0.894024	1.23049	1.17765	1.14897	1.33055	1.1685	1.47535	1.00118	0.984382	1.25525	0.956106	1.04626	1.0235	0.945266	1.18571	1.3248	1.01707	0.747443	0.0244132
158	Q9JMF7	DOPP1	Dolichyldiphosphatase 1 (EC 3.6.1.43) (Dolichyl pyrophosphate phosphatase 1) (Protein 2-23)	12880			lipid biosynthetic process			FUNCTION: Required for efficient N-glycosylation. Necessary for maintaining optimal levels of dolichol-linked oligosaccharides. Hydrolyzes dolichyl pyrophosphate at a very high rate and dolichyl monophosphate at a much lower rate. Does not act on phosphatidate. {ECO:0000269|PubMed:12198133}.	SUBCELLULAR LOCATION: Endoplasmic reticulum membrane {ECO:0000269|PubMed:12198133}; Multi-pass membrane protein {ECO:0000269|PubMed:12198133}.	TRANSMEM 33..53; /note="Helical"; /evidence="ECO:0000255"; TRANSMEM 100..120; /note="Helical"; /evidence="ECO:0000255"; TRANSMEM 130..150; /note="Helical"; /evidence="ECO:0000255"; TRANSMEM 162..182; /note="Helical"; /evidence="ECO:0000255"	lipid biosynthetic process [GO:0008610]; protein N-linked glycosylation [GO:0006487]	integral component of endoplasmic reticulum membrane [GO:0030176]; intracellular membrane-bounded organelle [GO:0043231]	integral component of endoplasmic reticulum membrane [GO:0030176]; intracellular membrane-bounded organelle [GO:0043231]; dolichyldiphosphatase activity [GO:0047874]; lipid biosynthetic process [GO:0008610]; protein N-linked glycosylation [GO:0006487]	dolichyldiphosphatase activity [GO:0047874]	R-MMU-446199;	mmu:57170;	7	1	0.880316	1.38519	1.03898	1.47092	1.53519	0.976374	1.60553	0.966062	1.55165	1.66804	0.865376	1.00041	0.976247	0.970911	0.978987	0.815042	0.807696	1.21843	1.27217	0.924882	1.0885	1.34836	1.18266	1.36169	0.982522	0.867242	0.957757	0.782652	-0.0622683
159	Q91YE7	RBM5	RNA-binding protein 5 (Putative tumor suppressor LUCA15) (RNA-binding motif protein 5)	7296			apoptotic process			FUNCTION: Component of the spliceosome A complex. Regulates alternative splicing of a number of mRNAs. May modulate splice site pairing after recruitment of the U1 and U2 snRNPs to the 5' and 3' splice sites of the intron. May both positively and negatively regulate apoptosis by regulating the alternative splicing of several genes involved in this process, including FAS and CASP2/caspase-2. In th…	SUBCELLULAR LOCATION: Nucleus {ECO:0000250}.		apoptotic process [GO:0006915]; mRNA splicing, via spliceosome [GO:0000398]; positive regulation of apoptotic process [GO:0043065]; regulation of alternative mRNA splicing, via spliceosome [GO:0000381]; spliceosomal complex assembly [GO:0000245]	nucleoplasm [GO:0005654]; nucleus [GO:0005634]; spliceosomal complex [GO:0005681]	nucleoplasm [GO:0005654]; nucleus [GO:0005634]; spliceosomal complex [GO:0005681]; metal ion binding [GO:0046872]; mRNA binding [GO:0003729]; RNA binding [GO:0003723]; apoptotic process [GO:0006915]; mRNA splicing, via spliceosome [GO:0000398]; positive regulation of apoptotic process [GO:0043065]; regulation of alternative mRNA splicing, via spliceosome [GO:0000381]; spliceosomal complex assembl…	metal ion binding [GO:0046872]; mRNA binding [GO:0003729]; RNA binding [GO:0003723]	R-MMU-72163;	mmu:83486;	5	1	0.923102	0.975605	0.993894	0.910427	0.949195	0.979212	1.02959	1.01655	1.04537	1.00048	0.975029	0.857975	0.818667	0.77879	0.77582	0.816082	0.760358	0.958704	1.00771	0.801282	0.966236	0.951172	1.00845	1.00696	0.818478	0.784087	0.951373	0.0274392	-0.0719172
160	A2ATU0	DHTK1	Probable 2-oxoglutarate dehydrogenase E1 component DHKTD1, mitochondrial (EC 1.2.4.2) (Dehydrogenase E1 and transketolase domain-containing protein 1)	11482			generation of precursor metabolites and energy			FUNCTION: The 2-oxoglutarate dehydrogenase complex catalyzes the overall conversion of 2-oxoglutarate to succinyl-CoA and CO(2). It contains multiple copies of three enzymatic components: 2-oxoglutarate dehydrogenase (E1), dihydrolipoamide succinyltransferase (E2) and lipoamide dehydrogenase (E3) (By similarity). {ECO:0000250}.	SUBCELLULAR LOCATION: Mitochondrion {ECO:0000250}.		generation of precursor metabolites and energy [GO:0006091]; glycolytic process [GO:0006096]; hematopoietic progenitor cell differentiation [GO:0002244]; tricarboxylic acid cycle [GO:0006099]	mitochondrion [GO:0005739]	mitochondrion [GO:0005739]; oxoglutarate dehydrogenase (succinyl-transferring) activity [GO:0004591]; thiamine pyrophosphate binding [GO:0030976]; generation of precursor metabolites and energy [GO:0006091]; glycolytic process [GO:0006096]; hematopoietic progenitor cell differentiation [GO:0002244]; tricarboxylic acid cycle [GO:0006099]	oxoglutarate dehydrogenase (succinyl-transferring) activity [GO:0004591]; thiamine pyrophosphate binding [GO:0030976]	R-MMU-389661;	mmu:209692;	3	1	1.06216	0.938628	1.00191	1.126	1.03058	1.15708	1.11174	1.01752	1.15413	1.08216	1.03529	0.896744	0.921234	0.843455	0.962056	0.827517	0.818544	1.02655	1.09299	0.878258	1.00026	1.05283	1.09545	1.09053	0.887144	0.869373	0.939212	0.0898462	-0.090477
161	Q62095	DDX3Y	ATP-dependent RNA helicase DDX3Y (EC 3.6.4.13) (D1Pas1-related sequence 1) (DEAD box protein 3, Y-chromosomal) (DEAD-box RNA helicase DEAD2) (mDEAD2)	9751			chromosome segregation			FUNCTION: Probable ATP-dependent RNA helicase. During immune response, may enhance IFNB1 expression via IRF3/IRF7 pathway (PubMed:30475900). {ECO:0000269|PubMed:30475900}.	SUBCELLULAR LOCATION: Cytoplasm {ECO:0000269|PubMed:15383328}. Nucleus {ECO:0000269|PubMed:15383328}. Note=Shuttles between the nucleus and the cytoplasm in an XPO1-dependent manner.		cell differentiation [GO:0030154]; gamete generation [GO:0007276]	cytosol [GO:0005829]; nucleoplasm [GO:0005654]; nucleus [GO:0005634]; P granule [GO:0043186]	cytosol [GO:0005829]; nucleoplasm [GO:0005654]; nucleus [GO:0005634]; P granule [GO:0043186]; ATP binding [GO:0005524]; ATP hydrolysis activity [GO:0140603]; RNA binding [GO:0003723]; RNA helicase activity [GO:0003724]; cell differentiation [GO:0030154]; gamete generation [GO:0007276]	ATP binding [GO:0005524]; ATP hydrolysis activity [GO:0140603]; RNA binding [GO:0003723]; RNA helicase activity [GO:0003724]		mmu:26900;	117	1	0.851436	0.903548	0.44084	0.432152	0.379474	0.845812	0.897978	0.895185	0.365646	0.390879	0.40404	0.878202	0.854099	0.831272	0.346579	0.35866	0.357004	0.667908	0.633257	0.604303	0.918328	0.417489	0.879658	0.386855	0.854525	0.354081	1.05472	0.831661	0.0768601
162	E9Q557	DESP	Desmoplakin (DP)	6519			adherens junction organization			FUNCTION: Major high molecular weight protein of desmosomes. Involved in the organization of the desmosomal cadherin-plakoglobin complexes into discrete plasma membrane domains and in the anchoring of intermediate filaments to the desmosomes.	SUBCELLULAR LOCATION: Cell junction, desmosome {ECO:0000250|UniProtKB:P15924}. Cytoplasm, cytoskeleton {ECO:0000250|UniProtKB:P15924}. Cell membrane {ECO:0000269|PubMed:26403541}. Note=Innermost portion of the desmosomal plaque. Colocalizes with epidermal KRT5-KRT14 and simple KRT8-KRT18 keratins and VIM intermediate filaments network (By similarity). Localizes at the intercalated disk in cardiom…		adherens junction organization [GO:0034332]; bundle of His cell-Purkinje myocyte adhesion involved in cell communication [GO:0086073]; cell-cell adhesion [GO:0098609]; desmosome organization [GO:0002934]; epithelial cell-cell adhesion [GO:0090136]; intermediate filament cytoskeleton organization [GO:0045104]; intermediate filament organization [GO:0045109]; keratinocyte differentiation [GO:003021…	basolateral plasma membrane [GO:0016323]; cell-cell junction [GO:0005911]; cornified envelope [GO:0001533]; cytoplasm [GO:0005737]; cytoskeleton [GO:0005856]; desmosome [GO:0030057]; fascia adherens [GO:0005916]; intercalated disc [GO:0014704]; membrane [GO:0016020]; plasma membrane [GO:0005886]	basolateral plasma membrane [GO:0016323]; cell-cell junction [GO:0005911]; cornified envelope [GO:0001533]; cytoplasm [GO:0005737]; cytoskeleton [GO:0005856]; desmosome [GO:0030057]; fascia adherens [GO:0005916]; intercalated disc [GO:0014704]; membrane [GO:0016020]; plasma membrane [GO:0005886]; cell adhesion molecule binding [GO:0050839]; protein kinase C binding [GO:0005080]; scaffold protein …	cell adhesion molecule binding [GO:0050839]; protein kinase C binding [GO:0005080]; scaffold protein binding [GO:0097110]; structural molecule activity [GO:0005198]	R-MMU-351906;R-MMU-6798695;R-MMU-6805567;R-MMU-6809371;R-MMU-9696264;R-MMU-9696273;	mmu:109620;	1	1	1.01723	0.927251	0.723379	0.79913	0.849494	0.824998	0.940916	0.712653	0.884114	0.953042	0.768564	1.16476	0.847572	0.95779	1.1961	0.957467	1.00198	0.886081	0.847381	1.02094	0.981494	0.790668	0.826189	0.868574	0.99004	1.05185	1.04567	0.543119	0.0644268
164	Q9DBX6	CP2S1	Cytochrome P450 2S1 (EC 1.14.14.-) (CYPIIS1) (Hydroperoxy icosatetraenoate dehydratase) (EC 4.2.1.152) (Thromboxane-A synthase) (EC 5.3.99.5)	11040			epoxygenase P450 pathway			FUNCTION: A cytochrome P450 monooxygenase involved in the metabolism of retinoids and eicosanoids. In epidermis, may contribute to the oxidative metabolism of all-trans-retinoic acid. For this activity, uses molecular oxygen inserting one oxygen atom into a substrate, and reducing the second into a water molecule, with two electrons provided by NADPH via cytochrome P450 reductase (NADPH--hemoprot…	SUBCELLULAR LOCATION: Endoplasmic reticulum membrane {ECO:0000250|UniProtKB:Q96SQ9}; Peripheral membrane protein {ECO:0000250|UniProtKB:Q96SQ9}. Microsome membrane {ECO:0000250|UniProtKB:Q96SQ9}; Peripheral membrane protein {ECO:0000250|UniProtKB:Q96SQ9}.		epoxygenase P450 pathway [GO:0019373]; exogenous drug catabolic process [GO:0042738]; icosanoid metabolic process [GO:0006690]; organic acid metabolic process [GO:0006082]; prostaglandin metabolic process [GO:0006693]; retinoic acid metabolic process [GO:0042573]; xenobiotic metabolic process [GO:0006805]	cytoplasm [GO:0005737]; endoplasmic reticulum [GO:0005783]; endoplasmic reticulum membrane [GO:0005789]; intracellular membrane-bounded organelle [GO:0043231]	cytoplasm [GO:0005737]; endoplasmic reticulum [GO:0005783]; endoplasmic reticulum membrane [GO:0005789]; intracellular membrane-bounded organelle [GO:0043231]; 12-hydroxyheptadecatrienoic acid synthase activity [GO:0036134]; arachidonic acid epoxygenase activity [GO:0008392]; heme binding [GO:0020037]; hydro-lyase activity [GO:0016836]; hydroperoxy icosatetraenoate dehydratase activity [GO:010625…	12-hydroxyheptadecatrienoic acid synthase activity [GO:0036134]; arachidonic acid epoxygenase activity [GO:0008392]; heme binding [GO:0020037]; hydro-lyase activity [GO:0016836]; hydroperoxy icosatetraenoate dehydratase activity [GO:0106256]; iron ion binding [GO:0005506]; monooxygenase activity [GO:0004497]; oxidoreductase activity, acting on paired donors, with incorporation or reduction of mol…	R-MMU-211958;R-MMU-211981;R-MMU-211999;	mmu:74134;	2	1	1.02793	1.08938	1.46379	1.34759	1.3012	1.24128	1.17615	1.01461	1.34539	1.37466	1.12914	1.0948	1.03499	1.12554	1.43611	1.20801	1.17851	1.20498	1.21354	1.17966	1.0391	1.37086	1.14401	1.28306	1.08511	1.27421	0.992949	0.930616	-0.0102086
163	Q8BXQ8	FA53C	Protein FAM53C	14989			Protein FAM53C						protein import into nucleus [GO:0006606]	nucleus [GO:0005634]	nucleus [GO:0005634]; protein import into nucleus [GO:0006606]			mmu:66306;	1	1	0.819347	0.79262	1.32352	1.14305	1.10689	1.00854	1.73528	0.739838	2.45171	1.0277	2.01822	1.74629	0.894193	0.862199	2.16114	0.905487	1.00395	1.0309	1.49688	1.26221	0.870655	1.19115	1.16122	1.83254	1.16756	1.35686	0.6887	0.136045	-0.538051
165	Q3UUD2	SPRY3	Protein sprouty homolog 3 (Spry-3) (Sprouty RTK signaling antagonist 3) (Sprouty3)				FUNCTION: Inhibits neurite branching, arbor length and neurite complexity (PubMed:26089202). Inhibits EGF-mediated p42/44 ERK signaling (PubMed:16877379). Negatively regulates the MAPK cascade, resulting in a reduction of extracellular matrix protein accumulation (By similarity). May function as an antagonist of fibroblast growth factor (FGF) pathways and may negatively modulate respiratory organ…			FUNCTION: Inhibits neurite branching, arbor length and neurite complexity (PubMed:26089202). Inhibits EGF-mediated p42/44 ERK signaling (PubMed:16877379). Negatively regulates the MAPK cascade, resulting in a reduction of extracellular matrix protein accumulation (By similarity). May function as an antagonist of fibroblast growth factor (FGF) pathways and may negatively modulate respiratory organ…	SUBCELLULAR LOCATION: Cytoplasm {ECO:0000250|UniProtKB:O43610}.		axon development [GO:0061564]; negative regulation of ERK1 and ERK2 cascade [GO:0070373]; negative regulation of MAPK cascade [GO:0043409]; negative regulation of neuron projection arborization [GO:0150013]	cytoplasm [GO:0005737]; membrane [GO:0016020]	cytoplasm [GO:0005737]; membrane [GO:0016020]; axon development [GO:0061564]; negative regulation of ERK1 and ERK2 cascade [GO:0070373]; negative regulation of MAPK cascade [GO:0043409]; negative regulation of neuron projection arborization [GO:0150013]			mmu:236576;	1	1	1.12206	0.956643	1.03597	1.0147	0.844407	1.03503	1.27322	1.11752	0.845675	0.838853	0.78437	1.20942	1.02939	0.984031	0.835575	0.889893	0.802765	0.995631	0.982446	0.958514	1.02623	0.965029	1.14193	0.822966	1.07428	0.842744	1.01342	0.882415	0.0192321
166	Q9QYT7	PIGQ	Phosphatidylinositol N-acetylglucosaminyltransferase subunit Q (MGpi1p) (N-acetylglucosamyl transferase component GPI1) (Phosphatidylinositol-glycan biosynthesis class Q protein) (PIG-Q)	11628			GPI anchor biosynthetic process			FUNCTION: Part of the glycosylphosphatidylinositol-N-acetylglucosaminyltransferase (GPI-GnT) complex that catalyzes the transfer of N-acetylglucosamine from UDP-N-acetylglucosamine to phosphatidylinositol and participates in the first step of GPI biosynthesis. {ECO:0000250|UniProtKB:Q9BRB3}.	SUBCELLULAR LOCATION: Membrane {ECO:0000305}; Multi-pass membrane protein {ECO:0000305}.	TRANSMEM 276..298; /note="Helical"; /evidence="ECO:0000255"; TRANSMEM 344..366; /note="Helical"; /evidence="ECO:0000255"; TRANSMEM 381..403; /note="Helical"; /evidence="ECO:0000255"; TRANSMEM 446..468; /note="Helical"; /evidence="ECO:0000255"; TRANSMEM 478..500; /note="Helical"; /evidence="ECO:0000255"	GPI anchor biosynthetic process [GO:0006506]	glycosylphosphatidylinositol-N-acetylglucosaminyltransferase (GPI-GnT) complex [GO:0000506]; integral component of membrane [GO:0016021]	glycosylphosphatidylinositol-N-acetylglucosaminyltransferase (GPI-GnT) complex [GO:0000506]; integral component of membrane [GO:0016021]; phosphatidylinositol N-acetylglucosaminyltransferase activity [GO:0017176]; GPI anchor biosynthetic process [GO:0006506]	phosphatidylinositol N-acetylglucosaminyltransferase activity [GO:0017176]	R-MMU-162710;	mmu:14755;	1	1	1.05467	1.29607	1.1031	1.03075	1.10994	1.34724	1.15281	1.28452	0.982558	0.974124	0.894024	0.794765	0.991165	0.886565	0.880391	1.66231	0.878702	1.09909	1.10588	1.01565	1.11691	1.08126	1.26153	0.950235	0.890832	1.14047	0.993857	0.939053	-0.00888966
167	Q91XF4	RN167	E3 ubiquitin-protein ligase RNF167 (EC 2.3.2.27) (RING finger protein 167) (RING-type E3 ubiquitin transferase RNF167)	4997	Cell Survival	Cellular Processes	Ubiquitination	E3	250	FUNCTION: May act as an E3 ubiquitin-protein ligase, or as part of the E3 complex, which accepts ubiquitin from specific E2 ubiquitin-conjugating enzymes, such as UBE2E1, and then transfers it to substrates, such as SLC22A18. May play a role in growth regulation involved in G1/S transition. {ECO:0000250}.	SUBCELLULAR LOCATION: Endomembrane system {ECO:0000250}; Single-pass membrane protein {ECO:0000250}. Note=Targeted to cytoplasmic membranes. {ECO:0000250}.	TRANSMEM 174..194; /note="Helical"; /evidence="ECO:0000255"	negative regulation of cell cycle [GO:0045786]; protein polyubiquitination [GO:0000209]; ubiquitin-dependent protein catabolic process [GO:0006511]	cytoplasm [GO:0005737]; endomembrane system [GO:0012505]; integral component of membrane [GO:0016021]	cytoplasm [GO:0005737]; endomembrane system [GO:0012505]; integral component of membrane [GO:0016021]; ubiquitin protein ligase activity [GO:0061630]; ubiquitin-protein transferase activity [GO:0004842]; zinc ion binding [GO:0008270]; negative regulation of cell cycle [GO:0045786]; protein polyubiquitination [GO:0000209]; ubiquitin-dependent protein catabolic process [GO:0006511]	ubiquitin protein ligase activity [GO:0061630]; ubiquitin-protein transferase activity [GO:0004842]; zinc ion binding [GO:0008270]		mmu:70510;	1	1	1.32743	1.54257	0.917749	1.44986	1.66745	1.58472	1.57473	1.86028	1.1185	1.09007	1.48773	1.38136	1.53943	1.34391	1.57156	1.5781	1.79389	1.31751	1.45267	1.53471	1.29	1.34502	1.67324	1.2321	1.42156	1.64785	0.906957	0.451842	-0.140893
169	Q6NZP1	ZRAB3	DNA annealing helicase and endonuclease ZRANB3 (Annealing helicase 2) (AH2) (Zinc finger Ran-binding domain-containing protein 3) [Includes: DNA annealing helicase ZRANB3 (EC 3.6.4.-); Endonuclease ZRANB3 (EC 3.1.-.-)]	9279			cellular response to DNA damage stimulus			FUNCTION: DNA annealing helicase and endonuclease required to maintain genome stability at stalled or collapsed replication forks by facilitating fork restart and limiting inappropriate recombination that could occur during template switching events. Recruited to the sites of stalled DNA replication by polyubiquitinated PCNA and acts as a structure-specific endonuclease that cleaves the replicati…	SUBCELLULAR LOCATION: Nucleus {ECO:0000250|UniProtKB:Q5FWF4}. Chromosome {ECO:0000250|UniProtKB:Q5FWF4}. Note=Following DNA damage, recruited to sites of DNA damage and stalled replication forks by polyubiquitinated PCNA. {ECO:0000250|UniProtKB:Q5FWF4}.		cellular response to DNA damage stimulus [GO:0006974]; DNA duplex unwinding [GO:0032508]; DNA repair [GO:0006281]; DNA rewinding [GO:0036292]; negative regulation of DNA recombination [GO:0045910]; replication fork processing [GO:0031297]; replication fork protection [GO:0048478]; response to UV [GO:0009411]	nuclear replication fork [GO:0043596]; nucleoplasm [GO:0005654]	nuclear replication fork [GO:0043596]; nucleoplasm [GO:0005654]; annealing helicase activity [GO:0036310]; ATP binding [GO:0005524]; endodeoxyribonuclease activity [GO:0004520]; helicase activity [GO:0004386]; K63-linked polyubiquitin modification-dependent protein binding [GO:0070530]; metal ion binding [GO:0046872]; nucleosome-dependent ATPase activity [GO:0070615]; cellular response to DNA dam…	annealing helicase activity [GO:0036310]; ATP binding [GO:0005524]; endodeoxyribonuclease activity [GO:0004520]; helicase activity [GO:0004386]; K63-linked polyubiquitin modification-dependent protein binding [GO:0070530]; metal ion binding [GO:0046872]; nucleosome-dependent ATPase activity [GO:0070615]		mmu:226409;	1	1	0.623602	1.03628	0.927768	0.762031	0.92783	1.05301	1.08	1.10393	0.772545	0.856421	0.929587	0.94647	0.708641	0.983094	0.995917	0.774498	0.846158	0.879586	0.965916	0.875796	0.886629	0.872543	1.07898	0.852851	0.879402	0.872191	0.910624	0.330155	-0.135073
168	Q8VD33	SGTB	Small glutamine-rich tetratricopeptide repeat-containing protein beta (Beta-SGT)	15060			protein heterodimerization activity			FUNCTION: Co-chaperone that binds directly to HSC70 and HSP70 and regulates their ATPase activity. {ECO:0000250}.			positive regulation of chaperone-mediated protein folding [GO:1903646]; posttranslational protein targeting to endoplasmic reticulum membrane [GO:0006620]; ubiquitin-dependent ERAD pathway [GO:0030433]	membrane [GO:0016020]; TRC complex [GO:0072380]	membrane [GO:0016020]; TRC complex [GO:0072380]; molecular adaptor activity [GO:0060090]; protein heterodimerization activity [GO:0046982]; protein homodimerization activity [GO:0042803]; positive regulation of chaperone-mediated protein folding [GO:1903646]; posttranslational protein targeting to endoplasmic reticulum membrane [GO:0006620]; ubiquitin-dependent ERAD pathway [GO:0030433]	molecular adaptor activity [GO:0060090]; protein heterodimerization activity [GO:0046982]; protein homodimerization activity [GO:0042803]		mmu:218544;	7	1	0.650343	1.14437	0.55606	0.567513	0.572772	0.629156	0.702887	0.575753	0.453777	0.514731	0.506778	0.524225	0.514697	0.537	0.463102	0.507322	0.554243	0.748509	0.563847	0.516765	0.93157	0.565448	0.635932	0.491762	0.525307	0.508222	1.3275	0.12815	0.408717
170	Q99LJ8	NGBR	Dehydrodolichyl diphosphate synthase complex subunit Nus1 (EC 2.5.1.87) (Nogo-B receptor) (NgBR) (Nuclear undecaprenyl pyrophosphate synthase 1 homolog)	6821			angiogenesis			FUNCTION: With DHDDS, forms the dehydrodolichyl diphosphate synthase (DDS) complex, an essential component of the dolichol monophosphate (Dol-P) biosynthetic machinery. Both subunits contribute to enzymatic activity, i.e. condensation of multiple copies of isopentenyl pyrophosphate (IPP) to farnesyl pyrophosphate (FPP) to produce dehydrodolichyl diphosphate (Dedol-PP), a precursor of dolichol pho…	SUBCELLULAR LOCATION: Endoplasmic reticulum membrane {ECO:0000250|UniProtKB:Q96E22}; Multi-pass membrane protein {ECO:0000250|UniProtKB:Q96E22}. Note=Colocalizes with Nogo-B during VEGF and wound healing angiogenesis. {ECO:0000250|UniProtKB:Q96E22}.	TRANSMEM 7..26; /note="Helical; Name=1"; /evidence="ECO:0000250|UniProtKB:Q96E22"; TRANSMEM 40..56; /note="Helical; Name=2"; /evidence="ECO:0000250|UniProtKB:Q96E22"; TRANSMEM 121..139; /note="Helical; Name=3"; /evidence="ECO:0000250|UniProtKB:Q96E22"	angiogenesis [GO:0001525]; cell differentiation [GO:0030154]; cholesterol homeostasis [GO:0042632]; dolichol biosynthetic process [GO:0019408]; dolichyl diphosphate biosynthetic process [GO:0006489]; positive regulation of blood vessel endothelial cell migration [GO:0043536]; positive regulation of nitric-oxide synthase activity [GO:0051000]; protein glycosylation [GO:0006486]; protein mannosylat…	dehydrodolichyl diphosphate synthase complex [GO:1904423]; endoplasmic reticulum membrane [GO:0005789]; integral component of membrane [GO:0016021]; membrane [GO:0016020]	dehydrodolichyl diphosphate synthase complex [GO:1904423]; endoplasmic reticulum membrane [GO:0005789]; integral component of membrane [GO:0016021]; membrane [GO:0016020]; dehydrodolichyl diphosphate synthase activity [GO:0045547]; prenyltransferase activity [GO:0004659]; angiogenesis [GO:0001525]; cell differentiation [GO:0030154]; cholesterol homeostasis [GO:0042632]; dolichol biosynthetic proc…	dehydrodolichyl diphosphate synthase activity [GO:0045547]; prenyltransferase activity [GO:0004659]	R-MMU-446199;	mmu:52014;	2	1	0.940216	1.00784	1.17825	1.14004	1.30934	1.00759	0.996923	0.984509	1.34539	1.77696	1.42155	0.989453	0.910045	1.08431	1.89722	1.73404	1.89449	1.09595	1.25549	1.41826	0.982686	1.20921	0.996342	1.51463	0.994602	1.84192	0.872925	0.287417	-0.196071
171	Q91Y63	S13A3	Solute carrier family 13 member 3 (Na(+)/dicarboxylate cotransporter 3) (NaDC-3) (mNaDC3) (Sodium-dependent high-affinity dicarboxylate transporter 2)	10600			dicarboxylic acid transport			FUNCTION: High-affinity sodium-dicarboxylate cotransporter that accepts a range of substrates with 4-6 carbon atoms, including succinate, alpha-ketoglutarate and N-acetylaspartate. The stoichiometry is probably 3 Na(+) for 1 divalent succinate. {ECO:0000250|UniProtKB:Q8WWT9}.	SUBCELLULAR LOCATION: Cell membrane; Multi-pass membrane protein.	TRANSMEM 17..37; /note="Helical"; /evidence="ECO:0000255"; TRANSMEM 56..76; /note="Helical"; /evidence="ECO:0000255"; TRANSMEM 83..103; /note="Helical"; /evidence="ECO:0000255"; TRANSMEM 138..158; /note="Helical"; /evidence="ECO:0000255"; TRANSMEM 230..250; /note="Helical"; /evidence="ECO:0000255"; TRANSMEM 279..299; /note="Helical"; /evidence="ECO:0000255"; TRANSMEM 337..357; /note="Helical"; /e…	anion transmembrane transport [GO:0098656]; aspartate transmembrane transport [GO:0015810]; citrate transport [GO:0015746]; dicarboxylic acid transport [GO:0006835]; glutathione transmembrane transport [GO:0034775]; succinate transmembrane transport [GO:0071422]; succinate transport [GO:0015744]	basolateral plasma membrane [GO:0016323]; integral component of membrane [GO:0016021]; membrane [GO:0016020]; plasma membrane [GO:0005886]	basolateral plasma membrane [GO:0016323]; integral component of membrane [GO:0016021]; membrane [GO:0016020]; plasma membrane [GO:0005886]; alpha-ketoglutarate transmembrane transporter activity [GO:0015139]; citrate transmembrane transporter activity [GO:0015137]; dicarboxylic acid transmembrane transporter activity [GO:0005310]; glutathione transmembrane transporter activity [GO:0034634]; high-…	alpha-ketoglutarate transmembrane transporter activity [GO:0015139]; citrate transmembrane transporter activity [GO:0015137]; dicarboxylic acid transmembrane transporter activity [GO:0005310]; glutathione transmembrane transporter activity [GO:0034634]; high-affinity sodium:dicarboxylate symporter activity [GO:0015362]; L-aspartate transmembrane transporter activity [GO:0015183]; organic acid:sod…	R-MMU-433137;	mmu:114644;	1	1	0.996907	1.31124	1.1041	1.24331	1.33681	1.018	1.29096	1.1185	1.90699	1.72865	1.79398	1.09986	1.07788	1.12367	1.11344	17.6825	1.91618	1.16539	1.47618	4.00225	1.10271	1.22808	1.14249	1.80987	1.10047	6.90403	0.789467	0.0927129	-0.341048
173	Q3TRM8	HXK3	Hexokinase-3 (EC 2.7.1.1) (Hexokinase type III) (HK III) (Hexokinase-C)	2978	Cell Survival	Metabolism	Carbohydrate metabolism	Glycolysis / Gluconeogenesis	1	FUNCTION: Catalyzes the phosphorylation of hexose, such as D-glucose and D-fructose, to hexose 6-phosphate (D-glucose 6-phosphate and D-fructose 6-phosphate, respectively). Mediates the initial step of glycolysis by catalyzing phosphorylation of D-glucose to D-glucose 6-phosphate. {ECO:0000250|UniProtKB:P27926}.			cellular glucose homeostasis [GO:0001678]; fructose 6-phosphate metabolic process [GO:0006002]; glucose 6-phosphate metabolic process [GO:0051156]; glycolytic process [GO:0006096]; hexose metabolic process [GO:0019318]; negative regulation of hydrogen peroxide-mediated programmed cell death [GO:1901299]	cytosol [GO:0005829]; mitochondrion [GO:0005739]; protein-containing complex [GO:0032991]	cytosol [GO:0005829]; mitochondrion [GO:0005739]; protein-containing complex [GO:0032991]; ATP binding [GO:0005524]; enzyme binding [GO:0019899]; fructokinase activity [GO:0008865]; glucokinase activity [GO:0004340]; glucose binding [GO:0005536]; hexokinase activity [GO:0004396]; hormone binding [GO:0042562]; mannokinase activity [GO:0019158]; cellular glucose homeostasis [GO:0001678]; fructose 6…	ATP binding [GO:0005524]; enzyme binding [GO:0019899]; fructokinase activity [GO:0008865]; glucokinase activity [GO:0004340]; glucose binding [GO:0005536]; hexokinase activity [GO:0004396]; hormone binding [GO:0042562]; mannokinase activity [GO:0019158]	R-MMU-6798695;R-MMU-70171;	mmu:212032;	7	1	1.39588	1.51887	1.48683	1.53509	1.33477	1.15329	1.28349	1.43404	1.56009	1.79102	1.61319	1.71174	1.33336	1.16397	1.61837	1.56771	1.50987	1.37858	1.47252	1.48417	1.30492	1.45223	1.29028	1.65477	1.40302	1.56531	0.9362	0.469952	-0.0951107
176	Q8VCW4	UN93B	Protein unc-93 homolog B1 (Unc-93B1)	7162			antigen processing and presentation of exogenous peptide antigen via MHC class II			FUNCTION: Plays an important role in innate and adaptive immunity by regulating nucleotide-sensing Toll-like receptor (TLR) signaling. Required for the transport of a subset of TLRs (including TLR3, TLR7 and TLR9) from the endoplasmic reticulum to endolysosomes where they can engage pathogen nucleotides and activate signaling cascades. May play a role in autoreactive B-cells removal. {ECO:0000269…	SUBCELLULAR LOCATION: Endoplasmic reticulum membrane; Multi-pass membrane protein. Endosome. Lysosome. Cytoplasmic vesicle, phagosome. Note=Colocalizes with LAMP5 in large endosomal intracellular vesicles (By similarity). Relocalizes from endoplasmic reticulum to endosome and lysosome upon cell-stimulation with CpG dinucleotides. {ECO:0000250}.	TRANSMEM 64..84; /note="Helical"; /evidence="ECO:0000255"; TRANSMEM 110..130; /note="Helical"; /evidence="ECO:0000255"; TRANSMEM 132..152; /note="Helical"; /evidence="ECO:0000255"; TRANSMEM 160..180; /note="Helical"; /evidence="ECO:0000255"; TRANSMEM 223..243; /note="Helical"; /evidence="ECO:0000255"; TRANSMEM 285..305; /note="Helical"; /evidence="ECO:0000255"; TRANSMEM 343..363; /note="Helical";…	adaptive immune response [GO:0002250]; antigen processing and presentation [GO:0019882]; antigen processing and presentation of exogenous peptide antigen via MHC class II [GO:0019886]; cell morphogenesis [GO:0000902]; defense response to virus [GO:0051607]; innate immune response [GO:0045087]; intracellular protein transport [GO:0006886]; positive regulation of interleukin-12 production [GO:00327…	early phagosome [GO:0032009]; endoplasmic reticulum [GO:0005783]; endoplasmic reticulum membrane [GO:0005789]; endosome [GO:0005768]; integral component of membrane [GO:0016021]; lysosome [GO:0005764]	early phagosome [GO:0032009]; endoplasmic reticulum [GO:0005783]; endoplasmic reticulum membrane [GO:0005789]; endosome [GO:0005768]; integral component of membrane [GO:0016021]; lysosome [GO:0005764]; Toll-like receptor binding [GO:0035325]; adaptive immune response [GO:0002250]; antigen processing and presentation [GO:0019882]; antigen processing and presentation of exogenous peptide antigen vi…	Toll-like receptor binding [GO:0035325]	R-MMU-1679131;	mmu:54445;	1	1	1.18623	1.45724	1.27543	1.1611	1.54842	1.03692	1.15654	1.19714	1.54884	1.30352	1.36228	1.16981	1.07415	1.43481	1.32656	1.0843	1.61145	1.2714	1.26754	1.28351	1.21449	1.32831	1.1302	1.40488	1.22626	1.34077	1.00305	0.972716	0.00439124
172	Q8C3B8	RFT1	Protein RFT1 homolog	8246			carbohydrate transport			FUNCTION: May be involved in N-linked oligosaccharide assembly. May participate in the translocation of oligosaccharide from the cytoplasmic side to the lumenal side of the endoplasmic reticulum membrane (By similarity). {ECO:0000250}.	SUBCELLULAR LOCATION: Membrane {ECO:0000305}; Multi-pass membrane protein {ECO:0000305}.	TRANSMEM 16..36; /note="Helical"; /evidence="ECO:0000255"; TRANSMEM 45..62; /note="Helical"; /evidence="ECO:0000255"; TRANSMEM 85..105; /note="Helical"; /evidence="ECO:0000255"; TRANSMEM 123..143; /note="Helical"; /evidence="ECO:0000255"; TRANSMEM 154..176; /note="Helical"; /evidence="ECO:0000255"; TRANSMEM 187..207; /note="Helical"; /evidence="ECO:0000255"; TRANSMEM 335..355; /note="Helical"; /e…	carbohydrate transport [GO:0008643]; dolichol-linked oligosaccharide biosynthetic process [GO:0006488]; glycolipid translocation [GO:0034203]	endoplasmic reticulum membrane [GO:0005789]; integral component of membrane [GO:0016021]	endoplasmic reticulum membrane [GO:0005789]; integral component of membrane [GO:0016021]; carbohydrate transport [GO:0008643]; dolichol-linked oligosaccharide biosynthetic process [GO:0006488]; glycolipid translocation [GO:0034203]			mmu:328370;	1	1	1.17554	1.01448	0.934782	0.950534	1.00515	0.819321	0.819568	0.939847	1.13069	1.17703	1.16273	0.904329	1.04058	1.12554	0.955085	1.12068	1.01184	1.01341	1.0082	1.02634	1.06334	0.963488	0.859579	1.15682	1.02349	1.0292	1.00517	0.947635	0.00744507
174	Q8C804	SPICE	Spindle and centriole-associated protein 1 (Coiled-coil domain-containing protein 52)	8889			cell division			FUNCTION: Regulator required for centriole duplication, for proper bipolar spindle formation and chromosome congression in mitosis. {ECO:0000250}.	SUBCELLULAR LOCATION: Cytoplasm, cytoskeleton, microtubule organizing center, centrosome, centriole {ECO:0000250}. Cytoplasm, cytoskeleton, spindle {ECO:0000250}.		cell division [GO:0051301]; metaphase plate congression [GO:0051310]; mitotic spindle assembly [GO:0090307]; regulation of centriole replication [GO:0046599]	centriole [GO:0005814]; centrosome [GO:0005813]; cytoplasm [GO:0005737]; spindle [GO:0005819]	centriole [GO:0005814]; centrosome [GO:0005813]; cytoplasm [GO:0005737]; spindle [GO:0005819]; cell division [GO:0051301]; metaphase plate congression [GO:0051310]; mitotic spindle assembly [GO:0090307]; regulation of centriole replication [GO:0046599]			mmu:212514;	1	1	1.04076	0.75754	1.06202	0.839237	1.03364	0.740795	0.902645	0.949556	1.06506	1.23676	1.03035	0.957426	1.10492	0.983094	1.03874	1.00529	1.06115	0.955533	0.987528	1.0251	0.932767	0.978299	0.864332	1.11072	1.01515	1.03506	0.967601	0.715806	-0.0475158
175	Q0VEE6	ZN800	Zinc finger protein 800	15687			regulation of transcription, DNA-templated			FUNCTION: May be involved in transcriptional regulation.	SUBCELLULAR LOCATION: Nucleus {ECO:0000305}.			nucleus [GO:0005634]	nucleus [GO:0005634]; DNA binding [GO:0003677]; metal ion binding [GO:0046872]	DNA binding [GO:0003677]; metal ion binding [GO:0046872]		mmu:627049;	7	1	1.198	0.999307	1.19628	1.78175	1.41718	1.05963	0.88771	0.999073	1.25351	1.16385	1.28127	0.953212	1.08907	0.878131	0.851509	10.1101	1.42999	1.26542	1.10751	2.55199	1.06577	1.46507	0.982138	1.23288	0.973471	4.13052	1.14258	0.273528	0.192299
177	Q921R7	S35A5	Probable UDP-sugar transporter protein SLC35A5 (Solute carrier family 35 member A5)	14214			nucleotide-sugar transport				SUBCELLULAR LOCATION: Membrane {ECO:0000305}; Multi-pass membrane protein {ECO:0000305}.	TRANSMEM 22..42; /note="Helical"; /evidence="ECO:0000255"; TRANSMEM 66..86; /note="Helical"; /evidence="ECO:0000255"; TRANSMEM 107..129; /note="Helical"; /evidence="ECO:0000255"; TRANSMEM 133..155; /note="Helical"; /evidence="ECO:0000255"; TRANSMEM 159..179; /note="Helical"; /evidence="ECO:0000255"; TRANSMEM 242..262; /note="Helical"; /evidence="ECO:0000255"; TRANSMEM 277..297; /note="Helical"; /…	carbohydrate transport [GO:0008643]	integral component of Golgi membrane [GO:0030173]	integral component of Golgi membrane [GO:0030173]; pyrimidine nucleotide-sugar transmembrane transporter activity [GO:0015165]; carbohydrate transport [GO:0008643]	pyrimidine nucleotide-sugar transmembrane transporter activity [GO:0015165]		mmu:74102;	1	1	0.948773	0.887431	1.13717	0.967579	0.983785	0.973535	1.01373	0.867028	0.920679	0.923178	0.870315	0.916971	0.984638	0.841581	0.715069	0.741231	0.698228	0.987456	0.928077	0.816286	0.945401	1.02951	0.95143	0.904724	0.914397	0.718176	1.06398	0.180485	0.0894722
179	Q3UX10	TBAL3	Tubulin alpha chain-like 3	2460	Cell Survival	Cellular Processes	cellProcess	Phagosome	287	FUNCTION: Tubulin is the major constituent of microtubules. It binds two moles of GTP, one at an exchangeable site on the beta chain and one at a non-exchangeable site on the alpha chain (By similarity). {ECO:0000250}.	SUBCELLULAR LOCATION: Cytoplasm, cytoskeleton {ECO:0000250}.		microtubule cytoskeleton organization [GO:0000226]; mitotic cell cycle [GO:0000278]	cytoplasm [GO:0005737]; microtubule [GO:0005874]	cytoplasm [GO:0005737]; microtubule [GO:0005874]; GTP binding [GO:0005525]; structural constituent of cytoskeleton [GO:0005200]; microtubule cytoskeleton organization [GO:0000226]; mitotic cell cycle [GO:0000278]	GTP binding [GO:0005525]; structural constituent of cytoskeleton [GO:0005200]	R-MMU-190840;R-MMU-2132295;R-MMU-2467813;R-MMU-2500257;R-MMU-3371497;R-MMU-380320;R-MMU-437239;R-MMU-5617833;R-MMU-5626467;R-MMU-5663220;R-MMU-6807878;R-MMU-6811434;R-MMU-6811436;R-MMU-68877;R-MMU-8852276;R-MMU-8955332;R-MMU-9646399;R-MMU-9648025;R-MMU-9668328;R-MMU-983189;	mmu:238463;	162	1	0.612905	0.870365	0.612167	0.89639	0.834233	0.902578	0.86064	0.838872	1.07819	0.910002	0.893036	1.13273	1.11891	0.962476	0.728016	0.878458	0.931957	0.804343	0.913886	0.958757	0.827757	0.78093	0.867363	0.960409	1.07137	0.846143	0.880135	0.166447	-0.184203
178	Q6P6L0	FIL1L	Filamin A-interacting protein 1-like (Protein down-regulated in ovarian cancer 1 homolog) (DOC-1)	10204			cytoplasm			FUNCTION: Acts as a regulator of the antiangiogenic activity on endothelial cells. When overexpressed in endothelial cells, leads to inhibition of cell proliferation and migration and an increase in apoptosis. Inhibits melanoma growth When expressed in tumor-associated vasculature (By similarity). {ECO:0000250}.	SUBCELLULAR LOCATION: Cytoplasm {ECO:0000250}. Membrane {ECO:0000250}. Nucleus {ECO:0000250}.			cytoplasm [GO:0005737]; membrane [GO:0016020]; nucleus [GO:0005634]	cytoplasm [GO:0005737]; membrane [GO:0016020]; nucleus [GO:0005634]				1	1	0.914545	0.955694	0.874667	0.905414	0.961403	0.813645	0.851305	0.93208	0.90474	0.845002	0.868339	1.00462	0.993963	1.20708	0.831591	0.757865	0.838268	0.935287	0.869185	0.938898	0.956746	0.913828	0.865677	0.872694	1.06855	0.809241	1.07605	0.0268044	0.105746
180	Q99LW6	YAF2	YY1-associated factor 2	14006			negative regulation of transcription, DNA-templated			FUNCTION: Binds to MYC and inhibits MYC-mediated transactivation. Also binds to MYCN and enhances MYCN-dependent transcriptional activation. Increases calpain 2-mediated proteolysis of YY1 in vitro. Component of the E2F6.com-1 complex, a repressive complex that methylates 'Lys-9' of histone H3, suggesting that it is involved in chromatin-remodeling.	SUBCELLULAR LOCATION: Nucleus {ECO:0000269|PubMed:14557078}.		negative regulation of transcription, DNA-templated [GO:0045892]; positive regulation of transcription, DNA-templated [GO:0045893]; regulation of transcription, DNA-templated [GO:0006355]	cytosol [GO:0005829]; nucleoplasm [GO:0005654]; nucleus [GO:0005634]	cytosol [GO:0005829]; nucleoplasm [GO:0005654]; nucleus [GO:0005634]; DNA binding [GO:0003677]; metal ion binding [GO:0046872]; transcription coactivator activity [GO:0003713]; transcription coregulator activity [GO:0003712]; transcription corepressor activity [GO:0003714]; negative regulation of transcription, DNA-templated [GO:0045892]; positive regulation of transcription, DNA-templated [GO:00…	DNA binding [GO:0003677]; metal ion binding [GO:0046872]; transcription coactivator activity [GO:0003713]; transcription coregulator activity [GO:0003712]; transcription corepressor activity [GO:0003714]	R-MMU-8939243;R-MMU-8953750;	mmu:67057;	4	1	1.00653	1.13109	1.27944	0.901403	1.03465	1.16086	0.980121	1.38744	1.09506	0.797569	1.09555	1.14031	1.29327	1.14148	0.862464	0.698608	0.961543	1.05885	1.0861	1.01628	1.04588	1.07183	1.17614	0.996061	1.19169	0.840872	0.974913	0.782341	-0.036655
181	Q9CZD5	IF3M	Translation initiation factor IF-3, mitochondrial (IF-3(Mt)) (IF-3Mt) (IF3(mt)) (IF3mt)	13308			mitochondrial translational initiation			FUNCTION: IF-3 binds to the 28S ribosomal subunit and shifts the equilibrum between 55S ribosomes and their 39S and 28S subunits in favor of the free subunits, thus enhancing the availability of 28S subunits on which protein synthesis initiation begins. {ECO:0000250}.	SUBCELLULAR LOCATION: Mitochondrion {ECO:0000305}.		mitochondrial translational initiation [GO:0070124]; ribosome disassembly [GO:0032790]	mitochondrion [GO:0005739]	mitochondrion [GO:0005739]; ribosomal small subunit binding [GO:0043024]; ribosome binding [GO:0043022]; translation factor activity, RNA binding [GO:0008135]; translation initiation factor activity [GO:0003743]; mitochondrial translational initiation [GO:0070124]; ribosome disassembly [GO:0032790]	ribosomal small subunit binding [GO:0043024]; ribosome binding [GO:0043022]; translation factor activity, RNA binding [GO:0008135]; translation initiation factor activity [GO:0003743]		mmu:76366;	3	1	0.889943	0.853299	0.785497	0.834224	0.830164	1.07098	0.736491	1.06801	0.961931	0.984664	0.889085	0.927085	0.809343	0.799408	1.28374	1.35147	1.07989	0.865521	0.95186	1.04182	0.914414	0.816628	0.958494	0.945227	0.845279	1.23837	0.909294	0.178208	-0.137181
182	P53349	M3K1	Mitogen-activated protein kinase kinase kinase 1 (EC 2.7.11.25) (MAPK/ERK kinase kinase 1) (MEK kinase 1) (MEKK 1)	1959	Cell Fate	Genetic Information Processing	Folding, sorting and degradation	Ubiquitin mediated proteolysis - Mus musculus (mouse)	67	FUNCTION: Component of a protein kinase signal transduction cascade (PubMed:14500727). Activates the ERK and JNK kinase pathways by phosphorylation of MAP2K1 and MAP2K4 (PubMed:14500727). May phosphorylate the MAPK8/JNK1 kinase (PubMed:17761173). Activates CHUK and IKBKB, the central protein kinases of the NF-kappa-B pathway (PubMed:14500727). {ECO:0000269|PubMed:14500727, ECO:0000269|PubMed:1776…			apoptotic mitochondrial changes [GO:0008637]; camera-type eye development [GO:0043010]; epithelial cell morphogenesis [GO:0003382]; eyelid development in camera-type eye [GO:0061029]; JNK cascade [GO:0007254]; morphogenesis of an epithelial sheet [GO:0002011]; positive regulation of actin filament polymerization [GO:0030838]; positive regulation of JUN kinase activity [GO:0043507]; regulation of …	cell junction [GO:0030054]; cytoplasm [GO:0005737]; cytosol [GO:0005829]; filamentous actin [GO:0031941]; membrane [GO:0016020]	cell junction [GO:0030054]; cytoplasm [GO:0005737]; cytosol [GO:0005829]; filamentous actin [GO:0031941]; membrane [GO:0016020]; ATP binding [GO:0005524]; cytoskeletal protein binding [GO:0008092]; JUN kinase binding [GO:0008432]; JUN kinase kinase kinase activity [GO:0004706]; MAP kinase kinase activity [GO:0004708]; MAP kinase kinase kinase activity [GO:0004709]; mitogen-activated protein kinas…	ATP binding [GO:0005524]; cytoskeletal protein binding [GO:0008092]; JUN kinase binding [GO:0008432]; JUN kinase kinase kinase activity [GO:0004706]; MAP kinase kinase activity [GO:0004708]; MAP kinase kinase kinase activity [GO:0004709]; mitogen-activated protein kinase binding [GO:0051019]; mitogen-activated protein kinase kinase binding [GO:0031434]; protein-containing complex binding [GO:0044…	R-MMU-166058;R-MMU-2871796;R-MMU-975138;R-MMU-975871;		1	1	1.14131	1.16049	1.10611	1.14505	0.911552	1.08044	1.02399	1.0651	1.126	1.06811	1.26843	1.01895	1.00888	0.965288	1.28573	1.13316	1.4645	1.07742	1.10535	1.14609	1.1006	1.05424	1.05651	1.15418	0.997707	1.29446	0.974734	0.615623	-0.0369195
183	P01132	EGF	Pro-epidermal growth factor (EGF) [Cleaved into: Epidermal growth factor]	2295	Cell Survival	Cellular Processes	cellProcess	Endocytosis	27	FUNCTION: EGF stimulates the growth of various epidermal and epithelial tissues in vivo and in vitro and of some fibroblasts in cell culture. Magnesiotropic hormone that stimulates magnesium reabsorption in the renal distal convoluted tubule via engagement of EGFR and activation of the magnesium channel TRPM6 (By similarity). {ECO:0000250}.	SUBCELLULAR LOCATION: Membrane; Single-pass type I membrane protein.	TRANSMEM 1039..1058; /note="Helical"; /evidence="ECO:0000255"	angiogenesis [GO:0001525]; branching morphogenesis of an epithelial tube [GO:0048754]; epidermal growth factor receptor signaling pathway [GO:0007173]; epidermal growth factor receptor signaling pathway via MAPK cascade [GO:0038029]; ERK1 and ERK2 cascade [GO:0070371]; mammary gland alveolus development [GO:0060749]; negative regulation of cholesterol efflux [GO:0090370]; negative regulation of s…	extracellular exosome [GO:0070062]; extracellular region [GO:0005576]; extracellular space [GO:0005615]; integral component of membrane [GO:0016021]; plasma membrane [GO:0005886]	extracellular exosome [GO:0070062]; extracellular region [GO:0005576]; extracellular space [GO:0005615]; integral component of membrane [GO:0016021]; plasma membrane [GO:0005886]; calcium ion binding [GO:0005509]; epidermal growth factor receptor binding [GO:0005154]; growth factor activity [GO:0008083]; guanyl-nucleotide exchange factor activity [GO:0005085]; angiogenesis [GO:0001525]; branching…	calcium ion binding [GO:0005509]; epidermal growth factor receptor binding [GO:0005154]; growth factor activity [GO:0008083]; guanyl-nucleotide exchange factor activity [GO:0005085]	R-MMU-114608;R-MMU-1227986;R-MMU-1236394;R-MMU-1250196;R-MMU-1257604;R-MMU-177929;R-MMU-179812;R-MMU-180292;R-MMU-180336;R-MMU-182971;R-MMU-1963642;R-MMU-212718;R-MMU-5673001;R-MMU-6785631;R-MMU-6811558;R-MMU-8847993;R-MMU-8856825;R-MMU-8856828;R-MMU-8863795;R-MMU-9009391;R-MMU-9013507;	mmu:13645;	2	1	1.22367	1.03913	0.857635	1.70053	1.73459	0.951775	0.804633	0.824308	2.23044	0.81865	0.933539	0.826791	0.827991	0.920303	0.837566	0.722518	0.767262	1.25926	1.09389	0.817072	1.0876	1.43092	0.860239	1.32754	0.858362	0.775782	1.15117	0.560989	0.203107
186	Q08857	CD36	Platelet glycoprotein 4 (Glycoprotein IIIb) (GPIIIB) (PAS IV) (PAS-4) (Platelet glycoprotein IV) (GPIV) (CD antigen CD36)	2508	Cell Survival	Cellular Processes	cellProcess	Phagosome	354	FUNCTION: Multifunctional glycoprotein that acts as receptor for a broad range of ligands. Ligands can be of proteinaceous nature like thrombospondin, fibronectin, collagen or amyloid-beta as well as of lipidic nature such as oxidized low-density lipoprotein (oxLDL), anionic phospholipids, long-chain fatty acids and bacterial diacylated lipopeptides (PubMed:7685021). They are generally multivalen…	SUBCELLULAR LOCATION: Cell membrane {ECO:0000269|PubMed:23395392}; Multi-pass membrane protein {ECO:0000255}. Apical cell membrane {ECO:0000269|PubMed:16276419, ECO:0000269|PubMed:21610069}. Membrane raft {ECO:0000250|UniProtKB:P16671}. Golgi apparatus {ECO:0000250|UniProtKB:P16671}. Note=Upon ligand-binding, internalized through dynamin-dependent endocytosis. {ECO:0000250|UniProtKB:P16671}.	TRANSMEM 8..29; /note="Helical"; /evidence="ECO:0000255"; TRANSMEM 440..461; /note="Helical"; /evidence="ECO:0000255"	amyloid-beta clearance by cellular catabolic process [GO:0150094]; amyloid fibril formation [GO:1990000]; apoptotic cell clearance [GO:0043277]; cell adhesion [GO:0007155]; cell surface receptor signaling pathway [GO:0007166]; cellular response to amyloid-beta [GO:1904646]; cellular response to bacterial lipopeptide [GO:0071221]; cellular response to diacyl bacterial lipopeptide [GO:0071726]; cel…	apical part of cell [GO:0045177]; apical plasma membrane [GO:0016324]; brush border membrane [GO:0031526]; caveola [GO:0005901]; cell periphery [GO:0071944]; cell surface [GO:0009986]; cytoplasm [GO:0005737]; endoplasmic reticulum [GO:0005783]; external side of plasma membrane [GO:0009897]; Golgi apparatus [GO:0005794]; integral component of membrane [GO:0016021]; intracellular membrane-bounded o…	apical part of cell [GO:0045177]; apical plasma membrane [GO:0016324]; brush border membrane [GO:0031526]; caveola [GO:0005901]; cell periphery [GO:0071944]; cell surface [GO:0009986]; cytoplasm [GO:0005737]; endoplasmic reticulum [GO:0005783]; external side of plasma membrane [GO:0009897]; Golgi apparatus [GO:0005794]; integral component of membrane [GO:0016021]; intracellular membrane-bounded o…	amyloid-beta binding [GO:0001540]; high-density lipoprotein particle binding [GO:0008035]; lipid binding [GO:0008289]; lipoprotein particle binding [GO:0071813]; lipoteichoic acid immune receptor activity [GO:0070892]; long-chain fatty acid transporter activity [GO:0005324]; low-density lipoprotein particle binding [GO:0030169]; low-density lipoprotein particle receptor activity [GO:0005041]; ole…	R-MMU-114608;R-MMU-1236973;R-MMU-3000471;R-MMU-434313;R-MMU-5686938;R-MMU-6798695;	mmu:12491;	1	1	0.92952	0.931044	1.13817	0.919451	1.09366	1.09937	1.28443	1.20102	1.43446	1.19021	1.05208	1.28696	1.11425	1.19864	1.50981	1.0843	1.30474	1.00197	1.21026	1.24978	0.953521	1.05043	1.19494	1.22558	1.19995	1.29962	0.827899	0.0117353	-0.272473
188	Q8K3V7	MNAR1	Major intrinsically disordered Notch2-binding receptor 1 (Membrane integral NOTCH2-associated receptor 1) (Protein DD1) (Ubiquitination and mTOR signaling protein)	12127			integral component of membrane			FUNCTION: Intrinsically disordered protein which may negatively regulate mTOR signaling pathway by stabilizing the mTOR complex component DEPTOR. Negatively regulates angiogenesis. Negatively regulates cell growth (By similarity). Negatively regulates neurite outgrowth in hippocampal neurons (By similarity). {ECO:0000250|UniProtKB:D3ZJ47, ECO:0000250|UniProtKB:Q9UPX6}.	SUBCELLULAR LOCATION: Cell membrane {ECO:0000250|UniProtKB:Q9UPX6}; Single-pass type IV membrane protein {ECO:0000250|UniProtKB:Q9UPX6}.	TRANSMEM 893..913; /note="Helical"; /evidence="ECO:0000255"	angiogenesis [GO:0001525]; negative regulation of angiogenesis [GO:0016525]; negative regulation of cell growth [GO:0030308]; negative regulation of cell population proliferation [GO:0008285]; negative regulation of neuron projection development [GO:0010977]; negative regulation of protein ubiquitination [GO:0031397]; negative regulation of TOR signaling [GO:0032007]	integral component of membrane [GO:0016021]; plasma membrane [GO:0005886]	integral component of membrane [GO:0016021]; plasma membrane [GO:0005886]; angiogenesis [GO:0001525]; negative regulation of angiogenesis [GO:0016525]; negative regulation of cell growth [GO:0030308]; negative regulation of cell population proliferation [GO:0008285]; negative regulation of neuron projection development [GO:0010977]; negative regulation of protein ubiquitination [GO:0031397]; nega…			mmu:209743;	1	1	0.985141	0.89786	1.12715	1.10595	1.13741	1.21006	1.12201	1.30685	1.34258	1.16561	1.26546	0.916971	1.14968	1.19021	1.27079	1.15083	1.34123	1.04225	1.23543	1.16995	0.961	1.1235	1.21297	1.25788	1.08562	1.25428	0.843635	0.00415542	-0.24531
185	Q8R0A5	TCAL3	Transcription elongation factor A protein-like 3 (TCEA-like protein 3) (Transcription elongation factor S-II protein-like 3)	14238			nucleus			FUNCTION: May be involved in transcriptional regulation.	SUBCELLULAR LOCATION: Nucleus {ECO:0000305}.			nucleus [GO:0005634]	nucleus [GO:0005634]; WW domain binding [GO:0050699]	WW domain binding [GO:0050699]		mmu:594844;	12	1	0.825764	1.13299	1.08607	1.24231	1.36936	1.26588	1.54112	1.37579	1.35945	1.24115	1.45711	1.64094	1.20656	1.5126	1.33353	1.38786	1.68344	1.10942	1.37342	1.46082	0.986252	1.23258	1.39426	1.35257	1.45336	1.46828	0.807778	0.0149786	-0.30797
187	Q80VF6	F181B	Protein FAM181B	14952			Protein FAM181B												1	1	0.971236	1.09033	1.19027	1.14004	1.09366	1.2602	1.21815	1.32724	1.3257	1.28419	1.5154	1.32405	1.31845	1.28205	1.42117	1.55315	1.26135	1.08092	1.32181	1.36004	1.02052	1.14132	1.26853	1.3751	1.30818	1.41189	0.817756	0.00122765	-0.290258
184	Q9QY39	PDZD4	PDZ domain-containing protein 4 (PDZ domain-containing RING finger protein 4-like protein)	15286			protein ubiquitination				SUBCELLULAR LOCATION: Cytoplasm, cell cortex {ECO:0000250}. Note=Mainly localized under the plasma membrane. {ECO:0000250}.			cell cortex [GO:0005938]	cell cortex [GO:0005938]			mmu:245469;	1	1	0.787257	0.785035	1.11513	0.731951	0.753862	1.06058	1.10987	1.02723	1.14194	0.959191	1.11926	1.17318	0.903518	0.942796	1.10348	0.828557	0.928998	0.862205	1.06968	0.980088	0.857431	0.86698	1.06589	1.07346	1.0065	0.953677	0.806042	0.0141004	-0.311074
211	Q9CQR2	RS21	40S ribosomal protein S21	37	Cell Survival	Housekeeping Proteins	40S	40S	23		SUBCELLULAR LOCATION: Cytoplasm, cytosol {ECO:0000250|UniProtKB:P63220}. Cytoplasm {ECO:0000250|UniProtKB:P63220}. Rough endoplasmic reticulum {ECO:0000250|UniProtKB:P63221}. Note=Detected on cytosolic polysomes (By similarity). Detected in ribosomes that are associated with the rough endoplasmic reticulum (By similarity). {ECO:0000250|UniProtKB:P63220, ECO:0000250|UniProtKB:P63221}.		cytoplasmic translation [GO:0002181]; endonucleolytic cleavage in ITS1 to separate SSU-rRNA from 5.8S rRNA and LSU-rRNA from tricistronic rRNA transcript (SSU-rRNA, 5.8S rRNA, LSU-rRNA) [GO:0000447]; endonucleolytic cleavage to generate mature 3'-end of SSU-rRNA from (SSU-rRNA, 5.8S rRNA, LSU-rRNA) [GO:0000461]	cytosol [GO:0005829]; cytosolic ribosome [GO:0022626]; cytosolic small ribosomal subunit [GO:0022627]; polysomal ribosome [GO:0042788]; rough endoplasmic reticulum [GO:0005791]; synapse [GO:0045202]	cytosol [GO:0005829]; cytosolic ribosome [GO:0022626]; cytosolic small ribosomal subunit [GO:0022627]; polysomal ribosome [GO:0042788]; rough endoplasmic reticulum [GO:0005791]; synapse [GO:0045202]; protein N-terminus binding [GO:0047485]; ribosome binding [GO:0043022]; structural constituent of ribosome [GO:0003735]; cytoplasmic translation [GO:0002181]; endonucleolytic cleavage in ITS1 to sepa…	protein N-terminus binding [GO:0047485]; ribosome binding [GO:0043022]; structural constituent of ribosome [GO:0003735]	R-MMU-156827;R-MMU-1799339;R-MMU-6791226;R-MMU-72649;R-MMU-72689;R-MMU-72695;R-MMU-72702;R-MMU-72706;R-MMU-975956;R-MMU-975957;	mmu:66481;	16	1	0.885664	0.910185	0.935784	0.891376	0.89324	0.762555	0.844771	0.755373	0.68254	0.717637	0.733001	0.77538	0.753398	0.75911	0.661289	0.733954	0.724855	0.919375	0.749313	0.734664	0.93195	0.9068	0.787566	0.711059	0.762629	0.706699	1.22696	0.000141292	0.295085
215	P62274	RS29	40S ribosomal protein S29	46	Cell Survival	Housekeeping Proteins	40S	40S	31		SUBCELLULAR LOCATION: Cytoplasm, cytosol {ECO:0000250|UniProtKB:P62273}. Cytoplasm {ECO:0000250|UniProtKB:P62273}. Rough endoplasmic reticulum {ECO:0000250|UniProtKB:Q6QAP6}. Note=Detected on cytosolic polysomes (By similarity). Detected in ribosomes that are associated with the rough endoplasmic reticulum (By similarity). {ECO:0000250|UniProtKB:P62273, ECO:0000250|UniProtKB:Q6QAP6}.		cytoplasmic translation [GO:0002181]; positive regulation of apoptotic process [GO:0043065]; translation [GO:0006412]	cytoplasmic side of rough endoplasmic reticulum membrane [GO:0098556]; cytosol [GO:0005829]; cytosolic small ribosomal subunit [GO:0022627]; polysomal ribosome [GO:0042788]	cytoplasmic side of rough endoplasmic reticulum membrane [GO:0098556]; cytosol [GO:0005829]; cytosolic small ribosomal subunit [GO:0022627]; polysomal ribosome [GO:0042788]; structural constituent of ribosome [GO:0003735]; zinc ion binding [GO:0008270]; cytoplasmic translation [GO:0002181]; positive regulation of apoptotic process [GO:0043065]; translation [GO:0006412]	structural constituent of ribosome [GO:0003735]; zinc ion binding [GO:0008270]	R-MMU-156827;R-MMU-1799339;R-MMU-6791226;R-MMU-72649;R-MMU-72689;R-MMU-72695;R-MMU-72702;R-MMU-72706;R-MMU-975956;R-MMU-975957;	mmu:20090;	1	1	0.782979	0.834336	0.927768	0.866309	0.797608	0.714304	0.8065	0.707798	0.630974	0.659664	0.689535	0.734926	0.66575	0.658832	0.58062	0.709004	0.678504	0.868167	0.701462	0.671273	0.872438	0.863895	0.742867	0.660057	0.686503	0.656043	1.23765	0.0025661	0.307606
206	Q8K4Z5	SF3A1	Splicing factor 3A subunit 1 (SF3a120)	1381	Cell Fate	Genetic Information Processing	Transcription	Spliceosome U2	4	FUNCTION: Involved in pre-mRNA splicing as a component of the splicing factor SF3A complex that contributes to the assembly of the 17S U2 snRNP, and the subsequent assembly of the pre-spliceosome 'E' complex and the pre-catalytic spliceosome 'A' complex. Involved in pre-mRNA splicing as a component of pre-catalytic spliceosome 'B' complexes. {ECO:0000250|UniProtKB:Q15459}.	SUBCELLULAR LOCATION: Nucleus {ECO:0000250|UniProtKB:Q15459}. Nucleus speckle {ECO:0000250|UniProtKB:Q15459}.		mRNA processing [GO:0006397]; mRNA splicing, via spliceosome [GO:0000398]; U2-type prespliceosome assembly [GO:1903241]	catalytic step 2 spliceosome [GO:0071013]; nuclear speck [GO:0016607]; nucleoplasm [GO:0005654]; nucleus [GO:0005634]; spliceosomal complex [GO:0005681]; U2 snRNP [GO:0005686]; U2-type precatalytic spliceosome [GO:0071005]; U2-type prespliceosome [GO:0071004]; U2-type spliceosomal complex [GO:0005684]	catalytic step 2 spliceosome [GO:0071013]; nuclear speck [GO:0016607]; nucleoplasm [GO:0005654]; nucleus [GO:0005634]; spliceosomal complex [GO:0005681]; U2 snRNP [GO:0005686]; U2-type precatalytic spliceosome [GO:0071005]; U2-type prespliceosome [GO:0071004]; U2-type spliceosomal complex [GO:0005684]; RNA binding [GO:0003723]; mRNA processing [GO:0006397]; mRNA splicing, via spliceosome [GO:0000…	RNA binding [GO:0003723]	R-MMU-72163;	mmu:67465;	36	1	0.845018	0.809686	0.941795	0.81016	0.795574	0.726604	0.822368	0.702943	0.660976	0.680745	0.703365	0.785494	0.717033	0.699131	0.663281	0.694449	0.701187	0.867039	0.716167	0.710096	0.884901	0.849176	0.750638	0.681695	0.733886	0.686306	1.21067	0.00450298	0.275801
202	Q91VM5	RMXL1	RNA binding motif protein, X-linked-like-1 (Heterogeneous nuclear ribonucleoprotein G-like 1) (RNA binding motif protein, X chromosome retrogene)	1469	Cell Fate	Genetic Information Processing	Transcription	Spliceosome Common component	7	FUNCTION: RNA-binding protein which may be involved in pre-mRNA splicing. {ECO:0000250}.	SUBCELLULAR LOCATION: Nucleus {ECO:0000250}.		cellular response to interleukin-1 [GO:0071347]; membrane protein ectodomain proteolysis [GO:0006509]; mRNA splice site selection [GO:0006376]; negative regulation of mRNA splicing, via spliceosome [GO:0048025]; positive regulation of mRNA splicing, via spliceosome [GO:0048026]; positive regulation of transcription by RNA polymerase II [GO:0045944]; protein homooligomerization [GO:0051260]; regul…	catalytic step 2 spliceosome [GO:0071013]; euchromatin [GO:0000791]; extracellular exosome [GO:0070062]; nucleus [GO:0005634]; spliceosomal complex [GO:0005681]; supraspliceosomal complex [GO:0044530]	catalytic step 2 spliceosome [GO:0071013]; euchromatin [GO:0000791]; extracellular exosome [GO:0070062]; nucleus [GO:0005634]; spliceosomal complex [GO:0005681]; supraspliceosomal complex [GO:0044530]; chromatin binding [GO:0003682]; mRNA binding [GO:0003729]; RNA binding [GO:0003723]; RNA polymerase II cis-regulatory region sequence-specific DNA binding [GO:0000978]; cellular response to interle…	chromatin binding [GO:0003682]; mRNA binding [GO:0003729]; RNA binding [GO:0003723]; RNA polymerase II cis-regulatory region sequence-specific DNA binding [GO:0000978]		mmu:19656;	80	1	0.922032	0.928199	0.9969	0.918448	0.888153	0.781477	0.803699	0.761198	0.685353	0.736961	0.790297	0.806564	0.78137	0.789099	0.710089	0.780736	0.767262	0.942289	0.759831	0.77252	0.950077	0.934501	0.782125	0.737537	0.792345	0.752696	1.24013	3.29673e-05	0.310491
208	Q9JJZ4	UB2J1	Ubiquitin-conjugating enzyme E2 J1 (EC 2.3.2.23) (E2 ubiquitin-conjugating enzyme J1) (Non-canonical ubiquitin-conjugating enzyme 1) (NCUBE-1)	1857	Cell Fate	Genetic Information Processing	Folding, sorting and degradation	Protein processing in endoplasmic reticulum - Mus musculus (mouse)	137	FUNCTION: Catalyzes the covalent attachment of ubiquitin to other proteins. Functions in the selective degradation of misfolded membrane proteins from the endoplasmic reticulum (ERAD). {ECO:0000255|PROSITE-ProRule:PRU00388}.	SUBCELLULAR LOCATION: Endoplasmic reticulum membrane {ECO:0000250|UniProtKB:Q9Y385}; Single-pass type IV membrane protein {ECO:0000250|UniProtKB:Q9Y385}.	TRANSMEM 283..303; /note="Helical; Anchor for type IV membrane protein"; /evidence="ECO:0000255"	negative regulation of retrograde protein transport, ER to cytosol [GO:1904153]; protein N-linked glycosylation via asparagine [GO:0018279]; protein polyubiquitination [GO:0000209]; regulation of tumor necrosis factor production [GO:0032680]; spermatid development [GO:0007286]; ubiquitin-dependent ERAD pathway [GO:0030433]	endoplasmic reticulum membrane [GO:0005789]; integral component of membrane [GO:0016021]; nucleus [GO:0005634]	endoplasmic reticulum membrane [GO:0005789]; integral component of membrane [GO:0016021]; nucleus [GO:0005634]; ATP binding [GO:0005524]; ubiquitin conjugating enzyme activity [GO:0061631]; ubiquitin protein ligase binding [GO:0031625]; negative regulation of retrograde protein transport, ER to cytosol [GO:1904153]; protein N-linked glycosylation via asparagine [GO:0018279]; protein polyubiquitin…	ATP binding [GO:0005524]; ubiquitin conjugating enzyme activity [GO:0061631]; ubiquitin protein ligase binding [GO:0031625]	R-MMU-983168;	mmu:56228;	11	1	0.991559	0.960435	0.986881	0.998662	0.983785	0.869465	0.867174	0.861203	0.713479	0.816894	0.829812	0.841962	0.849437	0.806906	0.708097	0.856626	0.838268	0.986887	0.826338	0.816883	0.983998	0.989776	0.865947	0.786728	0.832768	0.800997	1.19429	7.4061e-05	0.256153
205	Q9EPJ9	ARFG1	ADP-ribosylation factor GTPase-activating protein 1 (ARF GAP 1) (ADP-ribosylation factor 1 GTPase-activating protein) (ARF1 GAP) (ARF1-directed GTPase-activating protein)	2421	Cell Survival	Cellular Processes	cellProcess	Endocytosis	191	FUNCTION: GTPase-activating protein (GAP) for the ADP ribosylation factor 1 (ARF1). Involved in membrane trafficking and /or vesicle transport. Promotes hydrolysis of the ARF1-bound GTP and thus, is required for the dissociation of coat proteins from Golgi-derived membranes and vesicles, a prerequisite for vesicle's fusion with target compartment. Probably regulates ARF1-mediated transport via it…	SUBCELLULAR LOCATION: Cytoplasm {ECO:0000250}. Golgi apparatus {ECO:0000250}. Note=Associates with the Golgi complex. {ECO:0000250}.		protein transport [GO:0015031]; regulation of ARF protein signal transduction [GO:0032012]; regulation of endocytosis [GO:0030100]; vesicle-mediated transport [GO:0016192]	Golgi membrane [GO:0000139]; postsynaptic density [GO:0014069]; synapse [GO:0045202]	Golgi membrane [GO:0000139]; postsynaptic density [GO:0014069]; synapse [GO:0045202]; GTPase activator activity [GO:0005096]; metal ion binding [GO:0046872]; protein transport [GO:0015031]; regulation of ARF protein signal transduction [GO:0032012]; regulation of endocytosis [GO:0030100]; vesicle-mediated transport [GO:0016192]	GTPase activator activity [GO:0005096]; metal ion binding [GO:0046872]	R-MMU-6807878;R-MMU-6811434;R-MMU-8856828;	mmu:228998;	20	1	0.976584	0.999307	1.00391	0.916443	0.929865	0.827836	0.832636	0.803919	0.67504	0.764191	0.802152	0.771166	0.7851	0.780665	0.706105	0.79633	0.77811	0.971019	0.784296	0.769579	0.991964	0.950074	0.821464	0.747127	0.778977	0.760182	1.23808	6.83403e-05	0.308102
198	Q8R0F3	SUMF1	Formylglycine-generating enzyme (FGE) (EC 1.8.3.7) (C-alpha-formylglycine-generating enzyme 1) (Sulfatase-modifying factor 1)	2590	Cell Survival	Cellular Processes	Lysosome	SUMF1	1	FUNCTION: Oxidase that catalyzes the conversion of cysteine to 3-oxoalanine on target proteins, using molecular oxygen and an unidentified reducing agent. 3-oxoalanine modification, which is also named formylglycine (fGly), occurs in the maturation of arylsulfatases and some alkaline phosphatases that use the hydrated form of 3-oxoalanine as a catalytic nucleophile. Known substrates include GALNS…	SUBCELLULAR LOCATION: Endoplasmic reticulum lumen {ECO:0000250|UniProtKB:Q8NBK3}.		post-translational protein modification [GO:0043687]; protein oxidation [GO:0018158]	endoplasmic reticulum [GO:0005783]; endoplasmic reticulum lumen [GO:0005788]	endoplasmic reticulum [GO:0005783]; endoplasmic reticulum lumen [GO:0005788]; cupric ion binding [GO:1903135]; Formylglycine-generating oxidase activity [GO:0120147]; identical protein binding [GO:0042802]; post-translational protein modification [GO:0043687]; protein oxidation [GO:0018158]	cupric ion binding [GO:1903135]; Formylglycine-generating oxidase activity [GO:0120147]; identical protein binding [GO:0042802]	R-MMU-1660662;R-MMU-1663150;	mmu:58911;	1	1	1.08569	0.997411	1.12915	1.17313	0.94716	0.846758	0.875575	0.822366	0.907553	0.855542	0.841667	0.866403	0.918436	1.04963	0.796734	0.814003	0.927026	1.05542	0.858244	0.895373	1.0277	1.08315	0.848233	0.868254	0.944824	0.845921	1.22975	0.000389576	0.298362
218	Q9WV92	E41L3	Band 4.1-like protein 3 (4.1B) (Differentially expressed in adenocarcinoma of the lung protein 1) (DAL-1) (DAL1P) (mDAL-1) (Erythrocyte membrane protein band 4.1-like 3) [Cleaved into: Band 4.1-like protein 3, N-terminally processed]	2877	Cell Survival	Cellular Processes	Cellular Communication	Tight junction	108	FUNCTION: Tumor suppressor that inhibits cell proliferation and promotes apoptosis. Modulates the activity of protein arginine N-methyltransferases, including PRMT3 and PRMT5 (By similarity). {ECO:0000250}.	SUBCELLULAR LOCATION: Cytoplasm, cytoskeleton {ECO:0000250}. Cell membrane {ECO:0000269|PubMed:10652311}; Peripheral membrane protein {ECO:0000269|PubMed:10652311}; Cytoplasmic side {ECO:0000269|PubMed:10652311}. Cytoplasm {ECO:0000250}. Cell junction {ECO:0000269|PubMed:10652311}. Note=Detected in the cytoplasm of actively dividing cells.		actomyosin structure organization [GO:0031032]; apoptotic process [GO:0006915]; cortical actin cytoskeleton organization [GO:0030866]; cortical cytoskeleton organization [GO:0030865]; myelin maintenance [GO:0043217]; neuron projection morphogenesis [GO:0048812]; paranodal junction assembly [GO:0030913]; protein localization to juxtaparanode region of axon [GO:0071205]; protein localization to par…	cell-cell junction [GO:0005911]; cell junction [GO:0030054]; cytoskeleton [GO:0005856]; cytosol [GO:0005829]; juxtaparanode region of axon [GO:0044224]; paranode region of axon [GO:0033270]; plasma membrane [GO:0005886]; postsynaptic density [GO:0014069]	cell junction [GO:0030054]; cell-cell junction [GO:0005911]; cytoskeleton [GO:0005856]; cytosol [GO:0005829]; juxtaparanode region of axon [GO:0044224]; paranode region of axon [GO:0033270]; plasma membrane [GO:0005886]; postsynaptic density [GO:0014069]; actin binding [GO:0003779]; cytoskeletal protein-membrane anchor activity [GO:0106006]; structural constituent of cytoskeleton [GO:0005200]; ac…	actin binding [GO:0003779]; cytoskeletal protein-membrane anchor activity [GO:0106006]; structural constituent of cytoskeleton [GO:0005200]	R-MMU-6794361;	mmu:13823;	57	1	0.855714	0.895964	0.971852	0.822192	0.859667	0.761609	0.774762	0.746635	0.629099	0.717637	0.767576	0.73914	0.731952	0.745052	0.632408	0.725637	0.748524	0.900898	0.732886	0.720452	0.917226	0.88457	0.761002	0.704771	0.738715	0.70219	1.22925	0.000960485	0.297774
203	P50153	GBG4	Guanine nucleotide-binding protein G(I)/G(S)/G(O) subunit gamma-4	4159	Cell Survival	Signal transduction	Ras	GPCR/Gprotein/RasGRFs	12	FUNCTION: Guanine nucleotide-binding proteins (G proteins) are involved as a modulator or transducer in various transmembrane signaling systems. The beta and gamma chains are required for the GTPase activity, for replacement of GDP by GTP, and for G protein-effector interaction. {ECO:0000305}.	SUBCELLULAR LOCATION: Cell membrane {ECO:0000305}; Lipid-anchor {ECO:0000305}; Cytoplasmic side {ECO:0000305}.		G protein-coupled receptor signaling pathway [GO:0007186]; negative regulation of cell growth [GO:0030308]	G-protein beta/gamma-subunit complex [GO:0031680]; heterotrimeric G-protein complex [GO:0005834]	G-protein beta/gamma-subunit complex [GO:0031680]; heterotrimeric G-protein complex [GO:0005834]; G-protein beta-subunit binding [GO:0031681]; GTPase activity [GO:0003924]; G protein-coupled receptor signaling pathway [GO:0007186]; negative regulation of cell growth [GO:0030308]	G-protein beta-subunit binding [GO:0031681]; GTPase activity [GO:0003924]	R-MMU-1296041;R-MMU-202040;R-MMU-381676;R-MMU-392170;R-MMU-392451;R-MMU-392851;R-MMU-400042;R-MMU-4086398;R-MMU-416476;R-MMU-416482;R-MMU-418217;R-MMU-418555;R-MMU-418592;R-MMU-418594;R-MMU-418597;R-MMU-420092;R-MMU-428930;R-MMU-432040;R-MMU-456926;R-MMU-500657;R-MMU-6814122;R-MMU-8964315;R-MMU-8964616;R-MMU-9009391;R-MMU-997272;	mmu:14706;	8	1	1.10173	1.18893	1.05701	1.24532	1.21574	0.988673	0.855039	0.977713	0.791296	1.02419	0.950333	0.862189	0.960395	0.962476	0.800718	1.12796	0.956612	1.13479	0.931208	0.945058	1.09689	1.17269	0.940475	0.92194	0.928354	0.961763	1.21862	0.00358213	0.28525
214	P52800	EFNB2	Ephrin-B2 (ELF-2) (EPH-related receptor tyrosine kinase ligand 5) (LERK-5) (HTK ligand) (HTK-L)	4200	Cell Survival	Signal transduction	PI3K	Ligand/RTK(49)	11	FUNCTION: Cell surface transmembrane ligand for Eph receptors, a family of receptor tyrosine kinases which are crucial for migration, repulsion and adhesion during neuronal, vascular and epithelial development. Binds promiscuously Eph receptors residing on adjacent cells, leading to contact-dependent bidirectional signaling into neighboring cells. The signaling pathway downstream of the receptor …	SUBCELLULAR LOCATION: Cell membrane {ECO:0000250|UniProtKB:P52799}; Single-pass type I membrane protein {ECO:0000255}. Cell junction, adherens junction {ECO:0000269|PubMed:30639848}.	TRANSMEM 233..253; /note="Helical"; /evidence="ECO:0000255"	adherens junction organization [GO:0034332]; animal organ morphogenesis [GO:0009887]; axon guidance [GO:0007411]; blood vessel morphogenesis [GO:0048514]; cell adhesion [GO:0007155]; cell migration involved in sprouting angiogenesis [GO:0002042]; ephrin receptor signaling pathway [GO:0048013]; lymph vessel development [GO:0001945]; negative regulation of keratinocyte proliferation [GO:0010839]; n…	adherens junction [GO:0005912]; glutamatergic synapse [GO:0098978]; integral component of postsynaptic density membrane [GO:0099061]; integral component of presynaptic membrane [GO:0099056]; plasma membrane [GO:0005886]; Schaffer collateral - CA1 synapse [GO:0098685]	adherens junction [GO:0005912]; glutamatergic synapse [GO:0098978]; integral component of postsynaptic density membrane [GO:0099061]; integral component of presynaptic membrane [GO:0099056]; plasma membrane [GO:0005886]; Schaffer collateral - CA1 synapse [GO:0098685]; ephrin receptor binding [GO:0046875]; signaling receptor binding [GO:0005102]; adherens junction organization [GO:0034332]; animal…	ephrin receptor binding [GO:0046875]; signaling receptor binding [GO:0005102]	R-MMU-2682334;R-MMU-3928662;R-MMU-3928664;R-MMU-3928665;	mmu:13642;	5	1	0.983002	1.0799	0.955822	1.03376	1.09468	0.9215	0.909179	0.869941	0.713479	0.830948	0.90983	0.825106	0.870883	0.923115	0.687183	0.884695	0.909274	1.02453	0.859146	0.850043	1.02097	1.02808	0.900207	0.818086	0.873035	0.827051	1.19249	0.00178898	0.25398
200	O70361	PER3	Period circadian protein homolog 3 (mPER3) (Circadian clock protein PERIOD 3)	5550	Organismal Systems	Circadian clock system	Circadian clock system	per	G01499	FUNCTION: Originally described as a core component of the circadian clock. The circadian clock, an internal time-keeping system, regulates various physiological processes through the generation of approximately 24 hour circadian rhythms in gene expression, which are translated into rhythms in metabolism and behavior. It is derived from the Latin roots 'circa' (about) and 'diem' (day) and acts as …	SUBCELLULAR LOCATION: Cytoplasm {ECO:0000269|PubMed:10428031, ECO:0000269|PubMed:11591712, ECO:0000269|PubMed:11865049, ECO:0000269|PubMed:14701732}. Nucleus {ECO:0000269|PubMed:10428031, ECO:0000269|PubMed:11591712, ECO:0000269|PubMed:11865049, ECO:0000269|PubMed:14701732}. Note=Mainly cytoplasmic. Translocates to the nucleus through binding PER1, PER2, CRY1 or CRY2, but not TIMELESS. {ECO:00002…		circadian regulation of gene expression [GO:0032922]; circadian rhythm [GO:0007623]; entrainment of circadian clock by photoperiod [GO:0043153]; negative regulation of transcription by RNA polymerase II [GO:0000122]; protein stabilization [GO:0050821]; regulation of circadian sleep/wake cycle, sleep [GO:0045187]	cytoplasm [GO:0005737]; nucleus [GO:0005634]	cytoplasm [GO:0005737]; nucleus [GO:0005634]; kinase binding [GO:0019900]; transcription cis-regulatory region binding [GO:0000976]; transcription corepressor binding [GO:0001222]; ubiquitin protein ligase binding [GO:0031625]; circadian regulation of gene expression [GO:0032922]; circadian rhythm [GO:0007623]; entrainment of circadian clock by photoperiod [GO:0043153]; negative regulation of tra…	kinase binding [GO:0019900]; transcription cis-regulatory region binding [GO:0000976]; transcription corepressor binding [GO:0001222]; ubiquitin protein ligase binding [GO:0031625]		mmu:18628;	2	1	0.668527	0.776502	0.867654	0.834224	0.810834	0.677407	0.892377	0.631096	0.661914	0.62365	0.594699	0.846176	0.695587	0.70944	0.54875	0.668459	0.734717	0.82629	0.68019	0.700522	0.81501	0.837571	0.733626	0.626754	0.750401	0.650642	1.21479	0.0419681	0.28071
217	Q99KG3	RBM10	RNA-binding protein 10 (RNA-binding motif protein 10)	6085			3'-UTR-mediated mRNA stabilization			FUNCTION: Not known. Binds to RNA homopolymers, with a preference for poly(G) and poly(U) and little for poly(A) (By similarity). May bind to specific miRNA hairpins (By similarity). {ECO:0000250|UniProtKB:P70501, ECO:0000250|UniProtKB:P98175}.	SUBCELLULAR LOCATION: Nucleus {ECO:0000250}.		3'-UTR-mediated mRNA stabilization [GO:0070935]; mRNA splicing, via spliceosome [GO:0000398]; negative regulation of cell population proliferation [GO:0008285]; negative regulation of mRNA splicing, via spliceosome [GO:0048025]; negative regulation of transcription by RNA polymerase II [GO:0000122]; positive regulation of smooth muscle cell apoptotic process [GO:0034393]; regulation of alternativ…	nuclear speck [GO:0016607]; nucleus [GO:0005634]; protein-containing complex [GO:0032991]	nuclear speck [GO:0016607]; nucleus [GO:0005634]; protein-containing complex [GO:0032991]; identical protein binding [GO:0042802]; metal ion binding [GO:0046872]; miRNA binding [GO:0035198]; RNA binding [GO:0003723]; 3'-UTR-mediated mRNA stabilization [GO:0070935]; mRNA splicing, via spliceosome [GO:0000398]; negative regulation of cell population proliferation [GO:0008285]; negative regulation o…	identical protein binding [GO:0042802]; metal ion binding [GO:0046872]; miRNA binding [GO:0035198]; RNA binding [GO:0003723]		mmu:236732;	10	1	0.877107	0.868468	0.981871	0.848261	0.835251	0.786208	0.804633	0.734984	0.666602	0.717637	0.738928	0.78128	0.770181	0.719749	0.650334	0.745389	0.734717	0.901826	0.741498	0.733608	0.915192	0.888461	0.775275	0.707722	0.75707	0.710147	1.21622	0.0010617	0.282406
213	Q9CPT4	MYDGF	Myeloid-derived growth factor (MYDGF)	6815			angiogenesis			FUNCTION: Bone marrow-derived monocyte and paracrine-acting protein that promotes cardiac myocyte survival and adaptive angiogenesis for cardiac protection and/or repair after myocardial infarction (MI). Stimulates endothelial cell proliferation through a MAPK1/3-, STAT3- and CCND1-mediated signaling pathway. Inhibits cardiac myocyte apoptosis in a PI3K/AKT-dependent signaling pathway. {ECO:00002…	SUBCELLULAR LOCATION: Secreted {ECO:0000269|PubMed:15378209, ECO:0000269|PubMed:25581518}. Endoplasmic reticulum-Golgi intermediate compartment {ECO:0000250|UniProtKB:Q969H8}. Endoplasmic reticulum {ECO:0000250|UniProtKB:Q969H8}. Golgi apparatus {ECO:0000250|UniProtKB:Q969H8}. Note=The C-terminal RTEL motif may provide retention in the endoplasmic reticulum. {ECO:0000250|UniProtKB:Q969H8}.		angiogenesis [GO:0001525]; apoptotic process [GO:0006915]; negative regulation of apoptotic process [GO:0043066]; positive regulation of angiogenesis [GO:0045766]; positive regulation of endothelial cell proliferation [GO:0001938]; positive regulation of MAPK cascade [GO:0043410]; positive regulation of phosphatidylinositol 3-kinase signaling [GO:0014068]; positive regulation of protein kinase B …	endoplasmic reticulum [GO:0005783]; endoplasmic reticulum-Golgi intermediate compartment [GO:0005793]; extracellular region [GO:0005576]; extracellular space [GO:0005615]; Golgi apparatus [GO:0005794]	endoplasmic reticulum [GO:0005783]; endoplasmic reticulum-Golgi intermediate compartment [GO:0005793]; extracellular region [GO:0005576]; extracellular space [GO:0005615]; Golgi apparatus [GO:0005794]; angiogenesis [GO:0001525]; apoptotic process [GO:0006915]; negative regulation of apoptotic process [GO:0043066]; positive regulation of angiogenesis [GO:0045766]; positive regulation of endothelia…			mmu:28106;	9	1	1.09745	1.03249	1.09208	1.08289	1.04076	0.898794	0.858773	0.864116	0.764107	0.845002	0.893036	0.833534	0.878342	0.87157	0.793746	0.876378	0.846158	1.05761	0.853971	0.849955	1.04332	1.07191	0.873894	0.834048	0.861149	0.838761	1.23846	1.18464e-05	0.308551
194	Q8VCQ3	NRBF2	Nuclear receptor-binding factor 2 (NRBF-2)	7583			autophagy			FUNCTION: May modulate transcriptional activation by target nuclear receptors. Can act as transcriptional activator (in vitro) (By similarity). {ECO:0000250|UniProtKB:Q96F24}.; FUNCTION: Involved in starvation-induced autophagy probably by its association with PI3K complex I (PI3KC3-C1). However, effects has been described variably. Involved in the induction of starvation-induced autophagy (By si…	SUBCELLULAR LOCATION: Nucleus {ECO:0000250|UniProtKB:Q9QYK3}. Cytoplasm {ECO:0000269|PubMed:18619852}. Cytoplasmic vesicle, autophagosome {ECO:0000305}.		autophagy [GO:0006914]; regulation of lipid kinase activity [GO:0043550]; regulation of transcription by RNA polymerase II [GO:0006357]; response to endoplasmic reticulum stress [GO:0034976]	autophagosome [GO:0005776]; cytoplasm [GO:0005737]; cytoplasmic vesicle [GO:0031410]; nucleus [GO:0005634]; phosphatidylinositol 3-kinase complex, class III [GO:0035032]; transcription regulator complex [GO:0005667]	autophagosome [GO:0005776]; cytoplasm [GO:0005737]; cytoplasmic vesicle [GO:0031410]; nucleus [GO:0005634]; phosphatidylinositol 3-kinase complex, class III [GO:0035032]; transcription regulator complex [GO:0005667]; nuclear receptor binding [GO:0016922]; transcription coactivator activity [GO:0003713]; autophagy [GO:0006914]; regulation of lipid kinase activity [GO:0043550]; regulation of transc…	nuclear receptor binding [GO:0016922]; transcription coactivator activity [GO:0003713]	R-MMU-383280;	mmu:641340;	2	1	0.978723	1.03818	1.048	0.981617	1.10689	0.902578	0.872775	0.907807	0.77067	0.86784	0.864388	0.85629	0.870883	0.829398	0.826611	0.933556	0.939846	1.02557	0.864343	0.876097	1.00563	1.0455	0.894386	0.834299	0.85219	0.900005	1.18653	0.000206922	0.246746
216	Q80X50	UBP2L	Ubiquitin-associated protein 2-like	7793			binding of sperm to zona pellucida			FUNCTION: Plays an important role in the activity of long-term repopulating hematopoietic stem cells (LT-HSCs) (PubMed:25185265). {ECO:0000269|PubMed:25185265}.			binding of sperm to zona pellucida [GO:0007339]; hematopoietic stem cell homeostasis [GO:0061484]; stress granule assembly [GO:0034063]	cytoplasm [GO:0005737]; nucleus [GO:0005634]; PcG protein complex [GO:0031519]	cytoplasm [GO:0005737]; nucleus [GO:0005634]; PcG protein complex [GO:0031519]; binding of sperm to zona pellucida [GO:0007339]; hematopoietic stem cell homeostasis [GO:0061484]; stress granule assembly [GO:0034063]			mmu:74383;	25	1	0.846088	0.885534	0.915745	0.830213	0.817956	0.73228	0.841037	0.72042	0.645038	0.701826	0.709292	0.794765	0.712371	0.746927	0.630416	0.676776	0.758386	0.882589	0.724982	0.71994	0.910541	0.854638	0.764579	0.685385	0.751354	0.688526	1.21739	0.00207108	0.283797
207	Q920P3	BRNP1	BMP/retinoic acid-inducible neural-specific protein 1 (Deleted in bladder cancer protein 1 homolog)	8590			cell cycle arrest			FUNCTION: Inhibits cell proliferation by negative regulation of the G1/S transition. Mediates cell death which is not of the classical apoptotic type and regulates expression of components of the plasminogen pathway. {ECO:0000269|PubMed:20025061}.	SUBCELLULAR LOCATION: Cytoplasm {ECO:0000250}.		behavioral fear response [GO:0001662]; cell cycle [GO:0007049]; cell death [GO:0008219]; cellular response to retinoic acid [GO:0071300]; exploration behavior [GO:0035640]; maternal behavior [GO:0042711]; negative regulation of cell cycle [GO:0045786]; negative regulation of mitotic cell cycle [GO:0045930]; negative regulation of neurogenesis [GO:0050768]; positive regulation of neuron differenti…	cytoplasm [GO:0005737]; dendrite [GO:0030425]; endoplasmic reticulum [GO:0005783]; neuronal cell body [GO:0043025]	cytoplasm [GO:0005737]; dendrite [GO:0030425]; endoplasmic reticulum [GO:0005783]; neuronal cell body [GO:0043025]; behavioral fear response [GO:0001662]; cell cycle [GO:0007049]; cell death [GO:0008219]; cellular response to retinoic acid [GO:0071300]; exploration behavior [GO:0035640]; maternal behavior [GO:0042711]; negative regulation of cell cycle [GO:0045786]; negative regulation of mitotic…			mmu:56710;	27	1	1.08034	1.09507	1.06904	1.0879	1.1018	0.912039	0.784097	0.954411	0.72848	0.904732	0.945393	0.821735	0.897923	0.943733	0.752914	0.926279	0.96746	1.07236	0.871525	0.885007	1.05847	1.08625	0.883516	0.859535	0.887797	0.882217	1.23044	0.000610344	0.299171
189	Q62446	FKBP3	Peptidyl-prolyl cis-trans isomerase FKBP3 (PPIase FKBP3) (EC 5.2.1.8) (25 kDa FK506-binding protein) (25 kDa FKBP) (FKBP-25) (FK506-binding protein 3) (FKBP-3) (Immunophilin FKBP25) (Rapamycin-selective 25 kDa immunophilin) (Rotamase)	9559			chaperone-mediated protein folding			FUNCTION: FK506- and rapamycin-binding proteins (FKBPs) constitute a family of receptors for the two immunosuppressants which inhibit T-cell proliferation by arresting two distinct cytoplasmic signal transmission pathways. PPIases accelerate the folding of proteins (By similarity). {ECO:0000250}.	SUBCELLULAR LOCATION: Nucleus {ECO:0000250}.			nucleus [GO:0005634]	nucleus [GO:0005634]; peptidyl-prolyl cis-trans isomerase activity [GO:0003755]	peptidyl-prolyl cis-trans isomerase activity [GO:0003755]		mmu:30795;	15	1	0.815068	0.823907	0.938789	0.878341	0.892223	0.719035	0.909179	0.689351	0.727543	0.736961	0.657923	0.87146	0.726357	0.769419	0.763869	0.746429	0.793889	0.891388	0.739998	0.77857	0.879658	0.903118	0.772522	0.707475	0.789079	0.768062	1.20458	0.0080075	0.268531
191	Q9DCB1	HMGN3	High mobility group nucleosome-binding domain-containing protein 3	9679			chromatin modification			FUNCTION: Binds to nucleosomes, regulating chromatin structure and consequently, chromatin-dependent processes such as transcription, DNA replication and DNA repair. Affects both insulin and glucagon levels and modulates the expression of pancreatic genes involved in insulin secretion. Regulates the expression of the glucose transporter SLC2A2 by binding specifically to its promoter region and re…	SUBCELLULAR LOCATION: Nucleus {ECO:0000250}.		chromatin organization [GO:0006325]; positive regulation of DNA-binding transcription factor activity [GO:0051091]; positive regulation of transcription by RNA polymerase II [GO:0045944]; regulation of insulin secretion involved in cellular response to glucose stimulus [GO:0061178]; regulation of transcription by RNA polymerase II [GO:0006357]	chromatin [GO:0000785]; nucleus [GO:0005634]	chromatin [GO:0000785]; nucleus [GO:0005634]; chromatin binding [GO:0003682]; nucleosomal DNA binding [GO:0031492]; chromatin organization [GO:0006325]; positive regulation of DNA-binding transcription factor activity [GO:0051091]; positive regulation of transcription by RNA polymerase II [GO:0045944]; regulation of insulin secretion involved in cellular response to glucose stimulus [GO:0061178];…	chromatin binding [GO:0003682]; nucleosomal DNA binding [GO:0031492]		mmu:94353;	4	1	0.904918	0.962331	0.95482	0.987633	1.04279	0.772016	0.925981	0.795181	0.806297	0.845002	0.709292	0.974282	0.798154	0.905309	0.872424	0.828557	0.896454	0.975416	0.808961	0.879197	0.95575	0.995081	0.831059	0.786864	0.892582	0.865811	1.20576	0.000819324	0.269946
201	Q9D5V6	SYAP1	Synapse-associated protein 1 (BSD domain-containing signal transducer and Akt interactor protein) (BSTA)	10091			cytoplasm			FUNCTION: Plays a role in adipocyte differentiation by promoting mTORC2-mediated phosphorylation of AKT1 at 'Ser-473' after growth factor stimulation (PubMed:23300339). {ECO:0000269|PubMed:23300339}.	SUBCELLULAR LOCATION: Cytoplasm, perinuclear region {ECO:0000269|PubMed:27344443}. Golgi apparatus {ECO:0000269|PubMed:27344443}. Perikaryon {ECO:0000269|PubMed:27344443}. Cell projection, axon {ECO:0000269|PubMed:27344443}. Cell projection, dendrite {ECO:0000269|PubMed:27344443}. Cell projection, growth cone {ECO:0000269|PubMed:27344443}. Cell junction, synapse, presynaptic cell membrane {ECO:00…		cell differentiation [GO:0030154]; cellular response to epidermal growth factor stimulus [GO:0071364]; cellular response to insulin-like growth factor stimulus [GO:1990314]; cellular response to insulin stimulus [GO:0032869]; cellular response to platelet-derived growth factor stimulus [GO:0036120]; positive regulation of fat cell differentiation [GO:0045600]; positive regulation of protein serin…	axon [GO:0030424]; cytosol [GO:0005829]; dendrite [GO:0030425]; extrinsic component of cytoplasmic side of plasma membrane [GO:0031234]; Golgi apparatus [GO:0005794]; growth cone [GO:0030426]; nucleoplasm [GO:0005654]; nucleus [GO:0005634]; perikaryon [GO:0043204]; perinuclear region of cytoplasm [GO:0048471]; postsynaptic membrane [GO:0045211]; presynaptic membrane [GO:0042734]	axon [GO:0030424]; cytosol [GO:0005829]; dendrite [GO:0030425]; extrinsic component of cytoplasmic side of plasma membrane [GO:0031234]; Golgi apparatus [GO:0005794]; growth cone [GO:0030426]; nucleoplasm [GO:0005654]; nucleus [GO:0005634]; perikaryon [GO:0043204]; perinuclear region of cytoplasm [GO:0048471]; postsynaptic membrane [GO:0045211]; presynaptic membrane [GO:0042734]; cell differentia…			mmu:67043;	7	1	0.895291	0.889327	0.989887	0.824197	0.827112	0.778639	0.869041	0.721391	0.666602	0.696555	0.728062	0.812464	0.753398	0.750675	0.653322	0.723558	0.758386	0.904302	0.743382	0.741967	0.928206	0.880399	0.78969	0.697073	0.772179	0.711755	1.21647	0.00373318	0.282702
220	Q9Z1M8	RED	Protein Red (Cytokine IK) (IK factor) (Protein RER)	11979			identical protein binding			FUNCTION: Involved in pre-mRNA splicing as a component of the spliceosome. Auxiliary spliceosomal protein that regulates selection of alternative splice sites in a small set of target pre-mRNA species. Required for normal mitotic cell cycle progression. Recruits MAD1L1 and MAD2L1 to kinetochores, and is required to trigger the spindle assembly checkpoint. Required for normal accumulation of SMU1.…	SUBCELLULAR LOCATION: Nucleus {ECO:0000250|UniProtKB:Q13123}. Nucleus, nucleoplasm {ECO:0000250|UniProtKB:Q13123}. Chromosome {ECO:0000250|UniProtKB:Q13123}. Cytoplasm, cytoskeleton, spindle pole {ECO:0000250|UniProtKB:Q13123}. Note=Predominantly present throughout the nucleoplasm during prometaphase, metaphase and anaphase. Is also detected in nuclear foci that are not identical with Cajal bodie…		mitotic cell cycle [GO:0000278]; mitotic spindle assembly checkpoint signaling [GO:0007094]; mRNA splicing, via spliceosome [GO:0000398]; protein localization to kinetochore [GO:0034501]	cytoplasm [GO:0005737]; mitotic spindle pole [GO:0097431]; nuclear chromosome [GO:0000228]; nuclear speck [GO:0016607]; nucleoplasm [GO:0005654]; nucleus [GO:0005634]; U2-type precatalytic spliceosome [GO:0071005]	cytoplasm [GO:0005737]; mitotic spindle pole [GO:0097431]; nuclear chromosome [GO:0000228]; nuclear speck [GO:0016607]; nucleoplasm [GO:0005654]; nucleus [GO:0005634]; U2-type precatalytic spliceosome [GO:0071005]; identical protein binding [GO:0042802]; mitotic cell cycle [GO:0000278]; mitotic spindle assembly checkpoint signaling [GO:0007094]; mRNA splicing, via spliceosome [GO:0000398]; protei…	identical protein binding [GO:0042802]		mmu:24010;	16	1	0.847157	0.803049	0.938789	0.803141	0.779296	0.723765	0.789698	0.694205	0.669414	0.670204	0.678668	0.784651	0.693723	0.668204	0.652326	0.690291	0.675545	0.861905	0.704326	0.694123	0.883402	0.840409	0.735889	0.672762	0.715526	0.672721	1.22373	0.00311138	0.291287
192	Q64213	SF01	Splicing factor 1 (CW17) (Mammalian branch point-binding protein) (BBP) (mBBP) (Transcription factor ZFM1) (mZFM) (Zinc finger gene in MEN1 locus) (Zinc finger protein 162)	12864			Leydig cell differentiation			FUNCTION: Necessary for the ATP-dependent first step of spliceosome assembly. Binds to the intron branch point sequence (BPS) 5'-UACUAAC-3' of the pre-mRNA. May act as transcription repressor (By similarity). {ECO:0000250}.	SUBCELLULAR LOCATION: Nucleus.		Leydig cell differentiation [GO:0033327]; male sex determination [GO:0030238]; mRNA splicing, via spliceosome [GO:0000398]; negative regulation of smooth muscle cell proliferation [GO:0048662]; nuclear body organization [GO:0030575]; regulation of mRNA splicing, via spliceosome [GO:0048024]; regulation of steroid biosynthetic process [GO:0050810]	cytoplasm [GO:0005737]; nuclear body [GO:0016604]; nucleus [GO:0005634]; spliceosomal complex [GO:0005681]	cytoplasm [GO:0005737]; nuclear body [GO:0016604]; nucleus [GO:0005634]; spliceosomal complex [GO:0005681]; identical protein binding [GO:0042802]; mRNA binding [GO:0003729]; pre-mRNA branch point binding [GO:0045131]; RNA binding [GO:0003723]; zinc ion binding [GO:0008270]; Leydig cell differentiation [GO:0033327]; male sex determination [GO:0030238]; mRNA splicing, via spliceosome [GO:0000398];…	identical protein binding [GO:0042802]; mRNA binding [GO:0003729]; pre-mRNA branch point binding [GO:0045131]; RNA binding [GO:0003723]; zinc ion binding [GO:0008270]	R-MMU-72163;		21	1	0.843948	0.929147	0.986881	0.952539	0.961403	0.7881	0.950251	0.769937	0.744419	0.772096	0.772516	0.906858	0.797221	0.831272	0.757893	0.841032	0.859964	0.945653	0.799553	0.832374	0.924365	0.966941	0.836096	0.76301	0.845117	0.81963	1.18273	0.00335556	0.242117
190	O89032	SPD2A	SH3 and PX domain-containing protein 2A (Five SH3 domain-containing protein) (SH3 multiple domains protein 1) (Tyrosine kinase substrate with five SH3 domains)	14291			osteoclast fusion			FUNCTION: Adapter protein involved in invadopodia and podosome formation, extracellular matrix degradation and invasiveness of some cancer cells. Binds matrix metalloproteinases (ADAMs), NADPH oxidases (NOXs) and phosphoinositides. Acts as an organizer protein that allows NOX1- or NOX3-dependent reactive oxygen species (ROS) generation and ROS localization. In association with ADAM12, mediates th…	SUBCELLULAR LOCATION: Cytoplasm. Cell projection, podosome {ECO:0000250}. Note=Cytoplasmic in normal cells and localizes to podosomes in Src-transformed cells. {ECO:0000250}.		in utero embryonic development [GO:0001701]; osteoclast fusion [GO:0072675]; reactive oxygen species metabolic process [GO:0072593]; superoxide metabolic process [GO:0006801]	cell junction [GO:0030054]; cell projection [GO:0042995]; cytoplasm [GO:0005737]; podosome [GO:0002102]	cell junction [GO:0030054]; cell projection [GO:0042995]; cytoplasm [GO:0005737]; podosome [GO:0002102]; molecular adaptor activity [GO:0060090]; phosphatidylinositol binding [GO:0035091]; phosphatidylinositol-3,4-bisphosphate binding [GO:0043325]; phosphatidylinositol-3-phosphate binding [GO:0032266]; phosphatidylinositol-4,5-bisphosphate binding [GO:0005546]; phosphatidylinositol-4-phosphate bi…	molecular adaptor activity [GO:0060090]; phosphatidylinositol-3,4-bisphosphate binding [GO:0043325]; phosphatidylinositol-3-phosphate binding [GO:0032266]; phosphatidylinositol-4,5-bisphosphate binding [GO:0005546]; phosphatidylinositol-4-phosphate binding [GO:0070273]; phosphatidylinositol-5-phosphate binding [GO:0010314]; phosphatidylinositol binding [GO:0035091]; protease binding [GO:0002020];…	R-MMU-8941237;R-MMU-9013148;	mmu:14218;	3	1	1.16377	1.2041	1.29046	1.27039	1.36835	1.03787	1.04266	1.17481	0.952556	1.00135	1.01257	1.09733	1.11238	1.14616	0.976995	1.17994	1.20119	1.21618	1.03697	1.119	1.12262	1.30973	1.08511	0.988826	1.11862	1.11937	1.17282	0.0140572	0.229979
199	Q7TSC1	PRC2A	Protein PRRC2A (HLA-B-associated transcript 2) (Proline-rich and coiled-coil-containing protein 2A)	14471			poly(A) RNA binding			FUNCTION: May play a role in the regulation of pre-mRNA splicing. {ECO:0000250}.	SUBCELLULAR LOCATION: Cytoplasm {ECO:0000250}. Nucleus {ECO:0000250}.		cell differentiation [GO:0030154]	cytosol [GO:0005829]; nucleoplasm [GO:0005654]; plasma membrane [GO:0005886]	cytosol [GO:0005829]; nucleoplasm [GO:0005654]; plasma membrane [GO:0005886]; cell differentiation [GO:0030154]			mmu:53761;	20	1	0.882456	0.931044	0.980869	0.895387	0.895275	0.784316	0.83917	0.746635	0.700354	0.733447	0.733001	0.806564	0.757127	0.762858	0.691167	0.760983	0.744579	0.930838	0.756154	0.75388	0.937833	0.923844	0.79004	0.722267	0.775517	0.732243	1.23102	0.000106277	0.299851
196	P52189	KCNJ4	Inward rectifier potassium channel 4 (Inward rectifier K(+) channel Kir2.3) (IRK-3) (Potassium channel, inwardly rectifying subfamily J member 4)	14794			potassium ion import			FUNCTION: Inward rectifier potassium channels are characterized by a greater tendency to allow potassium to flow into the cell rather than out of it. Their voltage dependence is regulated by the concentration of extracellular potassium; as external potassium is raised, the voltage range of the channel opening shifts to more positive voltages. The inward rectification is mainly due to the blockage…	SUBCELLULAR LOCATION: Cell membrane; Multi-pass membrane protein. Cell junction, synapse, postsynaptic cell membrane; Multi-pass membrane protein. Cytoplasmic vesicle membrane. Note=TAX1BP3 binding promotes dissociation of KCNJ4 from LIN7 family members and KCNJ4 internalization.	TRANSMEM 56..80; /note="Helical; Name=M1"; /evidence="ECO:0000250"; TRANSMEM 148..169; /note="Helical; Name=M2"; /evidence="ECO:0000250"	potassium ion import across plasma membrane [GO:1990573]; regulation of ion transmembrane transport [GO:0034765]	basolateral plasma membrane [GO:0016323]; cytoplasmic vesicle membrane [GO:0030659]; dendrite [GO:0030425]; integral component of membrane [GO:0016021]; neuronal cell body [GO:0043025]; plasma membrane [GO:0005886]; postsynaptic membrane [GO:0045211]	basolateral plasma membrane [GO:0016323]; cytoplasmic vesicle membrane [GO:0030659]; dendrite [GO:0030425]; integral component of membrane [GO:0016021]; neuronal cell body [GO:0043025]; plasma membrane [GO:0005886]; postsynaptic membrane [GO:0045211]; inward rectifier potassium channel activity [GO:0005242]; PDZ domain binding [GO:0030165]; potassium ion import across plasma membrane [GO:1990573]…	inward rectifier potassium channel activity [GO:0005242]; PDZ domain binding [GO:0030165]	R-MMU-1296041;R-MMU-1296053;R-MMU-5576886;R-MMU-997272;		3	1	1.0076	1.02775	1.03197	1.06885	1.04381	0.881764	0.883976	0.86897	0.727543	0.842367	0.866364	0.858818	0.856896	0.865947	0.767852	0.911725	0.887578	1.03	0.845164	0.858136	1.01178	1.04821	0.878237	0.812091	0.860554	0.855718	1.21869	3.64036e-05	0.285337
210	Q8VDZ4	ZDHC5	Palmitoyltransferase ZDHHC5 (EC 2.3.1.225) (Zinc finger DHHC domain-containing protein 5) (DHHC-5)	15157			protein palmitoylation			FUNCTION: Palmitoyltransferase that catalyzes the addition of palmitate onto various protein substrates and is involved in a variety of cellular processes (PubMed:21820437, PubMed:22081607). Palmitoylates the G-protein coupled receptor SSTR5 and for FLOT2 (PubMed:21820437, PubMed:22081607). {ECO:0000269|PubMed:21820437, ECO:0000269|PubMed:22081607}.	SUBCELLULAR LOCATION: Cell membrane {ECO:0000269|PubMed:21820437}; Multi-pass membrane protein {ECO:0000255}.	TRANSMEM 14..34; /note="Helical"; /evidence="ECO:0000255"; TRANSMEM 53..73; /note="Helical"; /evidence="ECO:0000255"; TRANSMEM 149..169; /note="Helical"; /evidence="ECO:0000255"; TRANSMEM 192..212; /note="Helical"; /evidence="ECO:0000255"	positive regulation of pattern recognition receptor signaling pathway [GO:0062208]; positive regulation of protein localization to phagocytic vesicle [GO:1905171]; positive regulation of protein localization to plasma membrane [GO:1903078]; protein palmitoylation [GO:0018345]	dendrite [GO:0030425]; integral component of membrane [GO:0016021]; phagocytic vesicle [GO:0045335]; plasma membrane [GO:0005886]	dendrite [GO:0030425]; integral component of membrane [GO:0016021]; phagocytic vesicle [GO:0045335]; plasma membrane [GO:0005886]; palmitoyltransferase activity [GO:0016409]; protein-cysteine S-palmitoyltransferase activity [GO:0019706]; positive regulation of pattern recognition receptor signaling pathway [GO:0062208]; positive regulation of protein localization to phagocytic vesicle [GO:1905171…	palmitoyltransferase activity [GO:0016409]; protein-cysteine S-palmitoyltransferase activity [GO:0019706]		mmu:228136;	3	1	0.992629	1.10644	1.09709	1.08188	1.13639	0.948937	0.86064	0.944702	0.80911	0.881894	0.917733	0.863032	0.930558	0.926864	0.720048	0.926279	0.917164	1.06907	0.893836	0.880657	1.03302	1.10512	0.918093	0.869579	0.906818	0.854497	1.19605	0.000320688	0.258278
219	Q5SWP3	NACAD	NAC-alpha domain-containing protein 1	15242			protein transport			FUNCTION: May prevent inappropriate targeting of non-secretory polypeptides to the endoplasmic reticulum (ER). May bind to nascent polypeptide chains as they emerge from the ribosome and block their interaction with the signal recognition particle (SRP), which normally targets nascent secretory peptides to the ER. May also reduce the inherent affinity of ribosomes for protein translocation sites …	SUBCELLULAR LOCATION: Cytoplasm {ECO:0000250}. Nucleus {ECO:0000250}.		protein targeting to membrane [GO:0006612]	cytoplasm [GO:0005737]; nascent polypeptide-associated complex [GO:0005854]; nucleus [GO:0005634]	cytoplasm [GO:0005737]; nascent polypeptide-associated complex [GO:0005854]; nucleus [GO:0005634]; unfolded protein binding [GO:0051082]; protein targeting to membrane [GO:0006612]	unfolded protein binding [GO:0051082]		mmu:192950;	16	1	0.96054	0.95285	1.01594	0.943515	0.928847	0.80513	0.869974	0.788384	0.681602	0.797569	0.815982	0.824263	0.828924	0.783476	0.675232	0.815042	0.807696	0.966948	0.793107	0.789106	0.97113	0.962766	0.821163	0.765051	0.812221	0.76599	1.21919	0.000123916	0.285923
197	Q8JZP3	KLHL2	Kelch-like protein 2	15285			protein ubiquitination			FUNCTION: Promotes growth of cell projections in oligodendrocyte precursors. Responsible for degradative ubiquitination of the WNK kinases WNK1, WNK3 and WNK4 (By similarity). Component of a cullin-RING-based BCR (BTB-CUL3-RBX1) E3 ubiquitin-protein ligase complex that mediates the ubiquitination of target proteins, such as NPTXR, leading most often to their proteasomal degradation. Plays a role …	SUBCELLULAR LOCATION: Cytoplasm, cytoskeleton {ECO:0000269|PubMed:21549840}. Cell projection, ruffle {ECO:0000269|PubMed:21549840}. Cell projection {ECO:0000250}. Cell projection, lamellipodium {ECO:0000250}. Cytoplasm, cytosol {ECO:0000269|PubMed:21549840}. Note=A proportion colocalizes with the actin cytoskeleton (By similarity). When over-expressed, colocalizes with NPTXR in perinuclear aggres…		protein ubiquitination [GO:0016567]	actin cytoskeleton [GO:0015629]; Cul3-RING ubiquitin ligase complex [GO:0031463]; cytoplasm [GO:0005737]; cytosol [GO:0005829]; lamellipodium [GO:0030027]; ruffle [GO:0001726]; stress fiber [GO:0001725]	actin cytoskeleton [GO:0015629]; Cul3-RING ubiquitin ligase complex [GO:0031463]; cytoplasm [GO:0005737]; cytosol [GO:0005829]; lamellipodium [GO:0030027]; ruffle [GO:0001726]; stress fiber [GO:0001725]; actin binding [GO:0003779]; identical protein binding [GO:0042802]; protein homodimerization activity [GO:0042803]; protein ubiquitination [GO:0016567]	actin binding [GO:0003779]; identical protein binding [GO:0042802]; protein homodimerization activity [GO:0042803]	R-MMU-8951664;R-MMU-983168;	mmu:77113;	2	1	1.03541	1.09791	1.06804	1.44986	1.33376	1.00854	0.924114	0.892272	0.923492	1.04088	0.913781	0.939727	1.02194	1.02246	0.909273	1.12796	0.993101	1.16416	0.950513	1.00241	1.04444	1.28389	0.941642	0.959385	0.994706	1.01011	1.22477	0.0216016	0.292515
212	Q9CY58	PAIRB	Plasminogen activator inhibitor 1 RNA-binding protein (PAI1 RNA-binding protein 1) (PAI-RBP1) (SERPINE1 mRNA-binding protein 1)	15413			regulation of apoptotic process			FUNCTION: May play a role in the regulation of mRNA stability. Binds to the 3'-most 134 nt of the SERPINE1/PAI1 mRNA, a region which confers cyclic nucleotide regulation of message decay. Seems to play a role in PML-nuclear bodies formation. {ECO:0000250|UniProtKB:Q8NC51}.	SUBCELLULAR LOCATION: Cytoplasm {ECO:0000250|UniProtKB:Q8NC51}. Nucleus {ECO:0000250|UniProtKB:Q8NC51}. Cytoplasm, perinuclear region {ECO:0000250|UniProtKB:Q8NC51}.		PML body organization [GO:0030578]; regulation of apoptotic process [GO:0042981]	cytoplasm [GO:0005737]; cytosol [GO:0005829]; nucleus [GO:0005634]; perinuclear region of cytoplasm [GO:0048471]; plasma membrane [GO:0005886]	cytoplasm [GO:0005737]; cytosol [GO:0005829]; nucleus [GO:0005634]; perinuclear region of cytoplasm [GO:0048471]; plasma membrane [GO:0005886]; mRNA 3'-UTR binding [GO:0003730]; ribosome binding [GO:0043022]; RNA binding [GO:0003723]; SUMO binding [GO:0032183]; PML body organization [GO:0030578]; regulation of apoptotic process [GO:0042981]	mRNA 3'-UTR binding [GO:0003730]; ribosome binding [GO:0043022]; RNA binding [GO:0003723]; SUMO binding [GO:0032183]		mmu:66870;	43	1	0.840739	0.85235	0.841604	0.838235	0.799643	0.717143	0.785964	0.717507	0.60566	0.686893	0.647056	0.73914	0.697452	0.702879	0.591575	0.672618	0.691325	0.862095	0.693371	0.682498	0.897697	0.826494	0.740205	0.646537	0.713157	0.651839	1.24334	0.00132945	0.314221
204	Q9CXI5	MANF	Mesencephalic astrocyte-derived neurotrophic factor (Arginine-rich protein) (Protein ARMET)	15812			response to unfolded protein			FUNCTION: Selectively promotes the survival of dopaminergic neurons of the ventral mid-brain. Modulates GABAergic transmission to the dopaminergic neurons of the substantia nigra. Enhances spontaneous, as well as evoked, GABAergic inhibitory postsynaptic currents in dopaminergic neurons. Inhibits cell proliferation and endoplasmic reticulum (ER) stress-induced cell death. Retained in the ER/sarco…	SUBCELLULAR LOCATION: Secreted {ECO:0000269|PubMed:17507765, ECO:0000269|PubMed:23956175}. Endoplasmic reticulum lumen {ECO:0000269|PubMed:23956175}. Sarcoplasmic reticulum lumen {ECO:0000250|UniProtKB:P55145}. Note=Retained in the endoplasmic reticulum (ER), and sarcoplasmic reticulum (SR) under normal conditions. Up-regulated and secreted by the ER/SR in response to ER stress and hypoxia. {ECO:…		dopaminergic neuron differentiation [GO:0071542]; neuron projection development [GO:0031175]; regulation of response to endoplasmic reticulum stress [GO:1905897]; response to unfolded protein [GO:0006986]; vasoconstriction of artery involved in ischemic response to lowering of systemic arterial blood pressure [GO:0002014]	endoplasmic reticulum [GO:0005783]; endoplasmic reticulum lumen [GO:0005788]; extracellular space [GO:0005615]; sarcoplasmic reticulum lumen [GO:0033018]	endoplasmic reticulum [GO:0005783]; endoplasmic reticulum lumen [GO:0005788]; extracellular space [GO:0005615]; sarcoplasmic reticulum lumen [GO:0033018]; growth factor activity [GO:0008083]; sulfatide binding [GO:0120146]; dopaminergic neuron differentiation [GO:0071542]; neuron projection development [GO:0031175]; regulation of response to endoplasmic reticulum stress [GO:1905897]; response to …	growth factor activity [GO:0008083]; sulfatide binding [GO:0120146]	R-MMU-114608;		27	1	1.0183	0.991723	0.99189	1.00267	1.00311	0.857165	0.862507	0.802948	0.73223	0.820407	0.786346	0.800664	0.841045	0.796597	0.729012	0.836874	0.810655	1.00128	0.810267	0.802474	1.00334	0.999226	0.840873	0.779661	0.812769	0.79218	1.23574	2.62913e-06	0.305381
193	Q8BG67	EFR3A	Protein EFR3 homolog A (Protein EFR3-like)	16053			single organismal cell-cell adhesion			FUNCTION: Component of a complex required to localize phosphatidylinositol 4-kinase (PI4K) to the plasma membrane. The complex acts as a regulator of phosphatidylinositol 4-phosphate (PtdIns(4)P) synthesis. In the complex, EFR3A probably acts as the membrane-anchoring component. Also involved in responsiveness to G-protein-coupled receptors; it is however unclear whether this role is direct or in…	SUBCELLULAR LOCATION: Cell membrane {ECO:0000269|PubMed:15363888}; Lipid-anchor {ECO:0000250|UniProtKB:Q14156}. Cytoplasm, cytosol {ECO:0000250|UniProtKB:Q14156}. Note=Palmitoylation anchors the protein to the plasma membrane. A small amount is observed in the cytosol. {ECO:0000250|UniProtKB:Q14156}.		cell-cell adhesion [GO:0098609]; protein localization to plasma membrane [GO:0072659]	cornified envelope [GO:0001533]; cytosol [GO:0005829]; plasma membrane [GO:0005886]	cornified envelope [GO:0001533]; cytosol [GO:0005829]; plasma membrane [GO:0005886]; protein homodimerization activity [GO:0042803]; cell-cell adhesion [GO:0098609]; protein localization to plasma membrane [GO:0072659]	protein homodimerization activity [GO:0042803]		mmu:76740;	2	1	0.947704	1.15859	1.09809	1.26036	1.04788	0.923392	0.883042	1.1282	0.948806	0.783515	0.7982	0.9136	0.882072	0.880942	0.948113	1.14563	0.891523	1.08544	0.91086	0.943647	1.03543	1.13544	0.978213	0.843507	0.892205	0.99509	1.19166	0.0296293	0.252975
195	Q80TA6	MTMRC	Myotubularin-related protein 12 (Inactive phosphatidylinositol 3-phosphatase 12)	16293			toxin transport			FUNCTION: Acts as an adapter for the myotubularin-related phosphatases (PubMed:23818870). Regulates phosphatase MTM1 protein stability and possibly its intracellular location (PubMed:23818870). By stabilizing MTM1 protein levels, required for skeletal muscle maintenance but not for myogenesis (PubMed:23818870). {ECO:0000269|PubMed:23818870}.	SUBCELLULAR LOCATION: Cytoplasm {ECO:0000250|UniProtKB:Q9C0I1}. Sarcoplasmic reticulum {ECO:0000269|PubMed:23818870}. Cytoplasm, myofibril, sarcomere {ECO:0000269|PubMed:23818870}. Note=Localizes to punctate vesicles when associated with MTM1 (By similarity). Localizes to triads, a structure formed by a T tubule and two sarcoplasmic reticulum terminal cisterna (PubMed:23818870). In skeletal muscl…		phosphatidylinositol dephosphorylation [GO:0046856]; toxin transport [GO:1901998]	cytoplasm [GO:0005737]; sarcomere [GO:0030017]; sarcoplasmic reticulum [GO:0016529]	cytoplasm [GO:0005737]; sarcomere [GO:0030017]; sarcoplasmic reticulum [GO:0016529]; phosphatase regulator activity [GO:0019208]; phosphatidylinositol-3-phosphatase activity [GO:0004438]; phosphatidylinositol dephosphorylation [GO:0046856]; toxin transport [GO:1901998]	phosphatase regulator activity [GO:0019208]; phosphatidylinositol-3-phosphatase activity [GO:0004438]	R-MMU-1660516;	mmu:268783;	1	1	0.818277	0.800204	0.914743	0.93048	0.871875	0.750256	0.760761	0.72042	0.72098	0.635947	0.708304	0.756839	0.698385	0.775979	0.476048	0.676776	0.718938	0.889263	0.716111	0.683827	0.872827	0.9057	0.743812	0.68841	0.743734	0.623921	1.2418	0.000629874	0.312427
209	Q8BRV5	K1671	Uncharacterized protein KIAA1671	16596			Uncharacterized protein KIAA1671											mmu:243219;	5	1	1.01402	1.06947	1.12915	1.04378	1.12723	0.94326	0.891443	0.896156	0.768795	0.933718	0.881182	0.836905	0.878342	0.952167	0.801713	0.901329	0.922095	1.06394	0.885759	0.882092	1.02783	1.10006	0.910287	0.861232	0.889138	0.875046	1.20116	0.000380233	0.264434
230	Q6ZPY7	KDM3B	Lysine-specific demethylase 3B (EC 1.14.11.65) (JmjC domain-containing histone demethylation protein 2B) (Jumonji domain-containing protein 1B) ([histone H3]-dimethyl-L-lysine(9) demethylase 3B)	1079	Cell Fate	Genetic Information Processing	Chromatin modification	K-demethylases	6	FUNCTION: Histone demethylase that specifically demethylates 'Lys-9' of histone H3, thereby playing a central role in histone code. Demethylation of Lys residue generates formaldehyde and succinate May have tumor suppressor activity (By similarity). {ECO:0000250}.	SUBCELLULAR LOCATION: Nucleus {ECO:0000250}.		histone H3-K9 demethylation [GO:0033169]; regulation of transcription by RNA polymerase II [GO:0006357]; response to cisplatin [GO:0072718]	chromatin [GO:0000785]; histone deacetylase complex [GO:0000118]; nucleoplasm [GO:0005654]	chromatin [GO:0000785]; histone deacetylase complex [GO:0000118]; nucleoplasm [GO:0005654]; antioxidant activity [GO:0016209]; chromatin DNA binding [GO:0031490]; dioxygenase activity [GO:0051213]; histone demethylase activity (H3-K9 specific) [GO:0032454]; metal ion binding [GO:0046872]; transcription coregulator activity [GO:0003712]; histone H3-K9 demethylation [GO:0033169]; regulation of tran…	antioxidant activity [GO:0016209]; chromatin DNA binding [GO:0031490]; dioxygenase activity [GO:0051213]; histone demethylase activity (H3-K9 specific) [GO:0032454]; metal ion binding [GO:0046872]; transcription coregulator activity [GO:0003712]	R-MMU-3214842;	mmu:277250;	2	1	0.922032	0.770813	0.88669	0.932486	0.870858	0.987727	1.07813	1.04471	1.20663	1.11291	1.03825	1.20774	1.01634	0.955916	1.16722	1.06039	0.962529	0.897147	1.07806	1.06169	0.897615	0.896678	1.03686	1.11926	1.06	1.06338	0.832186	0.00207293	-0.265022
236	Q9Z1F9	SAE2	SUMO-activating enzyme subunit 2 (EC 2.3.2.-) (Anthracycline-associated resistance ARX) (Ubiquitin-like 1-activating enzyme E1B) (Ubiquitin-like modifier-activating enzyme 2)	1914	Cell Fate	Genetic Information Processing	Folding, sorting and degradation	Ubiquitin mediated proteolysis - Mus musculus (mouse)	4	FUNCTION: The heterodimer acts as an E1 ligase for SUMO1, SUMO2, SUMO3, and probably SUMO4. It mediates ATP-dependent activation of SUMO proteins followed by formation of a thioester bond between a SUMO protein and a conserved active site cysteine residue on UBA2/SAE2 (By similarity). {ECO:0000250}.	SUBCELLULAR LOCATION: Cytoplasm {ECO:0000250}. Nucleus {ECO:0000250}. Note=Shuttles between the cytoplasm and the nucleus, sumoylation is required either for nuclear translocation or nuclear retention. {ECO:0000250}.		positive regulation of protein sumoylation [GO:0033235]; protein modification by small protein conjugation [GO:0032446]; protein sumoylation [GO:0016925]	cytoplasm [GO:0005737]; nucleoplasm [GO:0005654]; SUMO activating enzyme complex [GO:0031510]	cytoplasm [GO:0005737]; nucleoplasm [GO:0005654]; SUMO activating enzyme complex [GO:0031510]; ATP binding [GO:0005524]; magnesium ion binding [GO:0000287]; protein heterodimerization activity [GO:0046982]; small protein activating enzyme binding [GO:0044388]; SUMO activating enzyme activity [GO:0019948]; SUMO binding [GO:0032183]; transferase activity [GO:0016740]; ubiquitin-like protein conjuga…	ATP binding [GO:0005524]; magnesium ion binding [GO:0000287]; protein heterodimerization activity [GO:0046982]; small protein activating enzyme binding [GO:0044388]; SUMO activating enzyme activity [GO:0019948]; SUMO binding [GO:0032183]; transferase activity [GO:0016740]; ubiquitin-like protein conjugating enzyme binding [GO:0044390]	R-MMU-3065676;R-MMU-3065678;	mmu:50995;	65	1	1.00974	1.03154	0.969848	1.03376	1.04279	1.18262	1.22842	1.23986	1.37164	1.21041	1.24768	1.31899	1.18791	1.25862	1.3654	1.19969	1.25642	1.01461	1.24677	1.2645	1.01376	1.01547	1.21697	1.27658	1.25517	1.27384	0.813792	1.14503e-05	-0.297268
223	Q00560	IL6RB	Interleukin-6 receptor subunit beta (IL-6 receptor subunit beta) (IL-6R subunit beta) (IL-6R-beta) (IL-6RB) (Interleukin-6 signal transducer) (Membrane glycoprotein 130) (gp130) (Oncostatin-M receptor subunit alpha) (CD antigen CD130)	2920	Cell fate	Cellular Processes	Cellular Communication	Signaling pathways regulating pluripotency of stem cells	3	FUNCTION: Signal-transducing molecule (PubMed:1602143). The receptor systems for IL6, LIF, OSM, CNTF, IL11, CTF1 and BSF3 can utilize IL6ST for initiating signal transmission. Binding of IL6 to IL6R induces IL6ST homodimerization and formation of a high-affinity receptor complex, which activates the intracellular JAK-MAPK and JAK-STAT3 signaling pathways (PubMed:1602143, PubMed:10661409). That ca…	SUBCELLULAR LOCATION: Cell membrane {ECO:0000250|UniProtKB:P40189}; Single-pass type I membrane protein {ECO:0000255}.	TRANSMEM 618..639; /note="Helical"; /evidence="ECO:0000255"	ciliary neurotrophic factor-mediated signaling pathway [GO:0070120]; cytokine-mediated signaling pathway [GO:0019221]; glycogen metabolic process [GO:0005977]; interleukin-11-mediated signaling pathway [GO:0038154]; interleukin-27-mediated signaling pathway [GO:0070106]; interleukin-6-mediated signaling pathway [GO:0070102]; intestinal epithelial cell development [GO:0060576]; leukemia inhibitory…	cell body [GO:0044297]; ciliary neurotrophic factor receptor complex [GO:0070110]; dendrite [GO:0030425]; external side of plasma membrane [GO:0009897]; extracellular space [GO:0005615]; interleukin-6 receptor complex [GO:0005896]; membrane raft [GO:0045121]; neuronal cell body [GO:0043025]; neuronal cell body membrane [GO:0032809]; oncostatin-M receptor complex [GO:0005900]; receptor complex [GO…	cell body [GO:0044297]; ciliary neurotrophic factor receptor complex [GO:0070110]; dendrite [GO:0030425]; external side of plasma membrane [GO:0009897]; extracellular space [GO:0005615]; interleukin-6 receptor complex [GO:0005896]; membrane raft [GO:0045121]; neuronal cell body [GO:0043025]; neuronal cell body membrane [GO:0032809]; oncostatin-M receptor complex [GO:0005900]; receptor complex [GO…	ciliary neurotrophic factor receptor activity [GO:0004897]; ciliary neurotrophic factor receptor binding [GO:0005127]; cytokine binding [GO:0019955]; cytokine receptor activity [GO:0004896]; growth factor binding [GO:0019838]; identical protein binding [GO:0042802]; interleukin-6 binding [GO:0019981]; interleukin-6 receptor activity [GO:0004915]; interleukin-6 receptor binding [GO:0005138]; leuke…	R-MMU-1059683;R-MMU-110056;R-MMU-112411;R-MMU-6788467;R-MMU-8984722;R-MMU-9020956;	mmu:16195;	2	1	1.22046	1.10265	0.955822	1.15007	1.01329	1.24696	1.25829	1.1952	1.35383	1.2798	1.24274	1.19594	1.2336	1.16022	1.24689	1.15811	1.16075	1.07371	1.2628	1.19258	1.1077	1.03973	1.23348	1.29212	1.19658	1.18858	0.850263	0.00227883	-0.234018
224	Q60963	PAFA	Platelet-activating factor acetylhydrolase (PAF acetylhydrolase) (EC 3.1.1.47) (1-alkyl-2-acetylglycerophosphocholine esterase) (2-acetyl-1-alkylglycerophosphocholine esterase) (LDL-associated phospholipase A2) (LDL-PLA(2)) (PAF 2-acylhydrolase)	3427	Cell Survival	Metabolism	lipid metabolism	Ether lipid metabolism	39	FUNCTION: Lipoprotein-associated calcium-independent phospholipase A2 involved in phospholipid catabolism during inflammatory and oxidative stress response (PubMed:10066756, PubMed:18434304). At the lipid-aqueous interface, hydrolyzes the ester bond of fatty acyl group attached at sn-2 position of phospholipids (phospholipase A2 activity) (PubMed:10066756, PubMed:18434304). Specifically targets p…	SUBCELLULAR LOCATION: Secreted, extracellular space {ECO:0000269|PubMed:18434304}. Note=Associates with HDL particles in plasma. {ECO:0000269|PubMed:18434304}.		inflammatory response [GO:0006954]; lipid oxidation [GO:0034440]; low-density lipoprotein particle remodeling [GO:0034374]; phosphatidylcholine catabolic process [GO:0034638]; plasma lipoprotein particle oxidation [GO:0034441]; platelet activating factor catabolic process [GO:0062234]; platelet activating factor metabolic process [GO:0046469]; positive regulation of monocyte chemotaxis [GO:009002…	cytoplasm [GO:0005737]; extracellular space [GO:0005615]; high-density lipoprotein particle [GO:0034364]; low-density lipoprotein particle [GO:0034362]	cytoplasm [GO:0005737]; extracellular space [GO:0005615]; high-density lipoprotein particle [GO:0034364]; low-density lipoprotein particle [GO:0034362]; 1-alkyl-2-acetylglycerophosphocholine esterase activity [GO:0003847]; calcium-independent phospholipase A2 activity [GO:0047499]; phospholipid binding [GO:0005543]; inflammatory response [GO:0006954]; lipid oxidation [GO:0034440]; low-density lip…	1-alkyl-2-acetylglycerophosphocholine esterase activity [GO:0003847]; calcium-independent phospholipase A2 activity [GO:0047499]; phospholipid binding [GO:0005543]	R-MMU-422085;	mmu:27226;	23	1	1.1135	1.0543	0.981871	1.01069	1.05195	1.31129	1.26949	1.14859	1.30883	1.33689	1.15482	1.08806	1.22147	1.08243	1.2449	1.10613	1.07298	1.03538	1.25499	1.136	1.05593	1.01484	1.24313	1.26685	1.13066	1.14134	0.825017	0.000221347	-0.277505
226	Q00623	APOA1	Apolipoprotein A-I (Apo-AI) (ApoA-I) (Apolipoprotein A1) [Cleaved into: Proapolipoprotein A-I (ProapoA-I); Truncated apolipoprotein A-I]	3915	Cell Survival	Organismal Systems	Digestive_metabolism	Fat digestion and absorption	36	FUNCTION: Participates in the reverse transport of cholesterol from tissues to the liver for excretion by promoting cholesterol efflux from tissues and by acting as a cofactor for the lecithin cholesterol acyltransferase (LCAT). As part of the SPAP complex, activates spermatozoa motility.	SUBCELLULAR LOCATION: Secreted.		adrenal gland development [GO:0030325]; animal organ regeneration [GO:0031100]; blood vessel endothelial cell migration [GO:0043534]; cholesterol biosynthetic process [GO:0006695]; cholesterol efflux [GO:0033344]; cholesterol homeostasis [GO:0042632]; cholesterol import [GO:0070508]; cholesterol metabolic process [GO:0008203]; cholesterol transport [GO:0030301]; endothelial cell proliferation [GO…	cell surface [GO:0009986]; chylomicron [GO:0042627]; cytoplasmic vesicle [GO:0031410]; cytosol [GO:0005829]; discoidal high-density lipoprotein particle [GO:0034365]; endocytic vesicle [GO:0030139]; extracellular region [GO:0005576]; extracellular space [GO:0005615]; high-density lipoprotein particle [GO:0034364]; intermediate-density lipoprotein particle [GO:0034363]; low-density lipoprotein par…	cell surface [GO:0009986]; chylomicron [GO:0042627]; cytoplasmic vesicle [GO:0031410]; cytosol [GO:0005829]; discoidal high-density lipoprotein particle [GO:0034365]; endocytic vesicle [GO:0030139]; extracellular region [GO:0005576]; extracellular space [GO:0005615]; high-density lipoprotein particle [GO:0034364]; intermediate-density lipoprotein particle [GO:0034363]; low-density lipoprotein par…	amyloid-beta binding [GO:0001540]; apolipoprotein A-I receptor binding [GO:0034191]; apolipoprotein receptor binding [GO:0034190]; chemorepellent activity [GO:0045499]; cholesterol binding [GO:0015485]; cholesterol transfer activity [GO:0120020]; enzyme binding [GO:0019899]; heat shock protein binding [GO:0031072]; high-density lipoprotein particle binding [GO:0008035]; high-density lipoprotein p…	R-MMU-114608;R-MMU-1369062;R-MMU-2168880;R-MMU-3000471;R-MMU-3000480;R-MMU-381426;R-MMU-8957275;R-MMU-8963888;R-MMU-8963896;R-MMU-8963901;R-MMU-8964011;R-MMU-8964058;R-MMU-9707616;R-MMU-975634;	mmu:11806;	1	1	0.99049	1.18703	1.08006	1.08991	0.938004	1.17316	1.19201	1.24957	1.28914	1.33953	1.26942	1.12599	1.24758	1.21551	1.30565	1.22568	1.13215	1.04758	1.25214	1.20876	1.05917	1.03599	1.20492	1.29936	1.19636	1.22116	0.836634	0.000960633	-0.257331
229	O09112	DUS8	Dual specificity protein phosphatase 8 (EC 3.1.3.16) (EC 3.1.3.48) (Neuronal tyrosine threonine phosphatase 1)	4296	Cell Survival	Signal transduction	MAPK	phasphotase inhibit ERK	7	FUNCTION: Has phosphatase activity with synthetic phosphatase substrates and negatively regulates mitogen-activated protein kinase activity, presumably by catalysing their dephosphorylation (PubMed:7561881). Expected to display protein phosphatase activity toward phosphotyrosine, phosphoserine and phosphothreonine residues (Probable). {ECO:0000269|PubMed:7561881, ECO:0000305}.	SUBCELLULAR LOCATION: Cytoplasm {ECO:0000269|PubMed:8733137}. Nucleus {ECO:0000269|PubMed:8733137}.		dephosphorylation [GO:0016311]; inactivation of MAPK activity [GO:0000188]; peptidyl-threonine dephosphorylation [GO:0035970]; peptidyl-tyrosine dephosphorylation [GO:0035335]; protein dephosphorylation [GO:0006470]	cytoplasm [GO:0005737]; cytosol [GO:0005829]; nucleus [GO:0005634]	cytoplasm [GO:0005737]; cytosol [GO:0005829]; nucleus [GO:0005634]; MAP kinase tyrosine/serine/threonine phosphatase activity [GO:0017017]; mitogen-activated protein kinase binding [GO:0051019]; phosphatase activity [GO:0016791]; phosphoprotein phosphatase activity [GO:0004721]; protein serine phosphatase activity [GO:0106306]; protein threonine phosphatase activity [GO:0106307]; protein tyrosine…	MAP kinase tyrosine/serine/threonine phosphatase activity [GO:0017017]; mitogen-activated protein kinase binding [GO:0051019]; phosphatase activity [GO:0016791]; phosphoprotein phosphatase activity [GO:0004721]; protein serine phosphatase activity [GO:0106306]; protein threonine phosphatase activity [GO:0106307]; protein tyrosine/threonine phosphatase activity [GO:0008330]; protein tyrosine phosp…	R-MMU-112409;R-MMU-5675221;	mmu:18218;	1	1	1.14024	1.06757	0.961833	0.982619	1.0021	1.16559	0.83917	1.24569	1.1035	1.38433	1.21212	1.23049	1.17765	1.3111	1.37337	1.40761	1.17555	1.02573	1.1584	1.2793	1.06927	0.982183	1.08348	1.23332	1.23975	1.31884	0.885469	0.125166	-0.175486
231	Q62406	IRAK1	Interleukin-1 receptor-associated kinase 1 (IRAK) (IRAK-1) (EC 2.7.11.1) (Pelle-like protein kinase) (mPLK)	4649	Cell Survival	Signal transduction	NFKappaB	IL1B/R	18	FUNCTION: Serine/threonine-protein kinase that plays a critical role in initiating innate immune response against foreign pathogens. Involved in Toll-like receptor (TLR) and IL-1R signaling pathways. Is rapidly recruited by MYD88 to the receptor-signaling complex upon TLR activation. Association with MYD88 leads to IRAK1 phosphorylation by IRAK4 and subsequent autophosphorylation and kinase activ…	SUBCELLULAR LOCATION: Cytoplasm {ECO:0000250}. Nucleus {ECO:0000250}. Lipid droplet {ECO:0000269|PubMed:21435586}. Note=Translocates to the nucleus when sumoylated (By similarity). RSAD2/viperin recruits it to the lipid droplet. {ECO:0000250}.		activation of NF-kappaB-inducing kinase activity [GO:0007250]; cellular response to heat [GO:0034605]; cellular response to lipopolysaccharide [GO:0071222]; cytokine-mediated signaling pathway [GO:0019221]; innate immune response [GO:0045087]; interleukin-1-mediated signaling pathway [GO:0070498]; intracellular signal transduction [GO:0035556]; JNK cascade [GO:0007254]; lipopolysaccharide-mediate…	cytoplasm [GO:0005737]; cytosol [GO:0005829]; lipid droplet [GO:0005811]; membrane [GO:0016020]; nucleoplasm [GO:0005654]; nucleus [GO:0005634]; plasma membrane [GO:0005886]; protein-containing complex [GO:0032991]	cytoplasm [GO:0005737]; cytosol [GO:0005829]; lipid droplet [GO:0005811]; membrane [GO:0016020]; nucleoplasm [GO:0005654]; nucleus [GO:0005634]; plasma membrane [GO:0005886]; protein-containing complex [GO:0032991]; ATP binding [GO:0005524]; heat shock protein binding [GO:0031072]; identical protein binding [GO:0042802]; interleukin-1 receptor binding [GO:0005149]; kinase activity [GO:0016301]; p…	ATP binding [GO:0005524]; heat shock protein binding [GO:0031072]; identical protein binding [GO:0042802]; interleukin-1 receptor binding [GO:0005149]; kinase activity [GO:0016301]; protein heterodimerization activity [GO:0046982]; protein homodimerization activity [GO:0042803]; protein kinase activity [GO:0004672]; protein kinase binding [GO:0019901]; protein serine/threonine kinase activity [GO…	R-MMU-1257604;R-MMU-168638;R-MMU-209543;R-MMU-209560;R-MMU-445989;R-MMU-450302;R-MMU-450321;R-MMU-6811558;R-MMU-9020702;R-MMU-937039;R-MMU-975144;	mmu:16179;	1	1	1.02793	0.950954	0.822568	0.9004	0.782348	1.06341	1.04453	0.989364	1.15319	1.00575	0.95626	1.01305	0.921234	1.074	1.11144	0.979298	1.10651	0.914033	1.03542	1.03426	0.99296	0.835105	1.03244	1.0384	1.00276	1.06575	0.882767	0.0323059	-0.179895
235	Q9ET47	ESPN	Espin (Ectoplasmic specialization protein)	6219			actin filament bundle assembly			FUNCTION: Multifunctional actin-bundling protein. Plays a major role in regulating the organization, dimension, dynamics and signaling capacities of the actin filament-rich microvilli in the mechanosensory and chemosensory cells (PubMed:14657236, PubMed:15190118). Required for the assembly and stabilization of the stereociliary parallel actin bundles. Plays a crucial role in the formation and mai…	SUBCELLULAR LOCATION: Cytoplasm, cytoskeleton. Cell projection, stereocilium {ECO:0000269|PubMed:26754646}. Cell projection, microvillus. Cell junction.; SUBCELLULAR LOCATION: [Isoform 2]: Cytoplasm, cytoskeleton. Cell projection, dendritic spine.; SUBCELLULAR LOCATION: [Isoform 3]: Cytoplasm, cytoskeleton. Cell projection, dendritic spine.; SUBCELLULAR LOCATION: [Isoform 4]: Cytoplasm, cytoskele…		actin filament bundle assembly [GO:0051017]; actin filament network formation [GO:0051639]; locomotory behavior [GO:0007626]; microvillar actin bundle assembly [GO:0030034]; negative regulation of cytoskeleton organization [GO:0051494]; parallel actin filament bundle assembly [GO:0030046]; positive regulation of filopodium assembly [GO:0051491]; sensory perception of sound [GO:0007605]	actin cytoskeleton [GO:0015629]; brush border [GO:0005903]; cytoplasm [GO:0005737]; cytosol [GO:0005829]; dendritic spine [GO:0043197]; filamentous actin [GO:0031941]; microvillus [GO:0005902]; stereocilium [GO:0032420]; stereocilium bundle [GO:0032421]; stereocilium tip [GO:0032426]	actin cytoskeleton [GO:0015629]; brush border [GO:0005903]; cytoplasm [GO:0005737]; cytosol [GO:0005829]; dendritic spine [GO:0043197]; filamentous actin [GO:0031941]; microvillus [GO:0005902]; stereocilium [GO:0032420]; stereocilium bundle [GO:0032421]; stereocilium tip [GO:0032426]; actin filament binding [GO:0051015]; SH3 domain binding [GO:0017124]; actin filament bundle assembly [GO:0051017]…	actin filament binding [GO:0051015]; SH3 domain binding [GO:0017124]		mmu:56226;	1	1	1.01723	0.855195	0.906728	0.932486	0.96242	1.05679	1.15934	1.11947	1.30414	1.13575	1.13506	1.30382	1.16087	1.1396	1.24788	1.10301	1.20809	0.945677	1.15176	1.19388	0.957475	0.933878	1.11187	1.19165	1.20143	1.18633	0.821072	0.00058281	-0.284419
234	P42128	FOXK1	Forkhead box protein K1 (Myocyte nuclear factor) (MNF)	6746			anatomical structure morphogenesis			FUNCTION: Transcriptional regulator involved in different processes such as glucose metabolism, aerobic glycolysis, muscle cell differentiation and autophagy (PubMed:25402684, PubMed:29861159, PubMed:30700909). Recognizes and binds the forkhead DNA sequence motif (5'-GTAAACA-3') and can both act as a transcription activator or repressor, depending on the context (PubMed:25402684, PubMed:29861159,…	SUBCELLULAR LOCATION: Nucleus {ECO:0000269|PubMed:20013826, ECO:0000269|PubMed:25402684, ECO:0000269|PubMed:29861159}. Cytoplasm {ECO:0000269|PubMed:25402684, ECO:0000269|PubMed:29861159}. Note=Translocation to the nucleus is regulated by phosphorylation: phosphorylation by GSK3 (GSK3A or GSK3B) promotes interaction with 14-3-3 proteins and sequestration in the cytoplasm (PubMed:29861159). Dephos…		canonical glycolysis [GO:0061621]; cell differentiation [GO:0030154]; cellular glucose homeostasis [GO:0001678]; muscle organ development [GO:0007517]; negative regulation of autophagy [GO:0010507]; negative regulation of cell cycle [GO:0045786]; negative regulation of cell growth [GO:0030308]; negative regulation of transcription, DNA-templated [GO:0045892]; positive regulation of transcription,…	cytoplasm [GO:0005737]; nucleus [GO:0005634]	cytoplasm [GO:0005737]; nucleus [GO:0005634]; 14-3-3 protein binding [GO:0071889]; DNA binding [GO:0003677]; DNA-binding transcription factor activity [GO:0003700]; DNA-binding transcription factor activity, RNA polymerase II-specific [GO:0000981]; DNA-binding transcription repressor activity, RNA polymerase II-specific [GO:0001227]; RNA polymerase II cis-regulatory region sequence-specific DNA b…	14-3-3 protein binding [GO:0071889]; DNA binding [GO:0003677]; DNA-binding transcription factor activity [GO:0003700]; DNA-binding transcription factor activity, RNA polymerase II-specific [GO:0000981]; DNA-binding transcription repressor activity, RNA polymerase II-specific [GO:0001227]; RNA polymerase II cis-regulatory region sequence-specific DNA binding [GO:0000978]; RNA polymerase II transcr…	R-MMU-5689603;	mmu:17425;	7	1	0.996907	0.975605	0.956824	0.968582	0.950212	1.1287	1.20788	1.11947	1.29008	1.15419	1.14494	1.25915	1.08907	1.08899	1.31361	1.10821	1.13511	0.974688	1.17421	1.16569	0.990837	0.958539	1.15201	1.1964	1.14574	1.18565	0.830081	2.89258e-05	-0.268677
221	Q6ZPI0	JADE1	Protein Jade-1 (Jade family PHD finger protein 1) (PHD finger protein 17)	7324			apoptotic process			FUNCTION: Scaffold subunit of some HBO1 complexes, which have a histone H4 acetyltransferase activity. Plays a key role in HBO1 complex by directing KAT7/HBO1 specificity towards histone H4 acetylation (H4K5ac, H4K8ac and H4K12ac), regulating DNA replication initiation, regulating DNA replication initiation. May also promote acetylation of nucleosomal histone H4 by KAT5. Promotes apoptosis. May a…	SUBCELLULAR LOCATION: Nucleus {ECO:0000250|UniProtKB:Q6IE81}. Chromosome {ECO:0000250|UniProtKB:Q6IE81}. Cytoplasm {ECO:0000250|UniProtKB:Q6IE81}. Cytoplasm, cytoskeleton, cilium basal body {ECO:0000250|UniProtKB:Q6IE81}. Note=Localizes to the ciliary transition zone. {ECO:0000250|UniProtKB:Q6IE81}.		apoptotic process [GO:0006915]; histone H3 acetylation [GO:0043966]; histone H4-K12 acetylation [GO:0043983]; histone H4-K5 acetylation [GO:0043981]; histone H4-K8 acetylation [GO:0043982]; negative regulation of canonical Wnt signaling pathway [GO:0090090]; negative regulation of G1/S transition of mitotic cell cycle [GO:2000134]	chromosome [GO:0005694]; ciliary basal body [GO:0036064]; cytoplasm [GO:0005737]; cytosol [GO:0005829]; histone acetyltransferase complex [GO:0000123]; nuclear speck [GO:0016607]; nucleus [GO:0005634]; plasma membrane [GO:0005886]	chromosome [GO:0005694]; ciliary basal body [GO:0036064]; cytoplasm [GO:0005737]; cytosol [GO:0005829]; histone acetyltransferase complex [GO:0000123]; nuclear speck [GO:0016607]; nucleus [GO:0005634]; plasma membrane [GO:0005886]; metal ion binding [GO:0046872]; transcription coactivator activity [GO:0003713]; apoptotic process [GO:0006915]; histone H3 acetylation [GO:0043966]; histone H4-K12 ac…	metal ion binding [GO:0046872]; transcription coactivator activity [GO:0003713]	R-MMU-3214847;	mmu:269424;	1	1	1.17233	1.71418	1.55096	1.18115	1.43549	1.29616	1.55979	1.70202	1.82354	1.62412	1.85424	1.68561	1.54596	1.21926	1.44607	1.59474	1.58087	1.34235	1.64331	1.51209	1.2955	1.3892	1.51932	1.7673	1.48361	1.54056	0.816857	0.0540796	-0.291844
225	A1A5B6	TBC25	TBC1 domain family member 25	7595			autophagy			FUNCTION: Acts as a GTPase-activating protein specific for RAB33B. Involved in the regulation of autophagosome maturation, the process in which autophagosomes fuse with endosomes and lysosomes. {ECO:0000250}.	SUBCELLULAR LOCATION: Cytoplasm {ECO:0000250}. Cytoplasmic vesicle, autophagosome {ECO:0000250}. Note=It is dispersed in the cytoplasm under nutrient-rich conditions. {ECO:0000250}.		activation of GTPase activity [GO:0090630]; autophagy [GO:0006914]; intracellular protein transport [GO:0006886]; regulation of autophagosome maturation [GO:1901096]	autophagosome [GO:0005776]; cytoplasmic vesicle [GO:0031410]	autophagosome [GO:0005776]; cytoplasmic vesicle [GO:0031410]; GTPase activator activity [GO:0005096]; activation of GTPase activity [GO:0090630]; autophagy [GO:0006914]; intracellular protein transport [GO:0006886]; regulation of autophagosome maturation [GO:1901096]	GTPase activator activity [GO:0005096]	R-MMU-8854214;	mmu:209815;	1	1	1.12419	1.38614	0.8396	0.917446	0.895275	1.05112	1.18921	0.912661	1.08194	1.23852	1.21607	1.14537	0.757127	1.19396	0.978987	0.959546	1.18048	1.02711	1.11492	1.03591	1.17011	0.884107	1.051	1.17884	1.03215	1.03967	0.92124	0.38536	-0.11835
228	Q8BJS7	MAP10	Microtubule-associated protein 10 (Microtubule regulator of 120 KDa)	8851			cell division			FUNCTION: Microtubule-associated protein (MAP) that plays a role in the regulation of cell division; promotes microtubule stability and participates in the organization of the spindle midzone and normal progress of cytokinesis. {ECO:0000250}.	SUBCELLULAR LOCATION: Cytoplasm, cytoskeleton {ECO:0000250}. Cytoplasm, cytoskeleton, spindle pole {ECO:0000250}. Cytoplasm, cytoskeleton, microtubule organizing center, centrosome {ECO:0000250}. Midbody {ECO:0000250}. Note=Localized at stabilized microtubules (MTs) during interphase and to the mitotic apparatus during mitosis. Localized at spindle poles in metaphase and spindle midzone during te…		cell division [GO:0051301]; cytoplasmic microtubule organization [GO:0031122]; mitotic spindle midzone assembly [GO:0051256]; positive regulation of cytokinesis [GO:0032467]; regulation of microtubule-based process [GO:0032886]	centrosome [GO:0005813]; cytoplasmic microtubule [GO:0005881]; midbody [GO:0030496]; mitotic spindle midzone [GO:1990023]; mitotic spindle pole [GO:0097431]	centrosome [GO:0005813]; cytoplasmic microtubule [GO:0005881]; midbody [GO:0030496]; mitotic spindle midzone [GO:1990023]; mitotic spindle pole [GO:0097431]; microtubule binding [GO:0008017]; cell division [GO:0051301]; cytoplasmic microtubule organization [GO:0031122]; mitotic spindle midzone assembly [GO:0051256]; positive regulation of cytokinesis [GO:0032467]; regulation of microtubule-based …	microtubule binding [GO:0008017]		mmu:74393;	1	1	1.04076	0.895964	0.908732	0.901403	0.952247	1.0918	1.04546	0.997131	1.34352	1.17	1.02146	1.34427	1.11797	1.1218	1.43611	1.65919	1.06213	0.949851	1.11156	1.29025	0.978909	0.920794	1.0448	1.17833	1.19468	1.38581	0.85452	0.0191811	-0.226814
[truncated: 7,466 more rows]
[truncated: 48 more columns]

## Sheet: MS-data-Summary-T2
Table 2: Summary of Protein Profiling data from 18 samples
Catergory	Proteins #	Percentage
Protein identified & quantified	7698				fold change>25%, P<0.05	Protein numbers
fold change (G12 vs G34) >25%, P<0.05	156	0.020265			fold change (G12 vs G34) >25%, P<0.05	156
fold change (G34 vs G56) >25%, P<0.05	4	0.000519615			fold change (G34 vs G56) >25%, P<0.05	4
fold change (G1 vs G2) >25%, P<0.05	4	0.000519615			fold change (G1 vs G2) >25%, P<0.05	4
fold change (G3 vs G4) >25%, P<0.05	15	0.00194856			fold change (G3 vs G4) >25%, P<0.05	15
fold change (G5 vs G6) >25%, P<0.05	11	0.00142894			fold change (G5 vs G6) >25%, P<0.05	11
fold change (G1 vs G3) >25%, P<0.05	76	0.00987269			fold change (G1 vs G3) >25%, P<0.05	76
[truncated: 3 more rows]

## Sheet: Heatmap-data
Supplementary File 5
																																								Heatmap-data
[truncated: 7,699 more rows]
[truncated: 44 more columns]

## Sheet: 240-ranked
																																								Heatmap-data
[truncated: 241 more rows]
[truncated: 44 more columns]
