# Supplementary material for: Neuronal RBM5 modulates cell signaling responses to traumatic and hypoxic-ischemic injury in a sex-dependent manner
Source: Cell Death Discov. 2023 Oct 17;9:379. doi: 10.1038/s41420-023-01677-7 (PMC10582027; doi:10.1038/s41420-023-01677-7)
Supplement: Supplementary file 6 — Data Set 6 [file 41420_2023_1677_MOESM6_ESM.xlsx]

## Sheet: G1vsG2
Supplementary File 6
SortID	Accession	Gene Symbol	Protein names	Poochon_MPW-ID	Pathway	Complex_component	# PSMs	A2	A3	A4	F2	F3	F4	B3	B2	B4	G2	G3	G4	C2	C3	C4	H2	H3	H4	G1-G2(AVE)	G3-G4(AVE)	G5-G6(AVE)	A-G1 (AVE)	F-G2 (AVE)	B-G3 (AVE)	G-G4 (AVE)	C-G5 (AVE)	H-G6 (AVE)	RATIO(G1/G2)	Ttest(RATIO(G1/G2))	log2-RATIO(G1/G2)	log10-Ttest(RATIO(G1/G2))	call (RATIO(G1/G2) >1.25, <0.8,p<0.05)
162	E9Q557	DESP	Desmoplakin (DP)	6519	adherens junction organization		1	1	1.01723	0.927251	0.723379	0.79913	0.849494	0.824998	0.940916	0.712653	0.884114	0.953042	0.768564	1.16476	0.847572	0.95779	1.1961	0.957467	1.00198	0.886081	0.847381	1.02094	0.981494	0.790668	0.826189	0.868574	0.99004	1.05185	1.24135	0.0141385	0.311908	1.8496	2
161	Q62095	DDX3Y	ATP-dependent RNA helicase DDX3Y (EC 3.6.4.13) (D1Pas1-related sequence 1) (DEAD box protein 3, Y-chromosomal) (DEAD-box RNA helicase DEAD2) (mDEAD2)	9751	chromosome segregation		117	1	0.851436	0.903548	0.44084	0.432152	0.379474	0.845812	0.897978	0.895185	0.365646	0.390879	0.40404	0.878202	0.854099	0.831272	0.346579	0.35866	0.357004	0.667908	0.633257	0.604303	0.918328	0.417489	0.879658	0.386855	0.854525	0.354081	2.19965	0.000459695	1.13727	3.33753	2
164	Q9DBX6	CP2S1	Cytochrome P450 2S1 (EC 1.14.14.-) (CYPIIS1) (Hydroperoxy icosatetraenoate dehydratase) (EC 4.2.1.152) (Thromboxane-A synthase) (EC 5.3.99.5)	11040	epoxygenase P450 pathway		2	1	1.02793	1.08938	1.46379	1.34759	1.3012	1.24128	1.17615	1.01461	1.34539	1.37466	1.12914	1.0948	1.03499	1.12554	1.43611	1.20801	1.17851	1.20498	1.21354	1.17966	1.0391	1.37086	1.14401	1.28306	1.08511	1.27421	0.757992	0.0038312	-0.399745	2.41666	1
163	Q8BXQ8	FA53C	Protein FAM53C	14989	Protein FAM53C		1	1	0.819347	0.79262	1.32352	1.14305	1.10689	1.00854	1.73528	0.739838	2.45171	1.0277	2.01822	1.74629	0.894193	0.862199	2.16114	0.905487	1.00395	1.0309	1.49688	1.26221	0.870655	1.19115	1.16122	1.83254	1.16756	1.35686	0.730936	0.0265388	-0.452183	1.57612	1
6802	P63260	ACTG	Actin, cytoplasmic 2 (Gamma-actin) [Cleaved into: Actin, cytoplasmic 2, N-terminally processed]	2	Arp2/3/actin	actin	2289	1	1.01188	0.995515	1.01894	0.981617	0.991924	1.03692	1.03333	1.03694	1.07725	1.0321	1.03727	1.04002	1.03965	1.01871	1.09252	1.01257	1.02959	0.99998	1.0423	1.03884	1.00247	0.997494	1.03573	1.04887	1.03279	1.04489	1.00498	0.703436	0.00717273	0.152776
6794	P68033	ACTC	Actin, alpha cardiac muscle 1 (Alpha-cardiac actin) [Cleaved into: Actin, alpha cardiac muscle 1, intermediate form]	4	Arp2/3/actin	actin	1122	1	0.992629	1.01827	0.9969	0.995654	1.00108	1.05679	1.05386	1.06218	1.08288	1.04879	1.05505	1.06615	1.05737	1.03745	1.09551	1.03752	1.06213	1.00076	1.05992	1.05935	1.00363	0.997878	1.05761	1.06224	1.05366	1.06505	1.00577	0.501381	0.00829616	0.299832
3973	Q9R0Q6	ARC1A	Actin-related protein 2/3 complex subunit 1A (SOP2-like protein) (Sid 329)	7	Arp2/3/actin	Arp2/3 suunits	72	1	1.01081	1.00405	1.03497	1.00568	1.0255	0.995296	0.94745	0.981596	0.916929	0.985543	0.969102	0.956583	1.01354	0.969974	0.955085	0.988655	0.971405	1.0135	0.965986	0.975874	1.00495	1.02205	0.974781	0.957191	0.980033	0.971715	0.983272	0.136282	-0.0243369	0.865561
3833	Q9WV32	ARC1B	Actin-related protein 2/3 complex subunit 1B (Arp2/3 complex 41 kDa subunit) (p41-ARC)	8	Arp2/3/actin	Arp2/3 suunits	11	1	1.04932	1.09601	1.05501	1.03075	1.12316	1.01233	1.07813	1.09228	1.02193	0.993448	1.06987	1.02906	0.998625	1.07962	1.02181	0.941873	1.04537	1.05904	1.04466	1.01939	1.04844	1.06964	1.06091	1.02842	1.03577	1.00302	0.980184	0.617082	-0.0288749	0.209657
5539	P61161	ARP2	Actin-related protein 2 (Actin-like protein 2)	9	Arp2/3/actin	Arp2/3 suunits	147	1	0.969097	1.0012	1.01694	0.981617	0.999045	0.983943	0.94745	0.972858	0.93568	0.981151	0.965151	0.975968	0.995827	0.967162	0.94413	0.980338	0.97535	0.99465	0.964372	0.973129	0.9901	0.9992	0.968084	0.96066	0.979652	0.966606	0.990893	0.567934	-0.0131991	0.245702
5601	Q99JY9	ARP3	Actin-related protein 3 (Actin-like protein 3)	10	Arp2/3/actin	Arp2/3 suunits	113	1	0.972306	0.989826	0.976862	0.969585	0.98582	0.958398	0.939049	0.947614	0.906616	0.956556	0.930575	0.948998	0.964125	0.94467	0.910268	0.951229	0.951681	0.9824	0.939801	0.945162	0.987377	0.977422	0.948354	0.931249	0.952598	0.937726	1.01019	0.347083	0.0146199	0.459566
5626	Q9CVB6	ARPC2	Actin-related protein 2/3 complex subunit 2 (Arp2/3 complex 34 kDa subunit) (p34-ARC)	11	Arp2/3/actin	Arp2/3 suunits	113	1	0.995838	0.981293	0.993894	0.973595	0.98582	0.972589	0.928781	0.95344	0.927242	0.973245	0.938478	0.948998	0.974382	0.955916	0.936162	0.958506	0.95957	0.988407	0.948963	0.955589	0.992377	0.984436	0.951604	0.946322	0.959765	0.951413	1.00807	0.386836	0.0115904	0.412473
2713	Q9JM76	ARPC3	Actin-related protein 2/3 complex subunit 3 (Arp2/3 complex 21 kDa subunit) (p21-ARC)	12	Arp2/3/actin	Arp2/3 suunits	71	1	1.03755	1.01922	1.049	0.996657	1.02041	1.00192	0.950251	1.0049	0.971307	1.0075	1.01356	0.979339	1.02287	0.997152	0.98795	1.03959	1.02269	1.02047	0.991572	1.00827	1.01892	1.02202	0.985689	0.997455	0.999786	1.01674	0.996969	0.875891	-0.00437994	0.0575501
3496	P59999	ARPC4	Actin-related protein 2/3 complex subunit 4 (Arp2/3 complex 20 kDa subunit) (p20-ARC)	13	Arp2/3/actin	Arp2/3 suunits	75	1	1.0076	0.990774	0.997902	0.989638	0.992941	0.992457	0.943717	0.984509	0.950681	1.00487	0.974042	0.972597	1.00142	0.984968	0.98795	0.985536	0.991129	0.996477	0.975045	0.987267	0.999459	0.993494	0.973561	0.97653	0.986329	0.988205	1.006	0.333296	0.00863718	0.477169
3710	Q9CPW4	ARPC5	Actin-related protein 2/3 complex subunit 5 (Arp2/3 complex 16 kDa subunit) (p16-ARC)	14	Arp2/3/actin	Arp2/3 suunits	27	1	0.964818	0.967072	0.99189	0.960561	0.974629	0.965021	0.921314	0.943731	0.888802	0.934597	0.912794	0.94057	0.955733	0.942796	0.883379	0.977219	0.937874	0.976495	0.92771	0.939595	0.977297	0.975693	0.943355	0.912064	0.946366	0.932824	1.00164	0.917495	0.00236886	0.0373964
2485	P14206	RSSA	40S ribosomal protein SA (37 kDa laminin receptor precursor) (37LRP) (37 kDa oncofetal antigen) (37/67 kDa laminin receptor) (LRP/LR) (67 kDa laminin receptor) (67LR) (Laminin receptor 1) (LamR) (Laminin-binding protein precursor p40) (LBP/p40) (OFA/iLRP)	15	40S	40S	61	1	0.942356	0.941473	0.973856	0.948529	0.924778	0.995296	1.01186	1.02335	1.03319	0.983786	1.0185	1.03496	0.991165	1.00277	1.02181	0.95019	0.985212	0.955165	1.01099	0.997686	0.961276	0.949054	1.01017	1.01182	1.00963	0.985737	1.01288	0.637314	0.0184603	0.195646
3044	P25444	RS2	40S ribosomal protein S2 (40S ribosomal protein S4) (Protein LLRep3)	16	40S	40S	115	1	0.976584	0.951902	0.961833	0.967579	0.9319	1.03314	1.04546	1.06315	1.10163	1.0198	1.06394	1.05351	1.02007	1.02433	1.08455	0.996971	1.01184	0.964966	1.05452	1.03188	0.976162	0.953771	1.04725	1.06179	1.03264	1.03112	1.02348	0.275755	0.0334782	0.559476
4782	P62908	RS3	40S ribosomal protein S3 (EC 4.2.99.18)	17	40S	40S	110	1	0.974445	0.96802	0.959829	0.968582	0.94309	1.02936	1.03053	1.05539	1.08475	1.02156	1.04517	1.06531	1.03033	1.03183	1.08256	1.00321	1.02367	0.968994	1.04446	1.03948	0.980822	0.957167	1.03842	1.05049	1.04249	1.03648	1.02471	0.126841	0.0352196	0.896741
4234	P97351	RS3A	40S ribosomal protein S3a (Protein TU-11)	18	40S	40S	179	1	0.974445	0.969916	0.973856	0.966577	0.953264	1.01516	1.02306	1.03791	1.06694	1.01014	1.04418	1.04929	1.01448	1.02152	1.06364	0.991773	1.01973	0.97301	1.0329	1.02674	0.981454	0.964566	1.02538	1.04042	1.02843	1.02505	1.01751	0.204034	0.0250407	0.690297
2728	P62702	RS4X	40S ribosomal protein S4, X isoform	19	40S	40S	132	1	0.961609	0.966124	0.953818	0.977606	0.949195	1.02936	1.03146	1.05733	1.08475	1.00838	1.05702	1.04339	1.01168	1.02152	1.0497	0.991773	1.0286	0.968059	1.04472	1.02444	0.975911	0.960206	1.03938	1.05005	1.02553	1.02336	1.01636	0.353476	0.0234052	0.45164
3705	P97461	RS5	40S ribosomal protein S5 [Cleaved into: 40S ribosomal protein S5, N-terminally processed]	20	40S	40S	96	1	0.977654	0.964227	0.965841	0.974598	0.950212	1.00097	1.01933	1.02432	1.05475	0.998718	1.04023	1.02485	0.983706	0.98778	1.05766	0.981378	0.995073	0.972089	1.02305	1.00508	0.980627	0.96355	1.01487	1.03123	0.998779	1.01137	1.01772	0.247991	0.0253446	0.605564
1961	P62754	RS6	40S ribosomal protein S6 (Phosphoprotein NP33)	21	40S	40S	121	1	0.96054	0.923459	0.929772	0.935494	0.906466	0.991511	1.01466	1.03403	1.08194	1.0075	1.0343	1.04086	0.985571	0.98778	1.05268	0.964744	0.977322	0.942622	1.02732	1.00149	0.961333	0.923911	1.0134	1.04125	1.00474	0.99825	1.0405	0.191201	0.0572827	0.71851
5211	P62082	RS7	40S ribosomal protein S7	22	40S	40S	60	1	0.963748	0.926303	0.950812	0.959558	0.928847	0.990565	0.999724	1.03791	1.06131	0.980272	1.02541	1.02401	0.985571	1.00652	1.06065	0.955388	1.00592	0.954878	1.01587	1.00634	0.96335	0.946406	1.0094	1.02233	1.00537	1.00732	1.0179	0.504838	0.0256017	0.296848
5005	P62242	RS8	40S ribosomal protein S8	23	40S	40S	83	1	1.00119	0.968968	0.995898	0.974598	0.964455	1.05774	1.04546	1.07383	1.12975	1.06548	1.07579	1.07205	1.05457	1.04026	1.12738	1.06455	1.03649	0.984184	1.07468	1.06588	0.990051	0.978317	1.05901	1.09034	1.05563	1.07614	1.01199	0.450268	0.0172012	0.346529
2300	Q6ZWN5	RS9	40S ribosomal protein S9	24	40S	40S	75	1	0.954122	0.951902	0.939791	0.954545	0.934952	1.02841	1.01839	1.04762	1.09225	1.01189	1.05406	1.05182	1.02567	1.01027	1.05766	0.993853	1.00691	0.955885	1.0421	1.02436	0.968675	0.943096	1.03147	1.05273	1.02925	1.01947	1.02712	0.201378	0.0386077	0.695987
3716	P63325	RS10	40S ribosomal protein S10	25	40S	40S	84	1	0.945565	0.924407	0.961833	0.943515	0.922743	0.966913	0.97452	0.982567	1.00225	0.948651	0.973054	1.00715	0.958531	0.977471	0.990938	0.92316	0.958584	0.949677	0.974659	0.969306	0.956657	0.942697	0.974667	0.97465	0.981051	0.957561	1.01481	0.608954	0.0212074	0.215415
2586	P62281	RS11	40S ribosomal protein S11	26	40S	40S	104	1	0.981932	0.954746	0.972854	0.964571	0.94716	1.02936	1.02959	1.04665	1.08569	1.00926	1.05603	1.05266	1.01634	1.00746	1.06862	0.981378	0.99606	0.970211	1.04276	1.02042	0.978893	0.961528	1.0352	1.05033	1.02549	1.01535	1.01806	0.316346	0.0258214	0.499837
5021	P63323	RS12	40S ribosomal protein S12	27	40S	40S	20	1	0.997977	0.938628	0.995898	1.00568	0.933934	0.937584	0.973587	0.995189	0.948806	0.949529	0.977005	0.984396	0.93895	0.969036	0.953093	0.893012	0.991129	0.978686	0.963617	0.954936	0.978868	0.978504	0.968787	0.958447	0.964127	0.945745	1.00037	0.990948	0.000536655	0.00394918
3751	P62301	RS13	40S ribosomal protein S13	28	40S	40S	43	1	0.954122	0.931992	0.931776	0.948529	0.91257	0.959344	1.00532	0.990335	1.00975	0.93811	0.978981	1.00294	0.944544	0.950293	0.991934	0.917962	0.956612	0.946498	0.980307	0.960714	0.962038	0.930958	0.985001	0.975613	0.965925	0.955503	1.03338	0.240392	0.0473773	0.61908
6200	P62264	RS14	40S ribosomal protein S14	29	40S	40S	32	1	0.980863	0.982241	0.995898	0.987633	0.969542	1.04544	1.05106	1.06024	1.10163	1.03825	1.06394	1.05519	1.05643	1.03839	1.11842	1.01464	1.04636	0.986029	1.06009	1.0549	0.987701	0.984358	1.05225	1.06794	1.05	1.05981	1.0034	0.753164	0.00489249	0.123111
4393	P62843	RS15	40S ribosomal protein S15 (RIG protein)	30	40S	40S	63	1	0.933798	0.938628	1.01694	0.952539	0.923761	0.96029	0.991322	0.970916	1.01912	0.934597	0.972066	1.01052	0.953868	0.94467	1.01384	0.931477	0.917164	0.960944	0.974719	0.961924	0.957476	0.964413	0.974176	0.975262	0.969687	0.954162	0.992807	0.851823	-0.0104149	0.0696507
2899	P62245	RS15A	40S ribosomal protein S15a	31	40S	40S	41	1	0.964818	0.956643	0.950812	0.965574	0.938004	1.02179	1.04453	1.06704	1.08756	1.0277	1.03924	1.07205	1.02846	1.00371	1.07559	0.996971	0.995073	0.962642	1.04798	1.02864	0.97382	0.951463	1.04445	1.0515	1.03474	1.02255	1.0235	0.22275	0.0335074	0.652182
6932	P14131	RS16	40S ribosomal protein S16	32	40S	40S	95	1	1.0076	0.959487	0.962835	0.969585	0.939021	1.02936	1.01186	1.04762	1.07819	1.03298	1.03233	1.04423	1.02846	1.03464	1.06862	1.04687	1.03452	0.973089	1.03872	1.04289	0.98903	0.957147	1.02961	1.04783	1.03578	1.05	1.03331	0.143892	0.0472742	0.841964
6998	P63276	RS17	40S ribosomal protein S17	33	40S	40S	45	1	1.02793	0.991723	1.01093	1.0117	0.96242	1.00381	1.04266	1.0214	1.11944	1.04703	1.05406	1.04002	0.983706	1.02058	1.12539	1.09989	0.978308	1.00078	1.04807	1.04132	1.00655	0.995015	1.02263	1.07351	1.01477	1.06786	1.01159	0.588475	0.016629	0.230272
1401	P62270	RS18	40S ribosomal protein S18 (Ke-3) (Ke3)	34	40S	40S	54	1	0.919893	0.920614	0.945803	0.933488	0.904431	0.973535	0.990389	0.984509	1.00037	0.935475	0.981945	0.999566	0.964125	0.95123	0.960064	0.926279	0.930971	0.937372	0.977704	0.955373	0.946836	0.927907	0.982811	0.972597	0.971641	0.939105	1.0204	0.553147	0.0291335	0.25716
5443	Q9CZX8	RS19	40S ribosomal protein S19	35	40S	40S	44	1	0.933798	0.875105	0.947806	0.887366	0.851528	0.815537	0.880242	0.831104	0.797859	0.806353	0.794249	0.863032	0.805613	0.804094	0.836571	0.790092	0.788958	0.915934	0.820891	0.814727	0.936301	0.895567	0.842294	0.799487	0.824246	0.805207	1.04548	0.423344	0.0641717	0.373306
6447	P60867	RS20	40S ribosomal protein S20	36	40S	40S	34	1	0.968027	0.981293	0.97586	0.995654	0.98582	1.05774	1.00999	1.05344	1.06319	1.03122	1.0343	1.04423	1.03406	1.06275	1.05169	0.980338	1.0789	0.984442	1.04165	1.042	0.983107	0.985778	1.04039	1.0429	1.04702	1.03698	0.99729	0.818364	-0.00391445	0.0870534
211	Q9CQR2	RS21	40S ribosomal protein S21	37	40S	40S	16	1	0.885664	0.910185	0.935784	0.891376	0.89324	0.762555	0.844771	0.755373	0.68254	0.717637	0.733001	0.77538	0.753398	0.75911	0.661289	0.733954	0.724855	0.919375	0.749313	0.734664	0.93195	0.9068	0.787566	0.711059	0.762629	0.706699	1.02773	0.540785	0.0394681	0.266975
2781	P62267	RS23	40S ribosomal protein S23	38	40S	40S	69	1	0.96054	0.95285	0.984877	0.983622	0.954281	1.03598	1.01559	1.05442	1.09319	1.03298	1.06789	1.07036	1.06016	1.01777	1.07957	1.00529	1.03058	0.972695	1.05001	1.04396	0.97113	0.97426	1.03533	1.06468	1.04943	1.03848	0.996787	0.8682	-0.00464292	0.06138
3203	P62849	RS24	40S ribosomal protein S24	39	40S	40S	31	1	0.964818	0.944317	0.992892	0.934491	0.933934	1.02841	1.00252	1.05053	1.05756	1.00223	1.04714	1.03075	1.02287	1.00465	1.06264	0.97618	0.991129	0.961742	1.0314	1.0147	0.969712	0.953773	1.02715	1.03565	1.01942	1.00998	1.01671	0.564883	0.0239106	0.248042
6262	P62852	RS25	40S ribosomal protein S25	40	40S	40S	37	1	0.996907	0.930095	0.918751	0.931483	0.906466	0.95556	0.981055	0.981596	1.02193	0.972367	0.966139	0.991138	0.952004	0.969036	1.06264	0.910685	0.955626	0.947284	0.979775	0.973522	0.975668	0.9189	0.972737	0.986813	0.970726	0.976318	1.06178	0.0765508	0.086482	1.11605
4247	P62855	RS26	40S ribosomal protein S26	41	40S	40S	20	1	0.955191	0.955694	0.972854	0.97159	0.938004	1.03409	1.03519	1.06024	1.08663	1.02683	1.06196	1.06868	1.05643	1.03745	1.07758	1.03752	1.01776	0.965556	1.05082	1.04924	0.970295	0.960816	1.04317	1.05847	1.05419	1.04428	1.00987	0.639421	0.0141636	0.194213
3643	Q6ZWU9	RS27	40S ribosomal protein S27	42	40S	40S	42	1	0.993698	0.957591	0.988885	0.948529	0.944108	1.03314	1.02679	1.05053	1.09506	1.02946	1.05406	1.04845	1.01914	1.0159	1.08754	1.01776	1.00592	0.972135	1.04817	1.03245	0.983763	0.960507	1.03682	1.05953	1.02783	1.03708	1.02421	0.297419	0.0345146	0.526631
6644	Q6ZWY3	RS27L	40S ribosomal protein S27-like	43	40S	40S	34	1	0.955191	1.00879	1.01393	1.00869	1.01532	1.05774	1.06413	1.04956	1.08569	1.07162	1.01751	1.10407	1.04058	1.02995	1.09949	1.024	1.06608	1.00032	1.05771	1.0607	0.987993	1.01265	1.05714	1.05827	1.0582	1.06319	0.975653	0.214313	-0.0355598	0.668952
5447	P62983	RS27A	Ubiquitin-40S ribosomal protein S27a (Ubiquitin carboxyl extension protein 80) [Cleaved into: Ubiquitin; 40S ribosomal protein S27a]	44	40S	40S	314	1	0.922032	0.940525	0.985879	0.967579	0.953264	0.896901	0.913846	0.873825	0.831611	0.872232	0.861424	0.899273	0.888599	0.885628	0.810677	0.895091	0.891523	0.961547	0.874973	0.878465	0.954186	0.968907	0.894857	0.855089	0.891167	0.865764	0.984806	0.592479	-0.0220889	0.227327
4432	P62858	RS28	40S ribosomal protein S28	45	40S	40S	15	1	0.837531	0.893119	0.957826	0.88536	0.87391	0.763502	0.861573	0.781588	0.702229	0.730812	0.75671	0.821735	0.775776	0.756298	0.652326	0.745389	0.737676	0.907958	0.766069	0.7482	0.910217	0.905699	0.802221	0.729917	0.784603	0.711797	1.00499	0.93784	0.00717879	0.0278714
215	P62274	RS29	40S ribosomal protein S29	46	40S	40S	1	1	0.782979	0.834336	0.927768	0.866309	0.797608	0.714304	0.8065	0.707798	0.630974	0.659664	0.689535	0.734926	0.66575	0.658832	0.58062	0.709004	0.678504	0.868167	0.701462	0.671273	0.872438	0.863895	0.742867	0.660057	0.686503	0.656043	1.00989	0.915367	0.0141967	0.0384048
2583	P62862	RS30	40S ribosomal protein S30	47	40S	40S	19	1	0.910266	0.875105	0.976862	0.913435	0.885101	0.849597	0.912913	0.820424	0.890677	0.822164	0.808079	0.9195	0.838248	0.804094	0.854497	0.7693	0.787972	0.926795	0.850642	0.828935	0.928457	0.925133	0.860978	0.840307	0.853947	0.803923	1.00359	0.945887	0.00517505	0.0241606
1884	P27659	RL3	60S ribosomal protein L3 (J1 protein)	48	60S	60S	248	1	0.963748	0.953798	0.986881	0.97159	0.932917	1.03314	1.02866	1.06704	1.09038	1.00223	1.06295	1.04929	1.02846	1.02433	1.04372	0.999051	0.999018	0.968156	1.0474	1.02398	0.972516	0.963796	1.04295	1.05185	1.03403	1.01393	1.00905	0.703628	0.0129936	0.152657
962	Q9D8E6	RL4	60S ribosomal protein L4	49	60S	60S	113	1	0.968027	0.963279	0.995898	0.985627	0.970559	1.02936	1.0436	1.06995	1.09881	1.0277	1.06888	1.05013	1.0266	1.0159	1.04571	1.00321	1.00395	0.980565	1.05638	1.02425	0.977102	0.984028	1.04763	1.06513	1.03088	1.01762	0.992961	0.639244	-0.0101904	0.194334
2126	P47962	RL5	60S ribosomal protein L5	50	60S	60S	87	1	0.962679	0.944317	0.990889	0.967579	0.923761	0.959344	0.979188	0.987422	0.986308	0.951286	0.979969	0.976811	0.936152	0.937173	0.984962	0.925239	0.930971	0.964871	0.973919	0.948551	0.968999	0.960743	0.975318	0.972521	0.950045	0.947057	1.00859	0.763269	0.0123443	0.117323
4990	P47911	RL6	60S ribosomal protein L6 (TAX-responsive enhancer element-binding protein 107) (TAXREB107)	51	60S	60S	73	1	0.968027	0.928199	0.955822	0.94151	0.914604	1.01233	1.02306	1.03985	1.06131	0.975002	1.03233	1.02822	0.991165	0.983094	1.06762	0.961625	0.987184	0.95136	1.02398	1.00315	0.965409	0.937312	1.02508	1.02288	1.00083	1.00548	1.02998	0.307181	0.0426105	0.512605
2640	P14148	RL7	60S ribosomal protein L7	52	60S	60S	79	1	0.987281	0.943369	0.94981	0.946523	0.9319	1.01422	1.01559	1.03791	1.07819	1.01189	1.04023	1.03412	0.994895	1.0009	1.06165	0.9741	0.999018	0.959814	1.03301	1.01078	0.976883	0.942744	1.02257	1.04344	1.00997	1.01159	1.03621	0.131009	0.0513195	0.8827
4797	Q9D8M4	RL7L	60S ribosomal protein L7-like 1	53	60S	60S	5	1	0.986211	0.901652	0.937787	0.933488	0.870858	0.909201	0.907312	0.909749	0.944118	0.863448	0.934527	0.93467	0.911909	0.874382	0.947117	0.933556	0.901385	0.938333	0.911392	0.91717	0.962621	0.914045	0.908754	0.914031	0.906987	0.927353	1.05314	0.265857	0.0747033	0.575352
1284	P12970	RL7A	60S ribosomal protein L7a (Surfeit locus protein 3)	54	60S	60S	65	1	0.953052	0.954746	0.976862	0.962566	0.949195	1.01043	1.01559	1.03208	1.03881	1.00135	1.03035	1.02822	1.00329	0.998089	1.01384	0.989694	1.00296	0.96607	1.02144	1.00602	0.969266	0.962874	1.01937	1.0235	1.00987	1.00217	1.00664	0.730885	0.00954555	0.136151
3576	P62918	RL8	60S ribosomal protein L8	55	60S	60S	47	1	0.956261	0.940525	0.962835	0.935494	0.925795	0.979212	0.984788	1.01072	1.00693	0.976759	0.98886	1.00378	0.974382	0.967162	1.00986	0.941873	0.974363	0.953485	0.991213	0.97857	0.965595	0.941375	0.991575	0.990851	0.981775	0.975365	1.02573	0.31229	0.0366493	0.505442
2170	P51410	RL9	60S ribosomal protein L9	56	60S	60S	102	1	0.96054	0.974657	0.983875	0.977606	0.961403	1.03882	1.03333	1.06024	1.07069	1.02243	1.06789	1.04592	1.02846	1.04026	1.05567	1.00217	1.02762	0.976347	1.0489	1.03335	0.978399	0.974295	1.04413	1.05367	1.03821	1.02849	1.00421	0.773786	0.00606423	0.111379
1945	Q6ZWV3	RL10	60S ribosomal protein L10 (Protein QM homolog) (Ribosomal protein L10)	57	60S	60S	83	1	0.969097	0.97276	0.953818	0.982619	0.953264	0.99908	1.02586	1.03208	1.081	1.00048	1.04319	1.02822	0.978111	1.00371	1.03974	0.972021	1	0.971926	1.03028	1.00363	0.980619	0.963234	1.01901	1.04156	1.00335	1.00392	1.01805	0.274682	0.0258067	0.56117
2671	P53026	RL10A	60S ribosomal protein L10a (CSA-19) (Neural precursor cell expressed developmentally down-regulated protein 6) (NEDD-6)	58	60S	60S	30	1	0.956261	0.941473	1.00191	0.947526	0.940038	0.915823	0.929715	0.961207	0.915054	0.898583	0.982932	0.928771	0.895126	0.94467	0.900309	0.889893	0.925053	0.964535	0.933886	0.91397	0.965911	0.963158	0.935582	0.93219	0.922855	0.905085	1.00286	0.921501	0.00411819	0.035504
6125	Q9CXW4	RL11	60S ribosomal protein L11	59	60S	60S	106	1	1.02365	0.988878	1.00892	0.996657	0.994976	1.0672	1.0576	1.09228	1.11944	1.06987	1.09753	1.07036	1.06203	1.07494	1.17219	1.03959	1.10454	1.00218	1.08399	1.08728	1.00418	1.00019	1.07236	1.09561	1.06911	1.10544	1.00399	0.738623	0.0057444	0.131577
2968	P35979	RL12	60S ribosomal protein L12	60	60S	60S	50	1	0.917754	0.964227	0.965841	0.970587	0.944108	0.936638	0.956785	0.938876	0.895365	0.896826	0.935515	0.917814	0.932423	0.928738	0.848522	0.89925	0.916178	0.96042	0.926667	0.907154	0.96066	0.960179	0.9441	0.909235	0.926325	0.887983	1.0005	0.985645	0.000723609	0.00627948
2500	P47963	RL13	60S ribosomal protein L13 (A52)	61	60S	60S	68	1	0.983002	0.921562	0.950812	0.938502	0.913587	0.975428	0.993189	1.00781	1.05006	0.97588	0.993799	1.02822	0.96599	0.95123	1.03277	0.910685	0.944777	0.951244	0.999362	0.972278	0.968188	0.9343	0.992143	1.00658	0.981814	0.962743	1.03627	0.265801	0.051401	0.575443
2240	P19253	RL13A	60S ribosomal protein L13a (Transplantation antigen P198) (Tum-P198 antigen)	62	60S	60S	50	1	0.95947	0.959487	0.94981	0.968582	0.940038	1.02652	1.0548	1.06995	1.09131	1.01014	1.05406	1.06025	1.01914	1.01496	1.05169	0.983457	1.01776	0.962898	1.05113	1.02454	0.972986	0.95281	1.05042	1.05184	1.03145	1.01763	1.02117	0.273115	0.0302295	0.563655
4239	Q9CR57	RL14	60S ribosomal protein L14	63	60S	60S	50	1	0.996907	0.953798	0.966843	0.968582	0.936986	1.01422	1.02773	1.02917	1.04256	0.981151	1.02739	1.02738	1.00235	0.982157	1.05268	0.964744	0.976336	0.970519	1.02037	1.00094	0.983569	0.95747	1.02371	1.01703	1.00396	0.997921	1.02726	0.222735	0.0387977	0.652211
1381	Q9CZM2	RL15	60S ribosomal protein L15	64	60S	60S	54	1	0.981932	0.950006	0.961833	0.984625	0.957333	1.02368	1.02679	1.05053	1.09413	1.01716	1.05208	1.03328	0.999557	0.99434	1.04771	0.986575	0.993101	0.972622	1.04406	1.00909	0.977313	0.96793	1.03367	1.05446	1.00906	1.00913	1.00969	0.607986	0.0139168	0.216107
6524	Q9CPR4	RL17	60S ribosomal protein L17	65	60S	60S	117	1	1.02472	0.965176	0.971852	0.973595	0.956316	1.01706	1.03146	1.03694	1.06319	1.0198	1.03628	1.01811	1.00049	0.998089	1.11045	0.978259	1.00789	0.981943	1.03412	1.01888	0.996631	0.967255	1.02849	1.03975	1.00556	1.0322	1.03037	0.180345	0.0431641	0.743895
2648	P35980	RL18	60S ribosomal protein L18	66	60S	60S	91	1	0.96054	0.962331	0.937787	0.991643	0.974629	1.00949	1.02026	1.04179	1.0885	1.02331	1.04517	1.05688	1.02567	1.02714	1.0726	0.964744	1.01184	0.971155	1.03809	1.02648	0.97429	0.96802	1.02385	1.05233	1.03656	1.0164	1.00648	0.774413	0.00931503	0.111027
4051	P62717	RL18A	60S ribosomal protein L18a	67	60S	60S	70	1	0.974445	0.966124	0.973856	0.974598	0.955299	1.00097	1.02119	1.02723	1.06037	1.0075	1.03233	1.03581	1.00981	1.02246	1.05866	0.986575	1.00592	0.974054	1.02493	1.01987	0.980189	0.967918	1.01646	1.0334	1.02269	1.01705	1.01268	0.363896	0.0181764	0.439023
1648	P84099	RL19	60S ribosomal protein L19	68	60S	60S	55	1	0.963748	0.968968	0.963837	0.959558	0.956316	0.967859	0.991322	1.01461	1.00412	0.967097	0.991823	1.00125	0.96599	0.982157	0.988946	0.959546	0.941819	0.968738	0.989472	0.973285	0.977572	0.959904	0.991263	0.98768	0.983133	0.963437	1.01841	0.199955	0.0263135	0.699067
2286	O09167	RL21	60S ribosomal protein L21	69	60S	60S	41	1	0.964818	0.94811	0.987883	0.94151	0.928847	0.995296	1.00252	1.03403	1.01631	0.99257	1.01158	0.978496	0.970652	0.967162	1.01882	0.944992	0.982253	0.961861	1.00872	0.977063	0.970976	0.952747	1.01062	1.00682	0.972103	0.982023	1.01913	0.482565	0.0273427	0.316444
597	P67984	RL22	60S ribosomal protein L22 (Heparin-binding protein HBp15)	70	60S	60S	25	1	0.941286	0.954746	0.962835	0.976603	0.956316	0.99435	1.02586	0.987422	0.979745	0.967975	0.963175	0.996195	0.960395	0.93811	0.94413	0.961625	0.950695	0.965298	0.986421	0.958525	0.965344	0.965252	1.00254	0.970298	0.9649	0.95215	1.0001	0.996296	0.000138296	0.00161147
4216	Q9D7S7	RL22L	60S ribosomal protein L22-like 1	71	60S	60S	11	1	1.04932	1.04292	0.997902	1.07386	1.07433	1.01327	0.973587	1.07286	0.992871	1.07689	1.03134	1.02569	1.03592	1.08431	0.979983	1.08638	1.11933	1.03972	1.0268	1.05527	1.03075	1.0487	1.01991	1.0337	1.04864	1.0619	0.982882	0.578738	-0.0249094	0.237518
2679	P62830	RL23	60S ribosomal protein L23	72	60S	60S	156	1	0.951982	0.968968	1.00592	0.975601	0.96242	1.01895	1.03519	1.04082	1.04256	0.985543	1.04714	1.03834	1.02287	1.0084	1.00388	0.996971	1.0148	0.977481	1.02837	1.01421	0.97365	0.981313	1.03166	1.02508	1.0232	1.00522	0.992191	0.70828	-0.0113096	0.149795
5391	P62751	RL23A	60S ribosomal protein L23a	73	60S	60S	27	1	1.01402	0.950954	0.945803	0.951537	0.916639	0.958398	0.993189	0.987422	1.04069	0.955678	0.972066	1.00715	0.919369	0.939984	1.0726	0.887814	0.941819	0.963159	0.984573	0.961457	0.988325	0.937993	0.97967	0.989476	0.955501	0.967412	1.05366	0.0836789	0.0754089	1.07738
3745	Q8BP67	RL24	60S ribosomal protein L24	74	60S	60S	33	1	0.918823	0.912081	0.935784	0.894384	0.896292	0.954613	0.989456	0.997131	0.98912	0.921421	0.975029	0.996195	0.927761	0.930612	0.978987	0.902368	0.942805	0.926227	0.971128	0.946455	0.943635	0.90882	0.9804	0.961857	0.951523	0.941387	1.03831	0.32844	0.0542343	0.483544
4055	P61255	RL26	60S ribosomal protein L26 (Silica-induced gene 20 protein) (SIG-20)	75	60S	60S	21	1	0.957331	0.900704	0.962835	0.892379	0.868823	0.997188	1.00066	1.0282	1.05475	0.953921	1.01553	1.02738	0.977179	0.98122	1.04073	0.951229	0.955626	0.930345	1.00837	0.988894	0.952678	0.908012	1.00868	1.00807	0.995259	0.982529	1.04919	0.329947	0.0692769	0.481556
2083	P61358	RL27	60S ribosomal protein L27	76	60S	60S	24	1	1.01402	0.992671	1.01393	1.00969	0.977681	1.04922	1.00346	1.03888	1.05944	1.00135	1.0511	1.03834	1.03219	1.00746	1.03775	1.00737	0.978308	1.00133	1.03391	1.0169	1.00223	1.00043	1.03052	1.0373	1.026	1.00781	1.0018	0.897155	0.00258744	0.0471326
703	P14115	RL27A	60S ribosomal protein L27a (L29)	77	60S	60S	30	1	0.93059	0.953798	0.935784	0.964571	0.941056	0.997188	1.00719	1.02335	1.02475	0.973245	1.01454	1.02654	1.01448	0.974659	0.950105	0.964744	0.977322	0.9543	1.00671	0.98464	0.961463	0.947137	1.00924	1.00418	1.00522	0.964057	1.01513	0.554508	0.0216577	0.256092
5060	P41105	RL28	60S ribosomal protein L28	78	60S	60S	73	1	0.979793	0.894067	0.968847	0.933488	0.905448	0.961236	0.972654	0.9748	0.986308	0.942502	0.975029	1.00125	0.959463	0.922178	1.01185	0.914843	0.936888	0.946941	0.968755	0.957746	0.957953	0.935928	0.969563	0.967946	0.960964	0.954528	1.02353	0.586542	0.0335584	0.231701
2198	P47915	RL29	60S ribosomal protein L29	79	60S	60S	12	1	0.874968	0.788827	0.902721	0.827205	0.795574	0.841082	0.883042	0.870912	0.845675	0.797569	0.825861	0.868932	0.814937	0.790974	0.839558	0.736033	0.781069	0.864882	0.844023	0.80525	0.887932	0.841833	0.865012	0.823035	0.824948	0.785553	1.05476	0.540944	0.0769145	0.266848
1716	P62889	RL30	60S ribosomal protein L30	80	60S	60S	76	1	0.975515	0.962331	0.944801	0.977606	0.961403	1.01138	1.01186	1.05344	1.05287	0.99784	1.02739	1.02822	1.02007	1.00559	1.01484	0.977219	1.00691	0.970276	1.0258	1.00881	0.979282	0.96127	1.02556	1.02603	1.01796	0.999656	1.01874	0.283217	0.0267826	0.547881
2353	P62900	RL31	60S ribosomal protein L31	81	60S	60S	52	1	0.944495	0.913029	0.972854	0.933488	0.915622	0.931907	0.973587	0.955382	0.993808	0.94338	0.955272	0.975125	0.909112	0.935298	0.973011	0.914843	0.929984	0.946581	0.958889	0.939562	0.952508	0.940655	0.953625	0.964154	0.939845	0.93928	1.0126	0.717623	0.018066	0.144104
2762	P62911	RL32	60S ribosomal protein L32	82	60S	60S	37	1	1.03114	0.973708	1.00592	0.98663	0.960386	1.02273	1.03053	1.06704	1.09413	1.03912	1.05208	1.04929	1.03312	1.00371	1.0985	0.989694	0.979294	0.992963	1.05094	1.0256	1.00161	0.984311	1.0401	1.06178	1.02871	1.0225	1.01758	0.460259	0.0251417	0.336998
4175	Q9D1R9	RL34	60S ribosomal protein L34	83	60S	60S	34	1	0.995838	0.915874	0.950812	0.943515	0.891205	0.988673	1.00626	1.03985	1.07819	0.99257	1.03825	1.03834	0.975314	0.984031	1.0985	0.94811	0.968446	0.949541	1.02397	1.00212	0.970571	0.928511	1.01159	1.03634	0.999227	1.00502	1.0453	0.273856	0.0639142	0.562478
1607	Q6ZWV7	RL35	60S ribosomal protein L35	84	60S	60S	16	1	0.917754	0.883638	0.938789	0.874331	0.860685	0.910147	0.940916	0.956353	0.962869	0.915272	0.952308	0.954055	0.899788	0.88844	0.948113	0.883656	0.895468	0.912533	0.939644	0.911586	0.933797	0.891268	0.935805	0.943483	0.914094	0.909079	1.04772	0.369591	0.0672498	0.432278
4177	O55142	RL35A	60S ribosomal protein L35a	85	60S	60S	69	1	1.04397	0.938628	1.01594	0.975601	0.913587	1.00949	1.00252	1.03888	1.04256	0.967097	1.06987	1.00968	1.0266	0.999963	1.06962	0.97618	0.949708	0.981287	1.02174	1.00529	0.9942	0.968375	1.01696	1.02651	1.01208	0.998501	1.02667	0.577527	0.0379707	0.238428
872	P47964	RL36	60S ribosomal protein L36	86	60S	60S	14	1	0.949843	0.926303	1.03197	0.954545	0.94309	0.991511	0.979188	1.035	1.02006	0.986421	1.02739	0.996195	1.00235	0.975597	1.0009	0.962665	0.952667	0.967625	1.00659	0.981729	0.958715	0.976534	1.0019	1.01129	0.991382	0.972076	0.981753	0.640947	-0.0265677	0.193178
1195	P83882	RL36A	60S ribosomal protein L36a (60S ribosomal protein L44)	87	60S	60S	17	1	0.955191	0.934836	0.956824	0.961563	0.940038	0.972589	0.991322	0.994218	1.02381	0.956556	1.00862	0.995352	0.954801	0.94467	0.986954	0.917962	0.939846	0.958075	0.991186	0.956598	0.963342	0.952808	0.986043	0.996328	0.964941	0.948254	1.01106	0.631617	0.0158625	0.199546
1072	Q9D823	RL37	60S ribosomal protein L37	88	60S	60S	23	1	0.963748	0.871313	0.921757	0.936496	0.894257	0.914877	0.942783	0.969945	0.968494	0.934597	0.943418	0.970911	0.952936	0.930612	0.94413	0.874299	0.907302	0.931262	0.945686	0.930032	0.94502	0.917504	0.942535	0.948836	0.951486	0.908577	1.02999	0.531849	0.0426317	0.274212
1946	P61514	RL37A	60S ribosomal protein L37a	89	60S	60S	22	1	0.968027	0.918718	0.941795	0.928475	0.91257	0.974482	1.00812	0.997131	1.05756	1.00311	1.01751	1.01895	0.949206	0.964351	1.04671	0.943952	0.950695	0.944931	1.00965	0.978977	0.962248	0.927613	0.993246	1.02606	0.977503	0.980452	1.03734	0.239815	0.0528859	0.620123
2927	Q9JJI8	RL38	60S ribosomal protein L38	90	60S	60S	9	1	0.96054	0.922511	0.91274	0.919451	0.892223	0.982996	0.988522	0.967033	1.00225	0.982907	0.976017	1.00462	0.979044	0.969036	1.01384	0.933556	0.942805	0.934577	0.983287	0.973818	0.961017	0.908138	0.979517	0.987057	0.984234	0.963402	1.05823	0.0906431	0.0816503	1.04267
6031	P62984	RL40	Ubiquitin-60S ribosomal protein L40 (Ubiquitin A-52 residue ribosomal protein fusion product 1) [Cleaved into: Ubiquitin; 60S ribosomal protein L40 (CEP52)]	91	60S	60S	296	1	0.954122	0.950006	0.965841	0.913435	1.01024	0.815537	0.929715	0.745664	0.949743	0.823042	0.716207	0.853761	0.856896	0.816277	0.865452	0.831676	0.731759	0.965607	0.829985	0.82597	0.968042	0.963171	0.830305	0.829664	0.842312	0.809629	1.00506	0.887201	0.00727892	0.0519781
1706	P14869	RLA0	60S acidic ribosomal protein P0 (60S ribosomal protein L10E)	93	60S	60S	110	1	0.955191	0.927251	0.944801	0.925467	0.907483	0.927177	0.939049	0.938876	0.908491	0.90034	0.924648	0.938884	0.907247	0.910932	0.901305	0.903408	0.899412	0.943366	0.923097	0.910198	0.960814	0.925917	0.935034	0.911159	0.919021	0.901375	1.03769	0.215995	0.0533746	0.665556
3540	P47955	RLA1	60S acidic ribosomal protein P1	94	60S	60S	16	1	0.997977	0.940525	0.989887	0.951537	0.922743	0.895955	0.943717	0.941789	0.883177	0.885407	0.901927	0.922028	0.883004	0.918429	0.973011	0.865982	0.901385	0.967111	0.908662	0.91064	0.979501	0.954722	0.927154	0.89017	0.907821	0.913459	1.02595	0.419106	0.0369653	0.377676
6970	P99027	RLA2	60S acidic ribosomal protein P2	95	60S	60S	36	1	0.948773	0.906393	0.953818	0.898395	0.884084	0.800399	0.869041	0.811686	0.737856	0.757164	0.80314	0.818363	0.772978	0.794722	0.751918	0.763063	0.776138	0.93191	0.796548	0.77953	0.951722	0.912099	0.827042	0.766053	0.795355	0.763706	1.04344	0.313761	0.0613501	0.503401
416	Q99N96	RM01	39S ribosomal protein L1, mitochondrial (L1mt) (MRP-L1)	96	39S (MT)	39S (MT)	18	1	1.03007	1.0268	0.987883	1.00869	1.01634	1.03882	1.04266	1.04859	1.03412	1.05669	1.0422	0.979339	1.01914	1.04214	1.01384	0.999051	1.02367	1.01163	1.04385	1.01286	1.01896	1.0043	1.04336	1.04434	1.01354	1.01219	1.01459	0.315103	0.0208962	0.501548
956	Q9D773	RM02	39S ribosomal protein L2, mitochondrial (L2mt) (MRP-L2)	97	39S (MT)	39S (MT)	9	1	1.03221	1.00879	0.977864	0.995654	1.02143	1.02652	1.03519	1.03014	0.984433	1.00223	1.04418	0.953212	1.00981	0.969036	0.98795	0.973061	0.948722	1.00599	1.02045	0.973633	1.01366	0.998315	1.03062	1.01028	0.977354	0.969911	1.01538	0.388579	0.0220136	0.41052
695	Q99N95	RM03	39S ribosomal protein L3, mitochondrial (L3mt) (MRP-L3)	98	39S (MT)	39S (MT)	16	1	1.00012	1.03628	0.945803	1.01972	1.03465	1.02557	1.03053	1.01655	0.983495	1.00487	1.0343	0.954055	0.985571	0.971848	0.932179	0.983457	0.961543	1.0061	1.01589	0.964775	1.01213	1.00006	1.02422	1.00755	0.970491	0.959059	1.01207	0.707934	0.0173159	0.150007
5192	Q9DCU6	RM04	39S ribosomal protein L4, mitochondrial (L4mt) (MRP-L4)	99	39S (MT)	39S (MT)	10	1	1.02472	1.0543	0.948808	0.988635	1.03872	1.04733	1.02213	1.035	0.986308	1.01804	1.01751	0.983553	1.00981	0.983094	0.918236	1.06039	0.993101	1.0092	1.02105	0.991364	1.02634	0.992055	1.03482	1.00729	0.992154	0.990575	1.03456	0.322222	0.0490143	0.491845
1794	Q99N94	RM09	39S ribosomal protein L9, mitochondrial (L9mt) (MRP-L9)	100	39S (MT)	39S (MT)	14	1	1.03755	1.04861	0.955822	1.01972	0.994976	1.05017	1.0464	1.02335	0.993808	1.02858	1.02442	0.975968	1.00702	0.999963	0.99293	1.00113	1.00691	1.00945	1.02779	0.997319	1.02872	0.990172	1.03997	1.0156	0.994316	1.00032	1.03893	0.179382	0.0551008	0.746222
7489	Q3TBW2	RM10	39S ribosomal protein L10, mitochondrial (L10mt) (MRP-L10)	101	39S (MT)	39S (MT)	16	1	0.995838	1.05145	1.03497	1.03376	1.05195	1.04922	1.03893	1.04568	1.00225	1.03298	1.01751	1.00294	1.02194	1.03183	1.05667	1.00217	0.99606	1.02799	1.03109	1.0186	1.01576	1.04023	1.04461	1.01758	1.0189	1.0183	0.976484	0.263619	-0.0343312	0.579023
5813	Q9CQF0	RM11	39S ribosomal protein L11, mitochondrial (L11mt) (MRP-L11)	102	39S (MT)	39S (MT)	12	1	1.04397	1.05714	0.969848	1.0518	1.03364	1.03787	1.05013	1.04082	1.02944	1.03737	1.03924	0.986081	1.06203	1.0084	1.02579	1.03752	1.04931	1.02607	1.03914	1.02819	1.0337	1.01843	1.04294	1.03535	1.01884	1.03754	1.015	0.640294	0.0214783	0.193621
2159	Q9DB15	RM12	39S ribosomal protein L12, mitochondrial (L12mt) (MRP-L12)	103	39S (MT)	39S (MT)	31	1	1.01509	1.01637	0.997902	1.03777	1.02143	1.03692	1.00626	1.03111	0.979745	1.02243	1.03727	0.96754	1.02287	1.00465	0.973011	0.97618	1.0148	1.01476	1.01896	0.993174	1.01049	1.01903	1.02476	1.01315	0.998352	0.987996	0.991616	0.538244	-0.0121465	0.269021
2706	Q9D1P0	RM13	39S ribosomal protein L13, mitochondrial (L13mt) (MRP-L13)	104	39S (MT)	39S (MT)	11	1	1.03007	1.06473	0.99189	1.04278	1.04279	1.08328	1.08187	1.08354	1.02006	1.04439	1.05208	1.01137	1.03219	1.04026	1.00488	1.01672	1.04833	1.02871	1.06087	1.02563	1.0316	1.02582	1.0829	1.03885	1.02794	1.02331	1.00563	0.830243	0.00810211	0.0807947
5153	Q9D1I6	RM14	39S ribosomal protein L14, mitochondrial (L14mt) (MRP-L14)	105	39S (MT)	39S (MT)	9	1	0.922032	1.08464	0.958827	1.00568	1.02753	1.00192	1.01653	1.00781	0.877551	0.948651	0.975029	0.918657	0.989301	0.953104	0.755901	0.973061	0.977322	0.999785	0.971248	0.927891	1.00222	0.997347	1.00875	0.933744	0.953687	0.902095	1.00489	0.928615	0.00703713	0.0321641
922	Q9CPR5	RM15	39S ribosomal protein L15, mitochondrial (L15mt) (MRP-L15)	106	39S (MT)	39S (MT)	16	1	1.02686	1.0524	0.94981	0.992646	1.03364	1.03692	1.0436	1.04471	0.98162	1.00838	1.02739	0.979339	0.998625	0.98778	0.947117	0.981378	0.984225	1.00923	1.02377	0.979744	1.02642	0.992031	1.04174	1.0058	0.988581	0.970907	1.03467	0.294635	0.0491642	0.530716
5162	Q99N93	RM16	39S ribosomal protein L16, mitochondrial (L16mt) (MRP-L16)	107	39S (MT)	39S (MT)	5	1	1.1028	1.10644	1.02696	1.09091	1.0845	1.08991	1.08	1.13209	1.00881	1.05493	1.05208	1.00884	1.01914	1.07306	0.997909	1.06247	1.09369	1.0686	1.06964	1.04252	1.06975	1.06746	1.10066	1.03861	1.03368	1.05136	1.00215	0.957453	0.00309494	0.0188824
5417	Q9D8P4	RM17	39S ribosomal protein L17, mitochondrial (L17mt) (MRP-L17)	108	39S (MT)	39S (MT)	6	1	1.03221	1.05809	0.943799	1.01571	1.03465	1.02841	1.02493	1.01655	0.930992	0.999597	1.00565	0.941413	0.995827	0.973722	0.925207	0.981378	0.995073	1.01408	1.00102	0.96877	1.0301	0.998053	1.0233	0.978747	0.970321	0.967219	1.03211	0.378285	0.0455941	0.422181
3202	Q9CQL5	RM18	39S ribosomal protein L18, mitochondrial (L18mt) (MRP-L18)	109	39S (MT)	39S (MT)	4	1	1.06857	1.07421	0.972854	1.01671	1.09061	1.04071	1.06787	1.01752	0.984433	1.04352	1.00269	0.996195	1.03592	1.00933	0.954089	1.02296	0.989156	1.03716	1.02612	1.00128	1.04759	1.02672	1.04203	1.01021	1.01382	0.988735	1.02033	0.644001	0.0290312	0.191113
3141	Q9D338	RM19	39S ribosomal protein L19, mitochondrial (L19mt) (MRP-L19)	110	39S (MT)	39S (MT)	10	1	1.0429	1.05714	0.971852	1.02774	1.05297	1.06909	1.0632	1.07772	1.03131	1.05669	1.05801	1.00547	1.02007	1.02714	1.03077	1.04063	1.04931	1.02543	1.05934	1.0289	1.03335	1.01752	1.07	1.04867	1.01756	1.04024	1.01556	0.61983	0.0222705	0.207728
5002	Q9CQL4	RM20	39S ribosomal protein L20, mitochondrial (L20mt) (MRP-L20)	111	39S (MT)	39S (MT)	8	1	1.06536	1.0306	0.944801	0.998662	1.02346	1.02746	1.00252	1.00587	0.915054	0.972367	0.992811	0.93467	0.96226	0.945607	0.924211	0.970982	0.950695	1.01048	0.986015	0.948071	1.03199	0.988975	1.01195	0.960077	0.947513	0.948629	1.04349	0.224021	0.0614183	0.649711
5488	Q9D1N9	RM21	39S ribosomal protein L21, mitochondrial (L21mt) (MRP-L21)	112	39S (MT)	39S (MT)	14	1	1.03434	1.06378	0.97586	1.03676	1.04076	1.06531	1.0464	1.04471	1.00412	1.05142	1.05505	1.01305	1.03312	1.02808	0.986954	1.04895	1.04734	1.02525	1.0445	1.02625	1.03271	1.01779	1.05214	1.03686	1.02475	1.02775	1.01465	0.62175	0.0209874	0.206384
422	Q8BU88	RM22	39S ribosomal protein L22, mitochondrial (L22mt) (MRP-L22)	113	39S (MT)	39S (MT)	10	1	0.962679	1.00405	0.939791	0.998662	1.00108	1.01422	1.02213	1.00878	0.980682	0.993448	0.989848	0.957426	1.00235	0.98778	0.951101	0.970982	0.956612	0.984377	1.00152	0.971042	0.988909	0.979844	1.01504	0.987993	0.98252	0.959565	1.00925	0.724606	0.013285	0.139898
847	O35972	RM23	39S ribosomal protein L23, mitochondrial (L23mt) (MRP-L23) (L23 mitochondrial-related protein)	114	39S (MT)	39S (MT)	9	1	1.00974	1.0306	1.02495	1.05983	1.06721	1.04733	1.06226	1.04665	1.01256	1.02419	1.05406	1.04676	1.04245	1.02714	1.0497	1.05623	1.06805	1.03205	1.04118	1.04839	1.01345	1.05066	1.05208	1.03027	1.03878	1.05799	0.964578	0.0786799	-0.0520297	1.10414
2615	Q9CQ06	RM24	39S ribosomal protein L24, mitochondrial (L24mt) (MRP-L24)	115	39S (MT)	39S (MT)	8	1	1.03648	1.02585	0.971852	1.03175	1.02244	1.06815	1.0464	1.07092	0.992871	1.02156	1.06295	1.01558	0.975314	0.982157	0.989942	1.02296	0.997046	1.01473	1.04381	0.997167	1.02078	1.00868	1.06182	1.02579	0.991017	1.00332	1.01199	0.604249	0.0171994	0.218784
2651	Q99N92	RM27	39S ribosomal protein L27, mitochondrial (L27mt) (MRP-L27)	116	39S (MT)	39S (MT)	5	1	1.09852	1.04861	0.922759	1.02072	1.03974	1.00759	1.04546	1.02237	0.999434	1.07162	1.02146	0.929614	0.991165	0.980282	1.04771	0.986575	0.958584	1.02173	1.02799	0.982321	1.04904	0.994406	1.02514	1.03084	0.96702	0.997622	1.05495	0.301266	0.077168	0.52105
7238	Q9D1B9	RM28	39S ribosomal protein L28, mitochondrial (L28mt) (MRP-L28)	117	39S (MT)	39S (MT)	13	1	1.06536	1.11782	1.01594	1.04178	1.0784	1.09085	1.14161	1.08646	1.01537	1.01716	1.04714	0.972597	0.99676	0.989654	0.979983	1.09469	1.01283	1.05322	1.06643	1.00775	1.06106	1.04537	1.1063	1.02656	0.986337	1.02917	1.01501	0.705168	0.021494	0.151708
4893	Q9D7N6	RM30	39S ribosomal protein L30, mitochondrial (L30mt) (MRP-L30)	118	39S (MT)	39S (MT)	5	1	1.04183	1.05904	0.974858	1.03376	1.06619	1.06531	1.0744	1.07578	1.05006	1.04088	1.04418	1.01979	1.01727	1.02246	1.00388	1.08534	1.01085	1.02928	1.05843	1.0266	1.03362	1.02493	1.07183	1.04504	1.01984	1.03336	1.00848	0.799226	0.0121787	0.0973303
2048	Q9DCI9	RM32	39S ribosomal protein L32, mitochondrial (L32mt) (MRP-L32) (Heart-expressed gene 1 protein)	119	39S (MT)	39S (MT)	3	1	1.05895	1.00689	0.964839	1.01972	1.04483	1.04733	1.03333	1.02335	1.02006	1.02068	1.03331	0.997881	1.00608	1.10305	0.954089	1.0136	1.02565	1.01587	1.02968	1.01673	1.02195	1.00979	1.03467	1.02468	1.03567	0.99778	1.01203	0.706769	0.0172577	0.150723
2577	Q9CQP0	RM33	39S ribosomal protein L33, mitochondrial (L33mt) (MRP-L33)	120	39S (MT)	39S (MT)	3	1	1.10708	1.03534	0.995898	1.02072	1.03465	1.03314	1.00439	0.983538	0.877551	0.996083	0.944405	0.899273	0.961328	0.958728	0.859477	0.906527	0.930971	1.03228	0.973185	0.919384	1.04747	1.01709	1.00702	0.939347	0.939776	0.898991	1.02987	0.415472	0.0424636	0.381458
2849	Q99N91	RM34	39S ribosomal protein L34, mitochondrial (L34mt) (MRP-L34)	121	39S (MT)	39S (MT)	2	1	1.19265	1.03723	0.995898	0.984625	1.03567	0.954613	0.930648	0.878679	0.750044	0.872232	0.875254	0.783808	0.897923	0.861262	0.745942	0.82024	0.802765	1.04101	0.876912	0.818657	1.07663	1.0054	0.921314	0.83251	0.847664	0.789649	1.07085	0.307758	0.0987536	0.51179
801	Q9CQL6	RM35	39S ribosomal protein L35, mitochondrial (L35mt) (MRP-L35)	122	39S (MT)	39S (MT)	2	1	1.00119	0.97276	0.967845	0.908422	1.03262	1.03976	0.935316	0.982567	0.975057	1.03122	1.00565	0.909386	1.01354	0.968099	0.98297	0.955388	0.952667	0.980472	0.994929	0.963676	0.991315	0.969628	0.985882	1.00398	0.963676	0.963675	1.02237	0.589699	0.0319127	0.22937
4012	Q921S7	RM37	39S ribosomal protein L37, mitochondrial (L37mt) (MRP-L37)	124	39S (MT)	39S (MT)	24	1	1.05039	1.07231	0.981871	1.05581	1.07128	1.05963	1.0464	1.0583	1.02006	1.06548	1.04122	0.98861	1.03872	1.02246	1.01683	1.04063	1.04044	1.03861	1.04851	1.02461	1.0409	1.03632	1.05478	1.04225	1.01659	1.03263	1.00442	0.901997	0.00636096	0.044795
3022	Q8K2M0	RM38	39S ribosomal protein L38, mitochondrial (L38mt) (MRP-L38)	125	39S (MT)	39S (MT)	17	1	1.0889	1.04197	0.958827	1.05281	1.05398	1.04828	1.0492	1.04179	0.993808	1.04966	1.02936	0.98271	1.00702	0.997152	1.00886	1.00529	1.01578	1.03275	1.03535	1.0028	1.04362	1.02187	1.04642	1.02428	0.995626	1.00998	1.02129	0.621018	0.030386	0.206896
6456	Q9JKF7	RM39	39S ribosomal protein L39, mitochondrial (L39mt) (MRP-L39)	126	39S (MT)	39S (MT)	14	1	1.04397	1.06378	0.965841	1.02273	1.03262	1.05206	1.01933	1.05344	1.01443	1.04176	1.03727	0.977653	1.00981	1.00371	0.96604	1.08222	1.02565	1.02149	1.03638	1.01085	1.03592	1.00706	1.04161	1.03115	0.99706	1.02463	1.02865	0.362119	0.0407561	0.441149
2454	Q9Z2Q5	RM40	39S ribosomal protein L40, mitochondrial (L40mt) (MRP-L40) (Nuclear localization signal-containing protein deleted in velocardiofacial syndrome homolog)	127	39S (MT)	39S (MT)	7	1	1.07713	1.05999	1.05	1.06985	1.09264	1.06436	1.0856	1.05247	0.996621	1.04088	1.059	0.969225	1.00608	0.999963	0.977991	0.987615	1.04438	1.05827	1.04982	0.997544	1.04571	1.07083	1.06748	1.03217	0.991758	1.00333	0.976536	0.395596	-0.034255	0.402749
5612	Q9CQN7	RM41	39S ribosomal protein L41, mitochondrial (L41mt) (MRP-L41)	128	39S (MT)	39S (MT)	6	1	0.920963	1.0012	0.909734	0.980614	1.00413	0.966913	0.97172	0.980626	0.88974	0.882772	0.943418	0.907701	0.938017	0.929675	0.766856	0.941873	0.94675	0.969441	0.939198	0.905145	0.974055	0.964827	0.973086	0.90531	0.925131	0.88516	1.00957	0.823924	0.0137342	0.0841127
2726	Q9CPV3	RM42	39S ribosomal protein L42, mitochondrial (L42mt) (MRP-L42) (28S ribosomal protein S32, mitochondrial) (MRP-S32) (S32mt) (39S ribosomal protein L31, mitochondrial) (L31mt) (MRP-L31)	129	39S (MT)	39S (MT)	7	1	0.994768	1.04861	0.990889	1.08088	1.08247	1.05679	1.0492	1.06898	1.04069	1.02243	1.03727	0.972597	1.01261	1.01402	0.968032	1.05831	0.99606	1.03294	1.04589	1.0036	1.01446	1.05141	1.05832	1.03346	0.999743	1.00747	0.964853	0.347934	-0.0516185	0.458503
1817	Q99N89	RM43	39S ribosomal protein L43, mitochondrial (L43mt) (MRP-L43) (Mitochondrial ribosomal protein bMRP36a)	130	39S (MT)	39S (MT)	10	1	1.00333	1.03818	0.910736	1.00869	1.02753	1.05206	1.00719	1.03014	0.995683	1.00399	1.01257	0.954898	0.998625	0.982157	0.935166	1.00113	0.993101	0.998077	1.01694	0.977513	1.01384	0.982319	1.0298	1.00408	0.97856	0.976466	1.03208	0.455776	0.04556	0.341249
1128	Q9CY73	RM44	39S ribosomal protein L44, mitochondrial (L44mt) (MRP-L44) (EC 3.1.26.-)	131	39S (MT)	39S (MT)	16	1	1.05253	1.06283	0.943799	1.03576	1.06721	1.07193	1.03799	1.04859	1.00037	1.04791	1.05801	0.987767	1.00981	1.00652	0.963052	1.01153	1.00888	1.02702	1.04413	0.997927	1.03845	1.01559	1.05284	1.03543	1.00137	0.994486	1.02251	0.613685	0.032119	0.212055
1626	Q9D0Q7	RM45	39S ribosomal protein L45, mitochondrial (L45mt) (MRP-L45)	132	39S (MT)	39S (MT)	12	1	1.03434	1.06568	1.00091	1.04077	1.02855	1.04922	1.08093	1.06995	1.03131	1.04703	1.05406	1.01558	1.00888	1.01308	1.04472	1.02296	1.02367	1.02838	1.05542	1.02148	1.03334	1.02341	1.0667	1.04413	1.01251	1.03045	1.0097	0.679581	0.0139305	0.167759
1285	Q9EQI8	RM46	39S ribosomal protein L46, mitochondrial (L46mt) (MRP-L46)	133	39S (MT)	39S (MT)	17	1	1.00546	1.09791	0.972854	1.04479	1.07738	1.03503	1.07627	1.05344	1.02662	1.06108	1.06196	1.02232	1.03872	1.01402	1.0248	1.03544	1.03156	1.03307	1.0524	1.02781	1.03446	1.03167	1.05491	1.04989	1.02502	1.0306	1.0027	0.952893	0.00388899	0.0209559
1889	Q8K2Y7	RM47	39S ribosomal protein L47, mitochondrial (L47mt) (MRP-L47)	134	39S (MT)	39S (MT)	9	1	1.05895	1.05525	0.931776	0.988635	1.04076	1.00476	1.03426	1.05636	0.979745	0.978516	1.02344	1.01221	1.04898	1.00465	0.907281	0.993853	0.968446	1.01256	1.01285	0.989235	1.03806	0.987056	1.03179	0.993899	1.02194	0.956527	1.05168	0.237907	0.0726917	0.623593
2141	Q8JZS9	RM48	39S ribosomal protein L48, mitochondrial (L48mt) (MRP-L48)	135	39S (MT)	39S (MT)	1	1	1.06643	1.07042	0.906728	1.0147	1.05907	1.07571	1.0548	1.0583	1.04444	1.00399	1.07283	0.975968	0.979976	1.03276	1.03974	0.973061	1.01184	1.01956	1.05168	1.00222	1.04562	0.993501	1.06294	1.04042	0.996236	1.00821	1.05246	0.361865	0.0737609	0.441454
3933	Q9CQ40	RM49	39S ribosomal protein L49, mitochondrial (L49mt) (MRP-L49)	136	39S (MT)	39S (MT)	5	1	1.14773	1.1055	0.959829	1.09191	1.09162	1.05301	1.04173	1.0651	1.01725	0.990813	1.0669	0.981867	1.03033	1.00465	0.969028	1.01672	1.03255	1.0661	1.03913	1.00586	1.08441	1.04779	1.05328	1.02499	1.00561	1.0061	1.03495	0.587453	0.0495599	0.231027
2095	Q8VDT9	RM50	39S ribosomal protein L50, mitochondrial (L50mt) (MRP-L50)	137	39S (MT)	39S (MT)	8	1	1.0429	1.08179	1.01694	1.06785	1.05703	1.07004	1.0744	1.04374	1.00225	1.07075	1.05406	1.00968	1.03219	1.00933	0.969028	1.02192	1.03452	1.04442	1.05254	1.01278	1.04157	1.04727	1.06272	1.04235	1.01707	1.00849	0.99455	0.849703	-0.00788487	0.0707328
345	Q9CPY1	RM51	39S ribosomal protein L51, mitochondrial (L51mt) (MRP-L51) (bMRP-64) (bMRP64)	138	39S (MT)	39S (MT)	2	1	0.810789	0.844766	0.980869	0.687834	0.780313	0.857165	1.02959	1.13791	1.03694	1.00575	0.987872	0.904329	0.968787	0.956853	0.954089	0.954348	0.977322	0.850762	1.0092	0.952621	0.885185	0.816339	1.00822	1.01018	0.943323	0.96192	1.08434	0.545164	0.116811	0.263473
3875	Q9D0Y8	RM52	39S ribosomal protein L52, mitochondrial (L52mt) (MRP-L52)	139	39S (MT)	39S (MT)	5	1	0.925241	1.0012	0.974858	1.00067	1.01227	0.98205	0.969853	1.00781	0.911303	0.96007	0.974042	0.954898	1.01261	0.972785	0.93915	0.906527	0.953653	0.985707	0.967522	0.956604	0.975482	0.995932	0.986572	0.948472	0.980098	0.93311	0.979466	0.49763	-0.0299327	0.303093
2763	Q9D1H8	RM53	39S ribosomal protein L53, mitochondrial (L53mt) (MRP-L53)	140	39S (MT)	39S (MT)	11	1	1.02793	1.06757	0.977864	1.05281	1.06314	1.05395	1.02959	1.07869	0.982558	1.04352	1.059	0.975125	1.01075	0.999026	0.981975	1.39514	1.07002	1.03155	1.04122	1.07201	1.03183	1.03127	1.05408	1.02836	0.994966	1.14905	1.00055	0.987302	0.000787579	0.00554978
3891	Q9CPW3	RM54	39S ribosomal protein L54, mitochondrial (L54mt) (MRP-L54)	141	39S (MT)	39S (MT)	2	1	1.1135	1.1548	1.05501	1.13402	1.19946	1.11167	1.01653	1.03985	1.02662	1.09622	1.16075	1.03665	0.970652	1.01871	1.06762	1.05623	1.08285	1.10947	1.07527	1.03878	1.08943	1.1295	1.05601	1.09453	1.00867	1.0689	0.964526	0.555362	-0.0521075	0.255424
3122	Q9CZ83	RM55	39S ribosomal protein L55, mitochondrial (L55mt) (MRP-L55)	142	39S (MT)	39S (MT)	5	1	1.02365	1.06188	1.00091	1.02674	1.05602	1.04639	0.967053	0.99616	0.950681	1.03473	0.986884	0.936356	0.96972	0.978408	0.969028	0.960586	0.980281	1.0282	0.996982	0.96573	1.02851	1.02789	1.0032	0.990765	0.961495	0.969965	1.00061	0.980573	0.000874263	0.00852019
3613	Q924T2	RT02	28S ribosomal protein S2, mitochondrial (MRP-S2) (S2mt)	143	28S (MT)	28S (MT)	8	1	1.11136	1.03344	0.973856	1.04779	1.05602	1.08328	1.0464	1.05247	0.996621	1.03034	1.0422	0.992824	1.00422	1.00465	1.03376	0.987615	1.00691	1.03708	1.04189	1.005	1.04827	1.02589	1.06072	1.02306	1.00056	1.00943	1.02181	0.623052	0.0311307	0.205476
4698	Q99N87	RT05	28S ribosomal protein S5, mitochondrial (MRP-S5) (S5mt)	144	28S (MT)	28S (MT)	20	1	1.0429	1.0761	0.955822	1.04679	1.06314	1.0426	1.03986	1.035	0.962869	1.02068	1.05307	0.995352	1.00422	1.01964	0.945126	1.024	1.0148	1.03079	1.02568	1.00052	1.03967	1.02192	1.03915	1.01221	1.00641	0.994641	1.01737	0.680111	0.024846	0.16742
3728	P58064	RT06	28S ribosomal protein S6, mitochondrial (MRP-S6) (S6mt)	145	28S (MT)	28S (MT)	4	1	1.1627	1.09127	0.985879	1.13603	1.09875	1.07382	1.01466	1.06315	1.08756	1.16122	1.03727	1.02822	1.13756	1.10399	1.12638	1.13836	1.09862	1.0791	1.07295	1.10552	1.08466	1.07355	1.05054	1.09535	1.08992	1.12112	1.01035	0.873045	0.0148502	0.0589632
3332	Q80X85	RT07	28S ribosomal protein S7, mitochondrial (MRP-S7) (S7mt)	146	28S (MT)	28S (MT)	10	1	0.973375	1.02491	0.955822	1.00067	0.999045	1.0303	1.02026	1.00393	0.969432	0.980272	1.01257	0.995352	1.01168	1.01308	0.951101	1.00113	0.963515	0.992303	1.00279	0.98931	0.999427	0.985178	1.01816	0.987424	1.0067	0.971915	1.01446	0.532915	0.0207169	0.273342
2252	Q9D7N3	RT09	28S ribosomal protein S9, mitochondrial (MRP-S9) (S9mt)	147	28S (MT)	28S (MT)	22	1	0.994768	1.05051	0.988885	1.04779	1.07229	1.0549	1.0492	1.05636	1.01537	1.0646	1.05702	1.00209	1.05737	1.0262	0.984962	1.04167	1.03255	1.02571	1.04957	1.02414	1.01509	1.03632	1.05348	1.04566	1.02856	1.01973	0.979511	0.524282	-0.0298662	0.280435
3811	Q80ZK0	RT10	28S ribosomal protein S10, mitochondrial (MRP-S10) (S10mt)	148	28S (MT)	28S (MT)	5	1	1.03969	1.02775	0.948808	1.01872	1.03465	1.0303	1.05853	1.01655	0.979745	1.02156	1.00565	1.00294	0.981841	0.999963	0.984962	1.04271	1.02071	1.0116	1.01872	1.00552	1.02248	1.00073	1.03513	1.00232	0.994914	1.01613	1.02174	0.492978	0.031028	0.307173
7496	Q9DCA2	RT11	28S ribosomal protein S11, mitochondrial (MRP-S11) (S11mt)	149	28S (MT)	28S (MT)	11	1	0.744472	0.989826	0.814552	0.733957	0.788452	0.781477	0.786897	0.754402	0.705979	0.757164	0.743867	0.713856	0.924963	0.730995	0.731003	0.730835	0.743593	0.84521	0.754964	0.762541	0.911433	0.778987	0.774259	0.73567	0.789938	0.735144	1.17002	0.201911	0.226537	0.694841
2531	Q9CR88	RT14	28S ribosomal protein S14, mitochondrial (MRP-S14) (S14mt)	151	28S (MT)	28S (MT)	3	1	1.04076	1.04292	0.883684	1.02373	1.02346	1.0303	0.989456	1.05636	1.01068	1.04439	0.998738	0.991138	1.04711	1.02714	1.04671	1.00945	1.06016	1.00243	1.02166	1.03028	1.02789	0.976958	1.02537	1.01794	1.0218	1.03877	1.05214	0.354479	0.0733231	0.450409
3121	Q9DC71	RT15	28S ribosomal protein S15, mitochondrial (MRP-S15) (S15mt)	152	28S (MT)	28S (MT)	13	1	1.07713	1.09981	0.97586	1.07286	1.08247	1.08044	1.08467	1.07092	1.02756	1.06723	1.07579	1.00968	1.06949	1.05151	0.996913	1.06974	1.03945	1.05135	1.06777	1.03946	1.05898	1.04373	1.07868	1.05686	1.04356	1.03537	1.01461	0.75443	0.0209265	0.122381
1854	Q9CPX7	RT16	28S ribosomal protein S16, mitochondrial (MRP-S16) (S16mt)	153	28S (MT)	28S (MT)	4	1	1.05895	1.03249	0.940793	1.00368	1.01329	1.018	1.04826	1.03597	0.999434	1.0523	1.03331	0.990295	1.01261	1.04682	1.00986	0.97618	1.02071	1.0082	1.03121	1.00941	1.03048	0.985919	1.03408	1.02835	1.01658	1.00225	1.0452	0.191897	0.0637746	0.716931
790	Q9CQE3	RT17	28S ribosomal protein S17, mitochondrial (MRP-S17) (S17mt)	154	28S (MT)	28S (MT)	5	1	1.03434	1.03534	0.937787	0.999665	0.96649	1.02746	1.04733	1.01267	0.970369	0.988178	1.059	0.975968	1.00981	0.996214	0.927199	0.942912	0.961543	0.995604	1.0175	0.968942	1.02323	0.967981	1.02915	1.00585	0.993999	0.943885	1.05707	0.0606082	0.0800759	1.21747
4580	Q99N85	RT18A	28S ribosomal protein S18a, mitochondrial (MRP-S18-a) (Mrps18a) (S18mt-a) (28S ribosomal protein S18-3, mitochondrial) (MRP-S18-3)	155	28S (MT)	28S (MT)	3	1	1.03862	1.09791	1.11412	1.11999	1.14046	1.0672	1.13134	1.05247	1.05194	1.08041	1.05011	1.02654	1.02846	1.09087	1.02779	1.11652	1.07989	1.08518	1.07224	1.06168	1.04551	1.12486	1.08367	1.06082	1.04862	1.07473	0.929463	0.055048	-0.105531	1.25926
996	Q99N84	RT18B	28S ribosomal protein S18b, mitochondrial (MRP-S18-b) (Mrps18-b) (S18mt-b) (28S ribosomal protein S18-2, mitochondrial) (MRP-S18-2)	156	28S (MT)	28S (MT)	11	1	1.04611	0.996463	0.963837	1.02473	1.01837	1.01043	1.01466	0.991306	0.988183	1.00399	0.996763	0.936356	0.982774	0.963413	0.940146	0.998011	0.942805	1.00825	1.00089	0.960584	1.01419	1.00231	1.00547	0.996311	0.960848	0.960321	1.01185	0.660566	0.0169946	0.180084
2025	P58059	RT21	28S ribosomal protein S21, mitochondrial (MRP-S21) (S21mt)	158	28S (MT)	28S (MT)	8	1	1.14131	1.15764	1.05201	1.09793	1.16691	1.14383	1.0772	1.13015	1.04256	1.14629	1.08567	1.06952	1.11984	1.14804	1.12041	1.16227	1.11342	1.10263	1.10428	1.12225	1.09965	1.10561	1.11706	1.09151	1.11247	1.13203	0.994606	0.925814	-0.00780255	0.0334764
2633	Q9CXW2	RT22	28S ribosomal protein S22, mitochondrial (MRP-S22) (S22mt)	159	28S (MT)	28S (MT)	22	1	1.09852	1.02965	0.952816	1.04579	1.055	1.0426	1.03706	1.0214	0.979745	1.03649	1.04517	0.992824	1.02753	0.997152	0.967036	1.00841	1.01184	1.0303	1.02708	1.0008	1.04272	1.01787	1.03369	1.02047	1.00584	0.995761	1.02442	0.60056	0.0348063	0.221443
1695	Q8VE22	RT23	28S ribosomal protein S23, mitochondrial (MRP-S23) (S23mt)	160	28S (MT)	28S (MT)	14	1	1.06643	1.05051	0.965841	1.00769	1.03465	1.06909	1.05013	1.07092	1.036	1.06548	1.06196	1.00799	1.04618	1.04495	1.01384	1.02816	1.0572	1.02085	1.05893	1.03305	1.03898	1.00273	1.06338	1.05448	1.03304	1.03307	1.03615	0.269625	0.0512394	0.569239
3536	Q9CQV5	RT24	28S ribosomal protein S24, mitochondrial (MRP-S24) (S24mt)	161	28S (MT)	28S (MT)	3	1	0.880316	0.824855	0.772472	0.787098	0.842372	0.839189	0.832636	0.850523	0.836299	0.871353	0.846606	0.949841	1.07508	0.832209	0.790758	0.812963	0.884619	0.851186	0.846101	0.890912	0.901724	0.800648	0.840783	0.851419	0.952378	0.829447	1.12624	0.144814	0.171518	0.83919
4741	Q9D125	RT25	28S ribosomal protein S25, mitochondrial (MRP-S25) (S25mt)	162	28S (MT)	28S (MT)	9	1	1.06216	1.05809	0.97586	1.02674	1.05297	1.08139	1.05946	1.06607	1.00506	1.07514	1.08567	1.03244	1.02007	0.991529	1.04073	1.04167	1.04734	1.0293	1.06213	1.02896	1.04008	1.01852	1.06897	1.05529	1.01468	1.04325	1.02117	0.51542	0.0302219	0.287839
870	Q80ZS3	RT26	28S ribosomal protein S26, mitochondrial (MRP-S26) (S26mt)	163	28S (MT)	28S (MT)	8	1	1.06857	1.03913	0.948808	0.996657	1.00108	1.05112	1.02119	1.01655	0.999434	1.02858	1.04122	1.00209	1.04058	0.962476	0.991934	0.998011	1.00198	1.00904	1.02635	0.999513	1.0359	0.982182	1.02962	1.02308	1.00172	0.997307	1.05469	0.107432	0.0768236	0.968868
379	Q8BK72	RT27	28S ribosomal protein S27, mitochondrial (MRP-S27) (S27mt) (Mitochondrial ribosomal protein S27)	164	28S (MT)	28S (MT)	33	1	1.03648	1.02965	0.992892	1.02072	1.03974	1.03409	1.03053	1.01364	1.00225	1.03034	1.02541	0.98271	1.01821	1.00371	0.967036	0.979298	0.992115	1.01991	1.02271	0.990513	1.02204	1.01778	1.02608	1.01933	1.00154	0.979483	1.00418	0.820858	0.00602508	0.085732
3970	Q9CY16	RT28	28S ribosomal protein S28, mitochondrial (MRP-S28) (S28mt)	165	28S (MT)	28S (MT)	17	1	1.08355	1.1273	1.05401	1.10595	1.1079	1.1022	1.1192	1.13986	1.07163	1.10588	1.10444	1.04929	1.0928	1.10399	1.07758	1.06455	1.1075	1.07979	1.1072	1.08262	1.07028	1.08929	1.12042	1.09398	1.08203	1.08321	0.982555	0.669351	-0.0253904	0.174346
6902	Q9ER88	RT29	28S ribosomal protein S29, mitochondrial (MRP-S29) (S29mt) (Death-associated protein 3) (DAP-3)	166	28S (MT)	28S (MT)	24	1	1.01188	1.04387	0.971852	1.03376	1.0489	1.02084	1.03519	1.04762	1.01537	1.04088	1.03825	0.973439	1.02194	1.00933	0.984962	1.05727	1.0434	1.01838	1.03303	1.01506	1.01858	1.01817	1.03455	1.0315	1.00157	1.02854	1.00041	0.988436	0.000588982	0.0050515
921	Q9D0G0	RT30	28S ribosomal protein S30, mitochondrial (MRP-S30) (S30mt)	167	28S (MT)	28S (MT)	28	1	1.05681	1.05619	0.966843	1.02674	1.05398	1.05206	1.05013	1.035	1.0135	1.02683	1.0422	0.984396	1.01914	1.01402	0.983966	1.00113	1.01973	1.02676	1.03662	1.00373	1.03767	1.01585	1.04573	1.02751	1.00585	1.00161	1.02147	0.531569	0.0306505	0.274441
4076	Q61733	RT31	28S ribosomal protein S31, mitochondrial (MRP-S31) (S31mt) (Imogen 38)	168	28S (MT)	28S (MT)	19	1	1.06857	1.04671	0.97085	1.02273	1.03364	1.06531	1.05293	1.03014	1.00225	1.02683	1.04319	1.00125	1.04058	1.01777	1.01783	1.01672	1.01578	1.02375	1.03677	1.01832	1.03843	1.00907	1.04946	1.02409	1.01987	1.01678	1.02909	0.353614	0.0413751	0.45147
4601	Q9D2R8	RT33	28S ribosomal protein S33, mitochondrial (MRP-S33) (S33mt) (Ganglioside-induced differentiation-associated-protein 3)	169	28S (MT)	28S (MT)	3	1	1.16163	0.990774	0.993894	0.98663	0.987854	1.00476	0.994123	0.980626	0.919741	0.969732	1.01158	0.920343	1.06016	0.958728	0.989942	0.961625	0.992115	1.02013	0.980093	0.980486	1.0508	0.98946	0.993168	0.967018	0.979745	0.981227	1.062	0.331234	0.0867786	0.479866
1531	Q9JIK9	RT34	28S ribosomal protein S34, mitochondrial (MRP-S34) (S34mt) (T-complex expressed gene 2 protein)	170	28S (MT)	28S (MT)	12	1	1.04611	1.06662	0.969848	1.04378	1.01837	1.05963	1.06693	1.05733	1.02756	1.04088	1.08271	1.01474	1.02007	1.03276	1.00687	1.03024	1.03354	1.02412	1.05584	1.02304	1.03758	1.01067	1.0613	1.05038	1.02252	1.02355	1.02663	0.410364	0.0379098	0.38683
6288	Q8BJZ4	RT35	28S ribosomal protein S35, mitochondrial (MRP-S35) (S35mt)	171	28S (MT)	28S (MT)	13	1	1.01509	1.08938	0.942797	1.04579	1.05907	1.07855	1.052	1.04374	0.970369	1.01453	1.0343	0.991981	1.03406	0.982157	0.907281	1.05415	1.02663	1.02535	1.03225	0.999376	1.03482	1.01588	1.05809	1.0064	1.00273	0.996021	1.01864	0.701477	0.0266475	0.153987
2143	Q9CQX8	RT36	28S ribosomal protein S36, mitochondrial (MRP-S36) (S36mt) (Alpha-ketoglutarate dehydrogenase component 4)	172	28S (MT)	28S (MT)	8	1	0.996907	1.09412	1.11613	1.06684	1.06924	1.08234	1.0492	1.10587	1.01818	1.03737	1.12321	1.04508	1.07229	1.07306	1.0487	0.985536	1.01578	1.05721	1.06936	1.04007	1.03034	1.08407	1.07914	1.05959	1.06348	1.01667	0.950437	0.206847	-0.0733365	0.684351
7020	Q8R2U0	SEH1	Nucleoporin SEH1 (GATOR complex protein SEH1) (Nup107-160 subcomplex subunit SEH1)	173	NPC	hNPC -coat	16	1	0.980863	0.970864	1.01994	0.98663	0.953264	1.00381	0.989456	1.00393	1.02475	0.996961	1.00467	1.00209	1.01914	0.993403	1.04073	1.00425	0.987184	0.985261	1.00393	1.0078	0.983909	0.986613	0.999065	1.00879	1.00488	1.01072	0.99726	0.904048	-0.00395904	0.0438086
4068	Q8R480	NUP85	Nuclear pore complex protein Nup85 (85 kDa nucleoporin) (FROUNT) (Nucleoporin Nup85) (Pericentrin-1)	174	NPC	hNPC -coat	15	1	0.98835	0.896912	0.953818	0.899398	0.882049	0.923392	0.939049	0.90101	0.978807	0.924056	0.915757	0.958269	0.899788	0.906246	0.998905	0.929398	0.943791	0.936754	0.930345	0.939399	0.961754	0.911755	0.921151	0.93954	0.921434	0.957365	1.05484	0.270274	0.0770219	0.568195
3528	Q9Z0W3	NU160	Nuclear pore complex protein Nup160 (160 kDa nucleoporin) (Gene trap locus 1-13 protein) (GTL-13) (Nucleoporin Nup160)	175	NPC	hNPC -coat	35	1	1.01509	0.958539	0.982873	0.963569	0.953264	0.996242	0.995056	0.992277	1.02944	0.977637	0.993799	1.01811	1.01634	0.985906	1.03177	1.00529	1.00296	0.978889	0.997408	1.01006	0.99121	0.966569	0.994525	1.00029	1.00678	1.01334	1.02549	0.264492	0.0363185	0.577588
5068	Q9D1M0	SEC13	Protein SEC13 homolog (GATOR complex protein SEC13) (SEC13-like protein 1) (SEC13-related protein)	176	NPC	hNPC -coat	40	1	1.0076	1.00405	0.97586	1.0127	1.00311	1.03976	1.03519	1.05733	1.07725	1.06108	1.02936	1.06783	1.03126	1.05526	1.02878	1.04583	1.07002	1.00055	1.05	1.04983	1.00388	0.997225	1.04409	1.0559	1.05145	1.04821	1.00668	0.585779	0.00960194	0.232266
1692	Q8BH74	NU107	Nuclear pore complex protein Nup107 (107 kDa nucleoporin) (Nucleoporin Nup107)	177	NPC	hNPC -coat	39	1	0.966957	0.965176	0.979868	0.952539	0.9319	0.980158	0.995056	0.977713	1.01443	0.959191	0.98392	0.987767	0.988368	0.971848	0.976995	0.959546	0.94675	0.966073	0.985079	0.971879	0.977378	0.954769	0.984309	0.985849	0.982661	0.961097	1.02368	0.275675	0.0337647	0.559602
1525	Q8R0G9	NU133	Nuclear pore complex protein Nup133 (133 kDa nucleoporin) (Nucleoporin Nup133)	178	NPC	hNPC -coat	39	1	0.979793	0.969916	1.00892	0.970587	0.973611	0.99908	1.03333	1.00878	1.01443	0.980272	0.980957	1.00799	0.999557	0.998089	0.997909	1.04583	1.01085	0.983805	1.00281	1.01004	0.983236	0.984374	1.01373	0.991888	1.00188	1.0182	0.998844	0.943791	-0.00166802	0.025124
2013	Q9CWU9	NUP37	Nucleoporin Nup37 (Nup107-160 subcomplex subunit Nup37)	179	NPC	hNPC -coat	9	1	0.893152	0.912081	0.97085	0.922459	0.891205	0.886494	0.908246	0.902952	0.882239	0.871353	0.916745	0.896744	0.883937	0.890314	0.827607	0.891972	0.866868	0.931625	0.894672	0.87624	0.935078	0.928172	0.899231	0.890112	0.890332	0.862149	1.00744	0.872107	0.0106949	0.0594301
1045	P59235	NUP43	Nucleoporin Nup43 (Nup107-160 subcomplex subunit Nup43)	180	NPC	hNPC -coat	12	1	1.02151	1.04197	1.01794	1.04378	1.055	1.04639	1.04266	1.0214	1.04912	1.05318	1.03134	1.03665	1.05084	1.03089	1.05268	1.06247	1.09172	1.03003	1.04068	1.05421	1.02116	1.03891	1.03682	1.04455	1.03946	1.06896	0.982918	0.338693	-0.0248575	0.470194
6188	Q8BJ71	NUP93	Nuclear pore complex protein Nup93 (93 kDa nucleoporin) (CBP-interacting protein 4) (Nucleoporin Nup93)	181	NPC	hNPC-adaptor	47	1	0.95947	0.927251	0.947806	0.923462	0.909518	0.915823	0.958652	0.922371	0.94318	0.898583	0.9286	0.954898	0.895126	0.902497	0.94413	0.901329	0.912233	0.944584	0.927868	0.918369	0.96224	0.926929	0.932282	0.923454	0.917507	0.91923	1.0381	0.212602	0.053939	0.672433
7435	Q6ZQH8	NU188	Nucleoporin NUP188	182	NPC	hNPC-adaptor	23	1	0.983002	0.973708	1.00792	0.97159	0.961403	0.980158	1.00346	0.966062	1.00787	0.963583	0.980957	1.00799	0.991165	0.99434	0.989942	0.983457	0.977322	0.982937	0.983681	0.990703	0.98557	0.980305	0.983226	0.984137	0.997833	0.983573	1.00537	0.759744	0.0077284	0.119333
6803	Q99P88	NU155	Nuclear pore complex protein Nup155 (155 kDa nucleoporin) (Nucleoporin Nup155)	183	NPC	hNPC-adaptor	47	1	1.00226	0.967072	1.00692	0.974598	0.963438	1.01422	1.01373	0.9748	1.03225	0.993448	1.00565	1.02822	0.995827	0.983094	1.0487	0.989694	1.00198	0.985714	1.00568	1.00792	0.989776	0.981652	1.00091	1.01045	1.00238	1.01346	1.00828	0.66309	0.0118906	0.178427
1276	Q8R4R6	NUP35	Nucleoporin NUP35 (35 kDa nucleoporin) (Mitotic phosphoprotein 44) (MP-44) (Nuclear pore complex protein Nup53) (Nucleoporin NUP53)	184	NPC	hNPC-adaptor	6	1	0.956261	0.873209	1.01594	0.91544	0.864754	0.908255	0.938116	0.849552	0.93568	0.904732	0.890073	0.959112	0.894193	0.909057	0.906285	0.851428	0.871799	0.9376	0.904401	0.898646	0.943157	0.932044	0.898641	0.910161	0.920787	0.876504	1.01192	0.857222	0.0171	0.0669068
1703	Q63850	NUP62	Nuclear pore glycoprotein p62 (62 kDa nucleoporin) (Nucleoporin Nup62)	185	NPC	hNPC-channel	18	1	0.966957	0.950006	0.978866	1.01571	0.984802	0.923392	0.942783	0.915574	1.00506	0.964461	0.929587	0.985239	0.93522	0.915618	1.00189	0.97514	1.03551	0.982723	0.94681	0.974769	0.972321	0.993125	0.92725	0.966369	0.945359	1.00418	0.979052	0.325954	-0.0305428	0.486843
5363	Q8BTS4	NUP54	Nuclear pore complex protein Nup54 (54 kDa nucleoporin) (Nucleoporin Nup54)	186	NPC	hNPC-channel	15	1	0.945565	0.925355	0.979868	0.907419	0.905448	0.868518	0.928781	0.869941	0.876614	0.861691	0.862412	0.928771	0.847572	0.874382	0.879395	0.859745	0.869826	0.943942	0.877993	0.876615	0.956973	0.930912	0.88908	0.866906	0.883575	0.869655	1.028	0.475246	0.0398343	0.323082
4338	Q8R332	NUP58	Nucleoporin p58/p45 (58 kDa nucleoporin) (Nucleoporin-like protein 1)	187	NPC	hNPC-channel	5	1	0.933798	0.962331	1.05902	1.00769	1.00515	0.947045	0.981988	0.954411	0.965682	0.931083	0.932551	0.983553	0.93149	0.954979	0.918236	0.981378	0.966474	0.994664	0.952127	0.956018	0.965377	1.02395	0.961148	0.943105	0.956674	0.955362	0.942795	0.087286	-0.0849835	1.05906
6270	Q9ERU9	RBP2	E3 SUMO-protein ligase RanBP2 (EC 2.3.2.-) (Ran-binding protein 2) (RanBP2)	188	NPC	hNPC-cyto filaments	63	1	0.93059	0.919666	0.962835	0.918448	0.905448	0.880818	0.918513	0.889359	0.866301	0.858177	0.894024	0.916971	0.884869	0.876256	0.843542	0.886774	0.901385	0.939498	0.884532	0.884966	0.950085	0.928911	0.89623	0.872834	0.892699	0.877234	1.0228	0.526654	0.0325173	0.278475
4844	Q8CEC0	NUP88	Nuclear pore complex protein Nup88 (88 kDa nucleoporin) (Nucleoporin Nup88)	189	NPC	hNPC-cyto filaments	13	1	0.96054	0.959487	0.966843	0.990641	0.971576	0.978266	0.990389	0.950527	1.04069	0.961826	0.945393	0.995352	0.952936	0.965288	0.972015	0.987615	0.944777	0.974848	0.977848	0.969664	0.973342	0.976353	0.973061	0.982635	0.971192	0.968136	0.996916	0.8525	-0.00445638	0.0693054
417	Q80U93	NU214	Nuclear pore complex protein Nup214 (214 kDa nucleoporin) (Nucleoporin Nup214)	190	NPC	hNPC-cyto filaments	12	1	0.938077	0.958539	0.989887	0.946523	0.923761	0.949883	0.963319	0.923341	0.932867	0.923178	0.94243	0.953212	0.951071	0.977471	0.908277	0.889893	0.914205	0.959464	0.93917	0.932355	0.965539	0.95339	0.945514	0.932825	0.960585	0.904125	1.01274	0.671669	0.0182671	0.172845
4151	Q8CIC2	NUP42	Nucleoporin NUP42 (NLP-1) (Nucleoporin-like protein 2)	191	NPC	hNPC-cyto filaments	1	1	0.964818	0.93294	0.942797	0.933488	0.990906	0.975428	0.875575	0.934022	0.916929	0.958313	0.990835	0.941413	0.885802	0.902497	0.996913	0.911725	0.886592	0.960825	0.94185	0.920824	0.965919	0.955731	0.928341	0.955359	0.909904	0.931743	1.01066	0.718173	0.0152987	0.143771
7425	Q8C570	RAE1L	mRNA export factor (Rae1 protein homolog) (mRNA-associated protein mrnp 41)	192	NPC	hNPC-cyto filaments	17	1	0.954122	0.91777	0.942797	0.904411	0.903414	0.897848	0.94745	0.889359	0.891615	0.911759	0.853521	0.902644	0.885802	0.86501	0.911264	0.867022	0.875744	0.937086	0.898592	0.884581	0.957297	0.916874	0.911552	0.885632	0.884485	0.884677	1.04409	0.209984	0.0622438	0.677815
5071	Q6PFD9	NUP98	Nuclear pore complex protein Nup98-Nup96 (EC 3.4.21.-) [Cleaved into: Nuclear pore complex protein Nup98 (98 kDa nucleoporin) (Nucleoporin Nup98) (Nup98); Nuclear pore complex protein Nup96 (96 kDa nucleoporin) (Nucleoporin Nup96) (Nup96)]	193	NPC	hNPC-cyto filaments	40	1	0.923102	0.936732	0.987883	0.936496	0.926813	0.894063	0.927848	0.89033	0.890677	0.880137	0.893036	0.916971	0.903518	0.875319	0.864456	0.936675	0.88955	0.951838	0.896015	0.897748	0.953278	0.950397	0.90408	0.88795	0.898603	0.896894	1.00303	0.928915	0.00436628	0.0320239
2956	Q8VCB1	NDC1	Nucleoporin NDC1 (Transmembrane protein 48)	194	NPC	hNPC- POMs	14	1	0.932729	0.968968	0.976862	0.935494	0.930882	0.973535	0.987589	0.963149	1.01818	0.949529	0.979969	1.00041	0.956666	0.948419	0.984962	0.963704	0.932943	0.957489	0.978659	0.964517	0.967232	0.947746	0.974758	0.982561	0.968498	0.960537	1.02056	0.467923	0.029362	0.329826
7284	Q9QY81	PO210	Nuclear pore membrane glycoprotein 210 (Nuclear pore protein gp210) (Nuclear envelope pore membrane protein POM 210) (POM210) (Nucleoporin Nup210) (Pore membrane protein of 210 kDa)	196	NPC	hNPC- POMs	66	1	0.948773	0.955694	0.977864	0.912432	0.907483	0.941368	0.981988	0.952469	0.960994	0.910002	0.952308	0.98271	0.950139	0.939047	0.941142	0.946031	0.932943	0.950374	0.949855	0.948669	0.968156	0.932593	0.958608	0.941101	0.957299	0.940039	1.03813	0.269733	0.0539918	0.569066
1131	Q8R322	GLE1	mRNA export factor GLE1 (GLE1 RNA export mediator) (GLE1-like protein) (Nucleoporin GLE1)	197	NPC	hNPC -mRNA export	1	1	1.09745	0.958539	0.969848	0.94151	0.840337	0.962182	1.08467	0.871883	0.98912	0.915272	0.966139	0.952369	1.0555	0.862199	0.956081	0.836874	0.85602	0.967948	0.964877	0.919841	1.01866	0.917232	0.972911	0.956844	0.95669	0.882991	1.11059	0.149354	0.15132	0.825783
5194	Q61655	DD19A	ATP-dependent RNA helicase DDX19A (EC 3.6.4.13) (DEAD box RNA helicase DEAD5) (mDEAD5) (DEAD box protein 19A) (Eukaryotic translation initiation factor 4A-related sequence 1)	198	NPC	hNPC -mRNA export	27	1	0.972306	0.956643	0.940793	0.977606	0.94716	1.00949	1.03706	1.00101	1.03975	0.991691	0.999726	1.01642	0.992098	0.985906	1.01285	0.998011	1.00198	0.965751	1.01312	1.00121	0.976316	0.955186	1.01585	1.01039	0.998142	1.00428	1.02212	0.282286	0.031566	0.54931
3865	Q99JX7	NXF1	Nuclear RNA export factor 1 (Tip-associated protein) (Tip-associating protein) (mRNA export factor TAP)	199	NPC	hNPC -mRNA export	23	1	1.00119	0.957591	0.964839	0.957553	0.939021	0.984889	0.975454	1.01072	0.998496	0.959191	1.00368	1.02232	1.021	1.00465	1.02679	0.985536	0.987184	0.970032	0.988739	1.00791	0.986259	0.953804	0.990355	0.987122	1.01599	0.999837	1.03403	0.116779	0.0482732	0.932634
6520	P58742	AAAS	Aladin (Adracalin)	200	NPC	hNPC-nuclear basket	7	1	1.10173	0.988878	0.983875	1.00267	1.02143	1.01895	1.03239	1.0282	1.081	1.05757	0.998738	1.04171	0.990233	1.01496	1.11144	1.02192	1.02466	1.01643	1.03614	1.03415	1.0302	1.00266	1.02651	1.04577	1.01563	1.05267	1.02747	0.503453	0.0390993	0.298041
604	Q9JIH2	NUP50	Nuclear pore complex protein Nup50 (50 kDa nucleoporin) (Nuclear pore-associated protein 60 kDa-like) (Nucleoporin Nup50)	201	NPC	hNPC-nuclear basket	14	1	0.905988	0.883638	0.873665	0.875333	0.87391	0.89974	0.911046	0.871883	0.853175	0.833583	0.832776	0.9254	0.915639	0.875319	0.767852	0.822319	0.79882	0.902089	0.867034	0.850892	0.929875	0.874303	0.894223	0.839845	0.905453	0.796331	1.06356	0.19409	0.088904	0.711997
6540	F6ZDS4	TPR	Nucleoprotein TPR (NPC-associated intranuclear protein) (Translocated promoter region and nuclear basket protein)	202	NPC	hNPC-nuclear basket	65	1	0.92952	0.899756	0.961833	0.89639	0.890188	0.775801	0.849438	0.761198	0.730355	0.765069	0.755722	0.809935	0.776708	0.75911	0.706105	0.773459	0.759372	0.929614	0.772931	0.764115	0.943092	0.916137	0.795479	0.750382	0.781918	0.746312	1.02942	0.512361	0.0418352	0.290424
7361	P62827	RAN	GTP-binding nuclear protein Ran (GTPase Ran) (Ras-like protein TC4) (Ras-related nuclear protein)	203	NPC	RAN-hNPC	54	1	0.987281	0.968968	0.941795	0.990641	0.96649	1.06909	1.0688	1.10199	1.13632	1.0725	1.0916	1.12177	1.06669	1.08712	1.16921	1.04583	1.09172	0.975862	1.09005	1.09706	0.985416	0.966309	1.07996	1.10014	1.09186	1.10225	1.01977	0.317173	0.0282493	0.498704
2501	P46061	RAGP1	Ran GTPase-activating protein 1 (RanGAP1)	204	NPC	RAN-hNPC	37	1	0.961609	0.914926	0.943799	0.932486	0.901379	0.892171	0.924114	0.943731	0.84755	0.869596	0.931563	0.94057	0.896058	0.948419	0.888358	0.89925	0.976336	0.942366	0.901454	0.924832	0.958845	0.925888	0.920005	0.882903	0.928349	0.921315	1.0356	0.299539	0.0504601	0.523547
7526	P34022	RANG	Ran-specific GTPase-activating protein (HpaII tiny fragments locus 9a protein) (Ran-binding protein 1) (RANBP1)	205	NPC	RAN-hNPC	20	1	0.996907	0.904497	0.923761	0.880347	0.888153	0.944206	0.977321	0.955382	0.954431	0.942502	0.936502	0.964169	0.932423	0.936235	0.995917	0.896131	0.943791	0.932277	0.951724	0.944778	0.967135	0.89742	0.95897	0.944478	0.944276	0.94528	1.07768	0.110102	0.107933	0.958203
5908	Q9CT10	RANB3	Ran-binding protein 3 (RanBP3)	206	NPC	RAN-hNPC	17	1	0.907057	0.954746	0.969848	0.992646	0.977681	0.989619	1.09494	0.959265	1.051	0.969732	0.967127	1.10407	0.939882	1.0009	1.00289	0.943952	1.01184	0.966996	1.00528	1.00059	0.953935	0.980058	1.01461	0.995952	1.01495	0.986227	0.973345	0.39832	-0.0389775	0.399768
1501	P10922	H10	Histone H1.0 (Histone H1') (Histone H1(0)) (MyD196) [Cleaved into: Histone H1.0, N-terminally processed]	207	Histones	Histones	23	1	0.790466	0.801153	0.930774	0.87032	0.888153	0.84392	0.962386	0.848581	0.975057	0.81338	0.927612	0.98271	0.880207	0.798471	0.843542	0.819201	0.841227	0.880144	0.895156	0.860893	0.863873	0.896416	0.884962	0.90535	0.887129	0.834656	0.963697	0.668157	-0.0533489	0.175122
4317	P43274	H14	Histone H1.4 (H1 VAR.2) (H1e)	208	Histones	Histones	78	1	0.880316	0.830544	0.948808	0.872325	0.876962	0.864734	1.03613	0.899069	1.05662	0.871353	0.935515	1.04845	0.874613	0.854701	1.02579	0.824399	0.877716	0.901493	0.943904	0.917612	0.90362	0.899365	0.93331	0.954497	0.925921	0.909303	1.00473	0.943137	0.00680903	0.0254254
5649	P43275	H11	Histone H1.1 (H1 VAR.3) (Histone H1a) (H1a)	211	Histones	Histones	28	1	0.800093	0.759436	0.927768	0.81016	0.798626	0.808914	1.02866	0.810715	1.08006	0.81338	0.838703	1.05435	0.802816	0.766607	1.0238	0.786973	0.812627	0.849347	0.896739	0.874529	0.853176	0.845518	0.882763	0.910715	0.874591	0.874468	1.00906	0.932561	0.0130085	0.0303229
5469	P15864	H12	Histone H1.2 (H1 VAR.1) (H1c)	212	Histones	Histones	70	1	0.86962	0.79262	0.938789	0.833221	0.812869	0.830675	0.946517	0.788384	0.990058	0.810745	0.815982	0.938042	0.805613	0.775042	0.980979	0.755785	0.783041	0.87452	0.863727	0.83975	0.887413	0.861626	0.855192	0.872262	0.839566	0.839935	1.02993	0.738382	0.0425435	0.131719
6173	P43277	H13	Histone H1.3 (H1 VAR.4) (H1d)	213	Histones	Histones	80	1	0.876038	0.815374	0.925764	0.853275	0.847459	0.855273	0.97172	0.841785	1.03787	0.88365	0.913781	1.01052	0.864356	0.872508	1.03476	0.845191	0.904343	0.886318	0.917347	0.921946	0.897137	0.875499	0.889593	0.945102	0.915795	0.928097	1.02472	0.736136	0.0352227	0.133042
5599	P43276	H15	Histone H1.5 (H1 VAR.5) (H1b)	214	Histones	Histones	46	1	0.883525	0.711082	0.940793	0.79512	0.768105	0.852435	1.01092	0.831104	1.08756	0.839731	0.859448	1.04761	0.855964	0.792848	1.07957	0.783854	0.801779	0.849771	0.913535	0.893604	0.864869	0.834673	0.898155	0.928915	0.898806	0.888403	1.03618	0.776859	0.0512715	0.109658
1054	P27661	H2AX	Histone H2AX (H2a/x) (Histone H2A.X)	215	Histones	Histones	256	1	1.00333	0.949058	0.892701	0.892379	0.915622	0.969751	0.975454	1.0049	0.951618	0.952164	0.954284	0.977653	1.0266	0.98122	0.951101	0.989694	1.00789	0.942181	0.968028	0.989027	0.984128	0.900234	0.983368	0.952689	0.995157	0.982896	1.09319	0.0119156	0.128545	1.92388
5869	Q3THW5	H2AV	Histone H2A.V (H2A.F/Z) (H2A.Z variant histone 2)	218	Histones	Histones	163	1	0.8985	0.81727	0.903722	0.820186	0.807782	0.845812	0.958652	0.853436	0.994746	0.815137	0.889085	0.975125	0.841045	0.835021	0.988946	0.79633	0.847144	0.874577	0.892811	0.880602	0.905257	0.843897	0.885966	0.899656	0.88373	0.877473	1.07271	0.370248	0.10126	0.431507
2557	Q64522	H2A2B	Histone H2A type 2-B (H2A-clustered histone 21) (H2a-613A)	219	Histones	Histones	167	1	1.00974	0.935784	0.962835	0.871323	0.935969	0.97732	0.945584	0.946643	1.04912	0.909123	0.974042	1.03075	0.937085	0.983094	1.06264	1.00841	0.998032	0.952609	0.966973	1.00334	0.981842	0.923376	0.956516	0.97743	0.983643	1.02303	1.06332	0.176993	0.0885738	0.752044
7579	Q8BFU2	H2A3	Histone H2A type 3	221	Histones	Histones	373	1	0.915614	0.909237	0.940793	0.871323	0.914604	0.936638	1.00719	0.935963	0.997558	0.868718	0.97009	1.00968	0.942679	0.928738	0.98297	0.890933	0.965488	0.925262	0.952693	0.953415	0.941617	0.908907	0.959931	0.945456	0.960366	0.946464	1.03599	0.409917	0.0510083	0.387304
3899	Q64524	H2B2E	Histone H2B type 2-E (H2B-clustered histone 21) (H2b 613)	232	Histones	Histones	642	1	1.04397	1.08179	1.03096	1.03275	1.06009	0.993403	0.978254	0.966062	0.994746	1.02507	1.02837	0.996195	1.00235	1.14522	0.948113	1.02712	1.01973	1.04159	0.997652	1.02312	1.04192	1.04127	0.97924	1.01606	1.04792	0.99832	1.00063	0.980744	0.000904924	0.00844434
6793	Q8CGP0	H2B3B	Histone H2B type 3-B (H2B.U histone 1)	233	Histones	Histones	647	1	0.98835	0.839077	0.936785	0.886363	0.845424	0.911093	0.983855	0.838872	0.976932	0.906488	0.893036	0.998724	0.916572	0.854701	1.02281	0.856626	0.871799	0.916	0.918379	0.920205	0.942476	0.889524	0.911273	0.925486	0.923332	0.917077	1.05953	0.414065	0.0834217	0.382932
1682	P68433	H31	Histone H3.1	234	Histones	Histones	269	1	1.06964	0.986034	1.07204	1.03275	1.02244	1.05017	1.09027	1.0816	1.10538	1.03385	1.05603	1.06783	1.0611	1.06088	1.13634	1.08638	1.08383	1.03049	1.06955	1.08273	1.01856	1.04241	1.07401	1.06509	1.06327	1.10218	0.977116	0.470348	-0.0333982	0.327581
7394	P84244	H33	Histone H3.3	235	Histones	Histones	298	1	1.05467	0.916822	0.999906	0.928475	0.904431	0.953667	0.994123	0.938876	1.04256	1.00662	0.967127	1.00631	0.981841	0.932487	1.11443	0.956427	0.953653	0.967384	0.98383	0.990858	0.990497	0.944271	0.962222	1.00544	0.973546	1.00817	1.04895	0.401295	0.0689518	0.396536
6142	P84228	H32	Histone H3.2 (H3-clustered histone 13) (H3-clustered histone 14) (H3-clustered histone 15) (H3-clustered histone 2) (H3-clustered histone 3) (H3-clustered histone 4) (H3-clustered histone 6) (H3-clustered histone 7)	237	Histones	Histones	396	1	0.949843	0.906393	0.952816	0.886363	0.889171	0.935691	0.995056	0.945673	1.03694	0.927569	0.951321	1.00631	0.924031	0.925926	1.0248	0.927319	0.930971	0.930764	0.965374	0.956559	0.952079	0.90945	0.958807	0.971942	0.952089	0.961029	1.04687	0.286283	0.0660867	0.543205
7551	P62806	H4	Histone H4	238	Histones	Histones	538	1	0.991559	0.913978	0.978866	0.902406	0.896292	0.956506	1.02773	0.98548	1.06975	0.93811	0.985896	1.04255	0.952936	0.961539	1.11045	0.931477	0.956612	0.947183	0.993912	0.992594	0.968512	0.925854	0.989904	0.997919	0.985675	0.999512	1.04607	0.32607	0.0649849	0.486689
508	Q9R1P4	PSA1	Proteasome subunit alpha type-1 (Macropain subunit C2) (Multicatalytic endopeptidase complex subunit C2) (Proteasome component C2) (Proteasome nu chain)	239	Proteasome	Proteasome	60	1	0.983002	1.005	0.971852	1.00067	1.01329	0.944206	0.964252	0.946643	0.930992	0.97588	0.926624	0.975968	0.966922	0.992466	0.983966	0.986575	1.00592	0.995634	0.9481	0.985303	0.995999	0.995269	0.951701	0.944499	0.978452	0.992155	1.00073	0.96078	0.00105785	0.017376
917	P49722	PSA2	Proteasome subunit alpha type-2 (Macropain subunit C3) (Multicatalytic endopeptidase complex subunit C3) (Proteasome component C3)	240	Proteasome	Proteasome	40	1	0.997977	1.02301	1.01093	1.02172	1.04381	0.984889	0.985722	0.998102	0.960994	1.02507	0.977993	1.02148	1.00888	1.02339	1.04472	1.02088	1.02071	1.01624	0.988795	1.02334	1.007	1.02549	0.989571	0.988019	1.01792	1.02877	0.981969	0.215359	-0.0262508	0.666837
1052	O70435	PSA3	Proteasome subunit alpha type-3 (Macropain subunit C8) (Multicatalytic endopeptidase complex subunit C8) (Proteasome component C8) (Proteasome subunit K)	241	Proteasome	Proteasome	52	1	0.965888	0.996463	0.987883	0.993649	1.00515	0.952721	0.981988	0.972858	0.966619	0.996083	0.967127	1.00209	0.982774	0.992466	0.997909	0.986575	1.00691	0.991505	0.972899	0.994788	0.98745	0.99556	0.969189	0.97661	0.992445	0.997131	0.991854	0.534903	-0.0118006	0.271725
2733	Q9R1P0	PSA4	Proteasome subunit alpha type-4 (Macropain subunit C9) (Multicatalytic endopeptidase complex subunit C9) (Proteasome component C9) (Proteasome subunit L)	242	Proteasome	Proteasome	54	1	0.955191	0.986034	0.974858	0.985627	1.00006	0.949883	0.972654	0.943731	0.93568	0.976759	0.94243	0.977653	0.96972	0.980282	0.959068	0.957467	0.980281	0.983629	0.953523	0.970745	0.980408	0.986849	0.955422	0.951623	0.975885	0.965605	0.993473	0.691994	-0.00944698	0.159898
1296	Q9Z2U1	PSA5	Proteasome subunit alpha type-5 (Macropain zeta chain) (Multicatalytic endopeptidase complex zeta chain) (Proteasome zeta chain)	243	Proteasome	Proteasome	52	1	0.997977	0.998359	0.990889	1.0137	1.00718	0.966913	0.979188	0.977713	0.945055	0.984664	0.968114	0.996195	0.990233	0.995277	1.00488	0.968902	1.00198	1.00135	0.970275	0.992911	0.998779	1.00392	0.974604	0.965945	0.993902	0.99192	0.994874	0.49206	-0.00741435	0.307982
727	Q9QUM9	PSA6	Proteasome subunit alpha type-6 (Macropain iota chain) (Multicatalytic endopeptidase complex iota chain) (Proteasome iota chain)	244	Proteasome	Proteasome	39	1	1.00653	1.0012	1.01694	1.00167	1.03465	0.965021	0.99599	0.962178	0.937555	0.995205	0.961199	0.997038	0.991165	1.00184	1.01086	0.990734	1.01578	1.01017	0.969525	1.00124	1.00258	1.01775	0.974396	0.964653	0.99668	1.00579	0.98509	0.194212	-0.0216722	0.711723
1193	Q9Z2U0	PSA7	Proteasome subunit alpha type-7 (Proteasome subunit RC6-1)	245	Proteasome	Proteasome	35	1	0.968027	0.980345	0.989887	0.969585	0.982767	0.942314	0.943717	0.936934	0.905678	0.963583	0.924648	0.968383	0.96599	0.976534	0.974007	0.94915	0.963515	0.981769	0.936146	0.966263	0.982791	0.980746	0.940988	0.931303	0.970302	0.962224	1.00208	0.862187	0.00300436	0.0643986
7404	O09061	PSB1	Proteasome subunit beta type-1 (Macropain subunit C5) (Multicatalytic endopeptidase complex subunit C5) (Proteasome component C5) (Proteasome gamma chain)	246	Proteasome	Proteasome	50	1	0.939147	0.981293	1.02495	0.99766	0.995993	0.950829	0.981055	0.967033	0.968494	0.973245	0.974042	1.01474	0.978111	0.979345	0.962056	0.965784	0.989156	0.989841	0.969116	0.981532	0.97348	1.0062	0.966305	0.971927	0.990731	0.972332	0.96748	0.182231	-0.0476968	0.739378
2039	Q9R1P3	PSB2	Proteasome subunit beta type-2 (Macropain subunit C7-I) (Multicatalytic endopeptidase complex subunit C7-I) (Proteasome component C7-I)	247	Proteasome	Proteasome	40	1	0.939147	0.976553	0.943799	0.957553	0.986837	0.923392	0.939049	0.919458	0.896303	0.94338	0.913781	0.96164	0.952004	0.954979	0.920228	0.937715	0.95957	0.967315	0.922561	0.947689	0.9719	0.962729	0.9273	0.917821	0.956208	0.939171	1.00953	0.695567	0.0136772	0.157661
657	Q9R1P1	PSB3	Proteasome subunit beta type-3 (Proteasome chain 13) (Proteasome component C10-II) (Proteasome theta chain)	248	Proteasome	Proteasome	29	1	0.977654	1.01827	1.06703	1.02273	1.05805	0.98205	0.99599	0.988393	0.954431	1.01102	0.977005	1.02148	1.03779	1.02995	1.00588	1.03856	1.04241	1.02396	0.984814	1.02934	0.998641	1.04927	0.988811	0.980817	1.02974	1.02895	0.951748	0.0475028	-0.0713486	1.32328
2643	P99026	PSB4	Proteasome subunit beta type-4 (Low molecular mass protein 3) (Macropain beta chain) (Multicatalytic endopeptidase complex beta chain) (Proteasome beta chain) (Proteasome chain 3)	249	Proteasome	Proteasome	48	1	0.994768	1.03344	1.03597	1.04178	1.05805	1.00759	1.01559	0.999073	0.98537	1.03737	1.00368	1.01474	1.0238	1.03839	1.0487	1.03128	1.00494	1.02734	1.00811	1.02697	1.0094	1.04527	1.00742	1.0088	1.02564	1.0283	0.965688	0.0600928	-0.0503711	1.22118
1282	O55234	PSB5	Proteasome subunit beta type-5 (EC 3.4.25.1) (Macropain epsilon chain) (Multicatalytic endopeptidase complex epsilon chain) (Proteasome chain 6) (Proteasome epsilon chain) (Proteasome subunit X)	250	Proteasome	Proteasome	57	1	1.01509	1.04292	1.01193	1.04479	1.05805	0.972589	0.967053	1.01655	0.937555	1.02946	0.959224	0.992824	1.03685	1.02995	0.989942	1.04375	1.06115	1.0288	0.980405	1.02575	1.01934	1.03826	0.985397	0.975413	1.01988	1.03161	0.981779	0.366624	-0.0265297	0.435779
1081	Q60692	PSB6	Proteasome subunit beta type-6 (EC 3.4.25.1) (Low molecular mass protein 19) (Macropain delta chain) (Multicatalytic endopeptidase complex delta chain) (Proteasome delta chain) (Proteasome subunit Y)	251	Proteasome	Proteasome	37	1	0.978723	1.01258	1.00692	1.02072	1.03669	0.951775	0.956785	0.93208	0.905678	0.97588	0.943418	0.977653	0.981841	0.990591	0.959068	0.988655	1.01973	1.00927	0.944269	0.986256	0.997101	1.02144	0.94688	0.941659	0.983362	0.989151	0.97617	0.136697	-0.0347958	0.864242
1373	P70195	PSB7	Proteasome subunit beta type-7 (EC 3.4.25.1) (Macropain chain Z) (Multicatalytic endopeptidase complex chain Z) (Proteasome subunit Z)	252	Proteasome	Proteasome	52	1	0.933798	1.01068	1.051	0.999665	1.01227	0.946099	0.931582	0.934992	0.895365	0.94338	0.959224	0.971754	0.990233	0.984968	0.943134	0.980338	0.980281	1.00124	0.935107	0.975118	0.981494	1.02098	0.937558	0.932656	0.982318	0.967917	0.961326	0.239262	-0.0569021	0.621126
4851	P28063	PSB8	Proteasome subunit beta type-8 (EC 3.4.25.1) (Low molecular mass protein 7) (Macropain subunit C13) (Multicatalytic endopeptidase complex subunit C13) (Proteasome component C13) (Proteasome subunit beta-5i)	253	Proteasome	Proteasome	1	1	1.0429	0.894067	0.876671	1.00167	1.04991	0.924338	0.878375	0.880621	0.894427	1.07514	0.814994	0.95574	0.844775	0.895	0.883379	0.915883	0.879688	0.977537	0.911316	0.895744	0.97899	0.976085	0.894445	0.928186	0.898505	0.892983	1.00298	0.967961	0.00428743	0.0141422
3445	Q99LD4	CSN1	COP9 signalosome complex subunit 1 (SGN1) (Signalosome subunit 1) (G protein pathway suppressor 1) (GPS-1) (JAB1-containing signalosome subunit 1)	256	COP9	COP9 signalosome complex subunit 1	35	1	0.964818	0.974657	0.974858	0.968582	0.993958	0.958398	0.966119	0.955382	0.93568	0.955678	0.94243	0.977653	0.951071	0.964351	0.932179	0.952269	0.989156	0.979479	0.952281	0.961113	0.979825	0.979133	0.959966	0.944596	0.964358	0.957868	1.00071	0.959983	0.0010194	0.0177363
2106	P61202	CSN2	COP9 signalosome complex subunit 2 (SGN2) (Signalosome subunit 2) (Alien homolog) (JAB1-containing signalosome subunit 2) (Thyroid receptor-interacting protein 15) (TR-interacting protein 15) (TRIP-15)	257	COP9	COP9 signalosome complex subunit 2	54	1	0.977654	0.995515	0.990889	0.980614	0.984802	0.965967	0.988522	0.988393	0.954431	0.973245	0.964163	0.998724	0.988368	0.984968	0.964048	0.970982	1.00099	0.988246	0.972453	0.98468	0.991056	0.985435	0.980961	0.963946	0.990687	0.978673	1.0057	0.492431	0.00820635	0.307655
3084	O88543	CSN3	COP9 signalosome complex subunit 3 (SGN3) (Signalosome subunit 3) (JAB1-containing signalosome subunit 3)	258	COP9	COP9 signalosome complex subunit 3	44	1	0.969097	0.975605	0.97085	0.992646	0.994976	0.970697	0.975454	0.978684	0.934742	0.971488	0.968114	0.973439	0.982774	0.988717	0.938154	0.991773	1.00296	0.983862	0.96653	0.979637	0.981567	0.986157	0.974945	0.958115	0.981643	0.97763	0.995345	0.724663	-0.00673104	0.139864
1424	O88544	CSN4	COP9 signalosome complex subunit 4 (SGN4) (Signalosome subunit 4) (JAB1-containing signalosome subunit 4)	259	COP9	COP9 signalosome complex subunit 4	46	1	0.987281	0.977501	0.983875	0.979611	1.00108	0.970697	1.00252	0.983538	0.983495	1.00662	1.01158	0.997881	0.988368	1.0084	1.04173	1.00009	1.02762	0.988225	0.993076	1.01068	0.988261	0.988189	0.985586	1.00057	0.998215	1.02315	1.00007	0.994186	0.000104639	0.00253243
2208	O35864	CSN5	COP9 signalosome complex subunit 5 (SGN5) (Signalosome subunit 5) (EC 3.4.-.-) (Jun activation domain-binding protein 1) (Kip1 C-terminus-interacting protein 2)	260	COP9	COP9 signalosome complex subunit 5	33	1	0.934868	0.984138	0.976862	0.966577	0.993958	0.96029	0.979188	0.9748	0.951618	0.964461	0.969102	1.01895	0.986503	0.977471	0.967036	0.963704	0.976336	0.976067	0.966577	0.981667	0.973002	0.979132	0.971426	0.961727	0.994308	0.969025	0.993739	0.786555	-0.00906114	0.104271
6036	O88545	CSN6	COP9 signalosome complex subunit 6 (SGN6) (Signalosome subunit 6) (JAB1-containing signalosome subunit 6)	261	COP9	COP9 signalosome complex subunit 6	30	1	0.992629	1.09127	0.997902	0.974598	0.989889	0.981104	1.16121	1.01364	0.966619	0.984664	0.976017	0.98271	0.994895	0.975597	0.965044	0.926279	1.01578	1.00772	1.01388	0.976718	1.02797	0.987463	1.05198	0.975767	0.984401	0.969036	1.04102	0.280062	0.0579963	0.552746
1905	Q8BV13	CSN7B	COP9 signalosome complex subunit 7b (SGN7b) (Signalosome subunit 7b) (JAB1-containing signalosome subunit 7b)	262	COP9	COP9 signalosome complex subunit 7b	16	1	0.96054	0.974657	0.995898	1.00568	0.98582	0.971643	0.979188	0.962178	0.968494	0.989934	0.969102	0.991138	0.983706	1.0084	0.960064	0.961625	0.974363	0.987099	0.973423	0.979882	0.978399	0.9958	0.971003	0.975844	0.994414	0.965351	0.982526	0.248349	-0.0254328	0.604938
7405	Q9CZ04	CSN7A	COP9 signalosome complex subunit 7a (SGN7a) (Signalosome subunit 7a) (JAB1-containing signalosome subunit 7a)	263	COP9	COP9 signalosome complex subunit 7a	14	1	0.939147	1.02396	1.00892	0.949531	1.01024	0.970697	0.99879	1.02529	0.961931	1.0075	0.985896	0.992824	0.982774	1.03183	0.975003	0.970982	1.00691	0.988633	0.991684	0.993386	0.987702	0.989563	0.998258	0.98511	1.00247	0.984298	0.998119	0.95669	-0.00271685	0.0192285
2030	Q8VBV7	CSN8	COP9 signalosome complex subunit 8 (SGN8) (Signalosome subunit 8) (COP9 homolog) (JAB1-containing signalosome subunit 8)	264	COP9	COP9 signalosome complex subunit 8	27	1	1.029	1.04292	1.04299	1.05481	1.05907	1.07477	1.0632	1.06412	1.05287	1.0971	1.07382	1.05098	1.07975	1.09087	1.11045	1.07598	1.09567	1.03813	1.07098	1.08395	1.02397	1.05229	1.06736	1.0746	1.07386	1.09403	0.97309	0.104421	-0.0393551	0.981213
4748	P28271	ACOHC	Cytoplasmic aconitate hydratase (Aconitase) (EC 4.2.1.3) (Citrate hydro-lyase) (Iron regulatory protein 1) (IRP1) (Iron-responsive element-binding protein 1) (IRE-BP 1)	265	TCA	TCA	54	1	0.880316	0.886482	0.961833	0.904411	0.889171	0.917716	1.02493	0.931109	1.00506	0.926691	0.914769	1.02232	0.955733	0.947481	1.03775	0.935635	0.935902	0.920369	0.953378	0.97247	0.922266	0.918472	0.957917	0.94884	0.975179	0.969761	1.00413	0.936508	0.00594822	0.0284887
7519	Q99KI0	ACON	Aconitate hydratase, mitochondrial (Aconitase) (EC 4.2.1.3) (Citrate hydro-lyase)	266	TCA	TCA	279	1	1.04825	1.13204	1.00692	1.09191	1.14046	1.07288	1.03426	1.12626	1.00506	1.07514	1.12321	0.997881	1.06296	1.09181	0.980979	1.12172	1.10553	1.06993	1.0728	1.06015	1.0601	1.07976	1.0778	1.0678	1.05088	1.06941	0.981788	0.738176	-0.0265169	0.13184
4089	Q9CZU6	CISY	Citrate synthase, mitochondrial (EC 2.3.3.1) (Citrate (Si)-synthase)	267	TCA	TCA	269	1	1.07927	1.09222	1.01093	1.06183	1.08857	1.06909	1.02773	1.07966	1.01912	1.06723	1.07184	0.997881	1.05271	1.03745	1.02579	1.04375	1.05425	1.05547	1.05578	1.0353	1.05716	1.05378	1.05883	1.05273	1.02935	1.04126	1.00321	0.930966	0.00463011	0.0310662
7538	P97807	FUMH	Fumarate hydratase, mitochondrial (Fumarase) (EC 4.2.1.2) (EF-3)	268	TCA	TCA	148	1	1.08141	1.10455	1.02195	1.07186	1.11401	1.07761	1.03613	1.10976	1.03131	1.08129	1.10543	1.01558	1.0555	1.09087	1.04273	1.06662	1.10651	1.06563	1.07359	1.06297	1.06199	1.06927	1.0745	1.07267	1.05398	1.07195	0.993187	0.868837	-0.00986274	0.0610615
5517	Q9D6R2	IDH3A	Isocitrate dehydrogenase [NAD] subunit alpha, mitochondrial (EC 1.1.1.41) (Isocitric dehydrogenase subunit alpha) (NAD(+)-specific ICDH subunit alpha)	269	TCA	TCA	152	1	1.06964	1.11403	0.988885	1.06384	1.12011	1.0549	1.01933	1.08646	1.00131	1.07426	1.08172	0.984396	1.03126	1.0665	0.999901	1.03959	1.08186	1.05942	1.05299	1.03392	1.06122	1.05761	1.05356	1.05243	1.02739	1.04045	1.00342	0.946347	0.00492076	0.0239496
7527	O88844	IDHC	Isocitrate dehydrogenase [NADP] cytoplasmic (IDH) (EC 1.1.1.42) (Cytosolic NADP-isocitrate dehydrogenase) (IDP) (NADP(+)-specific ICDH) (Oxalosuccinate decarboxylase)	270	TCA	TCA	257	1	0.987281	0.888379	0.998904	0.934491	0.891205	0.985835	0.982921	0.924312	1.02381	1.00135	0.932551	1.00294	1.01261	0.933424	1.05069	0.978259	0.925053	0.950043	0.97513	0.98383	0.958553	0.941533	0.964356	0.985905	0.982991	0.984668	1.01808	0.736405	0.025846	0.132883
6237	P54071	IDHP	Isocitrate dehydrogenase [NADP], mitochondrial (IDH) (EC 1.1.1.42) (ICD-M) (IDP) (NADP(+)-specific ICDH) (Oxalosuccinate decarboxylase)	271	TCA	TCA	73	1	0.92845	0.967072	0.961833	0.960561	0.954281	0.970697	1.08093	0.975771	1.06131	0.953921	0.969102	1.06446	0.984638	0.983094	1.06165	0.92316	0.964501	0.962033	1.00196	0.996917	0.965174	0.958892	1.00913	0.994778	1.01073	0.983103	1.00655	0.777762	0.00942107	0.109154
3299	P14152	MDHC	Malate dehydrogenase, cytoplasmic (EC 1.1.1.37) (Cytosolic malate dehydrogenase)	272	TCA	TCA	106	1	1.02258	1.10265	1.01093	1.03977	1.12418	0.949883	0.877442	1.00296	0.874739	0.980272	0.989848	0.927928	0.983706	1.03651	0.926203	0.984496	1.06115	1.05002	0.945857	0.986666	1.04174	1.05829	0.943427	0.948286	0.982716	0.990616	0.984362	0.73771	-0.022739	0.132114
5126	P08249	MDHM	Malate dehydrogenase, mitochondrial (EC 1.1.1.37)	273	TCA	TCA	247	1	1.12419	1.13868	1.01594	1.05782	1.1313	1.06058	1.03333	1.11364	1.00787	1.07426	1.11234	0.996195	1.03872	1.074	1.03675	1.03544	1.08087	1.07799	1.067	1.04366	1.08762	1.06835	1.06918	1.06482	1.0363	1.05102	1.01804	0.745655	0.0257931	0.127462
4391	Q60597	ODO1	2-oxoglutarate dehydrogenase, mitochondrial (EC 1.2.4.2) (2-oxoglutarate dehydrogenase complex component E1) (OGDC-E1) (Alpha-ketoglutarate dehydrogenase)	274	TCA	TCA	153	1	1.0782	1.14626	1.01794	1.08589	1.1486	1.06625	1.01653	1.1117	1.00131	1.06108	1.11234	0.983553	1.05457	1.08431	0.986954	1.0344	1.08383	1.07948	1.06154	1.03794	1.07482	1.08414	1.06483	1.05825	1.04081	1.03506	0.991401	0.877267	-0.012459	0.0568681
2475	Q9WUM5	SUCA	Succinate--CoA ligase [ADP/GDP-forming] subunit alpha, mitochondrial (EC 6.2.1.4) (EC 6.2.1.5) (Succinyl-CoA synthetase subunit alpha) (SCS-alpha)	275	TCA	TCA	51	1	1.029	1.11498	0.987883	1.07888	1.11299	1.05301	1.02119	1.09714	1.00225	1.04703	1.09357	0.972597	1.03033	1.05713	0.938154	1.00633	1.06115	1.05395	1.05236	1.01095	1.04799	1.05992	1.05711	1.04762	1.02002	1.00188	0.988749	0.826113	-0.0163234	0.0829606
3678	Q9Z2I9	SUCB1	Succinate--CoA ligase [ADP-forming] subunit beta, mitochondrial (EC 6.2.1.5) (ATP-specific succinyl-CoA synthetase subunit beta) (A-SCS) (Succinyl-CoA synthetase beta-A chain) (SCS-betaA)	276	TCA	TCA	87	1	1.04932	1.1273	0.988885	1.06384	1.10689	1.0426	1.01559	1.09908	1.00881	1.05054	1.08073	0.986081	1.01914	1.06275	0.991934	1.024	1.06312	1.05604	1.04956	1.0245	1.05887	1.0532	1.05242	1.04669	1.02266	1.02635	1.00539	0.916172	0.00774893	0.0380231
638	Q9Z2I8	SUCB2	Succinate--CoA ligase [GDP-forming] subunit beta, mitochondrial (EC 6.2.1.4) (GTP-specific succinyl-CoA synthetase subunit beta) (G-SCS) (GTPSCS) (Succinyl-CoA synthetase beta-G chain) (SCS-betaG)	277	TCA	TCA	26	1	1.15949	1.09791	1.01393	1.12299	1.09875	1.14762	1.04266	1.09811	1.10069	1.11291	1.0422	1.00631	1.05457	1.01683	1.0487	0.972021	1.00691	1.08218	1.0907	1.01756	1.0858	1.07856	1.09613	1.08527	1.0259	1.00921	1.00672	0.905014	0.00965713	0.0433449
375	P03888	NU1M	NADH-ubiquinone oxidoreductase chain 1 (EC 7.1.1.2) (NADH dehydrogenase subunit 1)	278	Complex I	Complex I -core	5	1	1.0889	0.995515	0.989887	0.996657	1.02957	0.970697	1.01653	0.981596	0.975995	0.99257	1.0096	0.957426	0.961328	0.956853	0.950105	0.935635	0.970419	1.01675	0.991165	0.955294	1.02814	1.00537	0.989606	0.992723	0.958536	0.952053	1.02265	0.525614	0.0323066	0.279333
5707	P03893	NU2M	NADH-ubiquinone oxidoreductase chain 2 (EC 7.1.1.2) (NADH dehydrogenase subunit 2)	279	Complex I	Complex I -core	7	1	1.09424	1.11687	1.15019	1.08088	1.19946	1.10504	1.07253	1.17966	1.03131	1.105	1.17853	1.00547	1.10399	1.08525	1.06364	1.07598	1.13117	1.10694	1.11201	1.07758	1.07037	1.14351	1.11908	1.10495	1.0649	1.09026	0.936039	0.21461	-0.0953593	0.66835
3645	P03899	NU3M	NADH-ubiquinone oxidoreductase chain 3 (EC 7.1.1.2) (NADH dehydrogenase subunit 3)	280	Complex I	Complex I -core	2	1	1.1381	1.15954	1.05301	1.05381	1.16996	1.16654	1.19015	1.20102	0.925367	1.10412	1.11234	0.96754	0.993963	1.0487	0.936162	1.0292	1.03156	1.09574	1.11659	1.00119	1.09921	1.09226	1.1859	1.04728	1.0034	0.998975	1.00637	0.917835	0.00915546	0.0372355
3144	P03911	NU4M	NADH-ubiquinone oxidoreductase chain 4 (EC 7.1.1.2) (NADH dehydrogenase subunit 4)	281	Complex I	Complex I -core	9	1	1.01402	1.09412	1.13216	1.03075	1.10892	1.09274	1.09494	1.09034	1.11382	1.06196	1.11827	1.06362	1.12637	1.06838	1.11144	1.05311	1.06707	1.06333	1.09534	1.08166	1.03605	1.09061	1.09267	1.09802	1.08612	1.07721	0.949971	0.26786	-0.0740442	0.572092
5760	P03903	NU4LM	NADH-ubiquinone oxidoreductase chain 4L (EC 7.1.1.2) (NADH dehydrogenase subunit 4L)	282	Complex I	Complex I -core	3	1	1.10708	0.999307	1.11212	0.979611	1.01532	1.05206	1.0772	1.06315	1.08569	1.14102	1.09654	1.06362	1.16739	1.13773	1.04472	1.1394	1.10947	1.03557	1.08594	1.11039	1.03546	1.03568	1.06414	1.10775	1.12291	1.09786	0.999786	0.996881	-0.000309211	0.00135651
5399	P03921	NU5M	NADH-ubiquinone oxidoreductase chain 5 (EC 7.1.1.2) (NADH dehydrogenase subunit 5)	283	Complex I	Complex I -core	9	1	1.0675	1.03818	1.01994	1.06885	1.09468	1.06815	1.06693	1.1049	1.01443	1.0927	1.13309	1.01811	1.06856	1.08431	1.07659	1.05415	1.07101	1.04819	1.08003	1.06212	1.03523	1.06116	1.07999	1.08008	1.05699	1.06725	0.975566	0.427074	-0.0356892	0.369497
4693	O35683	NDUA1	NADH dehydrogenase [ubiquinone] 1 alpha subcomplex subunit 1 (Complex I-MWFE) (CI-MWFE) (NADH-ubiquinone oxidoreductase MWFE subunit)	285	Complex I	Complex I-accessory	3	1	1.11136	1.09791	1.00391	1.03476	1.04991	1.06531	1.07813	1.15345	0.995683	1.0646	1.07579	0.95574	1.01354	1.00746	1.05966	1.06766	1.04636	1.04964	1.07216	1.02507	1.06976	1.02953	1.09896	1.04536	0.992248	1.05789	1.03907	0.345076	0.0552992	0.462085
953	Q9CQ75	NDUA2	NADH dehydrogenase [ubiquinone] 1 alpha subcomplex subunit 2 (Complex I-B8) (CI-B8) (NADH-ubiquinone oxidoreductase B8 subunit)	286	Complex I	Complex I-accessory	19	1	1.02151	1.09601	0.95482	1.03075	1.0611	0.998134	1.0576	1.05442	0.993808	1.01014	1.03331	0.965854	0.972517	1.00746	0.964048	0.968902	1.00494	1.02737	1.02457	0.98062	1.03917	1.01556	1.03672	1.01242	0.981944	0.979295	1.02326	0.611716	0.0331666	0.21345
4305	Q9CQ91	NDUA3	NADH dehydrogenase [ubiquinone] 1 alpha subcomplex subunit 3 (Complex I-B9) (CI-B9) (NADH-ubiquinone oxidoreductase B9 subunit)	287	Complex I	Complex I-accessory	11	1	1.00867	1.08274	0.951814	1.02573	1.09773	1.018	1.01373	1.0583	0.913178	0.993448	1.03825	0.939727	0.961328	0.990591	0.853501	0.995932	0.995073	1.02778	1.00582	0.956025	1.03047	1.02509	1.03001	0.981627	0.963882	0.948169	1.00525	0.918919	0.00755061	0.0367227
4010	Q62425	NDUA4	Cytochrome c oxidase subunit NDUFA4	288	Complex I	Complex I-accessory	17	1	0.973375	1.08179	0.964839	0.975601	1.09366	0.942314	1.08747	1.04762	0.94318	0.937232	1.03628	0.963326	0.953868	0.982157	0.932179	0.931477	0.984225	1.01488	0.999015	0.957872	1.01839	1.01137	1.0258	0.97223	0.96645	0.949294	1.00694	0.900232	0.00998362	0.0456457
2174	Q9CPP6	NDUA5	NADH dehydrogenase [ubiquinone] 1 alpha subcomplex subunit 5 (Complex I subunit B13) (Complex I-13kD-B) (CI-13kD-B) (NADH-ubiquinone oxidoreductase 13 kDa-B subunit)	289	Complex I	Complex I-accessory	14	1	1.03648	1.13204	1.00692	1.09392	1.12825	1.07004	1.066	1.11655	1.03694	1.0277	1.07184	1.00125	1.02473	1.07681	0.974007	1.03544	1.04044	1.06627	1.06485	1.02545	1.05618	1.07636	1.0842	1.04549	1.03427	1.01663	0.981246	0.724721	-0.027313	0.139829
3587	Q9CQZ5	NDUA6	NADH dehydrogenase [ubiquinone] 1 alpha subcomplex subunit 6 (Complex I-B14) (CI-B14) (NADH-ubiquinone oxidoreductase B14 subunit)	290	Complex I	Complex I-accessory	15	1	0.999047	1.06093	0.952816	1.02172	1.05602	1.03409	1.03146	1.04665	0.992871	1.00048	1.03529	0.986924	1.02194	1.00746	0.967036	0.984496	1.0286	1.01509	1.02347	0.999409	1.01999	1.01019	1.0374	1.00955	1.00544	0.993379	1.00971	0.801992	0.0139399	0.0958299
1908	Q9Z1P6	NDUA7	NADH dehydrogenase [ubiquinone] 1 alpha subcomplex subunit 7 (Complex I-B14.5a) (CI-B14.5a) (NADH-ubiquinone oxidoreductase subunit B14.5a)	291	Complex I	Complex I-accessory	19	1	1.01937	1.04576	0.923761	0.963569	1.01329	0.9215	0.980121	0.941789	0.846612	0.902096	0.943418	0.87146	0.872748	0.899686	0.818644	0.864943	0.881661	0.994292	0.922589	0.86819	1.02171	0.966872	0.947803	0.897375	0.881298	0.855083	1.05672	0.132548	0.0795904	0.877628
2249	Q9DCJ5	NDUA8	NADH dehydrogenase [ubiquinone] 1 alpha subcomplex subunit 8 (Complex I-19kD) (CI-19kD) (Complex I-PGIV) (CI-PGIV) (NADH-ubiquinone oxidoreductase 19 kDa subunit)	292	Complex I	Complex I-accessory	29	1	1.06109	1.07326	0.980869	1.02874	1.0784	1.01989	1.0604	1.05927	1.00131	1.03473	1.03331	0.981867	1.00049	1.01215	1.00588	0.982417	1.02565	1.03706	1.03482	1.00141	1.04478	1.02934	1.04652	1.02312	0.998168	1.00465	1.015	0.691154	0.0214866	0.160425
2563	Q9DC69	NDUA9	NADH dehydrogenase [ubiquinone] 1 alpha subcomplex subunit 9, mitochondrial (Complex I-39kD) (CI-39kD) (NADH-ubiquinone oxidoreductase 39 kDa subunit)	293	Complex I	Complex I-accessory	57	1	1.01723	1.08179	0.946805	1.01872	1.04991	1.00192	1.0408	1.03597	0.961931	0.998718	1.02837	0.957426	0.984638	0.996214	0.931183	0.970982	1.00198	1.01908	1.01128	0.973737	1.03301	1.00514	1.02623	0.996341	0.979426	0.968047	1.02772	0.518389	0.0394484	0.285344
1872	Q99LC3	NDUAA	NADH dehydrogenase [ubiquinone] 1 alpha subcomplex subunit 10, mitochondrial (Complex I-42kD) (CI-42kD) (NADH-ubiquinone oxidoreductase 42 kDa subunit)	294	Complex I	Complex I-accessory	43	1	1.03007	1.09033	0.969848	1.0488	1.08552	1.02746	1.05573	1.07383	0.984433	1.04791	1.05603	0.981025	1.00142	1.02152	0.963052	0.983457	1.0286	1.03743	1.0409	0.996513	1.04013	1.03472	1.05234	1.02946	1.00132	0.991704	1.00523	0.906484	0.00752223	0.0426398
4037	Q9D8B4	NDUAB	NADH dehydrogenase [ubiquinone] 1 alpha subcomplex subunit 11 (Complex I-B14.7) (CI-B14.7) (NADH-ubiquinone oxidoreductase subunit B14.7)	295	Complex I	Complex I-accessory	3	1	1.06323	1.15385	1.23936	1.16611	1.07738	1.06341	1.08467	1.22627	1.01631	1.05933	1.28917	1.00799	1.10119	1.08618	1.11144	1.08638	0.995073	1.11665	1.12319	1.06471	1.07236	1.16095	1.12478	1.1216	1.06512	1.0643	0.92369	0.242773	-0.11452	0.614799
7305	Q7TMF3	NDUAC	NADH dehydrogenase [ubiquinone] 1 alpha subcomplex subunit 12 (Complex I-B17.2) (CI-B17.2) (CIB17.2) (NADH-ubiquinone oxidoreductase subunit B17.2)	296	Complex I	Complex I-accessory	25	1	1.08997	1.09412	0.97085	1.05381	1.07942	1.03503	1.0548	1.07286	1.00787	1.02683	1.06097	0.98271	1.03965	1.02527	0.978987	1.05103	1.06016	1.04803	1.04306	1.02297	1.06136	1.03469	1.05423	1.03189	1.01588	1.03006	1.02578	0.584519	0.0367148	0.233202
2898	Q9ERS2	NDUAD	NADH dehydrogenase [ubiquinone] 1 alpha subcomplex subunit 13 (Cell death regulatory protein GRIM-19) (Complex I-B16.6) (CI-B16.6) (Gene associated with retinoic and interferon-induced mortality 19 protein) (GRIM-19) (Gene associated with retinoic and IFN-induced mortality 19 protein) (NADH-ubiquinone oxidoreductase B16.6 subunit)	297	Complex I	Complex I-accessory	25	1	0.991559	1.0543	0.95482	1.01069	1.06009	0.998134	1.01373	1.03791	0.975995	1.00575	1.02837	0.963326	0.977179	0.990591	0.972015	0.9741	1.01085	1.01191	1.00998	0.981344	1.01529	1.00853	1.01659	1.00337	0.977032	0.985656	1.00669	0.861144	0.00962658	0.0649244
4501	Q9CR21	ACPM	Acyl carrier protein, mitochondrial (ACP) (CI-SDAP) (NADH-ubiquinone oxidoreductase 9.6 kDa subunit)	298	Complex I	Complex I-accessory	22	1	1.06643	1.13773	1.049	1.03777	1.08349	1.07193	1.1108	1.10782	1.03037	1.05406	1.05406	1.02232	1.00515	1.0262	1.04372	1.00945	1.05918	1.0624	1.07151	1.02767	1.06806	1.05675	1.09685	1.04616	1.01789	1.03745	1.0107	0.801486	0.0153514	0.096104
7665	Q9CPU2	NDUB2	NADH dehydrogenase [ubiquinone] 1 beta subcomplex subunit 2, mitochondrial (Complex I-AGGG) (CI-AGGG) (NADH-ubiquinone oxidoreductase AGGG subunit)	299	Complex I	Complex I-accessory	1	1	0.997977	1.09791	0.934782	0.923462	1.16386	1.09937	1.04173	1.12626	0.907553	1.01716	1.06394	0.999566	1.16366	1.07025	0.954089	1.03544	1	1.01966	1.04267	1.03717	1.03196	1.00737	1.08912	0.996218	1.07783	0.99651	1.02442	0.78662	0.0348016	0.104235
644	Q9CQZ6	NDUB3	NADH dehydrogenase [ubiquinone] 1 beta subcomplex subunit 3 (Complex I-B12) (CI-B12) (NADH-ubiquinone oxidoreductase B12 subunit)	300	Complex I	Complex I-accessory	7	1	1.01937	1.09886	0.94981	1.00568	1.05805	1.02841	1.06133	1.06898	0.983495	1.00048	1.04418	0.972597	0.985571	0.999963	0.923215	0.951229	0.978308	1.02196	1.03114	0.968481	1.03941	1.00451	1.05291	1.00938	0.986044	0.950918	1.03474	0.467315	0.0492661	0.330391
1860	Q9CQC7	NDUB4	NADH dehydrogenase [ubiquinone] 1 beta subcomplex subunit 4 (Complex I-B15) (CI-B15) (NADH-ubiquinone oxidoreductase B15 subunit)	301	Complex I	Complex I-accessory	8	1	1.14559	1.14437	0.985879	1.06384	1.09162	1.04922	1.15094	1.12529	1.05287	1.105	1.15186	0.978496	0.963193	1.0412	1.09551	1.03232	1.05129	1.07188	1.10587	1.027	1.09665	1.04711	1.10849	1.10324	0.994296	1.0597	1.04731	0.439494	0.0666883	0.357047
1837	Q9CQH3	NDUB5	NADH dehydrogenase [ubiquinone] 1 beta subcomplex subunit 5, mitochondrial (Complex I-SGDH) (CI-SGDH) (NADH-ubiquinone oxidoreductase SGDH subunit)	302	Complex I	Complex I-accessory	7	1	1.09424	1.05051	0.964839	1.03777	1.10078	1.05017	1.0436	1.05053	0.980682	1.03298	1.06295	0.947312	1.01354	0.998089	0.990938	0.973061	1.01085	1.04136	1.03682	0.988966	1.04825	1.03446	1.0481	1.02554	0.986315	0.991617	1.01333	0.787302	0.0191022	0.103859
3283	Q3UIU2	NDUB6	NADH dehydrogenase [ubiquinone] 1 beta subcomplex subunit 6 (Complex I-B17) (CI-B17) (NADH-ubiquinone oxidoreductase B17 subunit)	303	Complex I	Complex I-accessory	17	1	1.04183	1.09696	1.00992	1.0498	1.0784	1.04828	1.02119	1.04568	0.987245	1.01365	1.03727	0.995352	1.02473	1.02246	0.96106	1.02712	0.993101	1.04615	1.02555	1.00397	1.04627	1.04604	1.03838	1.01272	1.01418	0.99376	1.00021	0.99511	0.000309228	0.00212901
5238	Q9CR61	NDUB7	NADH dehydrogenase [ubiquinone] 1 beta subcomplex subunit 7 (Complex I-B18) (CI-B18) (NADH-ubiquinone oxidoreductase B18 subunit)	304	Complex I	Complex I-accessory	26	1	1.04504	1.11213	0.981871	1.02273	1.09569	1.04071	1.06973	1.09034	0.997558	1.05933	1.05999	0.991981	1.0238	1.03464	1.00488	1.04063	1.0434	1.04291	1.05294	1.02322	1.05239	1.03343	1.06693	1.03896	1.01681	1.02964	1.01835	0.704801	0.0262296	0.151933
2162	Q9D6J5	NDUB8	NADH dehydrogenase [ubiquinone] 1 beta subcomplex subunit 8, mitochondrial (Complex I-ASHI) (CI-ASHI) (NADH-ubiquinone oxidoreductase ASHI subunit)	305	Complex I	Complex I-accessory	22	1	1.08676	1.07895	0.987883	1.04679	1.11604	1.06058	1.06693	1.07286	1.0135	1.05581	1.06591	0.990295	1.01354	1.04682	0.99293	1.04479	1.0217	1.05274	1.05593	1.01835	1.05524	1.05024	1.06679	1.04507	1.01689	1.01981	1.00476	0.91917	0.00684821	0.0366041
2498	Q9CQJ8	NDUB9	NADH dehydrogenase [ubiquinone] 1 beta subcomplex subunit 9 (Complex I-B22) (CI-B22) (NADH-ubiquinone oxidoreductase B22 subunit)	306	Complex I	Complex I-accessory	18	1	1.06216	1.08084	0.999906	1.0508	1.06009	1.02179	1.07067	1.05927	1.01068	1.04791	1.02936	0.981867	0.977179	1.02808	1.00488	1.02608	1.01874	1.0423	1.03995	1.00614	1.04767	1.03693	1.05057	1.02932	0.995708	1.01657	1.01035	0.744788	0.0148598	0.127967
2283	Q9DCS9	NDUBA	NADH dehydrogenase [ubiquinone] 1 beta subcomplex subunit 10 (Complex I-PDSW) (CI-PDSW) (NADH-ubiquinone oxidoreductase PDSW subunit)	307	Complex I	Complex I-accessory	39	1	1.05788	1.08559	1.01193	1.05281	1.08145	1.05679	1.07253	1.08646	1.02475	1.04439	1.08863	1.00631	1.04152	1.03839	0.990938	1.03856	1.04438	1.04827	1.06226	1.02668	1.04782	1.04873	1.07193	1.05259	1.02874	1.02463	0.999134	0.978914	-0.00124959	0.00925542
1418	O09111	NDUBB	NADH dehydrogenase [ubiquinone] 1 beta subcomplex subunit 11, mitochondrial (Complex I-ESSS) (CI-ESSS) (NADH-ubiquinone oxidoreductase ESSS subunit) (Neuronal protein 15.6) (Np15.6) (p15.6)	308	Complex I	Complex I-accessory	15	1	1.08783	1.09886	1.00091	1.04278	1.10892	1.04828	1.05853	1.09519	1.02756	1.07338	1.0748	0.987767	1.00795	1.01777	1.04671	1.02296	1.0286	1.05655	1.06296	1.01863	1.06223	1.05087	1.06733	1.05858	1.0045	1.03276	1.01081	0.810475	0.0155114	0.0912603
1761	Q9CQ54	NDUC2	NADH dehydrogenase [ubiquinone] 1 subunit C2 (Complex I-B14.5b) (CI-B14.5b) (NADH-ubiquinone oxidoreductase subunit B14.5b)	309	Complex I	Complex I-accessory	18	1	1.01081	1.0761	0.923761	1.03877	1.09061	1.01989	1.04546	1.02237	0.969432	0.994326	1.03233	0.956583	0.977179	0.980282	0.905289	0.973061	0.991129	1.02334	1.01397	0.963921	1.02897	1.01771	1.02924	0.998695	0.971348	0.956493	1.01106	0.847053	0.0158744	0.0720896
3047	Q9CQY9	NDUC1	NADH dehydrogenase [ubiquinone] 1 subunit C1, mitochondrial (Complex I-KFYI) (CI-KFYI) (NADH-ubiquinone oxidoreductase KFYI subunit)	310	Complex I	Complex I-accessory	1	1	0.8985	1.19367	1.00492	1.10495	1.16894	1.12018	1.1052	1.15733	1.16069	1.10237	1.08863	1.15633	1.18045	1.13023	1.01882	1.06662	1.15188	1.06183	1.1224	1.11739	1.03072	1.09293	1.12757	1.11723	1.15567	1.07911	0.943078	0.563336	-0.0845503	0.249232
665	Q91VD9	NDUS1	NADH-ubiquinone oxidoreductase 75 kDa subunit, mitochondrial (EC 7.1.1.2) (Complex I-75kD) (CI-75kD)	311	Complex I	Complex I -core	154	1	1.00653	1.0543	0.979868	1.0127	1.05602	0.992457	1.03333	1.03597	0.990996	1.00311	1.01751	0.979339	0.980909	0.997152	0.954089	0.97514	0.990143	1.01824	1.01223	0.979462	1.02028	1.01619	1.02058	1.00387	0.9858	0.973124	1.00402	0.890796	0.00578437	0.050222
1459	Q91WD5	NDUS2	NADH dehydrogenase [ubiquinone] iron-sulfur protein 2, mitochondrial (EC 7.1.1.2) (Complex I-49kD) (CI-49kD) (NADH-ubiquinone oxidoreductase 49 kDa subunit)	312	Complex I	Complex I -core	76	1	1.03862	1.11308	0.984877	1.05281	1.09264	1.03976	1.0632	1.07578	1.01443	1.03825	1.06591	1.00125	1.02567	1.0262	0.958073	1.00321	1.03649	1.047	1.04955	1.00848	1.05057	1.04344	1.05958	1.03953	1.01771	0.999258	1.00683	0.883708	0.0098193	0.0536914
1862	Q9DCT2	NDUS3	NADH dehydrogenase [ubiquinone] iron-sulfur protein 3, mitochondrial (EC 7.1.1.2) (Complex I-30kD) (CI-30kD) (NADH-ubiquinone oxidoreductase 30 kDa subunit)	313	Complex I	Complex I -core	46	1	1.05253	1.08179	0.988885	1.04779	1.08043	1.03976	1.06413	1.07675	1.02287	1.05669	1.07579	1.01558	1.03312	1.06463	1.0248	1.02088	1.04438	1.04191	1.056	1.0339	1.04477	1.03904	1.06021	1.05179	1.03778	1.03002	1.00552	0.880847	0.00794346	0.0550996
2264	Q9CXZ1	NDUS4	NADH dehydrogenase [ubiquinone] iron-sulfur protein 4, mitochondrial (Complex I-18 kDa) (CI-18 kDa) (Complex I-AQDQ) (CI-AQDQ) (NADH-ubiquinone oxidoreductase 18 kDa subunit)	314	Complex I	Complex I-accessory	40	1	1.00974	1.08843	0.983875	1.02573	1.05093	0.985835	1.01279	1.02043	0.93193	0.97061	1.01652	0.927928	0.96226	0.983094	0.903297	0.94811	0.965488	1.02645	0.989687	0.948363	1.03272	1.02018	1.00635	0.97302	0.957761	0.938965	1.0123	0.731969	0.0176314	0.135507
3679	Q99LY9	NDUS5	NADH dehydrogenase [ubiquinone] iron-sulfur protein 5 (Complex I-15 kDa) (CI-15 kDa) (NADH-ubiquinone oxidoreductase 15 kDa subunit)	315	Complex I	Complex I-accessory	14	1	1.03114	1.0524	1.02495	1.02975	1.08857	1.01516	1.05106	1.05053	0.976932	0.982029	1.01652	0.986924	0.998625	1.01777	0.96106	0.969942	1.00592	1.0378	1.01537	0.99004	1.02785	1.04776	1.03892	0.991827	1.00111	0.978975	0.980996	0.478426	-0.0276803	0.320185
2228	P52503	NDUS6	NADH dehydrogenase [ubiquinone] iron-sulfur protein 6, mitochondrial (Complex I-13kD-A) (CI-13kD-A) (NADH-ubiquinone oxidoreductase 13 kDa-A subunit)	316	Complex I	Complex I-accessory	7	1	0.947704	1.01448	0.953818	0.992646	1.06721	0.980158	0.964252	0.96412	0.934742	1.0075	0.977993	0.953212	0.978111	0.972785	0.905289	0.937715	0.977322	0.995976	0.971461	0.954072	0.987394	1.00456	0.96951	0.973412	0.968036	0.940108	0.982914	0.682333	-0.0248627	0.166004
3439	Q9DC70	NDUS7	NADH dehydrogenase [ubiquinone] iron-sulfur protein 7, mitochondrial (EC 7.1.1.2) (Complex I-20kD) (CI-20kD) (NADH-ubiquinone oxidoreductase 20 kDa subunit)	317	Complex I	Complex I -core	6	1	0.916684	1.04387	0.863646	0.964571	1.00617	0.971643	1.03333	1.01946	0.880364	0.903853	0.992811	0.894216	0.90818	0.919366	0.77582	0.916923	0.943791	0.965823	0.96691	0.893049	0.986851	0.944795	1.00814	0.925676	0.907254	0.878844	1.04451	0.497342	0.0628313	0.303345
5430	Q8K3J1	NDUS8	NADH dehydrogenase [ubiquinone] iron-sulfur protein 8, mitochondrial (EC 7.1.1.2) (Complex I-23kD) (CI-23kD) (NADH-ubiquinone oxidoreductase 23 kDa subunit)	318	Complex I	Complex I -core	28	1	0.995838	1.03154	1.00692	1.00468	1.0255	0.950829	1.02213	0.973829	0.915991	0.966218	0.975029	0.938042	0.937085	0.954042	0.91226	0.956427	0.962529	1.01075	0.967337	0.943397	1.00913	1.01236	0.982262	0.952413	0.943056	0.943739	0.996802	0.816431	-0.00462127	0.0880807
4442	Q91YT0	NDUV1	NADH dehydrogenase [ubiquinone] flavoprotein 1, mitochondrial (EC 7.1.1.2) (Complex I-51kD) (CI-51kD) (NADH-ubiquinone oxidoreductase 51 kDa subunit)	319	Complex I	Complex I -core	67	1	0.980863	1.08179	0.94981	1.03275	1.08349	1.00854	1.0408	1.05539	0.972244	0.999597	1.04616	0.984396	0.987436	1.0159	0.91724	0.996971	1.03748	1.02145	1.02045	0.989903	1.02089	1.02202	1.03491	1.006	0.995909	0.983897	0.998893	0.982952	-0.00159765	0.00746771
5087	Q8BK30	NDUV3	NADH dehydrogenase [ubiquinone] flavoprotein 3, mitochondrial (Complex I-9kD) (CI-9kD) (NADH-ubiquinone oxidoreductase 9 kDa subunit)	320	Complex I	Complex I -core	4	1	1.03541	1.15954	0.976862	1.04479	1.1252	1.00286	1.04173	1.03888	0.892552	0.976759	1.01356	0.914443	0.888599	0.954042	0.883379	0.914843	1.01776	1.05697	0.99439	0.928844	1.06498	1.04895	1.02782	0.960956	0.919028	0.938659	1.01529	0.81627	0.0218886	0.088166
4574	Q9D6J6	NDUV2	NADH dehydrogenase [ubiquinone] flavoprotein 2, mitochondrial (EC 7.1.1.2) (NADH-ubiquinone oxidoreductase 24 kDa subunit)	321	Complex I	Complex I -core	23	1	1.05681	1.07326	0.979868	1.04779	1.07636	1.02841	1.066	1.07869	1.0135	1.00926	1.05208	1.00968	1.00608	1.02902	1.01982	1.00841	1.02466	1.03902	1.04132	1.01628	1.04336	1.03468	1.0577	1.02495	1.01493	1.01763	1.00839	0.822341	0.0120535	0.084948
3624	Q9CWX2	CIA30	Complex I intermediate-associated protein 30, mitochondrial (NADH dehydrogenase [ubiquinone] 1 alpha subcomplex assembly factor 1)	322	Complex I	Complex I -core	17	1	1.02686	1.01448	1.00792	1.0127	1.03364	1.01895	0.995056	1.00587	0.98162	1.01629	1.02146	0.991138	1.02007	0.997152	0.98297	1.00113	1.00494	1.01593	1.00654	0.999566	1.01378	1.01809	1.00662	1.00646	1.00279	0.996345	0.995769	0.717085	-0.00611644	0.144429
676	P52196	THTR	Thiosulfate sulfurtransferase (EC 2.8.1.1) (Rhodanese)	323	Complex I	Complex I-accessory	34	1	1.05895	1.01637	1.01794	1.07687	1.04686	1.10031	1.03893	1.01752	1.08663	1.02858	1.01059	1.00294	1.02287	0.968099	1.01185	0.940833	0.935902	1.03617	1.04709	0.980415	1.02511	1.04722	1.05225	1.04193	0.997968	0.962862	0.97888	0.416931	-0.0307959	0.379936
7576	Q9CZB0	C560	Succinate dehydrogenase cytochrome b560 subunit, mitochondrial (Integral membrane protein CII-3) (QPs-1) (QPs1)	324	Complex II	Complex II	7	1	1.04932	1.0543	1.01594	1.0147	1.04483	1.07571	0.985722	1.03306	1.00975	1.04439	1.04517	1.04002	1.04711	1.01496	1.03376	1.04687	1.01776	1.02985	1.0323	1.03341	1.03454	1.02516	1.0315	1.0331	1.03403	1.0328	1.00915	0.662282	0.0131451	0.178957
1490	Q9CXV1	DHSD	Succinate dehydrogenase [ubiquinone] cytochrome b small subunit, mitochondrial (CybS) (CII-4) (QPs3) (Succinate dehydrogenase complex subunit D) (Succinate-ubiquinone oxidoreductase cytochrome b small subunit) (Succinate-ubiquinone reductase membrane anchor subunit)	325	Complex II	Complex II	1	1	1.00012	1.10834	1.1562	1.11597	1.16081	1.08518	1.0968	1.17869	1.09413	1.04966	1.08962	1.06783	1.14502	1.16209	0.998905	1.0791	1.03649	1.09024	1.09901	1.08157	1.03615	1.14433	1.12022	1.0778	1.12498	1.03817	0.905468	0.0494145	-0.143265	1.30615
2702	Q9D0M3	CY1	Cytochrome c1, heme protein, mitochondrial (EC 7.1.1.8) (Complex III subunit 4) (Complex III subunit IV) (Cytochrome b-c1 complex subunit 4) (Ubiquinol-cytochrome-c reductase complex cytochrome c1 subunit) (Cytochrome c-1)	326	Complex III	Complex III	52	1	1.06323	1.15006	1.03798	1.09291	1.16996	1.0426	1.0436	1.13015	1.06131	1.09973	1.13506	1.03328	1.04711	1.10774	1.05169	1.07286	1.09862	1.08569	1.08541	1.06855	1.07109	1.10028	1.07211	1.0987	1.06271	1.07439	0.97347	0.640885	-0.0387912	0.19322
1543	P00158	CYB	Cytochrome b (Complex III subunit 3) (Complex III subunit III) (Cytochrome b-c1 complex subunit 3) (Ubiquinol-cytochrome-c reductase complex cytochrome b subunit)	327	Complex III	Complex III	2	1	1.0429	1.08938	0.994896	1.0879	1.12621	1.04071	1.02213	1.03111	1.07913	1.07338	1.07579	1.06025	1.11145	1.07775	1.02281	1.05207	1.08087	1.05688	1.05371	1.06753	1.04409	1.06967	1.03132	1.0761	1.08315	1.05192	0.976089	0.613447	-0.0349157	0.212223
5279	Q9CZ13	QCR1	Cytochrome b-c1 complex subunit 1, mitochondrial (Complex III subunit 1) (Core protein I) (Ubiquinol-cytochrome-c reductase complex core protein 1)	328	Complex III	Complex III	171	1	1.06964	1.09033	0.990889	1.05481	1.09976	1.04828	1.03986	1.09714	1.02475	1.04966	1.10148	1.00209	1.03872	1.06463	1.02978	1.0292	1.08383	1.05091	1.06019	1.04138	1.05332	1.04849	1.06176	1.05863	1.03515	1.0476	1.00461	0.913416	0.00663758	0.0393316
7614	Q9CPX8	QCR10	Cytochrome b-c1 complex subunit 10 (Complex III subunit 10) (Complex III subunit XI) (Ubiquinol-cytochrome c reductase complex 6.4 kDa protein)	329	Complex III	Complex III	10	1	0.961609	1.07705	0.875669	1.02573	1.05602	0.940422	1.02586	1.03111	0.963806	0.991691	1.0343	0.993667	1.0238	1.00277	0.947117	0.991773	1.04931	0.999347	0.997866	1.00141	1.01289	0.985807	0.999132	0.9966	1.00675	0.996068	1.02747	0.699536	0.0390966	0.15519
6543	Q9DB77	QCR2	Cytochrome b-c1 complex subunit 2, mitochondrial (Complex III subunit 2) (Core protein II) (Ubiquinol-cytochrome-c reductase complex core protein 2)	330	Complex III	Complex III	152	1	1.0536	1.10644	0.99189	1.05481	1.10282	1.06247	1.04453	1.10684	1.01537	1.05142	1.0995	1.00799	1.05457	1.07306	1.00886	1.05623	1.08383	1.05159	1.06336	1.04743	1.05335	1.04984	1.07128	1.05543	1.04521	1.04964	1.00334	0.940884	0.00481281	0.0264638
6049	P99028	QCR6	Cytochrome b-c1 complex subunit 6, mitochondrial (Complex III subunit 6) (Complex III subunit VIII) (Cytochrome c1 non-heme 11 kDa protein) (Mitochondrial hinge protein) (Ubiquinol-cytochrome c reductase complex 11 kDa protein)	331	Complex III	Complex III	19	1	1.10815	1.1548	1.00992	1.08088	1.1486	1.09558	1.0772	1.12432	1.0285	1.06548	1.14	1.00209	1.10865	1.10493	1.00986	1.17786	1.09073	1.08373	1.08851	1.08235	1.08765	1.0798	1.09903	1.07799	1.07189	1.09282	1.00727	0.903627	0.0104479	0.0440109
4778	Q9D855	QCR7	Cytochrome b-c1 complex subunit 7 (Complex III subunit 7) (Complex III subunit VII) (Ubiquinol-cytochrome c reductase complex 14 kDa protein)	332	Complex III	Complex III	25	1	1.10066	1.11498	0.977864	1.06985	1.12316	1.06531	1.05666	1.10782	1.01162	1.05933	1.11432	0.995352	1.03406	1.08056	1.01086	1.03024	1.09073	1.06442	1.06918	1.0403	1.07188	1.05696	1.0766	1.06176	1.03666	1.04394	1.01412	0.802266	0.0202231	0.0956817
6705	Q9CQ69	QCR8	Cytochrome b-c1 complex subunit 8 (Complex III subunit 8) (Complex III subunit VIII) (Ubiquinol-cytochrome c reductase complex 9.5 kDa protein) (Ubiquinol-cytochrome c reductase complex ubiquinone-binding protein QP-C)	333	Complex III	Complex III	26	1	1.09638	1.10644	0.982873	1.04779	1.09976	1.07477	1.05946	1.12335	1.04444	1.05845	1.10642	1.01979	1.03219	1.08056	1.11941	1.04063	1.06312	1.05554	1.07781	1.05929	1.06761	1.04348	1.08586	1.06977	1.04418	1.07439	1.02313	0.640878	0.0329855	0.193224
6047	Q8R1I1	QCR9	Cytochrome b-c1 complex subunit 9 (Complex III subunit 9) (Complex III subunit X) (Cytochrome c1 non-heme 7 kDa protein) (Ubiquinol-cytochrome c reductase complex 7.2 kDa protein)	334	Complex III	Complex III	20	1	1.07606	1.1055	1.01393	1.0508	1.09875	1.0426	1.03239	1.08063	1.00037	1.05581	1.06987	1.01474	1.04152	1.06369	1.03775	1.04687	1.05819	1.05751	1.04695	1.04379	1.06052	1.05449	1.05187	1.04202	1.03998	1.0476	1.00571	0.887225	0.0082204	0.051966
4180	Q9CR68	UCRI	Cytochrome b-c1 complex subunit Rieske, mitochondrial (EC 7.1.1.8) (Complex III subunit 5) (Cytochrome b-c1 complex subunit 5) (Rieske iron-sulfur protein) (RISP) (Rieske protein UQCRFS1) (Ubiquinol-cytochrome c reductase iron-sulfur subunit) [Cleaved into: Cytochrome b-c1 complex subunit 9 (Su9) (Subunit 9) (8 kDa subunit 9) (Complex III subunit IX) (Cytochrome b-c1 complex subunit 11) (UQCRFS1 …	335	Complex III	Complex III	80	1	1.0536	1.10265	0.967845	1.04077	1.09468	1.03692	1.02959	1.08548	0.997558	1.04439	1.08468	0.977653	1.02846	1.05244	0.972015	1.02192	1.06707	1.04326	1.04644	1.01993	1.05208	1.03443	1.05067	1.04221	1.01952	1.02033	1.01706	0.727489	0.0244102	0.138174
2549	P19783	COX41	Cytochrome c oxidase subunit 4 isoform 1, mitochondrial (Cytochrome c oxidase polypeptide IV) (Cytochrome c oxidase subunit IV isoform 1) (COX IV-1)	336	Complex IV	Complex IV	48	1	0.975515	1.04102	0.9969	0.964571	1.06314	0.965021	1.052	1.02917	0.991933	0.954799	1.01356	0.978496	0.964125	0.999963	0.971019	0.941873	0.983239	1.00686	1.00108	0.973119	1.00551	1.0082	1.0154	0.986763	0.980861	0.965377	0.997331	0.941987	-0.00385502	0.0259549
7136	P12787	COX5A	Cytochrome c oxidase subunit 5A, mitochondrial (Cytochrome c oxidase polypeptide Va)	337	Complex IV	Complex IV	51	1	1.06964	1.09696	1.00191	1.00267	1.08857	0.996242	1.13507	1.1049	1.09038	1.05318	1.10642	1.03244	0.980909	1.04026	1.19112	1.00321	1.07101	1.04329	1.08103	1.05316	1.05554	1.03105	1.07874	1.08332	1.01787	1.08845	1.02375	0.580331	0.0338581	0.236324
6184	P19536	COX5B	Cytochrome c oxidase subunit 5B, mitochondrial (Cytochrome c oxidase polypeptide Vb)	338	Complex IV	Complex IV	37	1	0.98835	1.0543	0.976862	0.963569	1.02957	0.947991	1.0492	1.02335	0.969432	0.974124	1.0017	0.977653	0.952004	0.989654	0.991934	0.958506	1.00691	1.00211	0.994298	0.979443	1.01422	0.989999	1.00684	0.981752	0.973104	0.985783	1.02446	0.445101	0.0348663	0.351541
6167	P43024	CX6A1	Cytochrome c oxidase subunit 6A1, mitochondrial (Cytochrome c oxidase polypeptide VIa-liver)	339	Complex IV	Complex IV	12	1	0.961609	1.09222	1.05501	1.03777	1.13639	1.02368	1.16308	1.09714	1.0435	0.990813	1.07974	1.03496	0.978111	1.06557	1.05368	1.02712	1.05227	1.04717	1.06632	1.03529	1.01794	1.07639	1.09463	1.03802	1.02621	1.04436	0.945703	0.301128	-0.0805411	0.521248
4028	P56391	CX6B1	Cytochrome c oxidase subunit 6B1 (Cytochrome c oxidase subunit VIb isoform 1) (COX VIb-1)	340	Complex IV	Complex IV	29	1	0.986211	1.09791	0.985879	0.978609	1.1079	0.946099	1.108	1.02043	0.980682	0.956556	0.998738	0.981867	0.917504	0.983094	0.978987	0.920041	0.990143	1.02609	1.00175	0.961939	1.02804	1.02413	1.02485	0.978659	0.960822	0.963057	1.00382	0.946467	0.00549829	0.0238947
3919	Q9CPQ1	COX6C	Cytochrome c oxidase subunit 6C (Cytochrome c oxidase polypeptide VIc)	342	Complex IV	Complex IV	14	1	0.830043	1.09601	0.979868	0.932486	1.07128	0.910147	1.13321	1.0515	0.930992	0.850272	1.02739	0.945627	0.896058	0.95123	0.818644	0.909645	0.954639	0.984948	0.983918	0.912641	0.975353	0.994544	1.03162	0.936217	0.930972	0.89431	0.980704	0.83765	-0.0281109	0.0769375
4371	P48771	CX7A2	Cytochrome c oxidase subunit 7A2, mitochondrial (Cytochrome c oxidase subunit VIIa-liver/heart) (Cytochrome c oxidase subunit VIIa-L)	343	Complex IV	Complex IV	38	1	0.95947	1.05619	0.990889	0.935494	1.04686	0.933799	1.0744	1.01946	0.967557	0.908245	1.0185	0.978496	0.929625	0.972785	0.951101	0.925239	0.962529	0.998151	0.986993	0.953296	1.00522	0.991081	1.00922	0.964766	0.960302	0.94629	1.01427	0.756942	0.0204381	0.120937
5771	P56392	CX7A1	Cytochrome c oxidase subunit 7A1, mitochondrial (Cytochrome c oxidase subunit VIIa-heart) (Cytochrome c oxidase subunit VIIa-H) (Cytochrome c oxidase subunit VIIa-muscle) (Cytochrome c oxidase subunit VIIa-M)	344	Complex IV	Complex IV	1	1	1.2226	1.51887	1.09208	1.22627	1.34596	1.22236	1.12014	1.41851	1.25257	1.33602	1.33264	1.07626	1.19164	1.35796	1.22	1.34316	1.41519	1.2343	1.28037	1.26737	1.24716	1.22144	1.25367	1.30708	1.20862	1.32612	1.02106	0.885212	0.0300633	0.0529529
3351	Q61387	COX7R	Cytochrome c oxidase subunit 7A-related protein, mitochondrial (Cytochrome c oxidase subunit VIIa-related protein) (Silica-induced gene 81 protein) (SIG-81) (Supercomplex assembly factor I)	345	Complex IV	Complex IV	5	1	1.05253	1.10834	0.944801	1.02874	1.12723	1.02557	0.959585	1.10296	0.942243	1.0075	1.06196	0.953212	0.998625	1.03089	0.933175	0.968902	1.01283	1.04361	1.01664	0.982938	1.05362	1.03359	1.02937	1.0039	0.994242	0.971634	1.01938	0.760225	0.0276922	0.119058
4915	P17665	COX7C	Cytochrome c oxidase subunit 7C, mitochondrial (Cytochrome c oxidase polypeptide VIIc)	346	Complex IV	Complex IV	10	1	0.883525	1.06473	0.885688	0.962566	1.06212	0.927177	1.0716	0.994218	1.00412	0.931083	1.02245	0.986081	0.916572	0.965288	0.943134	0.932517	1.02762	0.976438	0.991774	0.961868	0.982751	0.970125	0.997665	0.985884	0.95598	0.967756	1.01301	0.872148	0.0186547	0.05941
5047	P56393	COX7B	Cytochrome c oxidase subunit 7B, mitochondrial (Cytochrome c oxidase polypeptide VIIb)	347	Complex IV	Complex IV	6	1	1.01188	1.06568	0.960831	0.992646	1.07128	0.983943	1.02773	1.00296	0.993808	0.946894	1.0511	0.995352	0.971584	0.990591	1.00289	0.943952	1	1.01705	1.00107	0.984062	1.02585	1.00825	1.00488	0.997266	0.985843	0.982282	1.01746	0.671625	0.0249675	0.172873
5303	P00397	COX1	Cytochrome c oxidase subunit 1 (EC 7.1.1.9) (Cytochrome c oxidase polypeptide I)	349	Complex IV	Complex IV	4	1	1.13061	0.963279	1.16121	1.0488	1.16487	1.06909	1.14067	1.135	1.09694	1.08129	1.09456	0.985239	1.17112	1.06275	1.17219	0.981378	1.05622	1.07813	1.10293	1.07148	1.0313	1.12496	1.11492	1.09093	1.07304	1.06993	0.91674	0.214112	-0.125415	0.669359
4758	P00405	COX2	Cytochrome c oxidase subunit 2 (EC 7.1.1.9) (Cytochrome c oxidase polypeptide II)	350	Complex IV	Complex IV	63	1	0.95947	1.04102	1.00291	0.939504	1.03465	0.947045	1.07347	1.02432	1.01256	0.953042	1.02739	0.995352	0.957598	0.995277	1.00986	0.942912	0.997046	0.99626	1.0063	0.983008	1.00016	0.992356	1.01494	0.997663	0.982743	0.983273	1.00787	0.841314	0.0113076	0.0750417
959	P00416	COX3	Cytochrome c oxidase subunit 3 (EC 7.1.1.9) (Cytochrome c oxidase polypeptide III)	351	Complex IV	Complex IV	3	1	0.933798	1.02965	1.05802	0.983622	1.10689	1.04355	1.12201	1.08257	1.08288	1.04879	1.07579	1.01221	1.09746	1.0084	1.01683	0.961625	1.05819	1.01866	1.07593	1.02579	0.987815	1.04951	1.08271	1.06915	1.03936	1.01222	0.941217	0.248218	-0.0874	0.605166
6636	P62897	CYC	Cytochrome c, somatic	352	Complex IV	Complex IV	34	1	1.08676	1.21263	1.04599	1.15007	1.28187	0.954613	0.909179	1.07286	0.826923	0.974124	1.10642	0.887473	0.951071	0.98778	0.822628	0.994892	1.03847	1.12955	0.97402	0.947052	1.0998	1.15931	0.978885	0.969154	0.942108	0.951995	0.948665	0.553045	-0.0760298	0.257239
5972	Q9CQQ7	AT5F1	ATP synthase F(0) complex subunit B1, mitochondrial (ATP synthase peripheral stalk-membrane subunit b) (ATP synthase subunit b) (ATPase subunit b)	354	Complex V	F0 motor- B	111	1	1.05253	1.08653	0.972854	1.04178	1.08247	1.05395	1.01186	1.06995	0.993808	1.04088	1.08567	0.986081	1.04058	1.04776	0.989942	1.05519	1.04833	1.03936	1.04269	1.02798	1.04635	1.03237	1.04525	1.04012	1.02481	1.03115	1.01355	0.74843	0.0194158	0.125849
6261	Q9CR84	AT5G1	ATP synthase F(0) complex subunit C1, mitochondrial (ATP synthase lipid-binding protein) (ATP synthase membrane subunit c locus 1) (ATP synthase proteolipid P1) (ATPase protein 9) (ATPase subunit c)	355	Complex V	F0 motor- C	39	1	1.01509	1.06473	1.05601	1.0508	1.05602	1.05679	0.980121	1.0748	0.993808	1.01892	1.0837	0.975968	1.0611	1.03089	1.03675	1.04895	1.0286	1.04044	1.03469	1.03038	1.02661	1.05428	1.03724	1.03214	1.02265	1.0381	0.973754	0.231434	-0.0383713	0.635573
4365	Q9DCX2	ATP5H	ATP synthase subunit d, mitochondrial (ATPase subunit d) (ATP synthase peripheral stalk subunit d)	358	Complex V	F0 motor- D	156	1	1.08569	1.11972	1.00992	1.08088	1.1313	1.0672	1.0576	1.11267	1.02756	1.07514	1.10345	1.01221	1.04898	1.0665	1.02679	1.04999	1.08383	1.07125	1.07394	1.04805	1.06847	1.07404	1.07916	1.06872	1.04256	1.05354	0.994816	0.916832	-0.00749809	0.0377104
6819	Q06185	ATP5I	ATP synthase subunit e, mitochondrial (ATPase subunit e) (ATP synthase membrane subunit e)	359	Complex V	F0 motor- E	13	1	1.11243	1.18229	1.01293	1.09893	1.1781	1.1164	1.08	1.1719	1.03881	1.12696	1.11728	0.991981	1.07229	1.09368	1.04372	1.11237	1.14399	1.09745	1.10856	1.07634	1.09824	1.09665	1.12276	1.09435	1.05265	1.10003	1.00145	0.983325	0.00208637	0.00730311
5923	P56135	ATPK	ATP synthase subunit f, mitochondrial (ATP synthase membrane subunit f)	360	Complex V	F0 motor- F2	27	1	0.99049	1.0799	0.982873	1.04278	1.05907	1.0549	1.04733	1.07383	0.98162	1.02243	1.0748	0.98271	1.03406	1.03089	0.941142	1.04791	1.05227	1.02585	1.04249	1.01483	1.02346	1.02824	1.05869	1.02629	1.01589	1.01378	0.995353	0.902453	-0.00672047	0.0445753
6048	P97450	ATP5J	ATP synthase-coupling factor 6, mitochondrial (ATPase subunit F6) (ATP synthase peripheral stalk subunit F6)	361	Complex V	F0 motor- F6	24	1	1.1734	1.16143	1.08707	1.07587	1.14554	1.12207	1.07627	1.15442	1.04631	1.11027	1.17853	1.02991	1.06389	1.08056	1.12041	1.11756	1.12624	1.10722	1.11465	1.08976	1.11161	1.10283	1.11759	1.1117	1.05812	1.1214	1.00796	0.890595	0.0114438	0.0503197
6336	Q9CPQ8	ATP5L	ATP synthase subunit g, mitochondrial (ATPase subunit g) (ATP synthase membrane subunit g)	362	Complex V	F0 motor- G	34	1	1.10387	1.10929	0.995898	1.0879	1.12621	1.08707	1.05293	1.11073	1.051	1.07777	1.1321	1.02485	1.09373	1.07681	1.0487	1.08326	1.11046	1.07053	1.08527	1.07297	1.07105	1.07	1.08358	1.08696	1.06513	1.08081	1.00098	0.985026	0.00141358	0.00655215
3894	P03930	ATP8	ATP synthase protein 8 (A6L) (F-ATPase subunit 8)	363	Complex V	F0 motor- G8	7	1	1.14773	1.09033	1.06403	1.07085	1.12011	1.08518	1.08653	1.13306	1.03506	1.07602	1.14494	1.06868	1.06856	1.11617	1.11344	1.11133	1.09468	1.08217	1.09346	1.09547	1.07935	1.085	1.10159	1.08534	1.08447	1.10648	0.994796	0.909172	-0.00752798	0.0413539
6195	Q9DB20	ATPO	ATP synthase subunit O, mitochondrial (ATP synthase peripheral stalk subunit OSCP) (Oligomycin sensitivity conferral protein) (OSCP)	364	Complex V	F0 motor -O-F1-F0 connector	96	1	1.1274	1.12067	0.969848	1.05381	1.10383	1.06247	1.0436	1.11364	1.01443	1.07075	1.10049	0.997881	1.05177	1.05807	1.03177	1.05207	1.08186	1.06259	1.06756	1.04557	1.08269	1.0425	1.07324	1.06189	1.03591	1.05523	1.03855	0.519143	0.0545768	0.284713
5249	Q03265	ATPA	ATP synthase subunit alpha, mitochondrial (ATP synthase F1 subunit alpha)	365	Complex V	F1 motor- A3	829	1	1.06429	1.11498	1.00992	1.06484	1.10383	1.07666	1.05013	1.12141	1.02662	1.06811	1.1242	1.01221	1.05643	1.08243	1.01285	1.0739	1.08975	1.05964	1.07785	1.0546	1.05976	1.05953	1.08273	1.07298	1.05036	1.05883	1.00021	0.996074	0.00030645	0.00170847
6329	P56480	ATPB	ATP synthase subunit beta, mitochondrial (EC 7.1.2.2) (ATP synthase F1 subunit beta)	366	Complex V	F1 motor-B3	989	1	1.06002	1.10265	1.02195	1.05882	1.09671	1.07571	1.04733	1.10976	1.02756	1.06548	1.11432	1.01811	1.06762	1.08056	1.03575	1.06558	1.08778	1.05669	1.07336	1.05923	1.05422	1.05916	1.0776	1.06912	1.05543	1.06304	0.995338	0.899666	-0.00674189	0.0459186
6444	Q91VR2	ATPG	ATP synthase subunit gamma, mitochondrial (ATP synthase F1 subunit gamma) (F-ATPase gamma subunit)	367	Complex V	F1 motor-C1	127	1	1.07606	1.11782	0.9969	1.04679	1.09162	1.06436	1.02026	1.11655	0.999434	1.04879	1.12025	0.992824	1.0555	1.07119	0.998905	1.07598	1.06904	1.05487	1.06161	1.04391	1.06463	1.04511	1.06706	1.05616	1.03984	1.04797	1.01868	0.680359	0.0267006	0.167262
361	Q9D3D9	ATPD	ATP synthase subunit delta, mitochondrial (ATP synthase F1 subunit delta) (F-ATPase delta subunit)	368	Complex V	F1 motor-D1	21	1	1.07392	1.06093	1.01193	1.125	1.09468	1.0426	1.03893	1.07966	1.03037	1.05493	1.07579	0.975968	1.01914	1.03651	0.998905	0.996971	1.02565	1.06108	1.05371	1.00886	1.04495	1.0772	1.05373	1.0537	1.01054	1.00717	0.970062	0.473048	-0.0438513	0.325095
5650	P56382	ATP5E	ATP synthase subunit epsilon, mitochondrial (ATPase subunit epsilon) (ATP synthase F1 subunit epsilon)	369	Complex V	F1 motor-E1	11	1	1.07927	1.07042	0.916747	0.992646	1.04483	0.981104	0.969853	1.03208	0.891615	0.988178	1.02047	0.910229	0.949206	0.961539	0.900309	0.972021	0.983239	1.01732	0.980551	0.946091	1.0499	0.98474	0.994347	0.966755	0.940325	0.951857	1.06616	0.219953	0.0924307	0.657669
5010	O35143	ATIF1	ATPase inhibitor, mitochondrial (ATP synthase F1 subunit epsilon) (Inhibitor of F(1)F(o)-ATPase) (IF(1)) (IF1)	370	Complex V	IF1	28	1	1.02472	1.02396	0.971852	0.991643	0.98175	0.913931	0.942783	0.933051	0.810985	0.897705	0.936502	0.858818	0.859694	0.892188	0.808685	0.884695	0.893495	0.998987	0.905826	0.866263	1.01623	0.981749	0.929922	0.881731	0.870233	0.862292	1.03512	0.0254967	0.049795	1.59352
2371	Q9CRA7	ATP5S	ATP synthase subunit s, mitochondrial (ATP synthase-coupling factor B) (Distal membrane arm assembly complex 2-like protein) (Mitochondrial ATP synthase regulatory component factor B)	371	Complex V	Factor B	3	1	1.00653	1.04387	1.00792	0.995654	1.0255	1.01516	1.01279	0.995189	1.03412	1.01365	0.997751	1.01979	1.00795	1.01402	1.00986	0.996971	1.00296	1.01325	1.01144	1.00859	1.0168	1.00969	1.00771	1.01517	1.01392	1.00326	1.00704	0.68299	0.010124	0.165586
1750	Q811I0	ATPF1	ATP synthase mitochondrial F1 complex assembly factor 1	372	Complex V	F1 complex AF1 1	7	1	1.21084	1.13204	0.982873	1.09091	1.13944	1.07098	0.97172	1.06121	0.976932	1.07689	1.06493	0.979339	1.04804	1.04776	1.12339	1.03856	1.12722	1.09268	1.03711	1.06072	1.11429	1.07107	1.03464	1.03958	1.02505	1.09639	1.04035	0.604417	0.0570704	0.218663
3702	Q91YY4	ATPF2	ATP synthase mitochondrial F1 complex assembly factor 2	373	Complex V	F1 complex AF 2	6	1	0.914545	0.958539	1.00291	0.976603	0.952247	0.990565	1.02119	0.979655	0.969432	0.982029	1.02837	1.03834	1.01634	0.975597	1.04671	0.973061	1.01776	0.967474	0.995208	1.0113	0.957695	0.977254	0.997138	0.993278	1.01009	1.01251	0.979985	0.532739	-0.0291678	0.273485
2673	Q921N7	TMM70	Transmembrane protein 70, mitochondrial	374	Complex V	TMEM70	2	1	0.946634	0.977501	0.966843	1.0518	0.986837	1.00381	1.03519	1.01752	1.0285	0.990813	1.04122	0.944784	0.954801	0.999963	0.923215	1.03752	0.993101	0.98827	1.01951	0.975563	0.974712	1.00183	1.01884	1.02018	0.966516	0.984611	0.972933	0.416463	-0.0395871	0.380423
6168	P56379	ATP68	ATP synthase subunit ATP5MJ, mitochondrial (6.8 kDa mitochondrial proteolipid protein) (MLQ)	375	Complex V	MLQ Protein	7	1	1.03755	1.06852	0.867654	1.03476	1.06823	1.05017	0.981055	1.04471	0.962869	1.02068	1.03134	0.965011	1.01448	1.00652	0.942138	1.02088	1.02762	1.01279	1.01514	0.996108	1.03536	0.990213	1.02531	1.00496	0.995337	0.996879	1.04559	0.526311	0.0643192	0.278757
7106	Q78IK2	ATPMK	ATP synthase membrane subunit K, mitochondrial (ATP synthase membrane subunit DAPIT, mitochondrial) (Diabetes-associated protein in insulin-sensitive tissues) (Up-regulated during skeletal muscle growth protein 5)	376	Complex V	DAPIT	4	1	1.13596	1.21358	1.00892	1.14906	1.16386	1.11167	1.08933	1.16898	1.08381	1.18054	1.19631	1.09312	1.14688	1.13398	1.10846	1.15915	1.18146	1.1119	1.13844	1.13717	1.11651	1.10728	1.12333	1.15356	1.12466	1.14969	1.00834	0.913228	0.0119795	0.0394206
6368	Q9R1Q9	VAS1	V-type proton ATPase subunit S1 (V-ATPase subunit S1) (Protein C7-1) (V-ATPase Ac45 subunit) (V-ATPase S1 accessory protein) (Vacuolar proton pump subunit S1)	377	V-ATPase	V1-S1 (optional)	16	1	1.00439	1.03628	0.955822	1.03376	1.01431	0.996242	0.937182	1.03403	0.98162	0.985543	1.04418	0.991981	1.03126	1.02433	0.951101	1.01984	1.0217	1.00743	0.996466	1.0067	1.01356	1.00129	0.98915	1.00378	1.01586	0.997548	1.01225	0.662418	0.0175647	0.178868
7306	P50516	VATA	V-type proton ATPase catalytic subunit A (V-ATPase subunit A) (EC 7.1.2.2) (V-ATPase 69 kDa subunit) (Vacuolar proton pump subunit alpha)	378	V-ATPase	V1-A	365	1	1.0536	1.04956	1.03096	1.04278	1.05907	1.05395	0.981988	1.07189	1.03131	1.06723	1.08172	1.00209	1.05923	1.05713	1.05069	1.06247	1.07002	1.03933	1.04802	1.05027	1.03439	1.04427	1.03594	1.06009	1.03949	1.06106	0.990533	0.631373	-0.013723	0.199714
6507	P62814	VATB2	V-type proton ATPase subunit B, brain isoform (V-ATPase subunit B 2) (Endomembrane proton pump 58 kDa subunit) (Vacuolar proton pump subunit B 2)	379	V-ATPase	V1-B2	390	1	1.03328	1.05714	1.03998	1.03777	1.06517	1.0426	0.972654	1.07869	1.01631	1.06196	1.05999	0.997038	1.04898	1.05994	1.02978	1.03544	1.06312	1.03889	1.0387	1.03905	1.03014	1.04764	1.03131	1.04609	1.03532	1.04278	0.983294	0.403603	-0.0243048	0.394046
7678	Q9Z1G3	VATC1	V-type proton ATPase subunit C 1 (V-ATPase subunit C 1) (Vacuolar proton pump subunit C 1)	380	V-ATPase	V1-C1	73	1	1.07285	1.10265	1.00892	1.04779	1.11197	1.04922	0.962386	1.11461	1.02193	1.08919	1.08962	0.987767	1.03685	1.09555	1.03675	1.05415	1.10947	1.05737	1.05449	1.05342	1.0585	1.05623	1.04207	1.06692	1.04006	1.06679	1.00215	0.960219	0.00309973	0.0176299
1728	P57746	VATD	V-type proton ATPase subunit D (V-ATPase subunit D) (V-ATPase 28 kDa accessory protein) (Vacuolar proton pump subunit D)	382	V-ATPase	V1-D	58	1	1.04504	1.06568	1.05	1.0508	1.0611	1.05679	0.983855	1.0816	1.02569	1.05933	1.05603	1.00378	1.06296	1.06931	1.05268	1.0739	1.06411	1.04544	1.04388	1.05446	1.03691	1.05397	1.04075	1.04702	1.04535	1.06356	0.98381	0.435633	-0.0235478	0.360879
6412	P50518	VATE1	V-type proton ATPase subunit E 1 (V-ATPase subunit E 1) (V-ATPase 31 kDa subunit) (p31) (Vacuolar proton pump subunit E 1)	383	V-ATPase	V1-E1	93	1	1.03541	1.06188	1.04098	1.02674	1.06619	1.04733	0.969853	1.09034	1.03131	1.07338	1.07974	1.00378	1.05457	1.07775	1.03575	1.06143	1.07594	1.03853	1.04866	1.05154	1.03243	1.04464	1.03584	1.06148	1.04537	1.05771	0.988317	0.597593	-0.0169548	0.223595
2093	Q9D1K2	VATF	V-type proton ATPase subunit F (V-ATPase subunit F) (V-ATPase 14 kDa subunit) (Vacuolar proton pump subunit F)	385	V-ATPase	V1-F	61	1	1.08462	1.08559	1.07805	1.10394	1.11706	1.08423	1.01839	1.11752	1.06412	1.13399	1.09851	1.04929	1.07695	1.10774	1.10348	1.13212	1.14399	1.07821	1.08613	1.10226	1.05673	1.09969	1.07338	1.09888	1.07799	1.12653	0.960943	0.233043	-0.0574779	0.632563
7607	Q9CR51	VATG1	V-type proton ATPase subunit G 1 (V-ATPase subunit G 1) (V-ATPase 13 kDa subunit 1) (Vacuolar proton pump subunit G 1)	386	V-ATPase	V1-G1	9	1	1.0076	1.04292	1.02996	1.04679	1.05703	1.03882	0.981055	1.09714	1.04537	1.05493	1.01356	0.963326	1.07229	1.07775	1.0487	1.00113	1.06509	1.03072	1.03848	1.03805	1.01684	1.0446	1.039	1.03795	1.03779	1.03831	0.97343	0.145833	-0.0388504	0.836144
5030	Q9WTT4	VATG2	V-type proton ATPase subunit G 2 (V-ATPase subunit G 2) (V-ATPase 13 kDa subunit 2) (Vacuolar proton pump subunit G 2)	387	V-ATPase	V1-G2	32	1	1.02151	1.08464	1.03397	1.05381	1.08043	0.970697	0.886776	1.01267	0.906616	0.996961	1.01652	0.933828	0.99676	1.03745	0.927199	1.01153	1.04241	1.04573	0.965039	0.991529	1.03538	1.05607	0.956713	0.973366	0.989346	0.993712	0.980409	0.511487	-0.0285438	0.291165
5156	Q8BVE3	VATH	V-type proton ATPase subunit H (V-ATPase subunit H) (Vacuolar proton pump subunit H)	389	V-ATPase	V1-H	118	1	1.00333	1.07231	1.03898	1.05782	1.09569	1.05868	0.976387	1.08646	1.00412	1.0523	1.0511	0.992824	1.0555	1.06838	0.999901	1.05623	1.08778	1.04469	1.03817	1.04343	1.02521	1.06416	1.04051	1.03584	1.0389	1.04797	0.963396	0.248609	-0.0537987	0.604483
4337	Q9Z1G4	VPP1	V-type proton ATPase 116 kDa subunit a1 (V-ATPase 116 kDa subunit a1) (Clathrin-coated vesicle/synaptic vesicle proton pump 116 kDa subunit) (Vacuolar adenosine triphosphatase subunit Ac116) (Vacuolar proton pump subunit 1) (Vacuolar proton translocating ATPase 116 kDa subunit a isoform 1)	390	V-ATPase	V0 motor--a1	200	1	1.05146	1.10455	1.03898	1.06985	1.10078	1.05585	0.967986	1.08257	1.02944	1.06987	1.07382	0.98271	1.06389	1.08337	1.02579	1.05415	1.06312	1.06094	1.04659	1.04551	1.052	1.06987	1.03547	1.05771	1.04333	1.04769	0.983298	0.637119	-0.0242991	0.195779
5408	P15920	VPP2	V-type proton ATPase 116 kDa subunit a2 (V-ATPase 116 kDa subunit a2) (Immune suppressor factor J6B7) (ISF) (Lysosomal H(+)-transporting ATPase V0 subunit a2) (ShIF) (Vacuolar proton translocating ATPase 116 kDa subunit a isoform 2)	391	V-ATPase	V0 motor--a2	20	1	1.07071	1.02396	0.997902	1.0127	1.0082	1.04355	0.983855	1.06607	1.03694	1.08304	0.996763	1.03328	1.00422	1.05619	1.11045	1.02192	1.02565	1.01891	1.03503	1.04195	1.03156	1.00627	1.03116	1.03891	1.03123	1.05267	1.02513	0.299235	0.0358095	0.523987
7679	Q920R6	VPP4	V-type proton ATPase 116 kDa subunit a isoform 4 (V-ATPase 116 kDa isoform a4) (Vacuolar proton translocating ATPase 116 kDa subunit a isoform 4) (Vacuolar proton translocating ATPase 116 kDa subunit a kidney isoform)	392	V-ATPase	V0 motor--a4	4	1	1.03328	1.00215	1.00191	0.964571	0.9085	0.928123	0.911979	0.937905	0.980682	1.27716	1.18347	0.87146	1.06389	0.94467	1.38333	1.02816	1.03156	0.985068	1.03655	1.05385	1.01181	0.958327	0.926002	1.14711	0.960008	1.14768	1.05581	0.140935	0.078347	0.850981
4473	P63082	VATL	V-type proton ATPase 16 kDa proteolipid subunit (V-ATPase 16 kDa proteolipid subunit) (PL16) (Vacuolar proton pump 16 kDa proteolipid subunit)	394	V-ATPase	V0 motor--c	18	1	1.03328	1.13489	1.52491	1.0518	1.09061	1.19303	0.989456	1.22918	1.04256	1.05318	1.21805	1.00462	1.20003	1.15928	1.10945	1.29949	1.05326	1.13925	1.12091	1.13769	1.05605	1.22244	1.13722	1.10459	1.12131	1.15407	0.863891	0.348946	-0.211079	0.457242
6479	P51863	VA0D1	V-type proton ATPase subunit d 1 (V-ATPase subunit d 1) (P39) (Physophilin) (V-ATPase 40 kDa accessory protein) (V-ATPase AC39 subunit) (Vacuolar proton pump subunit d 1)	395	V-ATPase	V0 motor--d1	73	1	1.09318	1.14058	1.05401	1.0879	1.13944	1.08423	0.980121	1.12335	1.02569	1.0971	1.10444	0.975968	1.08627	1.08899	1.03874	1.0791	1.09271	1.08585	1.06915	1.0603	1.07792	1.09378	1.06257	1.07574	1.05041	1.07018	0.985494	0.758471	-0.0210806	0.120061
5035	Q8VDN2	AT1A1	Sodium/potassium-transporting ATPase subunit alpha-1 (Na(+)/K(+) ATPase alpha-1 subunit) (EC 7.2.2.13) (Sodium pump subunit alpha-1)	399	Na+/K+-ATPase	alpha1	442	1	1.15842	1.14437	1.05701	1.15708	1.14656	1.07666	0.912913	1.10782	0.949743	1.08831	1.12025	0.931299	1.03499	1.06088	0.930187	1.06766	1.072	1.11058	1.04262	1.01617	1.10093	1.12022	1.03246	1.05277	1.00906	1.02328	0.98278	0.763022	-0.0250591	0.117463
2588	Q6PIE5	AT1A2	Sodium/potassium-transporting ATPase subunit alpha-2 (Na(+)/K(+) ATPase alpha-2 subunit) (EC 7.2.2.13) (Na(+)/K(+) ATPase alpha(+) subunit) (Sodium pump subunit alpha-2)	400	Na+/K+-ATPase	alpha2	483	1	1.13382	1.12825	1.05301	1.15608	1.16996	1.07288	0.952118	1.05733	0.998496	1.07865	1.07184	0.998724	1.07135	1.06182	0.996913	1.03336	1.03354	1.10685	1.03855	1.03262	1.08736	1.12635	1.02744	1.04966	1.04396	1.02127	0.965381	0.532826	-0.0508291	0.273414
7508	Q6PIC6	AT1A3	Sodium/potassium-transporting ATPase subunit alpha-3 (Na(+)/K(+) ATPase alpha-3 subunit) (EC 7.2.2.13) (Na(+)/K(+) ATPase alpha(III) subunit) (Sodium pump subunit alpha-3)	402	Na+/K+-ATPase	alpha3	872	1	1.04076	1.09601	1.02796	1.03175	1.10383	0.995296	0.931582	1.0583	0.942243	1.02068	1.05406	0.944784	1.00608	1.0487	0.958073	1.01257	1.0503	1.05005	1.00036	1.00342	1.04559	1.05451	0.995059	1.00566	0.999855	1.00698	0.991539	0.822219	-0.0122579	0.0850127
6733	P14094	AT1B1	Sodium/potassium-transporting ATPase subunit beta-1 (Sodium/potassium-dependent ATPase subunit beta-1)	403	Na+/K+-ATPase	beta1	111	1	1.07392	1.13109	1.02696	1.0518	1.12723	0.996242	0.91478	1.10199	0.932867	1.02419	1.09061	0.927085	0.989301	1.06744	0.946121	1.00217	1.07298	1.0685	1.01011	1.00085	1.06834	1.06866	1.00434	1.01589	0.994608	1.00709	0.999695	0.99496	-0.000439733	0.00219428
5943	P97370	AT1B3	Sodium/potassium-transporting ATPase subunit beta-3 (Sodium/potassium-dependent ATPase subunit beta-3) (ATPB-3) (CD antigen CD298)	404	Na+/K+-ATPase	beta3	24	1	1.08997	1.00405	1.01794	1.04178	0.998028	1.05679	0.984788	0.993247	1.0135	1.04352	1.01158	0.974282	1.04245	0.979345	1.05667	1.01464	1.01184	1.02529	1.01724	1.0132	1.03134	1.01925	1.01161	1.02286	0.998692	1.02772	1.01186	0.724338	0.0170117	0.140059
4214	P14231	AT1B2	Sodium/potassium-transporting ATPase subunit beta-2 (Adhesion molecule in glia) (AMOG) (Sodium/potassium-dependent ATPase subunit beta-2)	405	Na+/K+-ATPase	beta2	49	1	1.1734	1.08179	1.02495	1.14806	1.08247	1.08801	0.970787	1.02043	1.04162	1.15331	1.02245	1.02316	1.10399	1.0412	1.07061	1.06662	0.998032	1.08511	1.04944	1.0506	1.08506	1.08516	1.02641	1.07246	1.05612	1.04509	0.999911	0.998816	-0.000128951	0.000514614
4143	Q61458	CCNH	Cyclin-H	417	Cell Cycle	cyclin	1	1	0.971236	1.00689	0.898713	1.0518	1.02957	1.10977	0.987589	1.0282	1.03694	0.994326	1.00071	1.0948	1.00235	1.07587	0.856489	0.959546	1.09172	0.993035	1.02626	1.01346	0.992709	0.993361	1.04185	1.01066	1.05768	0.969252	0.999344	0.990027	-0.000946444	0.00435294
1609	O88874	CCNK	Cyclin-K	420	Cell Cycle	cyclin	3	1	0.983002	1.05809	0.976862	1.06484	1.01939	1.0672	0.991322	1.08646	1.066	1.05054	1.1242	1.05688	1.04991	1.09087	1.08157	1.52613	1.2002	1.01703	1.06429	1.16759	1.0137	1.02036	1.04833	1.08025	1.06588	1.2693	0.993466	0.854474	-0.00945718	0.0683011
1449	Q52KE7	CCNL1	Cyclin-L1 (Cyclin-L) (Cyclin Ania-6a)	421	Cell Cycle	cyclin	2	1	0.935938	0.966124	0.990889	0.993649	1.01227	0.95556	1.12574	0.971887	1.19726	1.07162	0.98886	1.09902	0.991165	1.00746	0.991934	1.0292	0.943791	0.983145	1.05182	1.01043	0.967354	0.998936	1.01773	1.08591	1.03255	0.988308	0.968384	0.183882	-0.0463487	0.735461
6820	Q9JJA7	CCNL2	Cyclin-L2 (Cyclin Ania-6b) (Paneth cell-enhanced expression protein) (PCEE)	422	Cell Cycle	cyclin	4	1	1.06429	1.13963	1.06503	1.17212	1.10485	1.18262	1.17615	1.20102	1.20101	0.993448	1.08468	1.04676	1.21215	1.26237	0.959068	1.16954	1.19034	1.09099	1.13982	1.14004	1.06797	1.114	1.1866	1.09305	1.17376	1.10632	0.958683	0.418132	-0.0608745	0.378687
418	Q9QWV9	CCNT1	Cyclin-T1 (CycT1) (Cyclin-T)	423	Cell Cycle	cyclin	7	1	0.888873	0.940525	0.959829	0.982619	0.99701	0.965967	0.99879	0.984509	0.98537	0.986421	1.00664	0.997038	0.985571	1.00465	0.965044	0.94915	0.976336	0.961476	0.98795	0.979631	0.943133	0.97982	0.983089	0.992811	0.995753	0.96351	0.962557	0.339805	-0.0550556	0.46877
7052	Q8BGU5	CCNY	Cyclin-Y (Cyclin fold protein 1)	424	Cell Cycle	cyclin	8	1	0.9584	0.993619	0.945803	0.979611	1.01837	0.963128	0.948384	0.968975	0.951618	0.97588	0.960211	0.981025	0.998625	0.94467	0.91724	0.992813	0.970419	0.982635	0.961366	0.967465	0.984006	0.981263	0.960162	0.96257	0.974773	0.960157	1.0028	0.916696	0.00402774	0.0377747
3473	P97377	CDK2	Cyclin-dependent kinase 2 (EC 2.7.11.22) (Cell division protein kinase 2)	426	Cell Cycle	CDKs	3	1	1.24399	1.02017	1.02596	0.99766	0.967507	1.08991	1.22188	1.08451	0.947868	1.24993	1.15877	0.986924	0.997692	0.998089	1.15825	0.915883	1.0286	1.04255	1.12548	1.01424	1.08805	0.997041	1.1321	1.11886	0.994235	1.03425	1.09128	0.31872	0.126025	0.496591
4839	P30285	CDK4	Cyclin-dependent kinase 4 (EC 2.7.11.22) (CRK3) (Cell division protein kinase 4) (PSK-J3)	428	Cell Cycle	CDKs	3	1	0.878177	0.813478	0.908732	0.813168	0.851528	0.891225	0.89331	0.827221	0.891615	0.792299	0.8634	0.900115	0.856896	0.822837	0.905289	0.760983	0.810655	0.877514	0.859845	0.842796	0.897218	0.857809	0.870585	0.849105	0.85995	0.825642	1.04594	0.55545	0.0648021	0.255355
2688	P49615	CDK5	Cyclin-dependent-like kinase 5 (EC 2.7.11.1) (CR6 protein kinase) (CRK6) (Cell division protein kinase 5) (Serine/threonine-protein kinase PSSALRE) (Tau protein kinase II catalytic subunit) (TPKII catalytic subunit)	429	Cell Cycle	CDKs	33	1	0.980863	1.02491	1.00992	1.0117	1.0082	1.06815	1.07347	1.10005	1.20195	1.14629	1.10839	1.09902	1.0611	1.09649	1.15327	1.0843	1.12131	1.00593	1.11638	1.10258	1.00192	1.00994	1.08055	1.15221	1.08554	1.11963	0.992061	0.564744	-0.0114994	0.248148
592	Q03147	CDK7	Cyclin-dependent kinase 7 (EC 2.7.11.22) (EC 2.7.11.23) (39 kDa protein kinase) (P39 Mo15) (CDK-activating kinase) (CR4 protein kinase) (CRK4) (Cell division protein kinase 7) (Protein-tyrosine kinase MPK-7) (TFIIH basal transcription factor complex kinase subunit)	431	Cell Cycle	CDKs	2	1	1.01402	1.09317	0.960831	1.05581	1.0316	1.08518	1.25456	1.15248	1.03412	1.02858	1.14494	1.26252	1.10119	1.15366	1.23295	1.15499	1.16766	1.02591	1.11664	1.17883	1.03573	1.01608	1.16407	1.06922	1.17246	1.1852	1.01934	0.654186	0.0276318	0.184299
697	Q99J95	CDK9	Cyclin-dependent kinase 9 (EC 2.7.11.22) (EC 2.7.11.23) (Cell division protein kinase 9)	433	Cell Cycle	CDKs	11	1	1.01616	1.01732	0.984877	0.989638	0.96242	1.10599	1.0604	1.12432	1.10913	1.06635	1.09061	1.1774	1.08907	1.09274	1.13236	1.10717	1.12821	0.99507	1.0928	1.12116	1.01116	0.978979	1.0969	1.0887	1.11974	1.12258	1.03287	0.0331706	0.0466634	1.47925
2662	P24788	CD11B	Cyclin-dependent kinase 11B (Cell division cycle 2-like protein kinase 1) (Cell division protein kinase 11) (Cyclin-dependent kinase 11) (EC 2.7.11.22) (Galactosyltransferase-associated protein kinase p58/GTA) (PITSLRE serine/threonine-protein kinase CDC2L1)	435	Cell Cycle	CDKs	15	1	0.944495	0.89786	0.976862	0.929478	0.874928	0.976374	0.996923	0.968004	1.00131	0.941624	0.977993	0.971754	0.927761	0.928738	1.0009	0.905487	0.91026	0.93727	0.977038	0.940816	0.947452	0.927089	0.980434	0.973642	0.942751	0.938882	1.02196	0.65089	0.0313442	0.186492
4918	Q69ZA1	CDK13	Cyclin-dependent kinase 13 (EC 2.7.11.22) (EC 2.7.11.23) (CDC2-related protein kinase 5) (Cell division cycle 2-like protein kinase 5) (Cell division protein kinase 13)	437	Cell Cycle	CDKs	5	1	0.867481	0.893119	0.909734	0.889371	0.876962	0.947991	0.960519	0.934022	0.951618	0.881015	0.93749	0.976811	0.93149	0.928738	0.892342	0.902368	0.940833	0.906111	0.935442	0.928764	0.9202	0.892022	0.94751	0.923375	0.94568	0.911848	1.03159	0.536175	0.0448675	0.270693
2354	O35495	CDK14	Cyclin-dependent kinase 14 (EC 2.7.11.22) (Cell division protein kinase 14) (Serine/threonine-protein kinase PFTAIRE-1)	438	Cell Cycle	CDKs	5	1	0.927381	0.924407	0.962835	0.912432	0.899344	0.99908	0.987589	0.943731	1.02475	0.981151	0.933539	1.01305	0.964125	0.928738	0.975999	0.94915	0.908288	0.937733	0.978306	0.956559	0.950596	0.924871	0.9768	0.979812	0.968638	0.944479	1.02782	0.458544	0.0395806	0.338619
6688	Q04735	CDK16	Cyclin-dependent kinase 16 (EC 2.7.11.22) (CRK5) (Cell division protein kinase 16) (PCTAIRE-motif protein kinase 1) (Serine/threonine-protein kinase PCTAIRE-1)	440	Cell Cycle	CDKs	15	1	0.940216	0.949058	0.986881	0.988635	0.942073	0.984889	0.994123	0.992277	0.990996	0.988178	0.977005	0.986924	0.983706	0.993403	0.974007	0.981378	0.997046	0.967811	0.987911	0.986077	0.963091	0.97253	0.990429	0.985393	0.988011	0.984144	0.990295	0.71493	-0.0140699	0.145737
6258	Q8K0D0	CDK17	Cyclin-dependent kinase 17 (EC 2.7.11.22) (Cell division protein kinase 17) (PCTAIRE-motif protein kinase 2) (Serine/threonine-protein kinase PCTAIRE-2)	441	Cell Cycle	CDKs	16	1	1.0183	1.00215	0.998904	1.00568	0.991924	1.05679	1.03893	1.07675	1.02569	1.04703	1.0837	1.03918	1.04245	1.0665	1.0736	1.02192	1.07693	1.00283	1.05481	1.05343	1.00682	0.998836	1.05749	1.05214	1.04938	1.05748	1.00799	0.318381	0.011482	0.497053
2225	Q04899	CDK18	Cyclin-dependent kinase 18 (EC 2.7.11.22) (Cell division protein kinase 18) (PCTAIRE-motif protein kinase 3) (Serine/threonine-protein kinase PCTAIRE-3)	442	Cell Cycle	CDKs	5	1	1.84086	1.04292	1.10911	1.12299	1.16081	1.14856	1.52712	1.1418	1.11194	1.09622	1.0422	1.18414	1.17951	1.11524	1.28274	1.24336	1.0148	1.21278	1.17797	1.16996	1.29459	1.13097	1.27249	1.08345	1.15963	1.1803	1.14467	0.582361	0.194936	0.234807
7475	Q8BWD8	CDK19	Cyclin-dependent kinase 19 (EC 2.7.11.22) (CDC2-related protein kinase 6) (Cell division cycle 2-like protein kinase 6) (Cell division protein kinase 19)	443	Cell Cycle	CDKs	4	1	0.972306	1.03723	0.903722	1.00568	0.988872	1.00381	1.11827	1.02043	1.0435	1.03561	1.05999	1.08806	1.05643	1.08056	1.08854	1.01464	1.03847	0.984635	1.04694	1.06112	1.00318	0.966092	1.04751	1.04637	1.07502	1.04722	1.03839	0.369861	0.0543473	0.431962
6024	Q99KY4	GAK	Cyclin-G-associated kinase (EC 2.7.11.1)	444	Cell Cycle	CDKs	41	1	1.02472	1.0524	1.02095	1.0127	1.03058	1.00854	0.982921	1.01849	0.968494	1.00838	0.985896	0.985239	1.00795	1.02152	0.963052	1.00529	1.00888	1.02356	0.995454	0.998654	1.02571	1.02141	1.00332	0.98759	1.0049	0.992407	1.00421	0.801465	0.00605657	0.0961153
2775	O35207	CDKA1	Cyclin-dependent kinase 2-associated protein 1 (CDK2-associated protein 1) (Deleted in oral cancer 1) (DOC-1) (Putative oral cancer suppressor)	445	Cell Cycle	CDKs	4	1	0.887804	0.895964	0.974858	0.861296	0.889171	0.88271	0.987589	0.93208	0.940368	0.902096	0.922672	0.98861	0.857829	0.898748	0.997909	0.908606	0.93886	0.918182	0.927919	0.93176	0.927922	0.908442	0.934126	0.921712	0.915062	0.948458	1.02144	0.715165	0.0306106	0.145594
3981	Q9D0V8	CINP	Cyclin-dependent kinase 2-interacting protein	446	Cell Cycle	CDKs	1	1	0.95947	1.06093	1.01694	1.02674	1.00108	1.06815	0.937182	1.06218	1.02756	1.06108	0.980957	0.930456	1.0956	0.952167	0.965044	0.973061	1.05918	1.01086	1.02285	0.995917	1.0068	1.01492	1.0225	1.0232	0.99274	0.999094	0.992002	0.802792	-0.0115845	0.0953969
635	Q3TZA2	CDKL4	Cyclin-dependent kinase-like 4 (EC 2.7.11.22)	448	Cell Cycle	CDKs	1	1	0.974445	1.09127	1.06804	0.93048	1.04279	0.99435	1.05666	1.02626	1.14944	1.12872	1.0422	1.0948	1.03406	1.05619	1.0487	1.00841	0.991129	1.01784	1.06627	1.03888	1.02191	1.01377	1.02576	1.10679	1.06168	1.01608	1.00803	0.889898	0.0115337	0.0506598
2596	Q3UTQ8	CDKL5	Cyclin-dependent kinase-like 5 (EC 2.7.11.22)	449	Cell Cycle	CDKs	10	1	0.939147	1.01353	1.03197	0.999665	1.02244	0.998134	0.978254	1.02432	1.00787	1.0725	1.02541	1.00715	0.979044	1.0262	1.01683	1.00217	1.02565	1.00113	1.01775	1.00951	0.984225	1.01803	1.00023	1.03526	1.00413	1.01488	0.966798	0.244613	-0.0487131	0.61152
5551	P17918	PCNA	Proliferating cell nuclear antigen (PCNA) (Cyclin)	453	Cell Cycle	Proliferating regulator	25	1	0.992629	0.879846	0.934782	0.923462	0.878997	0.935691	1.01279	0.952469	1.06037	0.926691	0.957248	1.04002	0.960395	0.984968	1.04273	0.94811	1.00296	0.934952	0.974211	0.996531	0.957491	0.912413	0.966984	0.981438	0.995128	0.997933	1.04941	0.348088	0.069572	0.45831
4531	P13405	RB	Retinoblastoma-associated protein (p110-RB1) (pRb) (Rb) (pp105)	454	Cell Cycle	Proliferating regulator	2	1	0.862132	0.834336	0.812549	0.778074	0.827112	0.785262	0.736491	0.867028	0.685353	0.975002	0.858461	0.804878	0.814005	0.826586	0.87342	0.883656	0.892509	0.852367	0.817933	0.849176	0.898823	0.805912	0.79626	0.839605	0.815157	0.883195	1.11529	0.155926	0.157415	0.807082
4895	P53995	APC1	Anaphase-promoting complex subunit 1 (APC1) (Cyclosome subunit 1) (Mitotic checkpoint regulator) (Testis-specific gene 24 protein)	456	Cell Cycle	Mitosis factors	55	1	0.992629	0.98319	0.995898	0.996657	0.989889	1.05774	1.0996	1.04665	1.11944	1.05669	1.04122	1.10239	1.06483	1.06088	1.11443	1.08222	1.05918	0.993044	1.07022	1.08065	0.991939	0.994148	1.068	1.07245	1.07603	1.08528	0.997778	0.69909	-0.00320852	0.155467
2540	Q9CPX9	APC11	Anaphase-promoting complex subunit 11 (APC11) (Cyclosome subunit 11)	458	Cell Cycle	Mitosis factors	1	1	1.10173	0.98793	0.9969	0.999665	0.991924	0.974482	1.07533	1.19131	1.14475	1.2473	1.02541	1.1007	1.16273	1.08337	1.36042	1.1737	1.16075	1.01303	1.10977	1.17361	1.02989	0.996163	1.08038	1.13916	1.1156	1.23163	1.03385	0.403821	0.0480333	0.393811
4951	Q9CPV2	APC16	Anaphase-promoting complex subunit 16 (APC16) (Cyclosome subunit 16)	459	Cell Cycle	Mitosis factors	1	1	1.07713	0.801153	0.903722	0.858288	0.7854	0.897848	0.925981	0.89033	0.868176	0.895069	0.864388	0.976811	0.85037	0.898748	0.940146	0.822319	0.913219	0.904282	0.890299	0.900269	0.959428	0.849137	0.90472	0.875878	0.908643	0.891895	1.12989	0.283659	0.176177	0.547203
4512	Q8BZQ7	ANC2	Anaphase-promoting complex subunit 2 (APC2) (Cyclosome subunit 2)	460	Cell Cycle	Mitosis factors	20	1	0.955191	0.96802	0.974858	0.978609	0.980733	1.03125	1.05106	0.992277	1.10163	1.03385	1.02739	1.0889	1.0611	1.01964	1.06165	1.02712	1.03354	0.976235	1.03958	1.04866	0.974404	0.978066	1.02486	1.05429	1.05655	1.04077	0.996255	0.79861	-0.00541292	0.0976653
6295	Q91W96	APC4	Anaphase-promoting complex subunit 4 (APC4) (Cyclosome subunit 4)	461	Cell Cycle	Mitosis factors	19	1	0.986211	1.0031	0.983875	1.01571	1.00311	1.08234	1.07347	1.0884	1.10631	1.07777	1.07777	1.10913	1.11425	1.11055	1.09949	1.07286	1.09764	0.998668	1.08434	1.10065	0.996437	1.0009	1.0814	1.08729	1.11131	1.09	0.995542	0.695735	-0.00644619	0.157556
5799	Q8BTZ4	APC5	Anaphase-promoting complex subunit 5 (APC5) (Cyclosome subunit 5)	462	Cell Cycle	Mitosis factors	33	1	0.971236	0.978449	0.981871	0.988635	0.982767	1.04639	1.03986	1.01364	1.08475	1.04439	1.02739	1.09733	1.06576	1.04495	1.06464	1.05935	1.04833	0.983827	1.04274	1.06339	0.983228	0.984425	1.03329	1.05218	1.06935	1.05744	0.998785	0.899521	-0.00175447	0.0459885
7371	Q9WVM3	APC7	Anaphase-promoting complex subunit 7 (APC7) (Cyclosome subunit 7) (Prediabetic NOD sera-reactive autoantigen)	463	Cell Cycle	Mitosis factors	11	1	0.920963	1.03723	1.00792	1.02573	1.0316	1.05017	1.03426	1.03597	1.021	1.02858	1.06295	1.01811	1.05084	1.04214	0.986954	1.05415	1.07594	1.00391	1.03882	1.03802	0.986065	1.02175	1.04013	1.03751	1.03703	1.03901	0.965073	0.365691	-0.0512906	0.436885
7099	Q99JP4	CDC26	Anaphase-promoting complex subunit CDC26 (Cell division cycle protein 26 homolog)	464	Cell Cycle	Mitosis factors	2	1	0.922032	0.912081	0.821566	0.939504	0.888153	0.895955	0.951184	0.852465	0.932867	0.898583	0.774492	0.998724	0.871815	0.878131	0.906285	0.848309	0.865882	0.91389	0.884258	0.894858	0.944705	0.883075	0.899868	0.868647	0.916223	0.873492	1.06979	0.234134	0.0973281	0.630536
5202	Q8R349	CDC16	Cell division cycle protein 16 homolog (Anaphase-promoting complex subunit 6) (APC6) (Cyclosome subunit 6)	465	Cell Cycle	Mitosis factors	19	1	1.00012	0.963279	0.940793	0.982619	0.960386	1.00665	1.0436	1.01169	1.06881	1.0277	1.01553	1.07458	1.03592	1.0262	1.09651	1.02192	1.02762	0.974532	1.029	1.04712	0.987799	0.961266	1.02065	1.03735	1.04557	1.04868	1.0276	0.198065	0.0392811	0.703192
6360	Q8BGZ4	CDC23	Cell division cycle protein 23 homolog (Anaphase-promoting complex subunit 8) (APC8) (Cyclosome subunit 8)	466	Cell Cycle	Mitosis factors	30	1	1.02044	0.973708	0.969848	0.960561	0.96242	1.04922	1.0548	1.03597	1.10913	1.08129	1.01751	1.08975	1.04431	1.0665	1.15526	1.01568	1.00296	0.981163	1.05798	1.06241	0.998049	0.964276	1.04666	1.06931	1.06685	1.05797	1.03502	0.0709155	0.0496643	1.14926
611	A2A6Q5	CDC27	Cell division cycle protein 27 homolog	467	Cell Cycle	Mitosis factors	5	1	1.04504	1.01827	0.978866	1.03576	1.05195	1.04071	0.980121	1.04276	0.994746	1.05669	1.03529	1.02654	1.04431	1.10774	1.08057	1.08014	1.06707	1.02165	1.02505	1.06773	1.0211	1.02219	1.0212	1.02891	1.05953	1.07593	0.998936	0.968306	-0.00153618	0.0139874
837	Q9WTX8	MD1L1	Mitotic spindle assembly checkpoint protein MAD1 (Mitotic arrest deficient 1-like protein 1) (MAD1-like protein 1)	468	Cell Cycle	Mitosis factors	9	1	0.938077	0.953798	0.989887	0.927472	0.960386	0.919608	0.929715	0.91072	0.93193	0.923178	0.934527	0.938884	0.914707	0.918429	0.924211	0.888854	0.909274	0.961603	0.924946	0.915727	0.963958	0.959248	0.920014	0.929878	0.924007	0.907446	1.00491	0.864485	0.00706671	0.0632423
1852	Q9Z1B5	MD2L1	Mitotic spindle assembly checkpoint protein MAD2A (Mitotic arrest deficient 2-like protein 1) (MAD2-like protein 1)	469	Cell Cycle	Mitosis factors	3	1	1.00653	0.944317	0.994896	0.949531	0.954281	0.967859	0.967986	0.982567	0.927242	0.976759	0.974042	0.99451	0.941747	1.00746	0.955085	1.00217	1.01184	0.974927	0.966076	0.985468	0.983617	0.966236	0.972804	0.959347	0.981239	0.989698	1.01799	0.516122	0.0257208	0.287248
6878	Q60772	CDN2C	Cyclin-dependent kinase 4 inhibitor C (Cyclin-dependent kinase 6 inhibitor) (p18-INK4c) (p18-INK6)	474	Cell Cycle	CDK inhibitors - inhibitor	1	1	0.922032	0.895015	1.06202	0.910427	0.863737	0.979212	1.0632	0.958294	1.01725	0.939867	0.916745	0.95574	0.947341	0.882817	0.976995	0.891972	0.98817	0.942206	0.979094	0.940506	0.939016	0.945396	1.00023	0.957953	0.928633	0.952379	0.993252	0.92937	-0.00976901	0.0318111
5029	P46414	CDN1B	Cyclin-dependent kinase inhibitor 1B (Cyclin-dependent kinase inhibitor p27) (p27Kip1)	476	Cell Cycle	CDK inhibitors - inhibitor	2	1	1.22688	1.06947	1.08006	1.22326	1.2076	1.1022	1.15281	1.04665	1.05944	0.901218	0.976017	1.15549	0.999557	1.19021	0.958073	1.16643	0.924067	1.13455	1.03972	1.06564	1.09878	1.17031	1.10055	0.978891	1.11508	1.01619	0.938884	0.427101	-0.0909817	0.369469
3586	P22725	WNT5A	Protein Wnt-5a	571	Wnt	Ligand	2	1	0.996907	1.13678	1.09308	1.02273	1.16589	1.09937	1.0548	1.15442	1.081	1.0927	1.17458	1.07458	1.19723	1.13492	1.13833	1.20489	1.09764	1.06923	1.10948	1.14126	1.04456	1.0939	1.10286	1.1161	1.13557	1.14695	0.954898	0.470249	-0.0665812	0.327672
4571	P24383	WNT7A	Protein Wnt-7a	574	Wnt	Ligand	3	1	1.09318	1.07705	1.14218	1.09392	1.09264	1.11923	1.03519	1.09325	1.18038	1.15507	1.17458	1.0712	1.08814	1.19021	1.19012	1.11549	1.16864	1.08316	1.12629	1.1373	1.05674	1.10958	1.08256	1.17001	1.11652	1.15808	0.952382	0.185155	-0.0703876	0.732464
3748	P28047	WNT7B	Protein Wnt-7b	575	Wnt	Ligand	6	1	1.21832	1.17566	1.03798	1.13803	1.1486	1.1145	0.959585	1.08937	0.975057	1.10852	1.05208	0.964169	1.07322	1.02339	0.951101	1.46271	1.04931	1.11976	1.04985	1.08732	1.13133	1.1082	1.05449	1.04522	1.02026	1.15438	1.02087	0.774778	0.0297932	0.110823
6510	Q6DID7	WLS	Protein wntless homolog (Integral membrane protein GPR177) (Protein evenness interrupted homolog) (EVI)	584	Wnt	Ligand	2	1	1.11457	1.04197	1.12615	1.13703	1.1018	1.018	0.911979	1.06995	0.923492	0.915272	1.10345	0.935513	1.00329	0.912806	0.906285	1.00425	0.994087	1.08692	0.990358	0.959371	1.05218	1.12166	0.999977	0.980739	0.950535	0.968207	0.938057	0.118478	-0.0922518	0.926364
2614	Q61086	FZD3	Frizzled-3 (Fz-3) (mFz3)	587	Wnt	Receptor	2	1	1.14238	1.21548	1.1021	1.19017	1.16691	1.12491	1.16494	1.30491	1.17382	1.30352	1.25756	1.12683	1.20096	1.31766	1.09153	1.21737	1.24557	1.13617	1.22161	1.19999	1.11929	1.15306	1.19826	1.24497	1.21515	1.18482	0.970708	0.647958	-0.042891	0.188453
1443	Q91ZI0	CELR3	Cadherin EGF LAG seven-pass G-type receptor 3	596	Wnt	Receptor	15	1	0.991559	1.0306	0.986881	1.03476	1.00718	1.02273	1.03239	0.99616	1.01631	1.03737	1.0185	1.04339	1.04525	1.04214	1.02579	1.03959	1.05326	1.0085	1.02058	1.04157	1.00738	1.00961	1.0171	1.02406	1.04359	1.03955	0.997798	0.908929	-0.00318016	0.04147
451	Q91ZX7	LRP1	Prolow-density lipoprotein receptor-related protein 1 (LRP-1) (Alpha-2-macroglobulin receptor) (A2MR) (CD antigen CD91) [Cleaved into: Low-density lipoprotein receptor-related protein 1 85 kDa subunit (LRP-85); Low-density lipoprotein receptor-related protein 1 515 kDa subunit (LRP-515); Low-density lipoprotein receptor-related protein 1 intracellular domain (LRPICD)]	597	Wnt	Receptor	324	1	1.00653	1.00974	1.00091	0.996657	1.01837	1.01516	1.00066	1.01752	0.993808	1.00487	0.997751	0.989453	1.00981	1.00371	0.980979	0.9741	0.98817	1.00537	1.00496	0.991038	1.00542	1.00531	1.01111	0.998809	1.00099	0.981083	1.00011	0.988553	0.000158493	0.00499982
1696	Q9JI18	LRP1B	Low-density lipoprotein receptor-related protein 1B (LRP-1B) (Low-density lipoprotein receptor-related protein-deleted in tumor) (LRP-DIT)	598	Wnt	Receptor	4	1	1.00226	1.05335	1.00892	1.03476	1.04177	0.989619	0.96892	0.99616	1.00412	0.993448	1.03134	0.973439	1.03872	0.990591	0.978987	1.00529	0.989156	1.02351	0.997268	0.99603	1.01854	1.02849	0.9849	1.00964	1.00092	0.991144	0.990325	0.646221	-0.0140253	0.189619
279	Q8VI56	LRP4	Low-density lipoprotein receptor-related protein 4 (LRP-4) (LDLR dan)	599	Wnt	Receptor	15	1	0.993698	1.04102	0.910736	0.973595	0.94309	1.0057	0.942783	0.973829	0.948806	0.956556	0.905878	0.899273	0.940815	0.910932	0.881387	0.859745	0.850102	0.977024	0.955593	0.890376	1.01157	0.942474	0.974105	0.93708	0.917006	0.863745	1.07332	0.0420626	0.102078	1.3761
3953	O88572	LRP6	Low-density lipoprotein receptor-related protein 6 (LRP-6)	601	Wnt	Receptor	2	1	1.01081	0.991723	0.936785	1.07687	0.932917	0.988673	0.978254	0.966062	1.06975	1.02156	0.986884	1.04423	1.00888	0.971848	1.05069	1.03959	0.861937	0.991518	1.00186	0.996198	1.00085	0.982191	0.977663	1.02606	1.00832	0.984075	1.01899	0.715538	0.0271432	0.145367
6939	Q8CB67	LRP11	Low-density lipoprotein receptor-related protein 11 (LRP-11)	603	Wnt	Receptor	2	1	1.12313	0.96802	0.979868	1.02674	1.10383	1.05679	1.06506	1.00101	0.963806	1.00135	0.997751	0.98861	1.01075	0.942796	1.01783	0.919002	1.01381	1.0336	1.0143	0.982132	1.03038	1.03681	1.04096	0.987637	0.980717	0.983547	0.993797	0.919151	-0.00897619	0.0366133
6810	Q8BUJ9	LRP12	Low-density lipoprotein receptor-related protein 12 (LRP-12)	604	Wnt	Receptor	2	1	1.01937	1.05619	1.051	1.05281	1.09162	1.07855	1.03333	1.0583	1.06131	1.0971	1.05505	1.02569	1.06669	1.07775	1.03575	1.0739	1.09468	1.04517	1.06394	1.06241	1.02519	1.06514	1.05673	1.07115	1.05671	1.06811	0.962487	0.131824	-0.0551611	0.880006
1516	Q8C4Q6	AIDA	Axin interactor, dorsalization-associated protein (Axin interaction partner and dorsalization antagonist)	605	Wnt	Catenin-destruction-complex	5	1	1.06002	1.0287	1.051	0.982619	1.01227	1.01138	1.03426	0.977713	1.02569	1.06635	1.02047	0.992824	1.02846	1.04963	1.1473	1.08014	1.03748	1.02243	1.02264	1.05597	1.02957	1.0153	1.00778	1.0375	1.02364	1.08831	1.01406	0.616298	0.0201414	0.210209
7041	Q61315	APC	Adenomatous polyposis coli protein (Protein APC) (mAPC)	608	Wnt	Catenin-destruction-complex	36	1	0.963748	0.968968	0.973856	0.964571	0.941056	0.903524	0.933449	0.871883	0.829736	0.886286	0.84463	0.882416	0.905382	0.866885	0.826611	0.891972	0.850102	0.9687	0.878251	0.870562	0.977572	0.959828	0.902952	0.853551	0.884895	0.856229	1.01849	0.300747	0.0264277	0.521799
1102	Q9Z1K7	APCL	Adenomatous polyposis coli protein 2	609	Wnt	Catenin-destruction-complex	8	1	0.877107	0.908289	0.955822	0.879344	0.891205	0.891225	0.933449	0.865087	0.8588	0.874867	0.861424	0.948155	0.872748	0.874382	0.893338	0.880537	0.867854	0.918628	0.880809	0.889502	0.928465	0.90879	0.896587	0.86503	0.898428	0.880576	1.02165	0.67706	0.0309006	0.169373
2312	Q6P1F6	2ABA	Serine/threonine-protein phosphatase 2A 55 kDa regulatory subunit B alpha isoform (PP2A subunit B isoform B55-alpha) (PP2A subunit B isoform PR55-alpha) (PP2A subunit B isoform R2-alpha) (PP2A subunit B isoform alpha)	610	Wnt	Catenin-destruction-complex	89	1	1.03755	1.00689	0.997902	1.0137	1.01837	1.04639	0.982921	1.03985	1.04069	1.05845	1.02047	1.00294	1.02939	1.01871	1.04571	1.0188	0.995073	1.0124	1.03146	1.01844	1.01482	1.00999	1.02305	1.03987	1.01701	1.01986	1.00477	0.731422	0.00687191	0.135832
5753	Q925E7	2ABD	Serine/threonine-protein phosphatase 2A 55 kDa regulatory subunit B delta isoform (PP2A subunit B isoform B55-delta) (PP2A subunit B isoform PR55-delta) (PP2A subunit B isoform R2-delta) (PP2A subunit B isoform delta)	611	Wnt	Catenin-destruction-complex	57	1	1.02258	0.982241	0.984877	0.99766	0.995993	1.04449	1.03053	1.04276	1.07069	1.04703	1.05307	1.02064	1.05643	1.03183	1.11842	0.993853	1.02367	0.997225	1.0481	1.04081	1.00161	0.992843	1.03926	1.05693	1.0363	1.04531	1.00883	0.516883	0.0126784	0.286608
7668	Q6PD03	2A5A	Serine/threonine-protein phosphatase 2A 56 kDa regulatory subunit alpha isoform (PP2A B subunit isoform B'-alpha) (PP2A B subunit isoform B56-alpha) (PP2A B subunit isoform PR61-alpha) (PR61alpha) (PP2A B subunit isoform R5-alpha)	612	Wnt	Catenin-destruction-complex	23	1	1.01188	1.03723	1.05902	1.03576	1.04483	1.01043	1.00346	1.03306	1.04069	1.02595	1.0185	0.979339	1.00515	1.04026	1.04472	1.0136	1.02663	1.03145	1.02201	1.01828	1.01637	1.04654	1.01565	1.02838	1.00825	1.02832	0.971177	0.0794975	-0.0421932	1.09965
7131	Q61151	2A5E	Serine/threonine-protein phosphatase 2A 56 kDa regulatory subunit epsilon isoform (PP2A B subunit isoform B'-epsilon) (PP2A B subunit isoform B56-epsilon) (PP2A B subunit isoform PR61-epsilon) (PP2A B subunit isoform R5-epsilon)	613	Wnt	Catenin-destruction-complex	45	1	1.05681	1.06568	0.963837	1.04779	1.07128	1.03125	0.982921	1.09908	0.990996	1.04527	1.06394	1.00209	1.04711	1.06369	1.0009	1.03544	1.072	1.03423	1.03558	1.03687	1.04083	1.02764	1.03775	1.0334	1.03763	1.03611	1.01284	0.749485	0.0184018	0.125237
5641	Q60996	2A5G	Serine/threonine-protein phosphatase 2A 56 kDa regulatory subunit gamma isoform (PP2A B subunit isoform B'-alpha-3) (PP2A B subunit isoform B'-gamma) (PP2A B subunit isoform B56-gamma) (PP2A B subunit isoform PR61-gamma) (PP2A B subunit isoform R5-gamma)	614	Wnt	Catenin-destruction-complex	44	1	1.0429	1.00405	0.989887	0.987633	1.0316	1.02462	0.989456	1.02529	1.00787	1.05142	1.02344	0.981025	1.03685	1.01027	1.05966	1.02192	1.01874	1.00935	1.02035	1.02141	1.01565	1.00304	1.01312	1.02758	1.00938	1.03344	1.01257	0.55852	0.0180242	0.252961
4942	Q76MZ3	2AAA	Serine/threonine-protein phosphatase 2A 65 kDa regulatory subunit A alpha isoform (PP2A subunit A isoform PR65-alpha) (PP2A subunit A isoform R1-alpha)	615	Wnt	Catenin-destruction-complex	319	1	1.00119	1.01637	0.999906	0.995654	1.02041	0.997188	0.972654	1.01946	0.967557	1.0198	1.0096	0.975125	1.00422	1.0159	0.991934	1.00321	1.02663	1.00559	0.997711	1.00284	1.00585	1.00532	0.996435	0.998987	0.998413	1.00726	1.00053	0.95722	0.000760267	0.0189883
5744	Q7TNP2	2AAB	Serine/threonine-protein phosphatase 2A 65 kDa regulatory subunit A beta isoform (PP2A subunit A isoform PR65-beta) (PP2A subunit A isoform R1-beta)	616	Wnt	Catenin-destruction-complex	95	1	0.874968	0.994567	1.00091	0.943515	0.993958	0.96029	0.919447	0.96412	0.957244	0.934597	0.95626	0.997881	0.999557	0.990591	0.891346	0.979298	0.952667	0.967986	0.948659	0.968557	0.956512	0.97946	0.947952	0.949367	0.99601	0.941104	0.97657	0.634216	-0.0342046	0.197763
5642	P58389	PTPA	Serine/threonine-protein phosphatase 2A activator (EC 5.2.1.8) (PP2A, subunit B', PR53 isoform) (Phosphotyrosyl phosphatase activator) (PTPA) (Serine/threonine-protein phosphatase 2A regulatory subunit 4) (Serine/threonine-protein phosphatase 2A regulatory subunit B')	617	Wnt	Catenin-destruction-complex	28	1	0.945565	0.962331	1.02095	0.980614	0.964455	1.00097	0.997857	0.960236	0.980682	0.996083	0.938478	1.00547	1.00142	1.00277	0.986954	0.973061	0.972391	0.978985	0.979052	0.990345	0.969299	0.988672	0.986355	0.971748	1.00322	0.977469	0.980405	0.451827	-0.0285504	0.345027
5281	P63330	PP2AA	Serine/threonine-protein phosphatase 2A catalytic subunit alpha isoform (PP2A-alpha) (EC 3.1.3.16)	618	Wnt	Catenin-destruction-complex	134	1	0.992629	1.02396	0.988885	1.00969	1.02957	1.02652	0.99879	1.0583	1.02381	1.03649	1.04319	1.00715	1.04525	1.05526	1.02878	1.03232	1.05326	1.00745	1.03118	1.037	1.00553	1.00938	1.02787	1.0345	1.03588	1.03812	0.996184	0.810983	-0.00551573	0.0909883
5819	P62715	PP2AB	Serine/threonine-protein phosphatase 2A catalytic subunit beta isoform (PP2A-beta) (EC 3.1.3.16)	619	Wnt	Catenin-destruction-complex	123	1	1.06536	1.01163	1.02596	1.02473	1.09875	1.02652	1.02026	1.02626	1.12507	1.08041	1.02541	1.05098	1.08907	1.10305	1.07858	1.06558	1.11539	1.03774	1.05065	1.08378	1.02567	1.04981	1.02434	1.07696	1.08103	1.08652	0.977	0.488516	-0.033569	0.311121
4236	Q2NL51	GSK3A	Glycogen synthase kinase-3 alpha (GSK-3 alpha) (EC 2.7.11.26) (Serine/threonine-protein kinase GSK3A) (EC 2.7.11.1)	621	Wnt	Catenin-destruction-complex	39	1	1.03221	1.01353	1.047	0.998662	1.02855	1.09085	1.02679	1.06898	1.06694	1.06723	1.0669	1.04676	1.0872	1.07025	1.0736	1.06247	1.05622	1.01999	1.06462	1.06608	1.01524	1.02474	1.06221	1.06702	1.06807	1.06409	0.990739	0.604303	-0.0134237	0.218745
1018	Q9WV60	GSK3B	Glycogen synthase kinase-3 beta (GSK-3 beta) (EC 2.7.11.26) (Serine/threonine-protein kinase GSK3B) (EC 2.7.11.1)	622	Wnt	Catenin-destruction-complex	69	1	0.978723	0.955694	0.969848	0.946523	0.9319	1.00854	0.969853	1.00878	1.01256	1.0075	0.996763	0.970911	0.986503	0.985906	1.00687	0.954348	0.962529	0.963782	1.00067	0.977845	0.978139	0.949424	0.995725	1.00561	0.981107	0.974583	1.03025	0.164618	0.0429878	0.783523
4802	Q8BK63	KC1A	Casein kinase I isoform alpha (CKI-alpha) (EC 2.7.11.1) (CK1)	623	Wnt	Catenin-destruction-complex	30	1	1.01295	1.02396	1.00892	1.00769	1.02244	1.03503	1.0408	1.0816	1.09038	1.0602	1.05702	1.03918	1.06669	1.04401	1.07559	1.04999	1.06411	1.01266	1.06084	1.05659	1.0123	1.01302	1.05248	1.0692	1.04996	1.06323	0.999295	0.936182	-0.0010178	0.0286395
4670	Q9DC28	KC1D	Casein kinase I isoform delta (CKI-delta) (CKId) (EC 2.7.11.1) (Tau-protein kinase CSNK1D) (EC 2.7.11.26)	624	Wnt	Catenin-destruction-complex	25	1	1.02472	1.0012	0.968847	0.990641	0.967507	1.03882	0.991322	1.03791	1.006	0.998718	1.02837	1.04929	1.05364	1.04307	1.01285	1.05415	0.995073	0.992153	1.01686	1.03468	1.00864	0.975665	1.02268	1.01103	1.04867	1.02069	1.0338	0.0400102	0.0479547	1.39783
1499	Q9JMK2	KC1E	Casein kinase I isoform epsilon (CKI-epsilon) (CKIe) (EC 2.7.11.1)	625	Wnt	Catenin-destruction-complex	25	1	0.955191	0.934836	0.99189	0.913435	0.924778	1.01516	1.00439	1.00684	1.051	1.00575	1.00664	1.00799	0.993963	0.975597	1.01882	0.982417	0.972391	0.953355	1.01496	0.991864	0.963342	0.943368	1.0088	1.02113	0.992518	0.991211	1.02117	0.556163	0.0302283	0.254798
7590	Q8BTH8	KC1G1	Casein kinase I isoform gamma-1 (CKI-gamma 1) (EC 2.7.11.1)	626	Wnt	Catenin-destruction-complex	18	1	0.927381	0.973708	0.967845	0.940507	0.936986	0.98205	0.942783	0.969945	0.934742	0.982029	0.941442	0.948155	0.954801	0.950293	0.911264	0.97514	0.970419	0.957738	0.958832	0.951679	0.96703	0.948446	0.964926	0.952738	0.951083	0.952274	1.01959	0.470858	0.0279945	0.32711
4616	Q8BVP5	KC1G2	Casein kinase I isoform gamma-2 (CKI-gamma 2) (EC 2.7.11.1)	627	Wnt	Catenin-destruction-complex	13	1	0.955191	0.966124	0.990889	1.07487	0.987854	0.962182	0.908246	1.11267	1.051	1.12081	1.01257	1.10323	1.02287	1.03089	1.07061	1.07078	1.09172	0.995821	1.02791	1.06502	0.973772	1.01787	0.994366	1.06146	1.05233	1.0777	0.956676	0.234626	-0.063897	0.629623
4916	Q8C4X2	KC1G3	Casein kinase I isoform gamma-3 (CKI-gamma 3) (EC 2.7.11.1)	628	Wnt	Catenin-destruction-complex	15	1	1.04718	1.08653	0.988885	1.05882	1.05297	0.970697	0.923181	1.06898	0.94318	1.00223	1.06888	0.945627	1.03685	1.05713	0.93417	1.06766	1.09369	1.03906	0.996191	1.02252	1.04457	1.03356	0.987619	1.00476	1.0132	1.03184	1.01066	0.759355	0.0152925	0.119555
7209	P51141	DVL1	Segment polarity protein dishevelled homolog DVL-1 (Dishevelled-1) (DSH homolog 1)	629	Wnt	DSH	6	1	0.955191	0.976553	0.93378	0.949531	0.94309	0.974482	0.94465	0.943731	0.97787	0.963583	0.955272	0.991981	0.925896	0.967162	0.949109	0.970982	0.979294	0.959691	0.959931	0.964071	0.977248	0.942134	0.954287	0.965575	0.96168	0.966462	1.03727	0.062729	0.0527928	1.20253
3883	Q61062	DVL3	Segment polarity protein dishevelled homolog DVL-3 (Dishevelled-3) (DSH homolog 3)	631	Wnt	DSH	6	1	0.903848	0.933888	0.893703	0.880347	0.909518	0.875141	0.826102	0.878679	0.842862	0.819529	0.905878	0.847019	0.787897	0.824712	0.808685	0.825438	0.871799	0.920217	0.858032	0.827592	0.945912	0.894523	0.859974	0.85609	0.819876	0.835307	1.05745	0.157821	0.0805882	0.801835
3706	Q9QUN9	DKK3	Dickkopf-related protein 3 (Dickkopf-3) (Dkk-3) (mDkk-3)	633	Wnt	Inhibitor	3	1	1.11029	1.09601	0.994896	1.07186	1.01736	0.939476	0.906379	0.999073	0.884114	0.94338	1.0017	0.879888	0.933355	1.04401	0.871428	0.903408	0.964501	1.0484	0.945687	0.932765	1.06877	1.02804	0.948309	0.943066	0.952418	0.913112	1.03962	0.381817	0.0560565	0.418145
6513	Q8C4U3	SFRP1	Secreted frizzled-related protein 1 (sFRP-1)	637	Wnt	Inhibitor	1	1	1.03648	0.924407	1.03197	0.978609	1.00413	1.06531	1.11454	1.01364	1.06131	0.982029	1.02047	1.00547	1.05364	1.00277	1.05966	1.06974	0.957598	0.995933	1.04288	1.02481	0.986964	1.0049	1.06449	1.02127	1.02063	1.029	0.982149	0.648169	-0.0259867	0.188312
7559	P97299	SFRP2	Secreted frizzled-related protein 2 (sFRP-2) (Protein SDF5) (Secreted apoptosis-related protein 1) (SARP-1)	638	Wnt	Inhibitor	1	1	0.992629	0.96802	1.06904	0.989638	0.916639	0.959344	1.07907	0.99616	1.10069	1.04352	1.01751	1.01979	0.991165	1.04963	1.1453	1.0188	0.994087	0.989327	1.03271	1.03646	0.986883	0.991772	1.01152	1.0539	1.0202	1.05273	0.995071	0.918822	-0.00712906	0.0367688
3531	Q9EPQ8	TCF20	Transcription factor 20 (TCF-20) (Nuclear factor SPBP) (Stromelysin-1 PDGF-responsive element-binding protein) (SPRE-binding protein)	641	Wnt	TCF	8	1	0.956261	0.957591	1.00592	0.954545	0.953264	0.961236	0.976387	0.936934	0.994746	0.945137	0.93749	1.01052	0.947341	0.956853	1.0009	0.958506	0.966474	0.971263	0.958655	0.973432	0.971284	0.971242	0.958186	0.959124	0.971572	0.975292	1.00004	0.998604	6.2235e-05	0.000606496
877	Q8R3L2	TCF25	Transcription factor 25 (TCF-25) (Nuclear localized protein 1)	642	Wnt	TCF	11	1	1.06216	1.04576	1.00592	1.08589	1.08145	1.08612	1.0492	1.10976	1.06225	1.03561	1.09357	1.13442	1.1217	1.18365	1.09352	1.10405	1.16864	1.04686	1.07275	1.13433	1.03597	1.05775	1.08169	1.06381	1.14659	1.12207	0.979408	0.532564	-0.0300176	0.273628
867	Q60722	ITF2	Transcription factor 4 (TCF-4) (Class A helix-loop-helix transcription factor ME2) (Immunoglobulin transcription factor 2) (ITF-2) (MITF-2) (SL3-3 enhancer factor 2) (SEF-2)	643	Wnt	TCF	5	1	0.862132	0.923459	0.973856	0.847259	0.834233	0.797561	0.852239	0.774791	0.72473	0.760677	0.807091	0.889159	0.849437	0.834084	0.81466	0.805686	0.81953	0.906823	0.786182	0.835426	0.92853	0.885116	0.808197	0.764166	0.85756	0.813292	1.04905	0.507888	0.0690826	0.294232
7096	Q9Z138	ROR2	Tyrosine-protein kinase transmembrane receptor ROR2 (mROR2) (EC 2.7.10.1) (Neurotrophic tyrosine kinase, receptor-related 2)	647	Wnt	Regulator	1	1	0.879247	0.783138	1.01393	0.745989	0.769122	0.867572	0.821435	0.694205	0.701291	0.871353	0.783382	0.766109	0.632183	0.813466	0.983966	0.74331	0.659766	0.865238	0.789873	0.766467	0.887462	0.843014	0.794404	0.785342	0.737253	0.795681	1.05272	0.697126	0.0741274	0.156689
4117	Q9QYH6	MAGD1	Melanoma-associated antigen D1 (Dlxin-1) (MAGE-D1 antigen) (Neurotrophin receptor-interacting MAGE homolog)	648	Wnt	Regulator	18	1	1.04611	0.986034	0.995898	0.960561	0.901379	0.906362	0.889577	0.908778	0.840049	0.855542	0.880194	0.897587	0.899788	0.895	0.837566	0.875339	0.903357	0.981664	0.880084	0.884773	1.01071	0.952613	0.901572	0.858595	0.897458	0.872087	1.06099	0.153205	0.0854148	0.814728
4184	Q8BPM0	DAAM1	Disheveled-associated activator of morphogenesis 1	650	Wnt	Regulator	41	1	0.953052	0.97276	0.935784	0.922459	0.971576	0.968805	0.957718	0.956353	0.925367	0.976759	0.92366	0.984396	1.01354	0.967162	0.932179	0.977219	0.954639	0.959272	0.951444	0.971523	0.975271	0.943273	0.960959	0.941929	0.988367	0.954679	1.03392	0.185012	0.0481274	0.7328
5604	Q80U19	DAAM2	Disheveled-associated activator of morphogenesis 2	651	Wnt	Regulator	6	1	0.71987	0.886482	1.02996	0.946523	0.91257	1.10504	0.855039	0.870912	0.840987	1.00135	1.1726	0.669187	0.950139	0.85845	1.07957	0.845191	1.23472	0.915901	0.974323	0.939543	0.868784	0.963019	0.943665	1.00498	0.825925	1.05316	0.902147	0.347027	-0.148566	0.459636
3366	Q8BKG3	PTK7	Inactive tyrosine-protein kinase 7 (Protein chuzhoi) (Protein-tyrosine kinase 7) (Pseudo tyrosine kinase receptor 7) (Tyrosine-protein kinase-like 7)	652	Wnt	Regulator	16	1	0.968027	0.931044	0.984877	0.959558	0.930882	0.966913	0.981988	0.915574	0.990996	0.937232	0.903903	0.978496	0.93149	0.896874	0.951101	0.905487	0.907302	0.962398	0.949434	0.928458	0.966357	0.958439	0.954825	0.944043	0.93562	0.921297	1.00826	0.769974	0.0118693	0.113524
3990	Q02248	CTNB1	Catenin beta-1 (Beta-catenin)	653	Wnt	Regulator	105	1	0.92845	0.9026	0.985879	0.888368	0.894257	0.863788	0.853172	0.80489	0.768795	0.831826	0.820921	0.835219	0.841978	0.791911	0.766856	0.812963	0.796848	0.933259	0.823899	0.807629	0.943683	0.922835	0.840617	0.807181	0.823036	0.792222	1.02259	0.652804	0.0322306	0.185217
3234	P30999	CTND1	Catenin delta-1 (Cadherin-associated Src substrate) (CAS) (p120 catenin) (p120(ctn)) (p120(cas))	654	Wnt	Regulator	38	1	1.02579	0.95285	0.969848	0.935494	0.897309	0.927177	0.911046	0.885476	0.860675	0.899461	0.914769	0.906015	0.907247	0.910932	0.851509	0.891972	0.882647	0.963548	0.899767	0.89172	0.992879	0.934217	0.907899	0.891635	0.908065	0.875376	1.06279	0.12142	0.0878603	0.915708
6712	P04202	TGFB1	Transforming growth factor beta-1 proprotein [Cleaved into: Latency-associated peptide (LAP); Transforming growth factor beta-1 (TGF-beta-1)]	655	TGF	ligand	3	1	1.23865	1.10834	1.08407	1.17914	1.22693	1.06531	1.0576	1.15539	1.07163	1.04879	1.12914	1.02822	1.15061	1.09555	1.00986	1.0895	1.17456	1.13952	1.08797	1.09138	1.11566	1.16338	1.09276	1.08318	1.09146	1.09131	0.958983	0.586386	-0.0604232	0.231816
1957	Q64729	TGFR1	TGF-beta receptor type-1 (TGFR-1) (EC 2.7.11.30) (ESK2) (Transforming growth factor-beta receptor type I) (TGF-beta receptor type I) (TbetaR-I)	661	TGF	receptor	8	1	0.903848	0.957591	0.966843	0.945521	0.9319	0.964074	0.958652	0.955382	0.963806	0.956556	0.945393	1.01979	1.00981	0.98122	0.933175	0.936675	0.95957	0.95095	0.957311	0.973374	0.953813	0.948088	0.959369	0.955252	1.00361	0.94314	1.00604	0.85615	0.00868609	0.0674501
4364	P37172	ACVR1	Activin receptor type-1 (EC 2.7.11.30) (Activin receptor type I) (ACTR-I) (Serine/threonine-protein kinase receptor R1) (SKR1) (TGF-B superfamily receptor type I) (TSR-I) (TSK-7L)	663	TGF	receptor	4	1	1.04932	1.09317	1.00091	1.0889	1.11197	1.018	1.02679	1.09714	0.97412	1.02858	1.09259	1.07626	1.07881	1.05151	0.993926	1.00217	1.03847	1.05738	1.03954	1.04019	1.0475	1.06726	1.04731	1.03176	1.06886	1.01152	0.981482	0.671302	-0.026967	0.173082
7395	Q61271	ACV1B	Activin receptor type-1B (EC 2.7.11.30) (Activin receptor type IB) (ACTR-IB) (Activin receptor-like kinase 4) (ALK-4) (Serine/threonine-protein kinase receptor R2) (SKR2)	664	TGF	receptor	11	1	0.945565	0.994567	0.921757	0.980614	0.990906	1.01706	0.997857	1.00199	0.975995	1.01453	0.967127	0.927928	1.00422	0.983094	0.965044	1.01049	0.979294	0.972235	0.995758	0.978344	0.980044	0.964426	1.00563	0.985883	0.971747	0.984941	1.01619	0.60215	0.0231761	0.220295
1910	P27038	AVR2A	Activin receptor type-2A (EC 2.7.11.30) (Activin receptor type IIA) (ACTR-IIA)	668	TGF	receptor	8	1	0.984072	0.970864	0.952816	0.9004	0.905448	0.959344	1.04453	0.943731	0.959119	1.00048	0.92366	0.945627	0.980909	0.932487	0.959068	0.917962	0.900399	0.952267	0.97181	0.939409	0.984979	0.919555	0.982535	0.961085	0.953007	0.92581	1.07115	0.024923	0.0991568	1.6034
4132	Q8CF89	TAB1	TGF-beta-activated kinase 1 and MAP3K7-binding protein 1 (Mitogen-activated protein kinase kinase kinase 7-interacting protein 1) (TGF-beta-activated kinase 1-binding protein 1) (TAK1-binding protein 1)	673	TGF	regulator	10	1	1.03862	0.993619	0.962835	1.01972	1.00006	0.99435	1.02493	1.00296	1.036	1.04352	1.00368	1.03328	0.993963	0.98778	1.10248	0.995932	1.04438	1.00248	1.01757	1.0263	1.01075	0.994205	1.00741	1.02773	1.00501	1.0476	1.01664	0.490494	0.0238068	0.309366
6901	Q571K4	TAB3	TGF-beta-activated kinase 1 and MAP3K7-binding protein 3 (Mitogen-activated protein kinase kinase kinase 7-interacting protein 3) (TAK1-binding protein 3) (TAB-3) (TGF-beta-activated kinase 1-binding protein 3)	675	TGF	regulator	3	1	1.06109	1.05051	1.03096	1.04278	1.05602	1.00286	1.00159	1.07578	1.06037	1.04	1.0422	1.08048	1.10865	1.05619	1.10945	1.024	0.99606	1.04023	1.03714	1.06247	1.0372	1.04325	1.02674	1.04753	1.08177	1.04317	0.994194	0.779115	-0.00840034	0.108399
6008	Q80YV3	TRRAP	Transformation/transcription domain-associated protein (Tra1 homolog)	676	TGF	regulator	48	1	1.0429	1.02396	0.981871	1.0117	1.01227	1.03219	1.05946	1.04179	1.06225	1.02507	1.04122	1.06193	1.03499	1.04401	1.05667	1.03336	1.02762	1.01212	1.04366	1.0431	1.02229	1.00195	1.04448	1.04285	1.04698	1.03921	1.0203	0.271615	0.0289947	0.566046
6380	Q3UB74	TBRG1	Transforming growth factor beta regulator 1 (Nuclear interactor of ARF and Mdm2)	677	TGF	regulator	1	1	1.19586	1.14152	1.28846	1.2764	1.17098	1.17032	1.23869	1.03014	1.11757	0.953921	1.1973	1.29708	1.06949	1.23144	0.927199	1.12068	1.15977	1.17887	1.11799	1.13428	1.11246	1.24528	1.14638	1.0896	1.19934	1.06922	0.893343	0.12771	-0.162713	0.893776
7442	Q3UR70	TGFA1	Transforming growth factor-beta receptor-associated protein 1 (TGF-beta receptor-associated protein 1) (TRAP-1) (TRAP1)	679	TGF	regulator	16	1	1.06964	1.05051	1.01093	1.04077	1.05398	1.08234	1.01933	1.06412	1.06225	1.12081	1.06591	1.02991	1.07135	1.10024	1.11045	1.06558	1.07002	1.03764	1.06913	1.07459	1.04005	1.03523	1.05526	1.08299	1.06717	1.08202	1.00466	0.852785	0.00670378	0.0691605
6179	Q9QUI0	RHOA	Transforming protein RhoA (EC 3.6.5.2)	681	TGF	regulator	149	1	1.00653	0.992671	1.01093	0.973595	0.987854	0.980158	0.991322	0.998102	1.006	1.00311	0.994787	0.977653	0.999557	0.98778	1.01285	1.02088	0.979294	0.995264	0.995579	0.996336	0.999735	0.990792	0.989861	1.0013	0.98833	1.00434	1.00903	0.483405	0.0129633	0.315689
6319	P70340	SMAD1	Mothers against decapentaplegic homolog 1 (MAD homolog 1) (Mothers against DPP homolog 1) (Dwarfin-A) (Dwf-A) (Mothers-against-DPP-related 1) (Mad-related protein 1) (mMad1) (SMAD family member 1) (SMAD 1) (Smad1)	686	TGF	R Smad	4	1	1.13382	1.03723	1.00692	1.08489	1.05602	1.08518	1.11827	1.06704	1.141	1.12521	1.14396	1.11587	1.1245	1.09743	1.22597	1.08742	1.06509	1.05315	1.11344	1.11938	1.05702	1.04928	1.09016	1.13672	1.1126	1.12616	1.00738	0.874287	0.0106053	0.0583457
5628	Q62432	SMAD2	Mothers against decapentaplegic homolog 2 (MAD homolog 2) (Mothers against DPP homolog 2) (Mad-related protein 2) (mMad2) (SMAD family member 2) (SMAD 2) (Smad2)	687	TGF	R Smad	5	1	0.965888	1.01163	1.01193	0.968582	0.971576	0.984889	1.05386	1.00004	1.00693	0.999597	0.949345	1.05182	1.01075	0.980282	0.976995	1.03336	0.971405	0.988268	0.999112	1.0041	0.992507	0.984029	1.01293	0.985292	1.01428	0.993919	1.00862	0.687499	0.0123762	0.162728
7254	P97471	SMAD4	Mothers against decapentaplegic homolog 4 (MAD homolog 4) (Mothers against DPP homolog 4) (Deletion target in pancreatic carcinoma 4 homolog) (SMAD family member 4) (SMAD 4) (Smad4)	691	TGF	R Smad	13	1	0.947704	0.960435	0.992892	0.955547	0.94716	0.972589	1.00719	0.966062	1.02193	0.963583	0.967127	1.01389	0.986503	0.982157	1.02181	0.967863	0.968446	0.96729	0.983081	0.990112	0.96938	0.9652	0.981947	0.984215	0.994185	0.98604	1.00433	0.852679	0.00623399	0.0692142
4274	Q8R422	CD109	CD109 antigen (GPI-anchored alpha-2 macroglobulin-related protein) (CD antigen CD109)	694	TGF	binding	2	1	0.975515	1.09412	0.929772	1.06183	1.09366	1.018	1.0576	1.09228	1.08381	1.10852	1.07876	1.15464	1.06296	1.11055	1.13933	1.06766	1.10257	1.02582	1.07316	1.10629	1.02321	1.02842	1.05596	1.09036	1.10938	1.10319	0.994934	0.93691	-0.00732691	0.0283022
7463	P28654	PGS2	Decorin (Bone proteoglycan II) (PG-S2) (PG40)	695	TGF	binding	1	1	0.964818	0.890275	1.16322	0.943515	0.894257	0.966913	1.04266	0.947614	1.1485	1.02507	0.999726	1.04086	1.02194	0.98778	1.10846	1.03336	1.03748	0.976014	1.02175	1.03831	0.951698	1.00033	0.98573	1.05777	1.01686	1.05976	0.951384	0.612967	-0.0719006	0.212563
6239	P26883	FKB1A	Peptidyl-prolyl cis-trans isomerase FKBP1A (PPIase FKBP1A) (EC 5.2.1.8) (12 kDa FK506-binding protein) (12 kDa FKBP) (FKBP-12) (Calstabin-1) (FK506-binding protein 1A) (FKBP-1A) (Immunophilin FKBP12) (Rotamase)	696	TGF	binding	22	1	0.997977	1.03628	1.04098	1.06785	1.05805	1.02462	0.958652	0.993247	0.964744	1.00311	1.01751	0.965854	1.02287	1.02527	0.995917	0.996971	1.00296	1.03352	0.993648	1.00164	1.01142	1.05563	0.992175	0.995121	1.00466	0.998617	0.958122	0.0397649	-0.0617183	1.4005
3779	Q62219	TGFI1	Transforming growth factor beta-1-induced transcript 1 protein (Androgen receptor-associated protein of 55 kDa) (Hydrogen peroxide-inducible clone 5 protein) (Hic-5) (TGF beta-stimulated clone 5) (TSC-5)	698	TGF	binding	1	1	0.964818	1.15006	1.21131	1.15608	1.03364	1.07382	0.996923	1.15927	1.11757	1.0848	1.08863	1.17403	1.17299	1.08431	1.16323	1.04583	0.963515	1.08598	1.08684	1.10065	1.03829	1.13368	1.07667	1.097	1.14377	1.05753	0.915863	0.285007	-0.126796	0.545144
6945	Q6RHR9	MAGI1	Membrane-associated guanylate kinase, WW and PDZ domain-containing protein 1 (BAI1-associated protein 1) (BAP-1) (Membrane-associated guanylate kinase inverted 1) (MAGI-1)	699	TGF	binding	16	1	0.994768	1.12351	1.02596	0.984625	1.1252	0.959344	0.908246	1.01558	0.900053	0.969732	1.02837	0.916971	0.955733	1.05151	0.899313	0.97514	1.0434	1.04234	0.963555	0.973677	1.03943	1.04526	0.961056	0.966053	0.974737	0.972617	0.994419	0.926301	-0.00807378	0.033248
3790	Q9WVQ1	MAGI2	Membrane-associated guanylate kinase, WW and PDZ domain-containing protein 2 (Activin receptor-interacting protein 1) (Acvrip1) (Atrophin-1-interacting protein 1) (AIP-1) (Membrane-associated guanylate kinase inverted 2) (MAGI-2)	700	TGF	binding	16	1	1.01616	1.02396	1.04299	1.02975	1.02244	0.948937	0.933449	0.946643	0.885052	0.937232	0.960211	0.943098	0.93522	0.947481	0.905289	0.97618	0.963515	1.02255	0.935254	0.945131	1.01337	1.03173	0.94301	0.927498	0.941933	0.948328	0.982212	0.11882	-0.0258941	0.92511
2427	Q9EQJ9	MAGI3	Membrane-associated guanylate kinase, WW and PDZ domain-containing protein 3 (Membrane-associated guanylate kinase inverted 3) (MAGI-3)	701	TGF	binding	6	1	1.00867	0.93294	0.973856	0.976603	0.921726	0.94326	0.989456	0.945673	0.98912	0.922299	0.955272	0.95574	0.978111	0.94467	0.899313	0.964744	0.916178	0.968966	0.957513	0.943126	0.980538	0.957395	0.959463	0.955564	0.959507	0.926745	1.02417	0.481526	0.0344587	0.31738
2131	P02463	CO4A1	Collagen alpha-1(IV) chain [Cleaved into: Arresten]	708	ECM	Collagens	1	1	0.947704	0.957591	1.03497	0.867312	0.872893	0.949883	0.96892	0.883534	0.921616	0.881894	0.874267	0.952369	0.864356	0.917492	0.899313	0.824399	0.862923	0.946745	0.913352	0.886809	0.968431	0.925059	0.934112	0.892592	0.911406	0.862212	1.04689	0.491031	0.0661043	0.308891
5782	Q30D77	COOA1	Collagen alpha-1(XXIV) chain	726	ECM	Collagens	1	1	1.37663	1.18419	1.1522	1.36364	1.21981	1.18641	1.25736	1.19034	1.46915	1.37027	1.17754	1.201	1.30073	1.20708	1.35744	1.36499	1.20415	1.21608	1.27518	1.27256	1.18694	1.24521	1.21137	1.33899	1.23627	1.30886	0.953201	0.666158	-0.0691472	0.176423
2850	Q91VF6	COQA1	Collagen alpha-1(XXVI) chain (Alpha-1 type XXVI collagen) (EMI domain-containing protein 2) (Emilin and multimerin domain-containing protein 2) (Emu2)	728	ECM	Collagens	4	1	0.98942	1.04671	0.916747	0.929478	1.02957	0.909201	0.912913	0.970916	0.840049	0.913515	0.957248	0.861346	0.87741	0.907183	0.813664	0.875339	0.903357	0.985321	0.917307	0.87305	1.01204	0.958597	0.93101	0.903604	0.88198	0.86412	1.05576	0.250245	0.0782761	0.601634
3362	Q64739	COBA2	Collagen alpha-2(XI) chain	737	ECM	Collagens	1	1	1.09424	1.14721	1.01193	1.1621	1.21066	1.2498	1.18455	1.23501	1.50009	1.11027	1.2872	1.30298	1.20935	1.24269	1.44508	1.0687	0.948722	1.10436	1.26115	1.20292	1.08049	1.12823	1.22312	1.29919	1.25167	1.15417	0.957684	0.55241	-0.0623777	0.257738
2944	Q9EQG9	CERT	Ceramide transfer protein (CERT) (Collagen type IV alpha-3-binding protein) (Goodpasture antigen-binding protein) (GPBP) (START domain-containing protein 11) (StARD11) (StAR-related lipid transfer protein 11)	745	ECM	Collagens	12	1	0.947704	0.911133	0.942797	0.933488	0.950212	0.956506	0.939983	0.931109	0.948806	0.971488	0.934527	0.96164	0.956666	0.950293	0.964048	0.97618	0.949708	0.947556	0.94707	0.959756	0.952946	0.942166	0.942532	0.951607	0.9562	0.963312	1.01144	0.702229	0.016413	0.153521
6029	P55066	NCAN	Neurocan core protein (Chondroitin sulfate proteoglycan 3)	752	ECM	Proteoglycans	47	1	1.03541	1.02491	1.02195	1.20521	0.919691	1.0303	0.97172	1.02626	1.09694	1.19899	0.938478	1.02654	1.01727	1.02808	0.975999	1.22776	0.939846	1.03453	1.04378	1.03592	1.02011	1.04895	1.00943	1.07814	1.02396	1.04787	0.972502	0.749113	-0.0402263	0.125453
4392	P02469	LAMB1	Laminin subunit beta-1 (Laminin B1 chain) (Laminin-1 subunit beta) (Laminin-10 subunit beta) (Laminin-12 subunit beta) (Laminin-2 subunit beta) (Laminin-6 subunit beta) (Laminin-8 subunit beta)	764	ECM	Glycoprotein	11	1	1.0076	1.005	1.00391	0.972593	0.952247	1.018	0.988522	0.989364	0.980682	0.99257	1.01356	1.01389	0.976247	0.963413	0.968032	0.999051	0.997046	0.990225	0.997116	0.98628	1.0042	0.976251	0.998629	0.995603	0.984518	0.988043	1.02863	0.13963	0.0407227	0.85502
5425	P02468	LAMC1	Laminin subunit gamma-1 (Laminin B2 chain) (Laminin-1 subunit gamma) (Laminin-10 subunit gamma) (Laminin-11 subunit gamma) (Laminin-2 subunit gamma) (Laminin-3 subunit gamma) (Laminin-4 subunit gamma) (Laminin-6 subunit gamma) (Laminin-7 subunit gamma) (Laminin-8 subunit gamma) (Laminin-9 subunit gamma) (S-laminin subunit gamma) (S-LAM gamma)	767	ECM	Glycoprotein	3	1	1.11029	0.905445	0.822568	0.923462	0.894257	0.837297	0.908246	0.914603	1.06506	1.03385	0.875254	0.85629	0.800019	0.90156	1.13037	0.87326	0.85602	0.94267	0.939053	0.902919	1.00524	0.880096	0.886715	0.99139	0.852623	0.953215	1.1422	0.132323	0.191815	0.878364
5919	A2AJ76	HMCN2	Hemicentin-2	781	ECM	Glycoprotein	1	1	1.01081	1.03344	1.04098	0.947526	1.04076	1.06247	1.0716	0.968975	0.992871	1.03825	1.09357	1.03075	1.05457	1.13023	0.995917	1.11133	1.05425	1.01225	1.03796	1.06284	1.01475	1.00976	1.03435	1.04156	1.07185	1.05383	1.00495	0.88577	0.00711923	0.0526791
5259	O08746	MATN2	Matrilin-2	782	ECM	Glycoprotein	2	1	0.995838	0.976553	0.988885	1.07888	1.0255	1.04544	0.959585	0.913632	0.970369	1.13838	1.0511	1.04171	1.05084	1.01027	1.09651	1.09885	1.02663	1.01094	1.01308	1.05413	0.990797	1.03109	0.972885	1.05328	1.03427	1.074	0.960926	0.211411	-0.0575031	0.674872
2697	O89029	MATN4	Matrilin-4 (MAT-4)	784	ECM	Glycoprotein	1	1	0.86962	0.868468	0.963837	0.912432	0.875945	1.00854	1.04826	0.944702	1.0885	1.07953	1.10345	0.986081	1.00888	1.09368	1.11842	0.959546	1.05819	0.91505	1.0455	1.03747	0.912696	0.917405	1.0005	1.09049	1.02955	1.04538	0.994867	0.930267	-0.00742386	0.0313922
7308	Q91V88	NPNT	Nephronectin (Preosteoblast EGF-like repeat protein with MAM domain)	791	ECM	Glycoprotein	2	1	1.08676	1.02775	0.842606	1.124	1.06619	0.980158	0.950251	1.04082	0.860675	1.04088	0.889085	0.889159	0.979044	0.95123	0.825615	1.00529	0.945764	1.02455	0.960312	0.932683	1.03817	1.01093	0.99041	0.930214	0.939811	0.925556	1.02694	0.776125	0.0383573	0.110068
2904	Q62507	COCH	Cochlin (COCH-5B2)	798	ECM	Glycoprotein	1	1	1.21618	1.02301	1.09509	1.23329	1.06823	1.09274	0.975454	1.15151	1.02287	1.05581	1.02739	1.01727	1.13849	1.06369	1.08256	1.00633	1.09862	1.10597	1.0543	1.06783	1.07973	1.1322	1.07323	1.03536	1.07315	1.0625	0.953658	0.572704	-0.0684564	0.24207
6807	Q8R4F1	NTNG2	Netrin-G2 (Laminet-2)	800	ECM	Glycoprotein	4	1	0.966957	1.0543	0.985879	1.03376	1.03364	0.973535	0.881176	1.00781	0.896303	0.966218	0.926624	0.915286	1.01261	0.992466	0.871428	0.985536	0.948722	1.01242	0.941944	0.954341	1.00709	1.01776	0.954174	0.929715	0.973454	0.935229	0.989515	0.74033	-0.0152072	0.130575
649	Q9R1B9	SLIT2	Slit homolog 2 protein (Slit-2) [Cleaved into: Slit homolog 2 protein N-product; Slit homolog 2 protein C-product]	802	ECM	Glycoprotein	7	1	1.01937	1.05525	1.02696	1.09091	1.07433	1.06625	1.03799	1.06801	1.09694	1.06372	1.08962	1.08638	1.12264	1.0665	1.01882	1.06662	0.994087	1.04447	1.07042	1.05917	1.02487	1.06407	1.05742	1.08343	1.09184	1.02651	0.963167	0.193168	-0.0541427	0.714064
6612	Q80TR4	SLIT1	Slit homolog 1 protein (Slit-1)	804	ECM	Glycoprotein	12	1	1.11457	1.06852	1.02395	1.04077	1.0611	1.10315	1.02959	1.05344	1.00318	1.07865	0.991823	1.01979	1.16833	1.03183	1.00787	1.03752	1.01381	1.05149	1.04331	1.04652	1.06103	1.04194	1.06206	1.02455	1.07332	1.01973	1.01832	0.614273	0.0261875	0.211639
4436	P18406	CCN1	CCN family member 1 (3CH61) (Cellular communication network factor 1) (Cysteine-rich angiogenic inducer 61) (Insulin-like growth factor-binding protein 10) (IBP-10) (IGF-binding protein 10) (IGFBP-10) (Protein CYR61)	811	ECM	Glycoprotein	2	1	1.57131	1.45535	1.71527	1.70855	1.54944	1.43429	1.24709	2.0933	1.87136	1.30879	3.47336	1.34427	1.37532	1.77407	1.55961	1.45647	2.47437	1.49999	1.9047	1.66402	1.34222	1.65775	1.59156	2.21783	1.49789	1.83015	0.809661	0.159018	-0.30461	0.798554
6763	Q64299	CCN3	CCN family member 3 (Cellular communication network factor 3) (Nephroblastoma-overexpressed gene protein homolog) (Protein NOV homolog) (NovH)	812	ECM	Glycoprotein	6	1	0.661039	0.740474	0.80253	0.600601	0.710116	0.786208	1.066	0.734013	0.835361	0.865204	0.682619	0.804036	0.777641	0.775042	0.831591	0.77034	0.754441	0.75246	0.828234	0.785515	0.800504	0.704415	0.862073	0.794395	0.785573	0.785457	1.13641	0.460529	0.184483	0.336743
3345	Q8VCC9	SPON1	Spondin-1 (F-spondin)	821	ECM	Glycoprotein	4	1	1.04504	1.01732	1.01894	1.04178	1.02041	1.00097	0.997857	0.934992	0.942243	1.03561	0.935515	1.00799	1.10119	0.954979	0.998905	0.925239	0.877716	1.02392	0.974531	0.977671	1.02079	1.02704	0.97794	0.971123	1.02139	0.933953	0.993909	0.699014	-0.00881378	0.155514
1327	Q3UR50	VW5B2	von Willebrand factor A domain-containing protein 5B2	822	ECM	Glycoprotein	1	1	2.28583	0.743318	1.051	0.875333	0.718254	1.15046	0.750493	1.16122	0.524093	0.903853	1.05603	0.958269	1.51705	0.707565	1.09352	1.25375	0.976336	1.11229	0.924358	1.08442	1.34305	0.88153	1.02072	0.827994	1.06096	1.10787	1.52354	0.396745	0.607429	0.401488
1170	Q99KC8	VMA5A	von Willebrand factor A domain-containing protein 5A (Loss of heterozygosity 11 chromosomal region 2 gene A protein homolog)	826	ECM	Glycoprotein	3	1	0.931659	0.935784	1.03197	0.998662	0.955299	0.928123	1.00439	1.00199	0.98537	0.984664	0.97009	1.04255	0.954801	0.984031	0.99293	0.983457	1.00888	0.975562	0.979104	0.994441	0.955814	0.995309	0.978166	0.980042	0.993794	0.995089	0.960319	0.276093	-0.0584144	0.558944
951	Q60841	RELN	Reelin (EC 3.4.21.-) (Reeler protein)	827	ECM	Glycoprotein	2	1	1.12526	0.868468	1.1001	1.2373	0.938004	1.00854	1.19481	0.920429	1.06506	1.02595	1.09654	1.1715	1.05084	1.10774	1.25784	1.1685	1.07989	1.04486	1.05189	1.13939	0.997911	1.0918	1.04126	1.06252	1.11003	1.16874	0.914006	0.456164	-0.129725	0.340879
370	Q8CC88	VWA8	von Willebrand factor A domain-containing protein 8	830	ECM	Glycoprotein	34	1	1.06002	1.09696	1.02996	1.08188	1.07942	1.11072	1.04546	1.10005	1.10069	1.11466	1.09061	1.00968	1.07322	1.04776	1.07559	1.03959	1.05129	1.05804	1.0937	1.04952	1.05233	1.06375	1.08541	1.10199	1.04355	1.05549	0.989257	0.746032	-0.015583	0.127243
3644	Q3UQ28	PXDN	Peroxidasin homolog (EC 1.11.1.7)	834	ECM	Glycoprotein	1	1	1.05467	0.954746	0.97085	0.935494	1.08857	0.924338	0.904512	0.947614	0.964744	0.989056	0.878218	0.944784	0.925896	0.887502	0.904293	1.04063	0.998032	1.00072	0.934747	0.95019	1.00314	0.998306	0.925488	0.944006	0.919394	0.980986	1.00484	0.933667	0.00696685	0.0298082
4423	O35474	EDIL3	EGF-like repeat and discoidin I-like domain-containing protein 3 (Developmentally-regulated endothelial cell locus 1 protein) (Integrin-binding protein DEL1)	837	ECM	Glycoprotein	37	1	0.950913	0.934836	0.90773	0.908422	0.875945	0.969751	1.02493	0.939847	0.922554	0.976759	0.907854	0.986081	1.03126	0.948419	0.940146	1.01464	0.912233	0.929641	0.956949	0.972131	0.961916	0.897366	0.978175	0.935722	0.988587	0.955674	1.07193	0.0445617	0.100216	1.35104
7258	Q61220	NELL2	Protein kinase C-binding protein NELL2 (MEL91 protein) (NEL-like protein 2)	840	ECM	Glycoprotein	36	1	1.13489	1.18419	1.00792	1.10595	1.19234	1.01043	0.950251	1.07772	0.916929	1.00926	1.09357	0.947312	1.00702	1.07587	0.923215	1.01568	1.06707	1.10422	1.00969	1.00603	1.10636	1.10207	1.0128	1.00659	1.01007	1.00199	1.00389	0.958035	0.00560409	0.0186188
6908	Q8R3P6	INT14	Integrator complex subunit 14 (von Willebrand factor A domain-containing protein 9)	848	ECM	Glycoprotein	3	1	1.00439	0.970864	1.01393	0.967579	0.945125	0.995296	0.997857	0.968975	1.06788	1.03649	0.972066	1.04002	0.994895	0.959665	1.10846	1.00425	0.942805	0.983649	1.00643	1.00835	0.991753	0.975546	0.987376	1.02548	0.998194	1.0185	1.01661	0.51691	0.0237714	0.286585
6354	Q9JIA1	LGI1	Leucine-rich glioma-inactivated protein 1	853	ECM	Glycoprotein	19	1	1.02044	1.09696	1.07204	1.01972	1.04991	0.985835	0.880242	0.992277	0.869113	1.01277	0.954284	0.87146	0.982774	0.95123	0.860473	1.01257	0.92604	1.04318	0.949087	0.93409	1.03913	1.04722	0.952784	0.94539	0.935155	0.933026	0.992274	0.819339	-0.0111894	0.0865363
3636	Q8K4Z0	LGI2	Leucine-rich repeat LGI family member 2 (Leucine-rich glioma-inactivated protein 2)	854	ECM	Glycoprotein	4	1	0.922032	0.943369	1.00191	0.949531	0.849494	0.891225	0.854106	0.857319	0.814735	0.90561	0.801164	0.885788	0.910977	0.847204	0.794742	1.024	0.862923	0.944389	0.854026	0.887606	0.955134	0.933645	0.86755	0.840503	0.881323	0.893889	1.02302	0.691783	0.032829	0.16003
6979	P13595	NCAM1	Neural cell adhesion molecule 1 (N-CAM-1) (NCAM-1) (CD antigen CD56)	870	ECM	receptor	1022	1	0.992629	0.969916	1.00091	0.969585	0.969542	0.966913	0.961452	0.943731	0.911303	0.969732	0.930575	0.938884	0.976247	0.946544	0.920228	0.962665	0.935902	0.983763	0.947284	0.946745	0.987515	0.980011	0.957365	0.937203	0.953892	0.939598	1.00766	0.616119	0.0110041	0.210336
1818	Q810U3	NFASC	Neurofascin	871	ECM	receptor	33	1	0.889943	0.954746	0.938789	1.01571	1.01736	0.917716	1.02866	0.944702	0.926304	0.967975	0.943418	1.02316	0.946409	0.958728	0.936162	0.990734	1.00395	0.969424	0.954796	0.976524	0.94823	0.990618	0.963693	0.945899	0.9761	0.976948	0.95721	0.360979	-0.0630924	0.442518
5709	Q61735	CD47	Leukocyte surface antigen CD47 (Integrin-associated protein) (IAP) (CD antigen CD47)	872	ECM	receptor	34	1	0.999047	0.918718	1.1011	0.978609	0.934952	0.976374	0.907312	0.891301	0.988183	0.983786	0.902915	0.960797	0.980909	0.872508	0.973011	0.972021	0.894481	0.988737	0.941645	0.942288	0.972588	1.00489	0.924996	0.958295	0.938071	0.946505	0.967859	0.598501	-0.0471312	0.222935
2829	P15379	CD44	CD44 antigen (Extracellular matrix receptor III) (ECMR-III) (GP90 lymphocyte homing/adhesion receptor) (HUTCH-I) (Hermes antigen) (Hyaluronate receptor) (Lymphocyte antigen 24) (Ly-24) (Phagocytic glycoprotein 1) (PGP-1) (Phagocytic glycoprotein I) (PGP-I) (CD antigen CD44)	873	ECM	receptor	1	1	0.933798	0.927251	1.02596	1.09291	1.01329	1.03503	1.0884	1.02432	1.03881	0.975002	0.962187	1.01389	0.957598	0.953104	1.00388	0.944992	0.940833	0.998868	1.02062	0.969051	0.953683	1.04405	1.04925	0.992	0.974866	0.963236	0.913444	0.0561139	-0.130612	1.25093
5574	Q8K209	AGRG1	Adhesion G-protein coupled receptor G1 (G-protein coupled receptor 56) (Serpentine receptor cyt28) [Cleaved into: ADGRG1 N-terminal fragment (ADGRG1 NT) (GPR56 N-terminal fragment) (GPR56 NT) (GPR56(N)) (GPR56 extracellular subunit) (GPR56 subunit alpha); ADGRG1 C-terminal fragment (ADGRG1-CT) (GPR56 C-terminal fragment) (GPR56 CT) (GPR56(C)) (GPR56 seven-transmembrane subunit) (GPR56 7TM) (GPR56…	875	ECM	receptor	4	1	1.09852	1.0524	1.06002	1.10595	1.09875	1.04544	1.02679	1.04665	0.982558	0.987299	1.04616	0.997881	1.05177	1.01215	0.981975	1.00425	1.00789	1.06927	1.02248	1.00932	1.05031	1.08824	1.03963	1.00534	1.0206	0.998039	0.965146	0.299321	-0.0511815	0.523863
4805	Q03142	FGFR4	Fibroblast growth factor receptor 4 (FGFR-4) (EC 2.7.10.1) (Protein-tyrosine kinase receptor MPK-11) (CD antigen CD334)	877	ECM	receptor	5	1	1.13489	0.878898	0.86565	0.965574	1.01939	0.89974	0.931582	0.923341	0.956306	1.02595	0.933539	0.924557	0.868086	0.977471	1.03675	0.92316	1.01776	0.977401	0.945076	0.957963	1.0046	0.950205	0.918221	0.971931	0.923371	0.992555	1.05724	0.563924	0.0803046	0.24878
6230	Q61527	ERBB4	Receptor tyrosine-protein kinase erbB-4 (EC 2.7.10.1) (Proto-oncogene-like protein c-ErbB-4) [Cleaved into: ERBB4 intracellular domain (4ICD) (E4ICD) (s80HER4)]	880	ECM	receptor	9	1	0.908127	0.98793	0.988885	0.94151	0.977681	0.924338	0.967986	0.947614	0.995683	0.94338	0.994787	1.00209	0.946409	0.952167	0.952097	0.989694	1.00789	0.967355	0.962298	0.975059	0.965352	0.969358	0.946646	0.97795	0.96689	0.983228	0.995867	0.906917	-0.00597453	0.0424325
6197	Q9R0S2	MMP24	Matrix metalloproteinase-24 (MMP-24) (EC 3.4.24.-) (Matrix metalloproteinase-21) (MMP-21) (Membrane-type matrix metalloproteinase 5) (MT-MMP 5) (MTMMP5) (Membrane-type-5 matrix metalloproteinase) (MT5-MMP) (MT5MMP) [Cleaved into: Processed matrix metalloproteinase-24]	882	ECM	mmp	3	1	0.950913	0.934836	0.938789	0.93048	0.920709	0.965021	0.931582	0.889359	0.883177	0.946015	0.899951	0.9136	0.983706	0.880942	0.907281	0.938754	0.898426	0.945955	0.919184	0.920452	0.961916	0.929993	0.928654	0.909714	0.926083	0.91482	1.03433	0.190637	0.0486918	0.719792
5381	O54732	MMP15	Matrix metalloproteinase-15 (MMP-15) (EC 3.4.24.-) (Membrane-type matrix metalloproteinase 2) (MT-MMP 2) (MTMMP2) (Membrane-type-2 matrix metalloproteinase) (MT2-MMP) (MT2MMP)	891	ECM	mmp	6	1	0.98942	1.04671	0.994896	0.993649	1.03262	1.02084	1.0604	1.01752	0.990996	1.01629	0.967127	1.03496	1.04058	1.01871	0.993926	1.00009	0.99606	1.00955	1.01219	1.01405	1.01204	1.00705	1.03292	0.991469	1.03142	0.996692	1.00495	0.829838	0.00713087	0.0810065
1157	Q9R0S3	MMP17	Matrix metalloproteinase-17 (MMP-17) (EC 3.4.24.-) (Membrane-type matrix metalloproteinase 4) (MT-MMP 4) (MTMMP4) (Membrane-type-4 matrix metalloproteinase) (MT4-MMP) (MT4MMP)	896	ECM	mmp	7	1	1.21191	1.11308	1.07505	1.09091	1.14656	1.02841	0.972654	1.00393	0.951618	1.02243	1.04517	0.986924	1.05271	1.05151	1.04771	1.04687	1.07594	1.10625	1.00404	1.04361	1.10833	1.10417	1.00166	1.00641	1.03038	1.05684	1.00376	0.952049	0.0054196	0.0213405
944	P39876	TIMP3	Metalloproteinase inhibitor 3 (Tissue inhibitor of metalloproteinases 3) (TIMP-3)	900	ECM	mmp inhibitor	3	1	1.02686	1.05809	0.999906	1.0518	1.01532	1.1391	1.03426	1.09131	1.12038	1.09798	1.12321	1.08975	1.15154	1.07681	1.05268	1.10821	1.00987	1.02533	1.10104	1.08148	1.02832	1.02234	1.08822	1.11385	1.10603	1.05692	1.00584	0.806079	0.00840254	0.0936222
2930	P25785	TIMP2	Metalloproteinase inhibitor 2 (Tissue inhibitor of metalloproteinases 2) (TIMP-2)	901	ECM	mmp inhibitor	2	1	1.04611	1.18134	1.06603	0.929478	1.07636	1.15613	1.09307	1.01072	1.04819	1.05669	1.0422	1.04171	1.07229	0.95779	0.98297	1.98147	1.04537	1.04989	1.06783	1.18027	1.07582	1.02396	1.08664	1.04903	1.02393	1.3366	1.05065	0.51187	0.0712782	0.29084
2156	Q9CYH5	GFOD2	Glucose-fructose oxidoreductase domain-containing protein 2 (EC 1.-.-.-)	907	ECM	enzyme	4	1	0.9584	0.978449	1.02195	1.01872	0.974629	1.01043	0.997857	0.908778	1.051	0.946894	1.01652	1.04171	1.04804	1.05057	1.04571	1.03856	1.03649	0.992024	0.98858	1.04351	0.97895	1.0051	0.972356	1.0048	1.04677	1.04025	0.973985	0.249452	-0.0380285	0.603013
3397	B0V2N1	PTPRS	Receptor-type tyrosine-protein phosphatase S (R-PTP-S) (EC 3.1.3.48) (PTPNU-3) (Receptor-type tyrosine-protein phosphatase sigma) (R-PTP-sigma)	909	ECM	enzyme	78	1	0.969097	0.991723	1.01393	0.977606	0.990906	0.925284	0.897978	0.912661	0.814735	0.911759	0.893036	0.845333	0.887666	0.877194	0.804701	0.881576	0.84813	0.990544	0.892576	0.857433	0.98694	0.994148	0.911974	0.873177	0.870064	0.844803	0.992749	0.635354	-0.0104991	0.196984
7655	Q62165	DAG1	Dystroglycan 1 (Dystroglycan) (Dystrophin-associated glycoprotein 1) [Cleaved into: Alpha-dystroglycan (Alpha-DG); Beta-dystroglycan (Beta-DG)]	910	ECM	enzyme	16	1	0.895291	0.931992	0.969848	0.94151	0.914604	0.873249	0.935316	0.86897	0.819423	0.862569	0.868339	0.874831	0.880207	0.857513	0.813664	0.87326	0.863909	0.942208	0.871311	0.860564	0.942428	0.941988	0.892512	0.850111	0.87085	0.850278	1.00047	0.990454	0.000673804	0.00416567
2847	O70475	UGDH	UDP-glucose 6-dehydrogenase (UDP-Glc dehydrogenase) (UDP-GlcDH) (UDPGDH) (EC 1.1.1.22)	911	ECM	enzyme	21	1	1.01188	0.991723	0.979868	0.985627	1.03465	0.972589	1.01559	0.952469	0.960056	0.948651	0.949345	0.973439	0.956666	0.970911	0.986954	0.946031	0.95957	1.00063	0.96645	0.965595	1.0012	1.00005	0.980217	0.952684	0.967005	0.964185	1.00115	0.952911	0.00166155	0.0209479
4176	Q03146	DDR1	Epithelial discoidin domain-containing receptor 1 (Epithelial discoidin domain receptor 1) (EC 2.7.10.1) (CD167 antigen-like family member A) (Cell adhesion kinase) (Discoidin receptor tyrosine kinase) (Protein-tyrosine kinase MPK-6) (Tyrosine kinase DDR) (Tyrosine-protein kinase CAK) (CD antigen CD167a)	912	ECM	enzyme	2	1	1.08997	1.00026	1.11212	1.14004	1.06416	1.10599	1.08093	1.14665	1.11007	1.07338	1.13803	1.1479	1.07508	1.06838	1.16821	1.09885	1.10553	1.06776	1.10917	1.11066	1.03007	1.10544	1.11119	1.10716	1.09712	1.1242	0.931824	0.113106	-0.101871	0.946514
745	Q91ZA3	PCCA	Propionyl-CoA carboxylase alpha chain, mitochondrial (PCCase subunit alpha) (EC 6.4.1.3) (Propanoyl-CoA:carbon dioxide ligase subunit alpha)	913	ECM	enzyme	43	1	1.13489	1.11118	1.02095	1.09692	1.12927	1.12302	1.04453	1.11267	1.0585	1.10149	1.08863	0.987767	1.0611	1.07775	1.02779	1.04895	1.06312	1.0822	1.08814	1.04441	1.08203	1.08238	1.09341	1.08287	1.0422	1.04662	0.999673	0.99495	-0.000471573	0.0021989
6599	P24369	PPIB	Peptidyl-prolyl cis-trans isomerase B (PPIase B) (EC 5.2.1.8) (CYP-S1) (Cyclophilin B) (Rotamase B) (S-cyclophilin) (SCYLP)	915	ECM	enzyme	83	1	1.03541	1.01258	1.02095	1.02473	1.0082	0.903524	0.898911	0.880621	0.826923	0.87311	0.868339	0.868932	0.889531	0.856576	0.820636	0.877418	0.858978	1.01698	0.875238	0.862012	1.016	1.01796	0.894352	0.856124	0.87168	0.852344	0.998073	0.872957	-0.00278209	0.0590072
1366	Q9R118	HTRA1	Serine protease HTRA1 (EC 3.4.21.-) (High-temperature requirement A serine peptidase 1) (Serine protease 11)	917	ECM	enzyme	40	1	1.39909	1.37381	1.12013	1.31952	1.38564	1.27818	0.925048	1.31753	1.09413	1.32987	1.27732	0.979339	1.25224	1.24269	1.07858	1.09885	1.16864	1.26637	1.20368	1.13672	1.25763	1.2751	1.17359	1.23377	1.15809	1.11536	0.986304	0.913904	-0.0198951	0.0390995
4964	P70451	FER	Tyrosine-protein kinase Fer (EC 2.7.10.2) (Proto-oncogene c-Fer) (p94-Fer)	919	ECM	enzyme	12	1	0.955191	0.953798	0.989887	0.95655	0.940038	1.00286	1.00719	0.947614	1.03506	0.996961	0.941442	0.996195	0.978111	0.943733	1.00189	0.960586	0.972391	0.965911	0.988522	0.975485	0.969663	0.962158	0.98589	0.991155	0.97268	0.97829	1.0078	0.740037	0.0112093	0.130747
5389	Q04592	PCSK5	Proprotein convertase subtilisin/kexin type 5 (EC 3.4.21.-) (Proprotein convertase 5) (PC5) (Proprotein convertase 6) (PC6) (Subtilisin-like proprotein convertase 6) (SPC6) (Subtilisin/kexin-like protease PC5)	920	ECM	enzyme	1	1	0.98942	0.877949	1.07405	1.0147	0.986837	1.02746	1.00812	0.913632	1.05475	1.01716	0.959224	0.948998	0.951071	0.870633	1.02579	1.01776	0.94675	0.990493	0.996726	0.960168	0.95579	1.0252	0.983073	1.01038	0.923568	0.996769	0.932299	0.2118	-0.101135	0.674073
6943	Q9JHR7	IDE	Insulin-degrading enzyme (EC 3.4.24.56) (Insulin protease) (Insulinase) (Insulysin)	923	ECM	enzyme	58	1	1.00439	1.06188	1.00091	1.02172	1.055	0.981104	0.966119	1.01752	0.940368	1.01541	1.00763	0.941413	0.963193	1.01027	0.943134	1.0136	1.01874	1.02398	0.988025	0.981726	1.02209	1.02588	0.988248	0.987801	0.971626	0.991827	0.996311	0.8888	-0.00533205	0.0511957
1002	Q9R0E1	PLOD3	Multifunctional procollagen lysine hydroxylase and glycosyltransferase LH3 [Includes: Procollagen-lysine,2-oxoglutarate 5-dioxygenase 3 (EC 1.14.11.4) (Lysyl hydroxylase 3) (LH3); Procollagen glycosyltransferase (EC 2.4.1.50) (EC 2.4.1.66) (Galactosylhydroxylysine-glucosyltransferase) (Procollagen galactosyltransferase) (Procollagen glucosyltransferase)]	925	ECM	enzyme	18	1	1.06002	0.958539	1.00291	1.03576	0.991924	1.00286	0.963319	1.00004	1.01912	0.989934	1.01257	0.997038	1.01261	0.986843	0.997909	0.986575	0.980281	1.00819	0.997975	0.993543	1.00619	1.0102	0.988742	1.00721	0.998831	0.988255	0.996027	0.907005	-0.00574354	0.0423905
2971	Q8R2R1	POMT1	Protein O-mannosyl-transferase 1 (EC 2.4.1.109) (Dolichyl-phosphate-mannose--protein mannosyltransferase 1)	927	ECM	enzyme	2	1	0.806511	1.03913	1.20229	1.07186	0.995993	1.0795	1.19295	1.19714	1.20851	1.10588	1.19928	1.16897	1.13196	1.24082	1.21303	1.05935	1.09073	1.0193	1.16388	1.15081	0.948546	1.09005	1.15653	1.17122	1.18058	1.12104	0.870188	0.205953	-0.200601	0.686232
362	Q9R0E2	PLOD1	Procollagen-lysine,2-oxoglutarate 5-dioxygenase 1 (EC 1.14.11.4) (Lysyl hydroxylase 1) (LH1)	928	ECM	enzyme	13	1	1.07713	1.02775	1.02195	1.13603	1.04483	1.09653	0.986655	1.0583	1.06131	1.0725	1.08271	1.00884	1.09466	1.03558	1.0238	1.05207	0.999018	1.05128	1.05967	1.03566	1.03496	1.0676	1.04716	1.07217	1.04636	1.02496	0.969426	0.475631	-0.0447967	0.32273
2207	Q9R0B9	PLOD2	Procollagen-lysine,2-oxoglutarate 5-dioxygenase 2 (EC 1.14.11.4) (Lysyl hydroxylase 2) (LH2)	929	ECM	enzyme	2	1	0.923102	0.995515	0.896709	0.85528	0.918674	0.956506	1.03239	0.899069	1.0135	0.968853	0.919709	1.01811	0.911909	0.836895	0.973011	0.9242	0.862923	0.931547	0.965005	0.921174	0.972872	0.890221	0.962656	0.967353	0.922304	0.920045	1.09284	0.0564637	0.128087	1.24823
1673	Q61072	ADAM9	Disintegrin and metalloproteinase domain-containing protein 9 (ADAM 9) (EC 3.4.24.-) (Meltrin-gamma) (Metalloprotease/disintegrin/cysteine-rich protein 9) (Myeloma cell metalloproteinase)	930	ECM	enzyme	6	1	1.09959	1.04482	1.08807	1.0518	1.06721	1.07098	1.06693	1.04374	1.0285	1.06635	1.07184	1.01811	1.06669	1.0815	1.06364	1.10509	1.07397	1.05858	1.05806	1.06817	1.04814	1.06903	1.06055	1.05556	1.05543	1.0809	0.980457	0.532967	-0.0284737	0.2733
7494	P49817	CAV1	Caveolin-1	948	ECM	Transmembrane	4	1	1.10922	0.791671	0.993894	0.950534	0.782348	1.07761	0.989456	0.779646	1.10069	0.929326	0.786346	1.08385	1.03126	0.749738	1.13535	0.940833	0.754441	0.937945	0.943845	0.949244	0.966964	0.908925	0.948903	0.938787	0.954948	0.94354	1.06385	0.635476	0.0893	0.196901
7517	Q64314	CD34	Hematopoietic progenitor cell antigen CD34 (CD antigen CD34)	949	ECM	Transmembrane	6	1	0.943425	0.903548	0.934782	0.904411	0.883066	0.918662	0.781297	0.811686	0.727543	0.933718	0.787334	0.805721	0.896058	0.864073	0.731003	0.890933	0.833337	0.928205	0.826706	0.836854	0.948991	0.90742	0.837215	0.816198	0.855284	0.818424	1.04581	0.260577	0.0646248	0.584065
2012	Q4VC33	MAEA	E3 ubiquitin-protein transferase MAEA (EC 2.3.2.27) (Erythroblast macrophage protein) (Macrophage erythroblast attacher)	951	ECM	Transmembrane	13	1	1.03648	1.02301	1.00391	1.0127	1.01736	1.02652	1.01653	1.04956	1.09788	1.06284	1.06789	1.04255	1.02194	1.02339	1.13136	1.09885	1.072	1.01558	1.05353	1.06501	1.01983	1.01132	1.03087	1.0762	1.02929	1.10074	1.00841	0.495434	0.0120861	0.305014
1071	O35658	C1QBP	Complement component 1 Q subcomponent-binding protein, mitochondrial (GC1q-R protein) (Glycoprotein gC1qBP) (C1qBP)	952	ECM	Transmembrane	60	1	1.09852	1.08653	1.01594	1.08188	1.08654	1.08139	1.08747	1.09519	1.11194	1.07075	1.09456	1.02991	1.02287	1.06838	1.07559	1.05935	1.07298	1.06157	1.09022	1.05485	1.06169	1.06145	1.08802	1.09242	1.04038	1.06931	1.00022	0.995464	0.000316529	0.00197445
1994	Q64430	ATP7A	Copper-transporting ATPase 1 (EC 7.2.2.8) (Copper pump 1) (Menkes disease-associated protein homolog)	954	ECM	Transmembrane	2	1	0.98942	1.11687	1.09909	1.08389	1.0082	0.97732	0.94185	1.03208	0.975995	1.01892	1.01553	0.991138	0.961328	0.970911	1.03775	1.25167	1.00592	1.04958	0.993617	1.03645	1.03543	1.06373	0.983751	1.00348	0.974459	1.09845	0.973398	0.598666	-0.0388986	0.222815
3217	Q6NVD0	FREM2	FRAS1-related extracellular matrix protein 2 (ECM3 homolog) (NV domain-containing protein 1)	956	ECM	Transmembrane	2	1	1.09638	1.08464	0.999906	0.952539	1.10383	1.16465	1.19855	1.23986	1.22257	1.07162	1.01257	1.04761	1.00329	1.11336	1.05268	0.939794	1.11736	1.03955	1.15164	1.04568	1.06034	1.01876	1.20102	1.10225	1.05475	1.03661	1.04082	0.484388	0.0577143	0.314807
5881	Q8BGV0	SYNM	Probable asparagine--tRNA ligase, mitochondrial (EC 6.1.1.22) (Asparaginyl-tRNA synthetase) (AsnRS)	960	ECM	cytoskeleton	10	1	1.00226	1.03344	1.04499	1.08088	1.10587	1.08612	1.0968	1.1117	1.09413	1.09798	1.10444	1.09312	1.06949	1.05151	1.15626	1.09573	1.06707	1.04457	1.09853	1.08886	1.0119	1.07725	1.09821	1.09885	1.07137	1.10635	0.939337	0.0342926	-0.0902846	1.4648
2315	P11531	DMD	Dystrophin	961	ECM	cytoskeleton	12	1	1.06216	1.04008	1.01594	1.04378	1.04177	1.01706	0.935316	0.950527	0.953493	1.01189	0.959224	0.95574	0.976247	0.929675	0.949109	0.956427	0.957598	1.03395	0.971252	0.954133	1.03408	1.03383	0.967633	0.97487	0.953887	0.954378	1.00024	0.990893	0.00034362	0.00397308
2412	O70258	SGCE	Epsilon-sarcoglycan (Epsilon-SG)	963	ECM	cytoskeleton	2	1	0.983002	0.843817	0.981871	1.04178	0.773192	0.86095	0.931582	1.035	1.18507	0.81865	1.06493	1.07963	0.864356	0.818152	0.975999	0.89717	0.829392	0.937277	0.982696	0.910784	0.942273	0.93228	0.942509	1.02288	0.920713	0.900854	1.01072	0.9215	0.0153819	0.0355048
6757	P26039	TLN1	Talin-1	966	ECM	cytoskeleton	78	1	0.963748	0.967072	0.995898	0.990641	0.993958	0.963128	1.0436	0.971887	1.01818	0.975002	0.967127	1.02485	0.970652	0.978408	1.0238	0.946031	0.978308	0.98522	0.989821	0.987009	0.97694	0.993499	0.99287	0.986771	0.991304	0.982714	0.983333	0.228956	-0.0242486	0.640249
4726	Q7TPR4	ACTN1	Alpha-actinin-1 (Alpha-actinin cytoskeletal isoform) (F-actin cross-linking protein) (Non-muscle alpha-actinin-1)	967	ECM	cytoskeleton	120	1	0.957331	1.02017	0.968847	0.982619	1.04381	0.835405	0.872775	0.851494	0.779108	0.848515	0.859448	0.861346	0.848505	0.877194	0.798726	0.863903	0.873771	0.995462	0.841124	0.853907	0.992499	0.998425	0.853224	0.829024	0.862348	0.845467	0.994065	0.850889	-0.00858863	0.0701269
4514	Q9JJ00	PLS1	Phospholipid scramblase 1 (PL scramblase 1) (Ca(2+)-dependent phospholipid scramblase 1) (Mg(2+)-dependent nuclease) (EC 3.1.-.-) (Transplantability-associated protein 1) (NOR1) (TRA1)	968	ECM	cytoskeleton	1	1	1.07606	1.078	1.23034	1.09993	1.24321	1.22331	1.22655	1.18452	1.26945	1.2025	1.05801	1.21027	1.21215	1.09368	1.22896	1.02816	1.14004	1.12126	1.19406	1.15221	1.05135	1.19116	1.21146	1.17665	1.17203	1.13239	0.882628	0.0561538	-0.180122	1.25062
2712	P03995	GFAP	Glial fibrillary acidic protein (GFAP)	969	ECM	cytoskeleton	406	1	0.794745	0.810634	1.06303	0.81417	0.82406	0.796615	1.066	0.789355	1.07913	0.725542	0.851546	0.965854	0.686263	0.737555	0.950105	0.568658	0.699214	0.884439	0.884697	0.767942	0.868459	0.900419	0.883989	0.885404	0.796557	0.739326	0.964506	0.775434	-0.0521375	0.110455
1328	Q9QXS1	PLEC	Plectin (PCN) (PLTN) (Plectin-1) (Plectin-6)	970	ECM	cytoskeleton	262	1	0.89957	0.873209	0.964839	0.914438	0.907483	0.847704	0.921314	0.786442	0.85505	0.816894	0.796225	0.857132	0.802816	0.767544	0.816652	0.771379	0.772193	0.92659	0.837271	0.797953	0.92426	0.92892	0.85182	0.822723	0.809164	0.786741	0.994983	0.918244	-0.00725604	0.0370421
3922	Q9DCT8	CRIP2	Cysteine-rich protein 2 (CRP-2) (Heart LIM protein)	980	ECM	Organizer	38	1	0.98942	0.98793	0.972854	0.945521	0.956316	0.975428	0.987589	0.99616	0.911303	0.976759	0.927612	0.956583	0.982774	0.990591	0.963052	0.926279	0.973377	0.97534	0.962475	0.965443	0.99245	0.95823	0.986392	0.938558	0.976649	0.954236	1.03571	0.0177766	0.050622	1.75015
73	P21995	EMB	Embigin (Teratocarcinoma glycoprotein Gp-70)	981	ECM	Organizer	3	1	1.01081	0.965176	1.06202	1.08991	1.03364	0.781477	0.856906	0.824308	0.741606	0.832704	0.879206	0.814149	0.822397	0.88844	0.872424	0.710043	0.742607	1.02693	0.819368	0.808343	0.991996	1.06185	0.820897	0.817839	0.841662	0.775025	0.934211	0.0304824	-0.0981804	1.51595
2520	P18828	SDC1	Syndecan-1 (SYND1) (CD antigen CD138)	982	ECM	Organizer	1	1	0.769073	0.901652	0.942797	0.866309	0.801678	0.833513	0.884909	0.841785	0.902865	0.888921	0.862412	0.943941	0.791627	0.929675	0.870432	0.891972	0.786986	0.880252	0.869067	0.869106	0.890242	0.870261	0.853402	0.884733	0.888414	0.849797	1.02296	0.811304	0.0327486	0.0908164
264	P43407	SDC2	Syndecan-2 (SYND2) (Fibroglycan) (Heparan sulfate proteoglycan core protein) (HSPG) (CD antigen CD362)	983	ECM	Organizer	2	1	1.01295	0.938628	0.926766	0.955547	0.958351	0.997188	0.897044	0.945673	0.912241	0.920542	0.839691	0.889159	0.886734	0.880942	0.800718	0.805686	0.811641	0.965374	0.91873	0.845813	0.98386	0.946888	0.946635	0.890825	0.885612	0.806015	1.03905	0.213952	0.0552592	0.669684
630	Q64519	SDC3	Syndecan-3 (SYND3)	984	ECM	Organizer	5	1	0.812929	0.720563	0.836595	0.716911	0.667387	0.806076	0.774762	0.647601	0.613161	0.664055	0.739916	0.743354	0.724492	0.596979	0.549746	0.588411	0.589746	0.792397	0.707595	0.632121	0.844497	0.740297	0.742813	0.672377	0.688275	0.575968	1.14075	0.340229	0.189988	0.468229
1068	O35988	SDC4	Syndecan-4 (SYND4) (Ryudocan core protein)	985	ECM	Organizer	6	1	1.14559	1.03628	0.956824	1.07687	1.09671	1.14194	0.99879	1.17966	1.09038	1.15683	1.11234	0.98861	1.06296	1.04963	1.11742	0.84727	0.962529	1.05205	1.11332	1.00474	1.06062	1.04347	1.1068	1.11985	1.03374	0.975739	1.01644	0.795207	0.0235259	0.0995198
993	Q80Z19	MUC2	Mucin-2 (MUC-2) (Colonic mucin) (MCM) (Secreted gel-forming mucin) (Fragments)	988	ECM	Mucin	1	1	0.994768	0.951902	0.950812	0.894384	0.903414	0.928123	0.822368	0.82625	0.848487	0.789664	0.829812	0.839433	0.800019	0.885628	0.878399	0.844151	0.857006	0.949213	0.840784	0.850773	0.982223	0.916203	0.858914	0.822654	0.841693	0.859852	1.07206	0.046614	0.100383	1.33148
2642	Q9DBR4	APBB2	Amyloid beta precursor protein binding family B member 2 (Amyloid-beta (A4) precursor protein-binding family B member 2) (Protein Fe65-like 1)	995	ECM	regulator	2	1	1.06857	1.0268	1.03397	0.990641	1.04177	1.08991	0.980121	1.01655	1.15976	1.07865	1.09654	1.01558	1.11145	1.08806	1.10746	1.01776	1.09862	1.02696	1.07025	1.07316	1.03179	1.02213	1.02886	1.11165	1.07169	1.07462	1.00945	0.724131	0.0135755	0.140183
4098	Q03157	APLP1	Amyloid beta precursor like protein 1 (Amyloid beta (A4) precursor-like protein 1) (Amyloid-like protein 1) (APLP) (APLP-1) [Cleaved into: C30]	996	ECM	regulator	10	1	1.06964	1.10455	1.01093	1.09291	1.08857	1.03882	1.0548	1.01558	0.959119	1.0321	1.02245	1.02316	1.05643	1.0815	0.970024	1.03856	1.07496	1.0611	1.02048	1.04077	1.05806	1.06414	1.0364	1.00455	1.0537	1.02784	0.994292	0.888497	-0.00825842	0.0513441
6790	Q06335	APLP2	Amyloid beta precursor like protein 2 (Amyloid beta (A4) precursor-like protein 2) (Amyloid protein homolog) (Amyloid-like protein 2) (APLP-2) (CDEI box-binding protein) (CDEBP) (Sperm membrane protein YWK-II)	997	ECM	regulator	46	1	1.09424	1.06757	1.02596	1.15608	1.0377	1.04355	0.949317	1.01849	0.972244	1.07777	0.978981	0.972597	1.03406	1.0159	0.918236	1.08638	0.999018	1.06359	1.00673	1.00436	1.05394	1.07325	1.00379	1.00967	1.00752	1.00121	0.982009	0.719743	-0.0261916	0.142822
5911	P07356	ANXA2	Annexin A2 (Annexin II) (Annexin-2) (Calpactin I heavy chain) (Calpactin-1 heavy chain) (Chromobindin-8) (Lipocortin II) (Placental anticoagulant protein IV) (PAP-IV) (Protein I) (p36)	998	ECM	regulator	22	1	0.92952	0.997411	0.9969	0.947526	0.995993	0.883656	1.04173	0.984509	1.0735	0.93811	0.977005	1.04508	0.883004	1.00933	1.06165	0.876378	0.994087	0.977892	0.983085	0.978255	0.975644	0.98014	0.969965	0.996205	0.979139	0.977371	0.995413	0.881288	-0.00663297	0.0548821
5293	P97429	ANXA4	Annexin A4 (Annexin IV) (Annexin-4)	999	ECM	regulator	12	1	0.999047	1.06947	1.03397	0.970587	1.07738	1.01233	1.11267	1.08937	1.10631	1.06723	1.11827	1.04002	1.00981	1.07587	1.13535	1.00009	1.10651	1.02508	1.08436	1.06128	1.02284	1.02731	1.07145	1.09727	1.0419	1.08065	0.995644	0.913726	-0.00629838	0.039184
4044	Q01339	APOH	Beta-2-glycoprotein 1 (APC inhibitor) (Activated protein C-binding protein) (Apolipoprotein H) (Apo-H) (Beta-2-glycoprotein I) (B2GPI) (Beta(2)GPI)	1000	ECM	regulator	1	1	0.925241	1.11782	0.848617	0.859291	0.9085	0.979212	1.0688	1.01169	0.934742	1.01014	0.927612	1.2069	1.20749	1.01871	0.943134	0.999051	0.989156	0.943245	0.988699	1.06074	1.01435	0.872136	1.0199	0.957497	1.14436	0.977114	1.16307	0.0735494	0.217936	1.13342
5682	P14211	CALR	Calreticulin (CRP55) (Calregulin) (Endoplasmic reticulum resident protein 60) (ERp60) (HACBP)	1001	ECM	regulator	297	1	1.07499	1.04766	0.999906	1.03175	1.05297	0.878926	0.86344	0.893243	0.796922	0.863448	0.87723	0.843647	0.871815	0.886565	0.818644	0.864943	0.883633	1.03455	0.862201	0.861541	1.04088	1.02821	0.878536	0.845867	0.867343	0.85574	1.01233	0.660774	0.0176786	0.179947
939	O35566	CD151	CD151 antigen (GP27) (Membrane glycoprotein SFA-1) (Platelet-endothelial tetraspan antigen 3) (PETA-3) (CD antigen CD151)	1002	ECM	regulator	4	1	1.01616	0.939577	0.985879	1.02072	0.965472	0.972589	0.928781	0.853436	0.880364	0.909123	0.838703	0.890002	0.921234	0.877194	0.820636	0.830636	0.849116	0.987968	0.897166	0.864803	0.985246	0.990691	0.918269	0.876064	0.896143	0.833463	0.994504	0.857016	-0.0079511	0.0670109
5033	Q5SW19	CLU	Clustered mitochondria protein homolog	1004	ECM	regulator	30	1	1.05895	1.08274	1.04599	1.05983	1.07229	1.08234	1.0856	1.1282	1.11569	1.09095	1.11531	1.10913	1.08068	1.1471	1.11941	1.09053	1.13018	1.0533	1.10301	1.11284	1.04723	1.05937	1.09871	1.10732	1.1123	1.11338	0.988538	0.661705	-0.016631	0.179336
2866	Q9QZF2	GPC1	Glypican-1 [Cleaved into: Secreted glypican-1]	1008	ECM	regulator	53	1	1.05574	1.00215	1.00492	1.03275	1.01024	1.05774	0.962386	1.00878	0.97787	1.04703	0.980957	0.980182	1.05271	1.01871	1.03775	1.03856	1	1.01763	1.00579	1.02132	1.0193	1.01597	1.00964	1.00195	1.0172	1.02544	1.00328	0.876687	0.0047186	0.0571554
7393	Q8BKV1	GPC2	Glypican-2 [Cleaved into: Secreted glypican-2]	1009	ECM	regulator	51	1	1.0782	0.959487	0.956824	0.983622	0.938004	1.09558	1.00906	1.01849	1.00131	1.04791	0.982932	1.03834	1.13196	1.00559	1.00388	1.05103	0.981267	0.986023	1.02588	1.03534	1.01256	0.959483	1.04104	1.01072	1.05863	1.01206	1.05532	0.227502	0.0776814	0.643015
2248	P51655	GPC4	Glypican-4 (K-glypican) [Cleaved into: Secreted glypican-4]	1011	ECM	regulator	26	1	1.13596	0.982241	1.00792	1.03777	0.98175	1.08423	0.928781	0.986451	0.937555	1.01892	0.960211	0.94057	1.08627	0.939984	0.941142	0.959546	0.929984	1.02427	0.986025	0.96625	1.0394	1.00915	0.99982	0.972229	0.988942	0.943557	1.02998	0.58619	0.0426174	0.231962
6663	Q8CAL5	GPC5	Glypican-5 [Cleaved into: Secreted glypican-5]	1012	ECM	regulator	9	1	1.12419	0.861832	0.97085	1.02273	0.886118	1.08991	0.838237	0.884505	0.918804	1.06372	0.883157	0.943098	1.05457	0.872508	0.909273	1.05103	0.867854	0.97762	0.946388	0.949722	0.995342	0.959898	0.937549	0.955227	0.956725	0.942719	1.03692	0.700057	0.0523108	0.154867
5887	Q9R087	GPC6	Glypican-6 [Cleaved into: Secreted glypican-6]	1013	ECM	regulator	16	1	1.05039	1.00594	0.879677	0.947526	1.01532	1.00665	0.89051	0.998102	0.846612	0.989056	0.943418	0.93467	1.00702	0.988717	0.877403	0.961625	0.985212	0.983143	0.945724	0.959107	1.01878	0.947508	0.965087	0.926362	0.976801	0.941413	1.07522	0.167003	0.104629	0.777275
3620	O35671	ITBP1	Integrin beta-1-binding protein 1 (Bodenin)	1014	ECM	regulator	3	1	0.955191	1.0287	1.07104	1.04077	1.04788	0.991511	1.05106	1.00296	1.036	0.981151	1.07184	1.083	1.0611	0.999963	1.11742	1.04063	1.01677	1.02393	1.02242	1.05315	0.99463	1.05323	1.01518	1.02966	1.04802	1.05827	0.94436	0.0653928	-0.0825905	1.18447
5540	P70232	NCHL1	Neural cell adhesion molecule L1-like protein (Cell adhesion molecule with homology to L1CAM) (Chl1-like protein) (Close homolog of L1) [Cleaved into: Processed neural cell adhesion molecule L1-like protein]	1019	ECM	regulator	43	1	0.851436	0.901652	0.899715	0.87032	0.929865	0.911093	1.00812	0.876738	0.868176	0.920542	0.906866	0.951526	0.909112	0.864073	0.885371	0.941873	0.892509	0.908831	0.915257	0.907411	0.917696	0.899967	0.931985	0.898528	0.908237	0.906584	1.0197	0.724586	0.0281449	0.13991
5890	P35803	GPM6B	Neuronal membrane glycoprotein M6-b (M6b)	1021	ECM	regulator	40	1	0.993698	1.06093	0.981871	0.968582	1.04584	1.02557	0.925981	1.02626	0.938492	1.03298	1.00862	0.918657	1.01168	1.01496	0.913256	1.01568	1.01381	1.00849	0.992983	0.981341	1.01821	0.998766	0.992604	0.993362	0.981765	0.980917	1.01947	0.577007	0.0278184	0.238819
47	Q8BRJ3	RELL2	RELT-like protein 2	1025	ECM	regulator	5	1	1.01937	1.06757	0.958827	0.950534	1.05093	0.736065	0.713155	0.742751	0.549407	0.713245	0.693486	0.659916	0.739411	0.700068	0.528832	0.7194	0.729786	1.00787	0.691351	0.679569	1.02898	0.986764	0.730657	0.652046	0.699798	0.659339	1.04278	0.328073	0.0604386	0.48403
120	Q62523	ZYX	Zyxin	1028	ECM	regulator	3	1	0.730566	0.738577	0.963837	0.771055	0.69689	0.672676	0.798099	0.564102	0.516593	0.55865	0.685583	0.716384	0.591156	0.576361	0.514889	0.581134	0.564105	0.816821	0.632617	0.590671	0.823048	0.810594	0.678292	0.586942	0.627967	0.553376	1.01536	0.921693	0.0219966	0.0354136
7585	Q9QXJ1	APBB1	Amyloid beta precursor protein binding family B member 1 (Amyloid-beta A4 precursor protein-binding family B member 1) (Protein Fe65)	1029	ECM	regulator	13	1	1.03434	0.998359	0.961833	0.995654	0.974629	0.963128	0.955851	0.93208	0.886927	0.956556	0.939466	0.937199	0.949206	0.933424	0.870432	0.962665	0.947736	0.994137	0.939001	0.933444	1.0109	0.977372	0.950353	0.92765	0.939943	0.926944	1.03431	0.0938987	0.0486626	1.02734
2213	Q9JHQ0	ANXA9	Annexin A9 (Annexin XXXI) (Annexin-31) (Annexin-9)	1030	ECM	regulator	1	1	1.75315	1.22496	0.927768	0.819184	2.12628	0.962182	1.87063	0.786442	1.53384	0.761556	1.16273	0.667501	0.799086	0.865947	0.64635	1.01672	0.94675	1.30856	1.17956	0.823726	1.32603	1.29108	1.20642	1.15271	0.777512	0.869941	1.02708	0.944813	0.0385435	0.024654
3548	Q04690	NF1	Neurofibromin (Neurofibromatosis-related protein NF-1)	1036	ECM	regulator	93	1	0.984072	1.03913	0.984877	0.99766	1.03669	1.03503	0.995056	1.05636	1.01725	1.03473	1.05011	1.01979	1.04711	1.05338	0.991934	1.03128	1.04044	1.00707	1.03142	1.03066	1.00773	1.00641	1.02882	1.03403	1.0401	1.02122	1.00132	0.956036	0.00189848	0.0195256
6639	Q62226	SHH	Sonic hedgehog protein (SHH) (HHG-1) (Shh unprocessed N-terminal signaling and C-terminal autoprocessing domains) (ShhNC) [Cleaved into: Sonic hedgehog protein N-product (ShhN) (Shh N-terminal processed signaling domains) (ShhNp) (Sonic hedgehog protein 19 kDa product)]	1039	ECM	regulator	1	1	1.0889	1.05335	1.02896	1.06384	1.04381	1.00286	0.937182	1.02626	0.818485	0.988178	1.07974	0.906015	1.03872	0.958728	0.864456	0.956427	1.0217	1.04648	0.975452	0.957674	1.04742	1.04554	0.988769	0.962136	0.96782	0.947528	1.0018	0.949214	0.002592	0.0226359
1646	O08811	ERCC2	General transcription and DNA repair factor IIH helicase subunit XPD (TFIIH subunit XPD) (EC 3.6.4.12) (CXPD) (DNA excision repair protein ERCC-2) (DNA repair protein complementing XP-D cells) (Xeroderma pigmentosum group D-complementing protein)	1041	ECM	regulator	8	1	0.987281	0.986982	1.01594	1.00568	0.991924	1.04071	1.03333	1.04665	1.08381	1.06108	1.02837	1.06446	1.04245	1.0665	1.12937	1.08014	1.06707	0.997967	1.04899	1.075	0.991421	1.00451	1.04023	1.05776	1.0578	1.09219	0.986966	0.184428	-0.0189276	0.734174
574	O09106	HDAC1	Histone deacetylase 1 (HD1) (EC 3.5.1.98)	1043	Chromatin modification	Mi-2_NuRD	31	1	1.00867	0.951902	0.967845	0.964571	0.970559	0.965021	1.02679	0.976742	1.01725	1.03912	1.05603	1.02064	0.96226	0.948419	1.01683	0.955388	0.957598	0.977258	1.01349	0.976855	0.986858	0.967658	0.989519	1.03747	0.977105	0.976606	1.01984	0.340034	0.0283454	0.468478
6684	P70288	HDAC2	Histone deacetylase 2 (HD2) (EC 3.5.1.98) (YY1 transcription factor-binding protein)	1044	Chromatin modification	Mi-2_NuRD	54	1	0.882456	0.920614	0.940793	0.91544	0.910535	0.947991	1.03426	0.956353	1.01631	0.937232	0.990835	1.02906	0.93895	0.962476	0.981975	0.960586	0.990143	0.928306	0.980497	0.977199	0.934357	0.922256	0.979535	0.981459	0.97683	0.977568	1.01312	0.752804	0.0188058	0.123318
4623	O88895	HDAC3	Histone deacetylase 3 (HD3) (EC 3.5.1.98)	1045	Chromatin modification	Mi-2_NuRD	5	1	0.994768	1.04482	1.06804	1.10394	1.06517	1.05868	1.05573	1.10102	1.06131	1.05581	1.16174	1.10407	1.05084	1.11711	1.15228	1.08222	1.10454	1.04612	1.08238	1.10184	1.01319	1.07905	1.07181	1.09295	1.09067	1.11301	0.938969	0.0310536	-0.0908508	1.50789
4286	Q6NZM9	HDAC4	Histone deacetylase 4 (HD4) (EC 3.5.1.98)	1046	Chromatin modification	Mi-2_NuRD	7	1	1.1135	0.97276	1.00391	0.951537	0.907483	0.869465	0.865307	0.926254	0.831611	0.877502	0.952308	0.849547	0.912842	0.878131	0.804701	0.882616	0.89744	0.991532	0.887075	0.870879	1.02875	0.954311	0.887009	0.88714	0.880173	0.861586	1.07801	0.220547	0.108365	0.656499
950	Q9Z2V6	HDAC5	Histone deacetylase 5 (HD5) (EC 3.5.1.98) (Histone deacetylase mHDA1)	1047	Chromatin modification	Mi-2_NuRD	5	1	0.985141	0.991723	1.13917	1.00167	1.01227	1.05206	1.02959	1.07869	1.11382	1.08831	1.10543	1.04255	1.04525	1.06463	1.08356	1.03232	1.08383	1.02166	1.07798	1.05869	0.992288	1.05104	1.05345	1.10252	1.05081	1.06657	0.944103	0.256176	-0.0829833	0.591462
6722	Q9Z2V5	HDAC6	Histone deacetylase 6 (HD6) (EC 3.5.1.98) (Histone deacetylase mHDA2) (Tubulin-lysine deacetylase HDAC6) (EC 3.5.1.-)	1048	Chromatin modification	Mi-2_NuRD	24	1	1.01937	1.03344	1.05	0.99766	0.989889	1.00665	0.970787	1.0214	0.971307	0.987299	1.00071	0.999566	1.00608	1.03089	0.976995	0.968902	1.00691	1.01506	0.993027	0.998224	1.0176	1.01252	0.999613	0.98644	1.01218	0.984268	1.00502	0.822338	0.00722944	0.0849494
1458	Q8VH37	HDAC8	Histone deacetylase 8 (HD8) (EC 3.5.1.98)	1050	Chromatin modification	Mi-2_NuRD	1	1	0.919893	0.89786	0.879677	0.965574	0.92783	0.941368	0.935316	0.998102	0.908491	0.928448	0.917733	0.948998	0.955733	0.984031	0.967036	0.9242	0.928998	0.931806	0.938243	0.951499	0.939251	0.92436	0.958262	0.918224	0.962921	0.940078	1.01611	0.727038	0.0230554	0.138443
3365	Q8K4B0	MTA1	Metastasis-associated protein MTA1	1052	Chromatin modification	Mi-2_NuRD	45	1	0.901709	0.93768	0.998904	0.920454	0.934952	0.958398	1.02773	0.973829	1.00693	0.946015	0.997751	1.00715	0.963193	0.968099	0.975999	0.957467	0.971405	0.94895	0.985109	0.973886	0.946463	0.951436	0.986651	0.983567	0.979481	0.96829	0.994773	0.900861	-0.00756087	0.0453424
3083	Q9R190	MTA2	Metastasis-associated protein MTA2 (Metastasis-associated 1-like 1)	1053	Chromatin modification	Mi-2_NuRD	52	1	0.931659	0.921562	0.937787	0.950534	0.919691	0.958398	1.00532	0.975771	1.00412	0.950407	0.977993	1.02991	0.968787	0.984031	1.01384	0.977219	0.989156	0.943539	0.978669	0.993824	0.951074	0.936004	0.979831	0.977507	0.994242	0.993406	1.0161	0.596121	0.0230424	0.224665
5401	Q924K8	MTA3	Metastasis-associated protein MTA3	1054	Chromatin modification	Mi-2_NuRD	20	1	0.997977	1.0306	0.901719	0.967579	0.999045	1.04544	1.03519	1.035	1.02193	1.01014	1.05801	1.03749	1.02939	1.04307	1.00388	1.00425	1.0572	0.982819	1.03429	1.02922	1.00952	0.956114	1.03854	1.03003	1.03665	1.02178	1.05586	0.155375	0.0784201	0.808618
6492	Q9Z2D8	MBD3	Methyl-CpG-binding domain protein 3 (Methyl-CpG-binding protein MBD3)	1055	Chromatin modification	Mi-2_NuRD	16	1	0.913475	0.913978	0.8917	0.890374	0.892223	0.922446	0.973587	0.929167	0.945993	0.913515	0.926624	1.00294	0.914707	0.894063	0.93417	0.906527	0.937874	0.916958	0.935222	0.931713	0.942484	0.891432	0.941733	0.928711	0.937236	0.92619	1.05727	0.150576	0.080344	0.822243
5827	Q6PDQ2	CHD4	Chromodomain-helicase-DNA-binding protein 4 (CHD-4) (EC 3.6.4.12)	1057	Chromatin modification	Mi-2_NuRD	114	1	0.940216	0.929147	0.921757	0.948529	0.917657	0.954613	1.01186	0.957324	0.98912	0.945137	0.953296	1.00884	0.951071	0.939984	0.967036	0.94811	0.95957	0.942884	0.968558	0.962435	0.956455	0.929314	0.974598	0.962518	0.966631	0.958239	1.0292	0.322045	0.0415303	0.492083
6216	Q8CFE3	RCOR1	REST corepressor 1 (Protein CoREST)	1058	Chromatin modification	CoREST	4	1	0.974445	0.96802	1.07505	1.05682	1.04381	1.13343	1.05013	1.06607	1.10444	1.03034	1.06097	1.05351	1.06296	1.06931	1.08555	0.984496	1.09764	1.01969	1.07423	1.05891	0.980822	1.05856	1.08321	1.06525	1.06193	1.05589	0.926564	0.0042989	-0.110038	2.36664
1792	O88712	CTBP1	C-terminal-binding protein 1 (CtBP1) (EC 1.1.1.-)	1059	Chromatin modification	CoREST	38	1	0.93059	1.00405	0.992892	1.00167	1.01329	1.03219	1.0408	1.05344	1.07819	1.02419	1.05406	1.06109	1.03406	1.04214	1.01285	1.02088	1.04833	0.990415	1.04715	1.03656	0.978213	1.00262	1.04214	1.05215	1.04576	1.02735	0.975659	0.376647	-0.0355507	0.424066
5277	Q60974	NCOR1	Nuclear receptor corepressor 1 (N-CoR) (N-CoR1) (Retinoid X receptor-interacting protein 13) (RIP13)	1060	Chromatin modification	N-CoR_SMRT	7	1	1.01188	1.08369	0.884686	1.02473	1.06416	1.07004	1.01466	1.09519	0.983495	1.10412	0.934527	1.01642	1.12916	1.12461	0.900309	1.10405	1.11638	1.01152	1.03367	1.06515	1.03186	0.991191	1.05996	1.00738	1.09006	1.04024	1.04103	0.537702	0.0580079	0.269459
4440	Q60520	SIN3A	Paired amphipathic helix protein Sin3a (Histone deacetylase complex subunit Sin3a) (Transcriptional corepressor Sin3a)	1062	Chromatin modification	Sin3	15	1	0.923102	0.959487	0.968847	0.93048	0.935969	0.937584	0.972654	0.944702	0.980682	0.921421	0.945393	0.991138	0.947341	0.935298	0.960064	0.957467	0.957598	0.952981	0.950406	0.958151	0.960863	0.945099	0.951646	0.949166	0.957926	0.958376	1.01668	0.566018	0.0238657	0.247169
1795	Q62141	SIN3B	Paired amphipathic helix protein Sin3b (Histone deacetylase complex subunit Sin3b) (Transcriptional corepressor Sin3b)	1063	Chromatin modification	Sin3	24	1	0.965888	0.950006	0.995898	0.976603	0.945125	0.980158	1.00252	0.979655	0.987245	0.973245	0.986884	1.00125	0.968787	0.953104	0.981975	0.972021	0.970419	0.972253	0.984952	0.974593	0.971964	0.972542	0.987446	0.982458	0.974381	0.974805	0.999406	0.979263	-0.0008573	0.00910085
4414	Q62172	RBP1	RalA-binding protein 1 (RalBP1) (Dinitrophenyl S-glutathione ATPase) (DNP-SG ATPase) (EC 7.6.2.2) (EC 7.6.2.3) (Ral-interacting protein 1)	1066	Chromatin modification	Sin3	13	1	0.954122	0.938628	0.95482	0.924464	0.902396	0.958398	0.94465	0.929167	0.941305	0.944259	0.906866	0.939727	0.920301	0.927801	0.952097	0.914843	0.890537	0.945738	0.937441	0.924218	0.96425	0.927227	0.944072	0.93081	0.929276	0.919159	1.03993	0.196045	0.056485	0.707643
3374	Q5SQF8	SP30L	Histone deacetylase complex subunit SAP30L (Sin3 corepressor complex subunit SAP30L) (Sin3-associated protein p30-like)	1068	Chromatin modification	Sin3	1	1	0.946634	1.03628	1.03597	0.958555	1.0377	0.873249	0.879309	0.914603	0.749106	0.862569	0.874267	0.863032	0.841978	0.917492	0.747934	0.959546	0.969432	1.00253	0.858851	0.883236	0.994306	1.01074	0.889054	0.828647	0.874167	0.892304	0.983736	0.678729	-0.0236571	0.168304
5481	O55128	SAP18	Histone deacetylase complex subunit SAP18 (18 kDa Sin3-associated polypeptide) (Sin3-associated polypeptide p18)	1069	Chromatin modification	Sin3	50	1	0.947704	0.929147	0.963837	0.957553	0.924778	0.959344	0.983855	0.936934	0.982558	0.919664	0.971078	0.993667	0.958531	0.930612	0.953093	0.964744	0.932943	0.953836	0.958905	0.955598	0.95895	0.948723	0.960044	0.957767	0.960937	0.95026	1.01078	0.696912	0.0154699	0.156822
5117	Q8BIH0	SP130	Histone deacetylase complex subunit SAP130 (130 kDa Sin3-associated polypeptide) (Sin3-associated polypeptide p130)	1071	Chromatin modification	Sin3	2	1	1.11992	1.06093	1.03096	1.02674	1.00718	1.05112	1.0464	1.05442	1.07256	1.07689	1.05999	1.06615	1.03779	1.12461	1.14431	1.03128	0.971405	1.04096	1.06023	1.06259	1.06028	1.02163	1.05064	1.06981	1.07618	1.049	1.03784	0.336033	0.0535793	0.473618
4424	Q9QXV3	ING1	Inhibitor of growth protein 1	1072	Chromatin modification	Sin3	2	1	1.37021	1.31598	0.921757	1.12801	0.980733	0.980158	1.12107	0.997131	1.16819	1.10939	1.25657	0.974282	1.4322	1.12929	1.36042	1.03544	1.31657	1.11945	1.10542	1.20803	1.22873	1.01017	1.03279	1.17805	1.17859	1.23748	1.21636	0.169824	0.282576	0.77
5636	Q9ESK4	ING2	Inhibitor of growth protein 2 (Inhibitor of growth 1-like protein) (p33ING2)	1073	Chromatin modification	Sin3	2	1	1.19586	1.06852	1.10611	1.02874	1.02244	1.19965	1.01653	1.02529	1.16444	1.05406	1.18347	1.05266	1.03592	1.16865	1.05169	1.09365	1.19922	1.07028	1.10724	1.1003	1.08813	1.05243	1.08049	1.13399	1.08575	1.11485	1.03392	0.603353	0.0481202	0.219429
6481	Q6ZQ88	KDM1A	Lysine-specific histone demethylase 1A (EC 1.14.99.66) (BRAF35-HDAC complex protein BHC110) (Flavin-containing amine oxidase domain-containing protein 2)	1074	Chromatin modification	K-demethylases	16	1	0.993698	0.994567	0.953818	0.976603	0.94716	0.981104	1.0604	1.01461	1.00412	0.994326	0.979969	1.03412	0.980909	1.06463	0.997909	1.0188	0.970419	0.977641	1.00575	1.01113	0.996088	0.959194	1.0187	0.992806	1.02655	0.99571	1.03846	0.0155903	0.0544516	1.80715
7697	Q8CIG3	KDM1B	Lysine-specific histone demethylase 1B (EC 1.14.99.66) (Flavin-containing amine oxidase domain-containing protein 1) (Lysine-specific histone demethylase 2)	1075	Chromatin modification	K-demethylases	1	1	0.937007	1.0524	1.38764	1.07587	1.0489	1.176	1.0884	1.22238	1.13069	1.22534	1.24669	1.10745	1.21588	1.21458	1.20805	1.2891	1.10553	1.08364	1.18159	1.1901	0.99647	1.1708	1.16226	1.20091	1.1793	1.20089	0.851099	0.199996	-0.2326	0.69898
230	Q6ZPY7	KDM3B	Lysine-specific demethylase 3B (EC 1.14.11.65) (JmjC domain-containing histone demethylation protein 2B) (Jumonji domain-containing protein 1B) ([histone H3]-dimethyl-L-lysine(9) demethylase 3B)	1079	Chromatin modification	K-demethylases	2	1	0.922032	0.770813	0.88669	0.932486	0.870858	0.987727	1.07813	1.04471	1.20663	1.11291	1.03825	1.20774	1.01634	0.955916	1.16722	1.06039	0.962529	0.897147	1.07806	1.06169	0.897615	0.896678	1.03686	1.11926	1.06	1.06338	1.00105	0.989926	0.00150708	0.00439732
7624	Q8BW72	KDM4A	Lysine-specific demethylase 4A (EC 1.14.11.66) (EC 1.14.11.69) (JmjC domain-containing histone demethylation protein 3A) (Jumonji domain-containing protein 2A) ([histone H3]-trimethyl-L-lysine(36) demethylase 4A) ([histone H3]-trimethyl-L-lysine(9) demethylase 4A)	1080	Chromatin modification	K-demethylases	1	1	1.029	0.915874	0.980869	0.887366	0.895275	0.985835	1.04733	0.961207	0.990996	0.935475	0.972066	0.958269	0.945477	0.954979	1.01683	0.914843	0.965488	0.951397	0.982151	0.959315	0.981623	0.92117	0.998124	0.966179	0.952908	0.965721	1.06563	0.252444	0.0917025	0.597835
1205	Q3UXZ9	KDM5A	Lysine-specific demethylase 5A (EC 1.14.11.67) (Histone demethylase JARID1A) (Jumonji/ARID domain-containing protein 1A) (Retinoblastoma-binding protein 2) (RBBP-2) ([histone H3]-trimethyl-L-lysine(4) demethylase 5A)	1084	Chromatin modification	K-demethylases	1	1	0.730566	0.823907	0.822568	0.850267	0.884084	0.982996	0.953051	1.06704	0.860675	0.88365	0.927612	0.941413	0.933355	0.886565	0.904293	0.94915	0.936888	0.851899	0.945837	0.925277	0.851491	0.852306	1.00103	0.890646	0.920444	0.93011	0.999044	0.992452	-0.00138003	0.00329048
561	Q80Y84	KDM5B	Lysine-specific demethylase 5B (EC 1.14.11.67) (Histone demethylase JARID1B) (Jumonji/ARID domain-containing protein 1B) (PLU-1) ([histone H3]-trimethyl-L-lysine(4) demethylase 5B)	1085	Chromatin modification	K-demethylases	10	1	0.999047	0.988878	1.06904	1.06083	1.0255	1.02746	1.04173	1.03985	1.04631	1.05581	1.04616	1.0712	1.07229	1.02995	1.07161	1.06662	1.10158	1.02388	1.04289	1.06888	0.995975	1.05179	1.03635	1.04943	1.05781	1.07994	0.946936	0.0156358	-0.0786616	1.80588
5696	P41230	KDM5C	Lysine-specific demethylase 5C (EC 1.14.11.67) (Histone demethylase JARID1C) (Jumonji/ARID domain-containing protein 1C) (Protein SmcX) (Protein Xe169) ([histone H3]-trimethyl-L-lysine(4) demethylase 5C)	1086	Chromatin modification	K-demethylases	3	1	0.953052	0.973708	1.01493	0.985627	1.01227	1.06909	1.06787	1.01267	1.19351	1.09798	1.05505	1.12093	1.11331	1.05244	1.17817	1.05935	1.05523	0.989932	1.08269	1.09657	0.975587	1.00428	1.04987	1.11551	1.09556	1.09758	0.971431	0.156968	-0.0418159	0.804189
1715	O70546	KDM6A	Lysine-specific demethylase 6A (EC 1.14.11.68) (Histone demethylase UTX) (Ubiquitously transcribed TPR protein on the X chromosome) (Ubiquitously transcribed X chromosome tetratricopeptide repeat protein) ([histone H3]-trimethyl-L-lysine(27) demethylase 6A)	1088	Chromatin modification	K-demethylases	3	1	0.917754	0.990774	0.977864	1.04779	0.993958	1.01706	0.954918	0.9748	1.03319	0.97061	0.963175	1.02064	0.994895	0.962476	1.05866	1.0188	1.00198	0.988024	0.985624	1.00957	0.969509	1.00654	0.982258	0.98899	0.992669	1.02648	0.963212	0.331319	-0.0540754	0.479754
991	Q80TJ7	PHF8	Histone lysine demethylase PHF8 (EC 1.14.11.27) (EC 1.14.11.65) (PHD finger protein 8) ([histone H3]-dimethyl-L-lysine(36) demethylase PHF8) ([histone H3]-dimethyl-L-lysine(9) demethylase PHF8)	1092	Chromatin modification	K-demethylases	5	1	0.975515	0.966124	0.990889	0.933488	0.923761	1.01043	1.07907	0.944702	1.04819	0.97061	0.998738	1.01979	0.966922	0.970911	0.991934	0.927319	0.911247	0.964963	1.00862	0.964688	0.980546	0.949379	1.0114	1.00584	0.985876	0.9435	1.03283	0.251167	0.0466009	0.600037
6714	Q9WTU0	PHF2	Lysine-specific demethylase PHF2 (EC 1.14.11.-) (GRC5) (PHD finger protein 2)	1093	Chromatin modification	K-demethylases	4	1	0.996907	0.950954	0.992892	0.972593	0.974629	1.01422	1.01559	1.01558	1.08381	1.02156	0.97009	1.04592	1.02567	1.03651	1.03775	1.04167	0.978308	0.981329	1.02014	1.02764	0.98262	0.980038	1.01513	1.02515	1.03603	1.01924	1.00264	0.887406	0.00379668	0.0518774
6314	Q8BY71	HAT1	Histone acetyltransferase type B catalytic subunit (EC 2.3.1.48) (Histone acetyltransferase 1)	1095	Chromatin modification	K-acetyltransferases	7	1	0.966957	1.00784	0.994896	1.0137	1.02041	1.03503	1.0576	1.07966	1.13819	1.06196	1.0511	1.12852	1.10306	1.08618	1.12439	1.05103	1.09764	1.00063	1.07059	1.09847	0.991599	1.00967	1.05743	1.08375	1.10592	1.09102	0.982103	0.285525	-0.0260539	0.544356
1145	Q9JHD2	KAT2A	Histone acetyltransferase KAT2A (EC 2.3.1.48) (General control of amino acid synthesis protein 5-like 2) (Histone acetyltransferase GCN5) (MmGCN5) (Histone glutaryltransferase KAT2A) (EC 2.3.1.-) (Histone succinyltransferase KAT2A) (EC 2.3.1.-) (Lysine acetyltransferase 2A)	1096	Chromatin modification	K-acetyltransferases	2	1	1.00546	1.04576	0.956824	1.04278	1.06416	0.983943	1.02119	1.05053	0.930992	1.0725	0.925636	1.01305	1.11238	1.02527	1.0487	1.19969	1.04241	1.01916	0.997466	1.07358	1.01708	1.02125	1.01856	0.976377	1.05023	1.09693	0.99591	0.91283	-0.00591243	0.0396102
6406	B2RWS6	EP300	Histone acetyltransferase p300 (p300 HAT) (EC 2.3.1.48) (E1A-associated protein p300) (Histone butyryltransferase p300) (EC 2.3.1.-) (Histone crotonyltransferase p300) (EC 2.3.1.-) (Protein 2-hydroxyisobutyryltransferase p300) (EC 2.3.1.-) (Protein lactyltransferas p300) (EC 2.3.1.-) (Protein propionyltransferase p300) (EC 2.3.1.-)	1098	Chromatin modification	K-acetyltransferases	4	1	0.946634	1.07705	1.08407	1.06384	1.07535	1.09558	1.10147	1.11947	1.21226	1.14453	1.19532	1.14874	1.11611	1.19583	1.21004	1.15187	1.17456	1.04116	1.14477	1.16619	1.0079	1.07442	1.10551	1.18404	1.15356	1.17882	0.938087	0.157466	-0.0922071	0.802814
1564	Q80UV9	TAF1	Transcription initiation factor TFIID subunit 1 (EC 2.3.1.48) (EC 2.7.11.1) (Cell cycle gene 1 protein) (TBP-associated factor 250 kDa) (p250) (Transcription initiation factor TFIID 250 kDa subunit) (TAF(II)250) (TAFII-250) (TAFII250)	1099	Chromatin modification	K-acetyltransferases	3	1	1.05788	0.916822	1.01293	0.934491	0.932917	1.17316	0.997857	1.02723	1.05569	0.978516	1.03233	1.07542	1.02567	1.05338	1.05866	1.13212	1.03452	0.97584	1.04413	1.06329	0.991566	0.960113	1.06608	1.02218	1.05149	1.0751	1.03276	0.553695	0.0465052	0.25673
1149	Q8CHK4	KAT5	Histone acetyltransferase KAT5 (EC 2.3.1.48) (60 kDa Tat-interactive protein) (Tip60) (Histone acetyltransferase HTATIP) (Lysine acetyltransferase 5)	1100	Chromatin modification	K-acetyltransferases	2	1	0.974445	0.96802	1.11713	1.09893	0.990906	1.12113	1.066	1.0651	1.18882	1.14453	1.10148	1.08553	1.14035	1.11524	1.24091	1.24855	1.15089	1.0249	1.11451	1.16358	0.980822	1.06899	1.08407	1.14494	1.11371	1.21345	0.917523	0.0955572	-0.124183	1.01974
7654	Q5SVQ0	KAT7	Histone acetyltransferase KAT7 (EC 2.3.1.48) (Histone acetyltransferase binding to ORC1) (Lysine acetyltransferase 7) (MOZ, YBF2/SAS3, SAS2 and TIP60 protein 2) (MYST-2)	1103	Chromatin modification	K-acetyltransferases	5	1	0.941286	0.950006	0.936785	0.953542	0.975646	1.01327	0.960519	0.980626	1.03225	0.967097	0.958236	1.05266	0.967855	0.921241	1.01484	0.970982	0.972391	0.959544	0.985333	0.983328	0.963764	0.955324	0.984805	0.98586	0.980586	0.986071	1.00883	0.71439	0.012689	0.146065
7362	Q9D1P2	KAT8	Histone acetyltransferase KAT8 (EC 2.3.1.48) (Lysine acetyltransferase 8) (MOZ, YBF2/SAS3, SAS2 and TIP60 protein 1) (MYST-1)	1104	Chromatin modification	K-acetyltransferases	4	1	1.01616	1.01068	0.973856	0.955547	0.926813	0.99908	1.06133	0.99616	1.05006	0.991691	0.963175	1.07963	1.00608	0.993403	1.04073	1.00113	0.957598	0.98051	1.01025	1.0131	1.00895	0.952072	1.01886	1.00164	1.02637	0.99982	1.05974	0.017172	0.08371	1.76518
6720	Q9CZX0	ELP3	Elongator complex protein 3 (Protein lysine acetyltransferase ELP3) (EC 2.3.1.-) (tRNA uridine(34) acetyltransferase) (EC 2.3.1.-)	1105	Chromatin modification	K-acetyltransferases	48	1	0.926311	0.955694	0.971852	0.954545	0.936986	1.00759	1.052	1.01461	1.07631	1.01453	1.02047	1.06362	1.0238	1.01215	1.10348	0.995932	0.993101	0.957565	1.03092	1.03201	0.960668	0.954461	1.02473	1.0371	1.03319	1.03084	1.0065	0.806037	0.00935224	0.0936448
6645	P70365	NCOA1	Nuclear receptor coactivator 1 (NCoA-1) (EC 2.3.1.48) (Nuclear receptor coactivator protein 1) (mNRC-1) (Steroid receptor coactivator 1) (SRC-1)	1106	Chromatin modification	K-acetyltransferases	4	1	0.920963	0.958539	0.953818	1.04278	0.965472	0.944206	0.988522	0.966062	1.00693	0.988178	0.958236	1.04255	1.02473	0.99434	0.999901	0.958506	1.00494	0.973595	0.975356	1.00416	0.959834	0.987357	0.966263	0.984449	1.02054	0.987781	0.972125	0.487833	-0.0407867	0.311729
1164	Q61026	NCOA2	Nuclear receptor coactivator 2 (NCoA-2) (Glucocorticoid receptor-interacting protein 1) (GRIP-1) (Steroid receptor coactivator 2) (SRC-2) (Transcriptional intermediary factor 2)	1108	Chromatin modification	K-acetyltransferases	3	1	0.984072	1.04482	0.953818	1.14305	1.07331	1.00286	1.01839	1.04276	1.0585	1.06987	1.04714	0.986924	1.05737	1.10024	1.06563	0.979298	0.940833	1.03318	1.03992	1.02172	1.00963	1.05673	1.02134	1.0585	1.04818	0.995254	0.955432	0.463544	-0.0657751	0.33391
2543	Q9Z148	EHMT2	Histone-lysine N-methyltransferase EHMT2 (EC 2.1.1.-) (Euchromatic histone-lysine N-methyltransferase 2) (HLA-B-associated transcript 8) (Histone H3-K9 methyltransferase 3) (H3-K9-HMTase 3) (Protein G9a)	1110	Chromatin modification	K-methyltransferases	18	1	0.950913	0.97276	0.987883	0.967579	0.945125	0.984889	1.01746	0.969945	1.01912	0.969732	0.980957	1.02822	1.01448	1.01308	0.996913	0.967863	0.931957	0.97071	0.990351	0.992086	0.974558	0.966862	0.990764	0.989937	1.01859	0.965578	1.00796	0.703526	0.0114369	0.15272
1440	Q5DW34	EHMT1	Histone-lysine N-methyltransferase EHMT1 (EC 2.1.1.-) (Euchromatic histone-lysine N-methyltransferase 1) (Eu-HMTase1) (G9a-like protein 1) (GLP) (GLP1) (Lysine N-methyltransferase 1D)	1111	Chromatin modification	K-methyltransferases	12	1	0.951982	0.93768	0.957826	0.945521	0.922743	0.980158	0.990389	0.979655	1.00225	0.953921	0.984908	1.00462	0.945477	0.967162	1.00787	1.02296	0.98817	0.952625	0.98188	0.989377	0.963221	0.94203	0.983401	0.980358	0.972421	1.00633	1.0225	0.379454	0.032094	0.420841
7447	Q6PDK2	KMT2D	Histone-lysine N-methyltransferase 2D (Lysine N-methyltransferase 2D) (EC 2.1.1.364) (ALL1-related protein) (Myeloid/lymphoid or mixed-lineage leukemia protein 2)	1115	Chromatin modification	K-methyltransferases	2	1	1.07178	0.973708	0.898713	0.913435	0.942073	0.925284	0.818634	0.972858	1.05756	0.977637	0.886121	1.07542	0.90072	0.935298	1.00289	0.9242	1.00099	0.966619	0.939683	0.973253	1.01516	0.918074	0.905592	0.973773	0.970479	0.976026	1.10575	0.0384626	0.14503	1.41496
3100	Q99MY8	ASH1L	Histone-lysine N-methyltransferase ASH1L (EC 2.1.1.359) (EC 2.1.1.367) (ASH1-like protein) (Absent small and homeotic disks protein 1 homolog)	1117	Chromatin modification	K-methyltransferases	1	1	0.965888	1.0031	0.987883	0.958555	1.03364	0.89974	0.919447	0.834017	1.006	0.978516	0.948357	0.951526	0.90072	0.884691	0.864456	2.20082	0.952667	0.99151	0.931012	1.12581	0.989663	0.993358	0.884401	0.977623	0.912313	1.33932	0.99628	0.889146	-0.00537681	0.0510268
2567	E9Q5F9	SETD2	Histone-lysine N-methyltransferase SETD2 (EC 2.1.1.359) (Lysine N-methyltransferase 3A) (Protein-lysine N-methyltransferase SETD2) (EC 2.1.1.-) (SET domain-containing protein 2)	1118	Chromatin modification	K-methyltransferases	2	1	0.935938	1.06662	1.17825	1.07787	1.11909	1.06058	1.13507	1.13597	1.10819	1.08831	1.16273	1.12936	1.14222	1.14148	1.13037	1.1238	1.2219	1.06296	1.11514	1.14819	1.00085	1.12507	1.11054	1.11974	1.13768	1.15869	0.889592	0.0596653	-0.168785	1.22428
5965	O88491	NSD1	Histone-lysine N-methyltransferase, H3 lysine-36 specific (EC 2.1.1.357) (H3-K36-HMTase) (Nuclear receptor-binding SET domain-containing protein 1) (NR-binding SET domain-containing protein)	1119	Chromatin modification	K-methyltransferases	2	1	1.10494	1.12541	1.16422	1.08389	1.11299	1.1514	1.14161	1.10782	1.08663	1.11291	1.22101	1.12599	1.18791	1.14897	1.11344	1.13836	1.13511	1.09857	1.13689	1.14163	1.07678	1.12037	1.13361	1.14018	1.15429	1.12897	0.961099	0.391318	-0.0572431	0.407471
7271	Q8R5A0	SMYD2	N-lysine methyltransferase SMYD2 (EC 2.1.1.-) (Histone methyltransferase SMYD2) (EC 2.1.1.354) (SET and MYND domain-containing protein 2)	1120	Chromatin modification	K-methyltransferases	3	1	1.00439	0.928199	1.01794	0.994651	0.990906	1.1164	1.10987	1.13597	1.19444	1.13135	1.10148	1.07036	1.05923	1.06369	1.23693	1.04583	1.13215	0.989349	1.13159	1.10137	0.977531	1.00117	1.12075	1.14243	1.06443	1.13831	0.976393	0.416494	-0.0344663	0.380391
7446	Q9CWR2	SMYD3	Histone-lysine N-methyltransferase SMYD3 (EC 2.1.1.354) (SET and MYND domain-containing protein 3) (Zinc finger MYND domain-containing protein 1)	1122	Chromatin modification	K-methyltransferases	5	1	1.16163	0.953798	1.06703	1.02473	1.00311	1.08612	1.01653	1.0651	1.07069	1.03912	1.14099	0.999566	1.12264	1.02527	1.06962	1.14979	1.02565	1.03505	1.06976	1.06542	1.03848	1.03163	1.05591	1.0836	1.04916	1.08168	1.00664	0.922028	0.00954812	0.0352559
4752	Q8VHL1	SETD7	Histone-lysine N-methyltransferase SETD7 (EC 2.1.1.364) (Histone H3-K4 methyltransferase SETD7) (H3-K4-HMTase SETD7) (SET domain-containing protein 7) (SET7/9)	1126	Chromatin modification	K-methyltransferases	3	1	0.842879	0.825803	0.775478	0.917446	1.08349	0.937584	0.922247	1.03888	1.05756	1.08041	0.997751	0.866403	0.915639	1.01121	0.986954	1.13212	0.922095	0.907515	1.00574	0.972403	0.889561	0.92547	0.966237	1.04524	0.931084	1.01372	0.961199	0.749248	-0.0570929	0.125374
1593	Q8VDQ8	SIR2	NAD-dependent protein deacetylase sirtuin-2 (EC 2.3.1.286) (Regulatory protein SIR2 homolog 2) (SIR2-like protein 2) (mSIR2L2)	1128	Chromatin modification	Histone deacetylase	24	1	1.00867	0.957591	0.99189	1.00468	0.98582	1.16465	1.16588	1.10199	1.25164	1.11291	1.10148	1.12177	1.09187	1.02433	1.14331	1.01984	1.0434	0.991442	1.14976	1.07409	0.988755	0.994129	1.14417	1.15534	1.07932	1.06885	0.994594	0.764125	-0.00782103	0.116836
5664	Q8K2C6	SIR5	NAD-dependent protein deacylase sirtuin-5, mitochondrial (EC 2.3.1.-) (Regulatory protein SIR2 homolog 5) (SIR2-like protein 5)	1131	Chromatin modification	Histone deacetylase	7	1	1.04076	1.04576	1.03798	1.04779	1.07738	1.08896	1.108	1.05539	1.06131	1.03649	1.00269	1.03328	0.993963	1.01308	1.10348	1.01568	1.01381	1.04161	1.05881	1.02888	1.02884	1.05438	1.08412	1.0335	1.01344	1.04432	0.975776	0.244081	-0.0353788	0.612466
1701	Q9CYR0	SSBP	Single-stranded DNA-binding protein, mitochondrial (Mt-SSB) (MtSSB)	1134	DNA replication and Damage repair	DNA replication	12	1	0.940216	0.964227	0.918751	0.962566	0.960386	0.969751	1.01466	0.968975	0.960056	0.933718	0.945393	0.96164	0.96599	0.927801	0.861469	0.92316	0.94675	0.957691	0.965425	0.931135	0.968148	0.947234	0.984461	0.946389	0.95181	0.91046	1.02208	0.404676	0.0315063	0.392893
5733	O70338	RNH1	Ribonuclease H1 (RNase H1) (EC 3.1.26.4)	1135	DNA replication and Damage repair	DNA replication	1	1	0.937007	0.954746	0.964839	1.03977	1.2076	1.21479	1.00999	1.11073	1.44383	1.17088	1.21607	1.28528	1.04152	1.02808	1.56558	1.26935	1.1361	1.01733	1.19438	1.22098	0.963918	1.07074	1.11184	1.27693	1.11829	1.32368	0.900237	0.223283	-0.151623	0.651144
7332	O35134	RPA1	DNA-directed RNA polymerase I subunit RPA1 (RNA polymerase I subunit A1) (EC 2.7.7.6) (DNA-directed RNA polymerase I largest subunit) (DNA-directed RNA polymerase I subunit A) (RNA polymerase I 194 kDa subunit) (RPA194)	1136	DNA replication and Damage repair	DNA replication	2	1	1.08034	1.11782	1.07505	1.09492	1.15165	1.09842	1.16961	1.0816	1.20476	1.27804	1.14791	1.1302	1.16366	1.18646	1.2688	1.15915	1.21105	1.08663	1.16339	1.18655	1.06605	1.10721	1.11654	1.21024	1.16011	1.213	0.962833	0.379043	-0.0546431	0.421311
4588	Q8VEE4	RFA1	Replication protein A 70 kDa DNA-binding subunit (RP-A p70) (Replication factor A protein 1) (RF-A protein 1)	1137	DNA replication and Damage repair	DNA replication	9	1	1.06216	1.06093	1.01093	1.0879	1.08349	1.08612	1.1136	1.10199	1.13257	1.06723	1.0669	1.10323	1.05923	1.11055	1.14132	1.06558	1.10651	1.0509	1.09474	1.09774	1.04103	1.06077	1.10057	1.0889	1.091	1.10447	0.98139	0.574189	-0.0271014	0.240945
920	P39749	FEN1	Flap endonuclease 1 (FEN-1) (EC 3.1.-.-) (Flap structure-specific endonuclease 1)	1139	DNA replication and Damage repair	DNA replication	1	1	1.05574	1.00215	0.992892	1.07286	1.08043	1.1022	1.05386	1.13209	1.13632	1.12433	1.08863	1.03244	1.11238	1.13398	1.13634	1.14563	1.16667	1.03401	1.10624	1.12124	1.0193	1.04873	1.09605	1.11643	1.09293	1.14955	0.971935	0.428168	-0.0410677	0.368386
2939	P37913	DNLI1	DNA ligase 1 (EC 6.5.1.1) (DNA ligase I) (Polydeoxyribonucleotide synthase [ATP] 1)	1140	DNA replication and Damage repair	DNA replication	2	1	0.855714	0.839077	1.00191	0.868315	0.829146	0.90447	0.876508	0.849552	0.872864	0.857299	0.873279	0.914443	0.865288	0.916555	0.857485	0.837913	0.875744	0.899027	0.872329	0.877905	0.898264	0.89979	0.876843	0.867814	0.898762	0.857047	0.998304	0.984343	-0.00244952	0.00685348
3395	P33610	PRI2	DNA primase large subunit (DNA primase 58 kDa subunit) (p58)	1144	DNA replication and Damage repair	DNA replication	1	1	1.05788	1.20979	1.07104	1.19118	1.17505	0.852435	0.989456	0.93208	0.971307	1.00399	0.980957	1.11334	0.96599	1.04963	0.87342	1.12068	1.17752	1.11749	0.955037	1.0501	1.08922	1.14575	0.924657	0.985417	1.04299	1.05721	0.950658	0.48196	-0.073001	0.316989
5597	O35654	DPOD2	DNA polymerase delta subunit 2 (DNA polymerase delta subunit p50)	1146	DNA replication and Damage repair	DNA replication	3	1	1.0782	1.05619	1.00992	1.06283	1.08552	1.08234	1.11267	1.01752	1.23101	0.994326	1.02541	1.19173	1.15154	1.1799	1.16423	1.06766	1.09665	1.04878	1.07721	1.14195	1.0448	1.05276	1.07084	1.08358	1.17439	1.10951	0.992438	0.817472	-0.0109518	0.0875273
6667	Q9JKP7	DPOE3	DNA polymerase epsilon subunit 3 (DNA polymerase II subunit 3) (DNA polymerase epsilon subunit p17) (NF-YB-like protein) (YB-like protein 1) (YBL1)	1151	DNA replication and Damage repair	DNA replication	2	1	0.884595	0.895964	0.876671	0.967579	0.933934	1.02652	1.00252	0.954411	1.03319	0.99784	0.951321	1.08385	1.03219	0.983094	1.00687	0.939794	1.05523	0.926457	0.9943	1.01684	0.926853	0.926061	0.994484	0.994115	1.03304	1.00063	1.00085	0.986902	0.00123221	0.00572615
5101	P97310	MCM2	DNA replication licensing factor MCM2 (EC 3.6.4.12) (Minichromosome maintenance protein 2 homolog) (Nuclear protein BM28)	1153	DNA replication and Damage repair	DNA replication	7	1	1.03007	1.03154	1.01894	0.98663	0.99701	0.998134	0.997857	0.995189	1.01912	0.935475	0.979969	1.05013	1.00329	1.01027	1.01584	0.977219	0.97535	1.0107	0.987624	1.00535	1.02054	1.00086	0.99706	0.978189	1.02123	0.989468	1.01966	0.232936	0.0280863	0.632764
7681	P25206	MCM3	DNA replication licensing factor MCM3 (EC 3.6.4.12) (DNA polymerase alpha holoenzyme-associated protein P1) (P1-MCM3)	1154	DNA replication and Damage repair	DNA replication	19	1	0.996907	0.966124	0.993894	0.943515	0.945125	0.987727	1.02586	0.995189	1.066	0.982029	0.971078	1.01474	0.978111	0.99434	1.0248	0.995932	0.998032	0.974261	1.00465	1.00099	0.987677	0.960845	1.00293	1.00637	0.995729	1.00625	1.02793	0.245922	0.0397357	0.609203
2611	P49717	MCM4	DNA replication licensing factor MCM4 (EC 3.6.4.12) (CDC21 homolog) (P1-CDC21)	1155	DNA replication and Damage repair	DNA replication	13	1	1.02044	0.976553	1.00592	0.979611	0.953264	0.97732	1.00719	0.99616	1.06412	0.964461	0.958236	1.01811	0.974382	1.00465	1.06065	1.03128	1.00691	0.989298	0.994582	1.016	0.998997	0.979598	0.993557	0.995607	0.999046	1.03295	1.0198	0.382525	0.0282918	0.417341
3673	P49718	MCM5	DNA replication licensing factor MCM5 (EC 3.6.4.12) (CDC46 homolog) (P1-CDC46)	1156	DNA replication and Damage repair	DNA replication	10	1	1.06643	1.02775	0.985879	1.0117	0.991924	0.993403	1.052	1.00781	1.04912	1.04088	1.01454	1.04761	1.01727	1.04495	1.01285	1.09157	1.05227	1.01395	1.02629	1.04442	1.03139	0.9965	1.01774	1.03485	1.03661	1.05223	1.03502	0.168433	0.0496554	0.773572
6017	P97311	MCM6	DNA replication licensing factor MCM6 (EC 3.6.4.12) (Mis5 homolog)	1157	DNA replication and Damage repair	DNA replication	10	1	0.951982	0.96802	0.989887	0.960561	0.932917	0.928123	0.963319	0.929167	1.00318	0.980272	0.92366	1.00631	0.93149	0.963413	1.00588	0.957467	0.965488	0.967228	0.954621	0.971674	0.973334	0.961121	0.940203	0.969039	0.967071	0.976277	1.01271	0.603196	0.0182164	0.219542
6012	Q61881	MCM7	DNA replication licensing factor MCM7 (EC 3.6.4.12) (CDC47 homolog)	1158	DNA replication and Damage repair	DNA replication	12	1	1.01937	1.02111	1.02896	1.00468	0.990906	1.03409	1.0716	1.0214	1.096	1.05054	1.00763	1.05856	1.03872	1.06369	1.10646	1.06974	1.00789	1.01084	1.04688	1.05751	1.01349	1.00818	1.04236	1.05139	1.05366	1.06137	1.00527	0.704146	0.00758248	0.152337
7156	Q62193	RFA2	Replication protein A 32 kDa subunit (RP-A p32) (Replication factor A protein 2) (RF-A protein 2) (Replication protein A 34 kDa subunit) (RP-A p34)	1159	DNA replication and Damage repair	DNA replication	3	1	0.978723	0.943369	0.916747	0.901403	0.904431	0.969751	1.1136	0.978684	1.04725	0.957434	0.979969	1.12936	0.978111	0.988717	1.03476	0.951229	0.989156	0.940779	1.00778	1.01189	0.974031	0.907527	1.02068	0.994884	1.03206	0.991715	1.07328	0.0179407	0.102027	1.74616
4753	P70700	RPA2	DNA-directed RNA polymerase I subunit RPA2 (RNA polymerase I subunit 2) (EC 2.7.7.6) (DNA-directed RNA polymerase I 135 kDa polypeptide) (RPA135)	1160	DNA replication and Damage repair	DNA replication	1	1	1.26004	1.45345	1.01794	1.39973	1.11909	1.29048	1.32923	1.46705	1.21226	1.30527	1.28621	1.57773	1.14408	1.3664	1.46101	1.30157	1.16766	1.20838	1.31508	1.33641	1.23783	1.17892	1.36225	1.26791	1.36274	1.31008	1.04997	0.752063	0.070346	0.123746
5648	Q9CQ71	RFA3	Replication protein A 14 kDa subunit (RP-A p14) (Replication factor A protein 3) (RF-A protein 3)	1161	DNA replication and Damage repair	DNA replication	5	1	0.934868	0.967072	0.978866	0.962566	0.946143	0.982996	1.05666	0.975771	1.066	0.964461	0.969102	1.03834	0.990233	0.997152	1.01882	0.989694	0.954639	0.964919	1.0025	0.998146	0.967313	0.962525	1.00514	0.999855	1.00857	0.987719	1.00497	0.831138	0.00715958	0.0803267
1127	P35601	RFC1	Replication factor C subunit 1 (A1-P145) (Activator 1 140 kDa subunit) (A1 140 kDa subunit) (Activator 1 large subunit) (Activator 1 subunit 1) (Differentiation-specific element-binding protein) (ISRE-binding protein) (Replication factor C 140 kDa subunit) (RF-C 140 kDa subunit) (RFC140) (Replication factor C large subunit)	1162	DNA replication and Damage repair	DNA replication	3	1	0.963748	0.820115	1.4167	1.44485	0.825077	0.801345	0.832636	1.09325	1.23288	1.02858	0.890073	1.28359	1.43686	0.785351	1.07659	1.51677	1.42111	1.07842	0.979796	1.25338	0.927954	1.22888	0.909078	1.05051	1.1686	1.33816	0.755124	0.224054	-0.405214	0.649647
7320	Q99J62	RFC4	Replication factor C subunit 4 (Activator 1 subunit 4)	1163	DNA replication and Damage repair	DNA replication	3	1	1.08248	1.06283	1.02395	1.0508	1.03364	1.10883	1.06226	1.08646	1.07538	1.04	1.0017	1.06193	1.05271	1.04401	1.05667	1.06143	1.00395	1.04228	1.06244	1.04678	1.04844	1.03613	1.08585	1.03903	1.05288	1.04068	1.01188	0.661625	0.0170354	0.179388
3357	Q9WUK4	RFC2	Replication factor C subunit 2 (Activator 1 40 kDa subunit) (A1 40 kDa subunit) (Activator 1 subunit 2) (Replication factor C 40 kDa subunit) (RF-C 40 kDa subunit) (RFC40)	1164	DNA replication and Damage repair	DNA replication	4	1	0.932729	0.880794	0.904724	0.912432	0.861702	0.940422	0.868107	0.925283	0.90474	0.816894	0.918721	0.895059	0.978111	0.903434	0.973011	0.84727	0.933929	0.915397	0.895695	0.921802	0.937841	0.892953	0.911271	0.880118	0.925535	0.91807	1.05027	0.302326	0.0707591	0.519524
805	Q9D0F6	RFC5	Replication factor C subunit 5 (Activator 1 36 kDa subunit) (A1 36 kDa subunit) (Activator 1 subunit 5) (Replication factor C 36 kDa subunit) (RF-C 36 kDa subunit) (RFC36)	1165	DNA replication and Damage repair	DNA replication	5	1	1.06109	1.07042	1.14017	1.09392	1.18013	1.12018	1.13787	1.1185	1.20195	1.09358	1.09061	1.2128	1.1935	1.16209	1.17319	1.24543	1.24853	1.09095	1.12711	1.20592	1.04383	1.13807	1.12552	1.12871	1.18946	1.22238	0.917193	0.0472989	-0.124703	1.32515
6272	Q8R323	RFC3	Replication factor C subunit 3 (Activator 1 38 kDa subunit) (A1 38 kDa subunit) (Activator 1 subunit 3) (Replication factor C 38 kDa subunit) (RF-C 38 kDa subunit) (RFC38)	1166	DNA replication and Damage repair	DNA replication	4	1	1.06323	1.04576	1.03297	1.03376	1.02651	1.07193	1.08933	1.10005	1.18976	1.10676	1.10148	1.16981	1.09	1.11898	1.19012	1.10717	1.12525	1.0337	1.10988	1.13356	1.03633	1.03108	1.0871	1.13266	1.12627	1.14085	1.00509	0.795873	0.00732801	0.099156
3649	Q80ZV0	RNH2B	Ribonuclease H2 subunit B (RNase H2 subunit B) (Deleted in lymphocytic leukemia 8 homolog) (Ribonuclease HI subunit B)	1168	DNA replication and Damage repair	DNA replication	1	1	1.16163	1.1017	1.09008	0.938502	0.950212	0.971643	1.02959	1.1282	0.84755	1.05757	1.10642	1.03328	1.159	1.14429	1.02978	1.15187	1.01973	1.04035	1.0235	1.08966	1.08778	0.99293	1.04315	1.00385	1.11219	1.06713	1.09552	0.234375	0.13162	0.630089
1875	Q8K203	NEIL3	Endonuclease 8-like 3 (EC 3.2.2.-) (EC 4.2.99.18) (DNA glycosylase FPG2) (DNA glycosylase/AP lyase Neil3) (Endonuclease VIII-like 3) (Nei-like protein 3)	1174	DNA replication and Damage repair	BER	1	1	0.997977	0.992671	0.955822	1.0117	1.01837	1.00097	1.01466	1.03208	0.994746	1.02858	0.997751	1.00715	0.990233	0.988717	1.01484	1.21841	1.03649	0.99609	1.01147	1.04264	0.996883	0.995298	1.01591	1.00703	0.995367	1.08991	1.00159	0.940509	0.0022952	0.0266368
2796	P56581	TDG	G/T mismatch-specific thymine DNA glycosylase (EC 3.2.2.29) (C-JUN leucine zipper interactive protein JZA-3) (Thymine-DNA glycosylase)	1176	DNA replication and Damage repair	BER	12	1	0.973375	1.05714	0.97586	1.03576	1.01634	1.06625	1.17895	1.10005	1.17569	1.08919	1.0916	1.13863	1.07881	1.08712	1.12638	1.04479	1.08186	1.00975	1.11696	1.09293	1.01017	1.00932	1.11508	1.11883	1.10152	1.08434	1.00084	0.978958	0.00121736	0.0092361
2146	Q6P5C5	SMUG1	Single-strand selective monofunctional uracil DNA glycosylase (EC 3.2.2.-)	1177	DNA replication and Damage repair	BER	10	1	0.997977	0.94811	0.979868	0.994651	0.990906	1.06152	1.09307	1.08646	1.13725	1.06987	1.08666	1.09986	1.08907	1.07119	1.14331	1.14459	1.09567	0.985252	1.08914	1.10728	0.982029	0.988475	1.08035	1.09793	1.08671	1.12786	0.993479	0.731857	-0.00943925	0.135574
1481	Q99P21	MUTYH	Adenine DNA glycosylase (EC 3.2.2.31) (MutY homolog) (mMYH)	1178	DNA replication and Damage repair	BER	1	1	1.01295	0.954746	1.00291	0.899398	0.9319	0.903524	0.995056	0.876738	0.917866	0.884529	0.904891	0.969225	0.864356	0.837832	0.875411	0.902368	0.845171	0.966984	0.913767	0.882394	0.989233	0.944736	0.925106	0.902429	0.890471	0.874317	1.0471	0.27589	0.0663985	0.559264
1650	Q9Z2D7	MBD4	Methyl-CpG-binding domain protein 4 (EC 3.2.2.-) (Methyl-CpG-binding protein MBD4) (Mismatch-specific DNA N-glycosylase)	1180	DNA replication and Damage repair	BER	1	1	1.01188	1.01827	0.927768	1.13904	1.36936	1.03409	0.915713	0.980626	1.26757	1.11818	1.20718	1.0712	1.12357	1.24363	1.16323	1.04583	1.14793	1.07772	1.08723	1.13257	1.01005	1.14539	0.976808	1.19764	1.14613	1.119	0.88184	0.348745	-0.18141	0.457492
7012	P28352	APEX1	DNA-(apurinic or apyrimidinic site) endonuclease (EC 3.1.-.-) (APEX nuclease) (APEN) (Apurinic-apyrimidinic endonuclease 1) (AP endonuclease 1) (REF-1) (Redox factor-1) [Cleaved into: DNA-(apurinic or apyrimidinic site) endonuclease, mitochondrial]	1181	DNA replication and Damage repair	BER	21	1	0.934868	0.965176	0.934782	0.963569	1.00413	1.01043	1.09307	1.00975	1.07631	1.01716	1.03035	1.10323	1.04898	1.05151	1.07161	0.985536	1.05622	0.967088	1.03951	1.05285	0.966681	0.967494	1.03775	1.04128	1.0679	1.03779	0.99916	0.977871	-0.00121265	0.00971859
1089	Q68G58	APEX2	DNA-(apurinic or apyrimidinic site) endonuclease 2 (EC 3.1.-.-) (APEX nuclease 2) (Apurinic-apyrimidinic endonuclease 2) (AP endonuclease 2)	1182	DNA replication and Damage repair	BER	1	1	0.787257	0.944317	0.897711	0.888368	0.915622	0.950829	0.942783	0.945673	0.938492	0.930205	0.867351	0.965854	0.977179	0.967162	0.786775	0.854547	0.892509	0.905546	0.929222	0.907338	0.910525	0.900567	0.946428	0.912016	0.970065	0.84461	1.01106	0.884241	0.0158647	0.0534291
4031	Q8K409	DPOLB	DNA polymerase beta (EC 2.7.7.7) (EC 4.2.99.-)	1183	DNA replication and Damage repair	BER	6	1	0.912406	0.907341	0.925764	0.88536	0.889171	0.963128	1.00812	0.968004	1.0435	0.959191	0.977993	1.06278	0.979976	0.978408	1.09252	0.97514	0.99606	0.920007	0.986657	1.01415	0.939915	0.900098	0.979752	0.993561	1.00705	1.02124	1.04424	0.290523	0.0624483	0.536819
141	Q9QXE2	DPOLL	DNA polymerase lambda (Pol Lambda) (EC 2.7.7.7) (EC 4.2.99.-) (DNA polymerase kappa)	1184	DNA replication and Damage repair	BER	2	1	0.802232	0.88269	0.994896	0.954545	0.744706	1.46645	1.42538	1.03888	1.89855	0.994326	1.74458	1.48334	1.10772	0.999963	1.73389	0.990734	1.02071	0.896511	1.42803	1.22273	0.894974	0.898049	1.31024	1.54582	1.19701	1.24845	0.996576	0.976107	-0.00494799	0.0105027
7121	P63158	HMGB1	High mobility group protein B1 (High mobility group protein 1) (HMG-1)	1185	DNA replication and Damage repair	BER	32	1	0.915614	1.00405	1.06703	1.03576	0.992941	1.13816	1.21255	1.20782	1.24976	1.10939	1.2052	1.26084	1.15714	1.23894	1.1941	1.14667	1.21105	1.00257	1.18715	1.20146	0.973221	1.03191	1.18618	1.18812	1.21897	1.18394	0.943124	0.177864	-0.0844807	0.749911
6223	Q60596	XRCC1	DNA repair protein XRCC1 (X-ray repair cross-complementing protein 1)	1186	DNA replication and Damage repair	BER	3	1	0.871759	0.870365	0.999906	0.944518	0.896292	0.918662	1.01559	0.852465	0.938492	0.889799	0.862412	0.886631	0.820532	0.878131	0.943134	0.962665	0.818544	0.930473	0.912904	0.884939	0.914041	0.946905	0.928906	0.896901	0.861764	0.908114	0.965293	0.564409	-0.0509608	0.248406
4006	P97386	DNLI3	DNA ligase 3 (EC 6.5.1.1) (DNA ligase III) (Polydeoxyribonucleotide synthase [ATP] 3)	1187	DNA replication and Damage repair	BER	15	1	0.941286	0.944317	0.956824	0.968582	0.946143	1.00759	1.0492	1.00393	1.07631	1.00135	1.00664	1.05519	1.01075	0.986843	1.03974	1.00321	0.987184	0.959525	1.02417	1.01382	0.961868	0.957183	1.02024	1.0281	1.01759	1.01004	1.00489	0.827612	0.00704406	0.0821733
1677	O88554	PARP2	Poly [ADP-ribose] polymerase 2 (PARP-2) (mPARP-2) (EC 2.4.2.30) (ADP-ribosyltransferase diphtheria toxin-like 2) (ARTD2) (DNA ADP-ribosyltransferase PARP2) (EC 2.4.2.-) (NAD(+) ADP-ribosyltransferase 2) (ADPRT-2) (Poly[ADP-ribose] synthase 2) (pADPRT-2) (Protein poly-ADP-ribosyltransferase PARP2) (EC 2.4.2.-)	1188	DNA replication and Damage repair	BER	2	1	0.904918	0.962331	0.965841	0.904411	0.994976	0.97732	0.978254	0.941789	0.993808	0.947772	1.01257	0.943098	0.949206	0.988717	0.988946	0.863903	0.932943	0.955413	0.975252	0.944469	0.95575	0.955076	0.965788	0.984716	0.960341	0.928597	1.00071	0.986848	0.00101762	0.00574977
5717	P11103	PARP1	Poly [ADP-ribose] polymerase 1 (PARP-1) (EC 2.4.2.30) (ADP-ribosyltransferase diphtheria toxin-like 1) (ARTD1) (DNA ADP-ribosyltransferase PARP1) (EC 2.4.2.-) (NAD(+) ADP-ribosyltransferase 1) (ADPRT 1) (Poly[ADP-ribose] synthase 1) (msPARP) (Protein poly-ADP-ribosyltransferase PARP1) (EC 2.4.2.-)	1189	DNA replication and Damage repair	BER	44	1	0.881386	0.859935	0.962835	0.874331	0.846442	0.88744	1.02493	0.885476	0.991933	0.876623	0.867351	1.02232	0.862491	0.864073	0.955085	0.865982	0.86884	0.904155	0.922292	0.906466	0.913774	0.894536	0.932614	0.911969	0.916295	0.896636	1.02151	0.748191	0.0306978	0.125987
4156	Q9JLV6	PNKP	Bifunctional polynucleotide phosphatase/kinase (DNA 5'-kinase/3'-phosphatase) (Polynucleotide kinase-3'-phosphatase) [Includes: Polynucleotide 3'-phosphatase (EC 3.1.3.32) (2'(3')-polynucleotidase); Polynucleotide 5'-hydroxyl-kinase (EC 2.7.1.78)]	1190	DNA replication and Damage repair	BER	4	1	0.970166	1.06947	1.03096	1.06384	1.00617	1.1391	1.09867	1.11558	1.17944	1.12257	1.21311	1.18751	1.13569	1.14429	1.29469	1.10613	1.22289	1.02343	1.14475	1.18187	1.01321	1.03366	1.11778	1.17171	1.15583	1.2079	0.980221	0.578202	-0.0288209	0.237921
3680	P62878	RBX1	E3 ubiquitin-protein ligase RBX1 (EC 2.3.2.27) (EC 2.3.2.32) (E3 ubiquitin-protein transferase RBX1) (RING finger protein 75) (RING-box protein 1) (Rbx1) [Cleaved into: E3 ubiquitin-protein ligase RBX1, N-terminally processed]	1192	DNA replication and Damage repair	NER	6	1	1.00226	0.969916	0.925764	0.950534	0.969542	0.974482	0.988522	0.963149	0.98912	0.987299	0.938478	1.01895	0.982774	0.98778	0.94413	0.937715	0.986198	0.969669	0.973508	0.976258	0.990724	0.948613	0.975384	0.971633	0.996501	0.956014	1.04439	0.0622329	0.0626628	1.20598
7524	A2A432	CUL4B	Cullin-4B (CUL-4B)	1193	DNA replication and Damage repair	NER	27	1	0.977654	0.988878	0.982873	0.987633	1.00108	0.96029	1.00439	0.982567	0.97787	0.988178	0.974042	1.01052	0.981841	1.00652	0.969028	0.979298	0.991129	0.989686	0.981223	0.989724	0.988844	0.990529	0.982416	0.98003	0.999629	0.979818	0.998299	0.85163	-0.00245575	0.0697491
5967	Q3TCH7	CUL4A	Cullin-4A (CUL-4A)	1194	DNA replication and Damage repair	NER	23	1	0.934868	0.947161	0.977864	0.938502	0.953264	0.97732	1.00812	0.977713	0.991933	0.96007	0.980957	1.03244	0.973449	0.989654	0.989942	0.962665	0.970419	0.95861	0.982686	0.986427	0.960677	0.956543	0.987719	0.977653	0.998513	0.974342	1.00432	0.866365	0.00622055	0.0622993
7028	Q3U1J4	DDB1	DNA damage-binding protein 1 (DDB p127 subunit) (Damage-specific DNA-binding protein 1) (UV-damaged DNA-binding factor)	1195	DNA replication and Damage repair	NER	71	1	0.995838	1.00026	0.980869	0.992646	0.998028	0.963128	0.995056	0.968004	0.983495	0.982907	0.958236	0.996195	0.961328	0.980282	0.986954	0.956427	0.977322	0.994606	0.975138	0.976418	0.998698	0.990514	0.975396	0.974879	0.979268	0.973568	1.00826	0.195088	0.0118701	0.709771
7169	P51612	XPC	DNA repair protein complementing XP-C cells homolog (Xeroderma pigmentosum group C-complementing protein homolog) (p125)	1197	DNA replication and Damage repair	NER	1	1	0.983002	1.02206	1.06002	0.947526	1.03872	1.09747	1.03986	1.19617	1.05569	1.04879	1.05011	1.00715	1.06016	1.02058	1.06862	1.01984	1.06213	1.00856	1.08135	1.03975	1.00169	1.01542	1.11117	1.05153	1.0293	1.0502	0.986474	0.724427	-0.0196473	0.140005
3282	P54728	RD23B	UV excision repair protein RAD23 homolog B (HR23B) (mHR23B) (XP-C repair-complementing complex 58 kDa protein) (p58)	1198	DNA replication and Damage repair	NER	66	1	0.968027	0.985086	0.994896	1.00468	1.01532	0.910147	0.939983	0.90101	0.853175	0.929326	0.88217	0.918657	0.927761	0.952167	0.880391	0.911725	0.93886	0.994668	0.902635	0.921593	0.984371	1.00497	0.917047	0.888224	0.932862	0.910325	0.979507	0.133405	-0.0298724	0.874826
4422	P54726	RD23A	UV excision repair protein RAD23 homolog A (HR23A) (mHR23A)	1199	DNA replication and Damage repair	NER	11	1	0.950913	0.914926	1.02696	0.982619	0.986837	0.93853	0.966119	0.855377	0.963806	0.924934	0.944405	1.01221	0.910977	0.913743	1.00189	0.920041	0.953653	0.977042	0.932195	0.952086	0.955279	0.998805	0.920009	0.944382	0.945643	0.958529	0.956423	0.200367	-0.0642795	0.698173
5138	Q9R1K9	CETN2	Centrin-2 (Caltractin isoform 1)	1200	DNA replication and Damage repair	NER	6	1	0.969097	0.945265	0.990889	0.998662	0.986837	0.969751	0.936249	0.971887	0.911303	0.93811	0.920697	0.932985	0.947341	0.948419	0.901305	0.930437	0.961543	0.981792	0.941333	0.937005	0.971454	0.992129	0.959296	0.92337	0.942915	0.931095	0.979161	0.271433	-0.0303824	0.566337
1619	P49135	ERCC3	General transcription and DNA repair factor IIH helicase subunit XPB (TFIIH subunit XPB) (EC 3.6.4.12) (Basic transcription factor 2 89 kDa subunit) (BTF2 p89) (DNA excision repair protein ERCC-3) (DNA repair protein complementing XP-B cells) (TFIIH 89 kDa subunit) (Xeroderma pigmentosum group B-complementing protein)	1203	DNA replication and Damage repair	NER	7	1	0.948773	1.06473	1.05301	1.04178	1.08349	1.04828	1.07347	1.08257	1.11663	1.04615	1.10148	1.10997	1.08627	1.05151	1.12638	1.09781	1.14991	1.03196	1.0781	1.10364	1.0045	1.05942	1.0681	1.08809	1.08258	1.1247	0.948157	0.199649	-0.0768014	0.699733
3850	Q9DBA9	TF2H1	General transcription factor IIH subunit 1 (Basic transcription factor 2 62 kDa subunit) (BTF2 p62) (General transcription factor IIH polypeptide 1) (TFIIH basal transcription factor complex p62 subunit)	1205	DNA replication and Damage repair	NER	6	1	0.993698	1.09127	1.051	1.07888	1.07331	1.09937	1.06693	1.10296	1.12225	1.10149	1.09753	1.13526	1.15061	1.12273	1.17319	1.07806	1.12624	1.04803	1.09842	1.13101	1.02832	1.06773	1.08975	1.10709	1.1362	1.12583	0.963093	0.294046	-0.0542524	0.531584
3723	Q9JIB4	TF2H2	General transcription factor IIH subunit 2 (Basic transcription factor 2 44 kDa subunit) (BTF2 p44) (General transcription factor IIH polypeptide 2) (TFIIH basal transcription factor complex p44 subunit)	1206	DNA replication and Damage repair	NER	5	1	0.913475	0.930095	0.994896	0.942513	0.919691	0.935691	0.999724	0.916545	0.956306	0.931083	0.920697	0.991981	0.917504	0.937173	0.984962	0.919002	0.948722	0.950112	0.943341	0.949891	0.947857	0.952367	0.950653	0.936029	0.948886	0.950895	0.995265	0.902637	-0.00684787	0.044487
6171	Q8VD76	TF2H3	General transcription factor IIH subunit 3 (Basic transcription factor 2 34 kDa subunit) (BTF2 p34) (General transcription factor IIH polypeptide 3) (TFIIH basal transcription factor complex p34 subunit)	1207	DNA replication and Damage repair	NER	4	1	0.977654	1.00974	1.04299	1.01069	1.01634	1.07571	1.04173	1.11947	1.07913	1.08304	1.05011	1.02906	1.06016	1.02339	1.07957	1.04895	1.07397	1.00957	1.07486	1.05252	0.995797	1.02334	1.07897	1.07076	1.03754	1.0675	0.973084	0.115895	-0.0393634	0.935935
1801	O70422	TF2H4	General transcription factor IIH subunit 4 (Basic transcription factor 2 52 kDa subunit) (BTF2 p52) (General transcription factor IIH polypeptide 4) (TFIIH basal transcription factor complex p52 subunit)	1208	DNA replication and Damage repair	NER	2	1	0.961609	0.991723	0.999906	1.01872	0.956316	0.988673	1.03239	0.994218	1.051	1.01541	1.02837	1.05688	0.980909	1.0009	1.05368	0.947071	0.952667	0.988045	1.01834	0.998684	0.984444	0.991646	1.0051	1.03159	1.0129	0.984473	0.992737	0.758276	-0.010516	0.120173
140	P35689	ERCC5	DNA excision repair protein ERCC-5 (EC 3.1.-.-) (DNA repair protein complementing XP-G cells homolog) (Xeroderma pigmentosum group G-complementing protein homolog)	1209	DNA replication and Damage repair	NER	1	1	1.38947	1.1766	1.25539	0.922459	1.35614	1.71811	1.90984	2.05349	1.71385	1.57494	1.41957	1.76315	0.739411	1.47605	1.73987	1.95964	1.43985	1.18334	1.73163	1.51966	1.18869	1.178	1.89381	1.56945	1.3262	1.71312	1.00908	0.953614	0.0130374	0.0206273
7676	Q9QZD4	XPF	DNA repair endonuclease XPF (EC 3.1.-.-) (DNA excision repair protein ERCC-4)	1211	DNA replication and Damage repair	NER	7	1	1.32957	1.18609	1.07305	1.18817	1.10689	1.12964	1.10334	1.10005	1.05006	1.20689	1.09357	1.05688	1.15527	1.11898	1.07459	1.20905	1.06608	1.14729	1.11393	1.11348	1.17188	1.1227	1.11101	1.11684	1.11038	1.11657	1.04381	0.652798	0.0618581	0.185221
2304	P07903	ERCC1	DNA excision repair protein ERCC-1	1212	DNA replication and Damage repair	NER	6	1	0.969097	0.981293	1.05501	1.05782	1.04177	1.0918	1.12107	1.07092	1.07163	1.12345	1.13506	1.11166	1.02567	1.07494	1.08953	1.10093	1.06805	1.0175	1.10232	1.07846	0.983463	1.05153	1.0946	1.11005	1.07075	1.08617	0.935265	0.00267656	-0.0965536	2.57242
1181	Q9D071	MMS19	MMS19 nucleotide excision repair protein homolog (MET18 homolog) (MMS19-like protein)	1214	DNA replication and Damage repair	NER	31	1	1.02793	1.02585	1.01794	1.02674	1.03262	1.07666	1.0688	1.1049	1.13257	1.06372	1.07678	1.04676	1.0611	1.01683	1.06663	1.05727	1.02762	1.02185	1.08724	1.04603	1.01793	1.02577	1.08345	1.09102	1.04156	1.0505	0.992359	0.474686	-0.011066	0.323594
4158	Q9JK91	MLH1	DNA mismatch repair protein Mlh1 (MutL protein homolog 1)	1216	DNA replication and Damage repair	MMR	1	1	0.889943	0.772709	0.916747	0.863301	0.907483	0.89974	0.912913	0.922371	0.918804	0.953042	1.03628	0.954055	0.981841	1.02152	1.01783	0.980338	0.976336	0.891697	0.940524	0.988653	0.887551	0.895844	0.911674	0.969375	0.985805	0.9915	0.990743	0.908365	-0.0134176	0.0417398
5627	P54276	MSH6	DNA mismatch repair protein Msh6 (G/T mismatch-binding protein) (GTBP) (GTMBP) (MutS protein homolog 6) (MutS-alpha 160 kDa subunit) (p160)	1217	DNA replication and Damage repair	MMR	17	1	1.00546	1.05145	1.02195	1.03376	1.02346	1.06531	1.07347	1.10684	1.16632	1.0927	1.07382	1.11672	1.10119	1.14616	1.17817	1.10093	1.09172	1.02268	1.09641	1.12248	1.01897	1.02639	1.08187	1.11095	1.12136	1.12361	0.992775	0.680552	-0.0104614	0.167139
4546	P43247	MSH2	DNA mismatch repair protein Msh2 (MutS protein homolog 2)	1218	DNA replication and Damage repair	MMR	21	1	0.969097	0.995515	0.972854	0.999665	0.98582	1.05395	1.10987	1.04762	1.13444	1.06196	1.05011	1.12599	1.03779	1.06838	1.1224	1.03336	1.0286	0.987158	1.07633	1.06942	0.988204	0.986113	1.07048	1.08217	1.07738	1.06145	1.00212	0.873909	0.00305596	0.0585337
3466	P70388	RAD50	DNA repair protein RAD50 (mRad50) (EC 3.6.-.-)	1223	DNA replication and Damage repair	Homologous recombination	3	1	1.02151	1.13678	1.14719	1.01671	1.06212	1.19019	1.28256	1.17578	1.22257	1.0927	1.09456	1.1243	1.11238	1.08618	1.15825	1.24024	1.13215	1.06405	1.17639	1.14225	1.05276	1.07534	1.21618	1.13661	1.10762	1.17688	0.979006	0.712973	-0.0306097	0.146927
2239	Q61216	MRE11	Double-strand break repair protein MRE11 (EC 3.1.-.-) (Double-strand break repair protein MRE11A) (MmMRE11A) (Meiotic recombination 11 homolog 1) (MRE11 homolog 1) (Meiotic recombination 11 homolog A) (MRE11 homolog A)	1224	DNA replication and Damage repair	Homologous recombination	2	1	0.9584	0.959487	0.935784	0.924464	1.01431	0.986781	0.992256	0.981596	0.98537	1.01014	1.00071	0.98861	1.00981	0.913743	1.03077	0.900289	0.930971	0.965407	0.992809	0.962367	0.972629	0.958184	0.986878	0.998741	0.970722	0.954011	1.01507	0.669321	0.0215862	0.174365
1974	P97929	BRCA2	Breast cancer type 2 susceptibility protein homolog (Fanconi anemia group D1 protein homolog)	1228	DNA replication and Damage repair	Homologous recombination	1	1	0.780839	0.938628	0.966843	1.06183	1.00515	1.02273	0.904512	0.950527	0.987245	0.949529	1.02245	1.02822	0.835451	0.924989	0.795738	0.877418	1.02663	0.958882	0.972832	0.914742	0.906489	1.01127	0.959257	0.986407	0.929554	0.899929	0.896383	0.213323	-0.157812	0.670962
7080	Q9Z321	TOP3B	DNA topoisomerase 3-beta-1 (EC 5.6.2.1) (DNA topoisomerase III beta-1)	1238	DNA replication and Damage repair	Homologous recombination	14	1	0.944495	1.06188	0.932778	0.970587	0.957333	0.980158	1.06506	1.03208	0.97412	0.934597	0.987872	1.06868	0.981841	0.98778	0.956081	0.973061	0.972391	0.977846	0.995649	0.989972	1.00213	0.953566	1.02577	0.965529	1.01277	0.967177	1.05092	0.245007	0.0716587	0.610821
6765	P23475	XRCC6	X-ray repair cross-complementing protein 6 (EC 3.6.4.-) (EC 4.2.99.-) (5'-deoxyribose-5-phosphate lyase Ku70) (5'-dRP/AP lyase Ku70) (ATP-dependent DNA helicase 2 subunit 1) (ATP-dependent DNA helicase II 70 kDa subunit) (CTC box-binding factor 75 kDa subunit) (CTC75) (CTCBF) (DNA repair protein XRCC6) (Ku autoantigen protein p70 homolog) (Ku70)	1243	DNA replication and Damage repair	Non-homologous end-joining	6	1	1.28357	0.942421	0.997902	0.969585	0.949195	1.00192	1.08467	1.0214	1.13538	1.00926	1.02837	1.12177	0.997692	1.04214	1.12439	0.988655	1.03551	1.02378	1.04683	1.05169	1.07533	0.972227	1.036	1.05767	1.05387	1.04952	1.10605	0.387329	0.145415	0.41192
6740	P27641	XRCC5	X-ray repair cross-complementing protein 5 (EC 3.6.4.-) (ATP-dependent DNA helicase 2 subunit 2) (ATP-dependent DNA helicase II 80 kDa subunit) (CTC box-binding factor 85 kDa subunit) (CTC85) (CTCBF) (DNA repair protein XRCC5) (Ku autoantigen protein p86 homolog) (Ku80) (Nuclear factor IV)	1244	DNA replication and Damage repair	Non-homologous end-joining	6	1	0.996907	0.997411	1.02796	1.06183	0.99701	1.01422	1.10614	1.10393	1.16819	1.05933	1.08172	1.15886	1.09373	1.08431	1.16323	1.07806	1.04636	1.01352	1.08892	1.10409	0.998106	1.02893	1.07476	1.10308	1.1123	1.09588	0.97004	0.175367	-0.0438844	0.756053
4906	P97313	PRKDC	DNA-dependent protein kinase catalytic subunit (DNA-PK catalytic subunit) (DNA-PKcs) (EC 2.7.11.1) (p460)	1246	DNA replication and Damage repair	Non-homologous end-joining	3	1	0.857854	0.942421	0.944801	0.925467	0.847459	0.890279	0.897044	0.930138	1.02756	0.888921	0.908842	0.964169	0.933355	1.02152	0.942138	0.922121	0.901385	0.919667	0.923797	0.947447	0.933425	0.905909	0.90582	0.941774	0.973014	0.921881	1.03037	0.617386	0.043168	0.209443
2773	Q8BTF7	DNLI4	DNA ligase 4 (EC 6.5.1.1) (DNA ligase IV) (Polydeoxyribonucleotide synthase [ATP] 4)	1249	DNA replication and Damage repair	Non-homologous end-joining	2	1	0.935938	1.03723	1.07204	0.992646	0.904431	1.04071	1.03986	1.06801	1.13257	1.0523	1.1074	1.05266	1.08348	1.0487	1.1224	1.05935	0.965488	0.990382	1.07347	1.05534	0.991057	0.989707	1.04953	1.09742	1.06161	1.04908	1.00136	0.982158	0.00196618	0.00781867
4702	Q9JKK8	ATR	Serine/threonine-protein kinase ATR (EC 2.7.11.1) (Ataxia telangiectasia and Rad3-related protein)	1253	DNA replication and Damage repair	Fanconi anemia	3	1	1.07392	1.11403	1.01994	1.00167	1.1781	1.03409	0.882109	1.12238	0.94318	1.11027	1.1163	1.00041	1.02287	1.1218	1.07659	1.0344	1.15582	1.06461	1.03472	1.06865	1.06265	1.06657	1.01286	1.05658	1.04836	1.08894	0.996323	0.954936	-0.0053139	0.0200256
6905	Q9DC40	TELO2	Telomere length regulation protein TEL2 homolog	1257	DNA replication and Damage repair	Fanconi anemia	18	1	1.03434	1.05809	0.985879	1.02874	1.03974	1.08518	1.094	1.10587	1.15225	1.10852	1.10049	1.08385	1.08814	1.09649	1.18116	1.08222	1.11046	1.02447	1.10772	1.10705	1.03081	1.01812	1.09502	1.12042	1.08949	1.12461	1.01247	0.618442	0.0178728	0.208701
4785	Q8BH57	WDR48	WD repeat-containing protein 48 (USP1-associated factor 1)	1264	DNA replication and Damage repair	Fanconi anemia	30	1	1.00867	0.980345	1.02195	0.972593	1.00718	1.00476	0.981055	0.988393	0.967557	1.00926	0.978981	0.981867	0.999557	0.983094	0.967036	0.995932	0.971405	0.998457	0.988333	0.983148	0.99634	1.00057	0.991401	0.985265	0.988173	0.978124	0.995767	0.813996	-0.00611964	0.0893776
153	Q3U0P1	PALB2	Partner and localizer of BRCA2	1269	DNA replication and Damage repair	Fanconi anemia	5	1	1.2825	1.23823	0.916747	1.41477	1.34698	1.72758	1.16121	1.50978	1.62853	2.0273	1.5312	1.24988	1.59258	2.25952	1.58351	1.48558	2.73571	1.19987	1.5976	1.8178	1.17358	1.22617	1.46619	1.72901	1.70066	1.93493	0.957111	0.78344	-0.0632418	0.105994
605	Q69ZT1	FAN1	Fanconi-associated nuclease 1 (EC 3.1.21.-) (EC 3.1.4.1) (FANCD2/FANCI-associated nuclease 1) (mFAN1) (Myotubularin-related protein 15)	1272	DNA replication and Damage repair	Fanconi anemia	1	1	1.03541	0.953798	0.840602	0.721924	0.9319	0.863788	1.01186	0.970916	0.877551	0.745745	0.893036	0.997038	1.01354	0.880005	1.10148	0.932517	0.999018	0.91394	0.893816	0.987268	0.996404	0.831475	0.948854	0.838777	0.963529	1.01101	1.19836	0.0647393	0.261058	1.18883
2410	Q6P1D7	SLX4	Structure-specific endonuclease subunit SLX4 (BTB/POZ domain-containing protein 12)	1283	DNA replication and Damage repair	Fanconi anemia	1	1	0.874968	1.11308	0.998904	1.06584	1.05907	1.01611	1.04826	0.992277	1.01912	0.947772	1.07579	1.02569	0.96972	1.1724	0.848522	0.977219	1.01776	1.01864	1.01656	1.00189	0.996016	1.04127	1.01888	1.01423	1.05594	0.947832	0.956538	0.563657	-0.0641051	0.248985
6021	Q9Z255	UBE2A	Ubiquitin-conjugating enzyme E2 A (EC 2.3.2.23) (E2 ubiquitin-conjugating enzyme A) (RAD6 homolog A) (HR6A) (mHR6A) (Ubiquitin carrier protein A) (Ubiquitin-protein ligase A)	1289	DNA damage control	Ubiquitination and modification	5	1	0.857854	0.804945	0.972854	0.802138	0.794556	0.818375	0.844771	0.785471	0.861613	0.782637	0.843643	0.87146	0.756195	0.790974	0.86346	0.780736	0.817558	0.872058	0.822752	0.813397	0.8876	0.856516	0.816206	0.829297	0.806209	0.820585	1.03629	0.724983	0.0514284	0.139672
1926	P63147	UBE2B	Ubiquitin-conjugating enzyme E2 B (EC 2.3.2.23) (E2 ubiquitin-conjugating enzyme B) (E214K) (RAD6 homolog B) (HR6B) (mHR6B) (Ubiquitin carrier protein B) (Ubiquitin-protein ligase B)	1290	DNA damage control	Ubiquitination and modification	6	1	0.977654	0.979397	1.01293	1.02975	1.04381	0.965021	0.991322	0.973829	0.972244	1.01541	0.996763	1.04171	0.970652	1.01964	0.980979	1.04167	1.07298	1.00726	0.985764	1.02127	0.985684	1.02883	0.976724	0.994805	1.01067	1.03188	0.958064	0.0196507	-0.0618055	1.70662
2368	Q7TPQ3	SHPRH	E3 ubiquitin-protein ligase SHPRH (EC 2.3.2.27) (EC 3.6.4.-) (RING-type E3 ubiquitin transferase SHPRH) (SNF2, histone-linker, PHD and RING finger domain-containing helicase)	1292	DNA damage control	Ubiquitination and modification	6	1	0.939147	1.05335	0.952816	1.00869	0.979715	0.987727	1.03519	0.995189	1.01631	1.02243	1.0185	1.07373	0.924963	0.935298	0.963052	1.05103	0.917164	0.988953	1.01256	0.97754	0.997499	0.980407	1.00604	1.01908	0.977998	0.977082	1.01743	0.665847	0.0249346	0.176626
689	Q6PCN7	HLTF	Helicase-like transcription factor (EC 2.3.2.27) (EC 3.6.4.-) (P113) (RING-type E3 ubiquitin transferase HLTF) (SWI/SNF-related matrix-associated actin-dependent regulator of chromatin subfamily A member 3) (Sucrose nonfermenting protein 2-like 3) (TNF-response element-binding protein)	1293	DNA damage control	Ubiquitination and modification	3	1	1.00226	0.979397	0.97085	1.02774	0.999045	1.04828	1.05666	1.04665	1.09788	1.08129	1.12519	1.18077	1.10119	1.07213	1.17319	1.18618	1.11736	0.996548	1.07599	1.13847	0.993884	0.999212	1.05053	1.10145	1.11803	1.15891	0.994668	0.781525	-0.0077126	0.107057
1759	P61089	UBE2N	Ubiquitin-conjugating enzyme E2 N (EC 2.3.2.23) (Bendless-like ubiquitin-conjugating enzyme) (E2 ubiquitin-conjugating enzyme N) (Ubc13) (Ubiquitin carrier protein N) (Ubiquitin-protein ligase N)	1297	DNA damage control	Ubiquitination and modification	53	1	1.00974	0.965176	0.9969	0.982619	0.989889	0.947991	0.943717	0.938876	0.912241	0.990813	0.920697	0.962483	0.974382	0.961539	0.981975	0.966823	0.97535	0.990721	0.942389	0.970425	0.99164	0.989803	0.943528	0.94125	0.966135	0.974716	1.00186	0.902932	0.00267466	0.0443451
3524	Q62388	ATM	Serine-protein kinase ATM (EC 2.7.11.1) (Ataxia telangiectasia mutated homolog) (A-T mutated homolog)	1299	DNA damage control	Other related	2	1	1.11564	1.05619	1.11112	1.11597	1.10689	1.1391	1.00346	1.0651	1.0285	1.09885	1.06295	0.94647	1.24945	1.12367	1.15327	1.0843	1.03847	1.0843	1.06633	1.09927	1.05728	1.11133	1.06922	1.06343	1.10653	1.09201	0.951366	0.181846	-0.0719282	0.740296
4731	Q5PSV9	MDC1	Mediator of DNA damage checkpoint protein 1	1302	DNA damage control	Other related	1	1	1.80342	1.51698	1.05	1.63335	1.14351	1.05395	1.66247	1.6826	1.76823	1.26311	1.53318	1.35692	1.56274	1.55289	1.26183	1.90142	1.74656	1.35788	1.49392	1.56373	1.44013	1.27562	1.46634	1.52151	1.49085	1.6366	1.12896	0.608716	0.175	0.215585
5940	Q8BQY8	HUS1	Checkpoint protein HUS1 (mHUS1)	1305	DNA damage control	Other related	1	1	0.974445	1.0287	1.1522	0.868315	0.976663	0.919608	1.14534	1.03403	1.05944	1.18406	0.804128	1.27938	1.06483	0.948419	1.08057	0.942912	1.12624	1.00005	1.02443	1.07372	1.00105	0.999058	1.03299	1.01587	1.09754	1.04991	1.00199	0.982274	0.00287066	0.00776752
5322	Q6PR54	RIF1	Telomere-associated protein RIF1 (Rap1-interacting factor 1 homolog) (mRif1)	1307	DNA damage control	Other related	1	1	0.950913	0.86278	1.01794	0.916443	0.932917	0.936638	0.918513	0.91072	0.93568	0.974124	0.913781	0.927085	0.958531	0.921241	0.995917	0.905487	0.957598	0.946832	0.931576	0.94431	0.937897	0.955767	0.921957	0.941195	0.935619	0.953001	0.981304	0.743704	-0.0272283	0.1286
4202	O35973	PER1	Period circadian protein homolog 1 (mPER1) (Circadian clock protein PERIOD 1) (Circadian pacemaker protein Rigui)	1309	DNA damage control	Other related	1	1	1.10066	1.14532	1.14118	1.125	1.19946	1.09747	1.16961	1.33792	1.22445	1.18493	1.26151	1.20942	1.06016	1.23519	1.29868	1.24336	1.19429	1.1186	1.21265	1.20685	1.08199	1.15521	1.20167	1.22363	1.16826	1.24544	0.936618	0.206099	-0.0944675	0.685924
6311	Q8CFI7	RPB2	DNA-directed RNA polymerase II subunit RPB2 (EC 2.7.7.6) (DNA-directed RNA polymerase II 140 kDa polypeptide) (DNA-directed RNA polymerase II subunit B) (RNA polymerase II subunit 2) (RNA polymerase II subunit B2)	1310	Transcription	RNA polymerase	35	1	0.931659	0.947161	0.94981	0.944518	0.929865	0.964074	0.992256	0.959265	0.967557	0.916151	0.934527	0.975968	0.952936	0.939047	0.910268	0.990734	0.934915	0.950502	0.955638	0.950645	0.959607	0.941398	0.971865	0.939411	0.955984	0.945306	1.01934	0.445301	0.0276392	0.351346
2497	P08775	RPB1	DNA-directed RNA polymerase II subunit RPB1 (RNA polymerase II subunit B1) (EC 2.7.7.6) (DNA-directed RNA polymerase II subunit A) (DNA-directed RNA polymerase III largest subunit)	1311	Transcription	RNA polymerase	41	1	0.937007	0.931992	0.963837	0.947526	0.914604	0.918662	0.967986	0.918487	0.93193	0.911759	0.906866	0.962483	0.906315	0.920303	0.922219	0.926279	0.92604	0.949161	0.925948	0.927273	0.956333	0.941989	0.935045	0.916852	0.9297	0.924846	1.01523	0.613666	0.0218027	0.212068
4733	P97760	RPB3	DNA-directed RNA polymerase II subunit RPB3 (RNA polymerase II subunit 3) (RNA polymerase II subunit B3) (DNA-directed RNA polymerase II 33 kDa polypeptide) (RPB33) (DNA-directed RNA polymerase II subunit C) (RPB31)	1312	Transcription	RNA polymerase	10	1	0.910266	0.980345	0.947806	0.985627	0.96649	0.971643	1.01559	1.00004	1.00975	0.980272	0.985896	1.02232	0.987436	1.0009	0.969028	0.973061	1.01085	0.965089	0.993866	0.993933	0.963537	0.966641	0.99576	0.991972	1.00355	0.984314	0.996789	0.920839	-0.00464016	0.0358164
1779	O08740	RPB11	DNA-directed RNA polymerase II subunit RPB11 (RNA polymerase II subunit B11) (DNA-directed RNA polymerase II subunit J) (RNA polymerase II 13.3 kDa subunit) (RPB14)	1313	Transcription	RNA polymerase	9	1	0.903848	0.908289	0.909734	0.93048	0.89324	0.910147	0.932515	0.938876	0.954431	0.936353	0.903903	0.958269	0.898856	0.910932	0.930187	0.870141	0.904343	0.924265	0.929371	0.912121	0.937379	0.911151	0.927179	0.931562	0.922685	0.901557	1.02879	0.472946	0.0409418	0.325189
2864	Q9D7M8	RPB4	DNA-directed RNA polymerase II subunit RPB4 (RNA polymerase II subunit B4) (DNA-directed RNA polymerase II subunit D)	1314	Transcription	RNA polymerase	6	1	0.934868	0.981293	0.968847	0.988635	0.933934	0.9215	1.01839	0.909749	0.944118	0.973245	0.939466	0.969225	0.937085	0.90156	0.981975	0.969942	0.945764	0.96793	0.951078	0.950925	0.972054	0.963805	0.94988	0.952276	0.935957	0.965893	1.00856	0.759028	0.0122943	0.119742
6527	P62488	RPB7	DNA-directed RNA polymerase II subunit RPB7 (RNA polymerase II subunit B7) (DNA-directed RNA polymerase II subunit G)	1315	Transcription	RNA polymerase	2	1	0.941286	0.923459	1.04499	0.968582	0.942073	0.889333	0.923181	0.918487	0.917866	0.948651	0.918721	0.98861	0.914707	0.939047	0.949109	0.959546	0.88955	0.970065	0.919373	0.940095	0.954915	0.985216	0.910333	0.928413	0.947454	0.932735	0.969245	0.475866	-0.0450674	0.322515
2233	P60898	RPB9	DNA-directed RNA polymerase II subunit RPB9 (RNA polymerase II subunit B9) (DNA-directed RNA polymerase II subunit I) (RNA polymerase II 14.5 kDa subunit) (RPB14.5)	1316	Transcription	RNA polymerase	4	1	0.86962	0.877001	0.944801	0.866309	0.874928	0.82216	0.937182	0.873825	0.882239	0.901218	0.860436	0.906858	0.817735	0.880942	0.964048	0.84623	1.39251	0.905443	0.87951	0.968054	0.91554	0.895346	0.877722	0.881298	0.868512	1.0676	1.02255	0.701634	0.0321784	0.153889
2828	Q80UW8	RPAB1	DNA-directed RNA polymerases I, II, and III subunit RPABC1 (RNA polymerases I, II, and III subunit ABC1) (DNA-directed RNA polymerase II subunit E) (RPB5 homolog)	1317	Transcription	RNA polymerase	7	1	0.966957	0.950006	0.972854	0.969585	0.934952	0.908255	0.976387	0.93208	0.980682	0.937232	0.977993	1.00462	0.939882	0.939047	1.01783	0.956427	0.984225	0.965726	0.952105	0.973672	0.972321	0.95913	0.938907	0.965302	0.961184	0.98616	1.01375	0.526556	0.0197061	0.278555
6082	P61219	RPAB2	DNA-directed RNA polymerases I, II, and III subunit RPABC2 (RNA polymerases I, II, and III subunit ABC2) (DNA-directed RNA polymerase II subunit F) (RPB6 homolog)	1318	Transcription	RNA polymerase	2	1	0.955191	0.879846	1.12414	0.982619	1.05297	0.912985	1.02773	0.979655	1.06506	1.0646	1.01356	1.03328	0.924031	1.1218	1.05966	1.16019	0.966474	0.999127	1.0106	1.04424	0.945012	1.05324	0.973456	1.04774	1.02637	1.06211	0.897241	0.11474	-0.156432	0.940284
6786	Q923G2	RPAB3	DNA-directed RNA polymerases I, II, and III subunit RPABC3 (RNA polymerases I, II, and III subunit ABC3) (DNA-directed RNA polymerase II subunit H) (RPB17) (RPB8 homolog)	1319	Transcription	RNA polymerase	10	1	1.0183	0.962331	0.990889	0.937499	0.924778	1.04165	1.06133	0.99616	1.02287	0.96007	0.996763	1.05603	1.021	0.975597	1.00388	0.990734	0.993101	0.9723	1.01314	1.00673	0.993544	0.951055	1.03305	0.993235	1.01754	0.995907	1.04468	0.178978	0.0630544	0.747201
618	P62876	RPAB5	DNA-directed RNA polymerases I, II, and III subunit RPABC5 (RNA polymerases I, II, and III subunit ABC5) (DNA-directed RNA polymerase III subunit L) (RPB10 homolog)	1320	Transcription	RNA polymerase	4	1	0.925241	1.01258	1.02395	0.948529	0.979715	1.00476	1.08747	1.0214	1.0585	1.05845	1.08567	1.06025	1.09373	1.0262	1.03277	1.01464	0.945764	0.98167	1.05271	1.02889	0.979274	0.984065	1.03788	1.06754	1.06006	0.997725	0.995131	0.897603	-0.00704115	0.0469159
7594	P59470	RPC2	DNA-directed RNA polymerase III subunit RPC2 (RNA polymerase III subunit C2) (EC 2.7.7.6) (C128) (DNA-directed RNA polymerase III 127.6 kDa polypeptide) (DNA-directed RNA polymerase III subunit B)	1321	Transcription	RNA polymerase	2	1	0.86855	0.910185	0.795516	0.774063	0.999045	0.9215	0.761694	0.945673	0.913178	1.07514	0.780419	0.703742	0.905382	0.895937	0.911264	1.03232	0.81953	0.891227	0.8996	0.878029	0.926245	0.856208	0.876289	0.922912	0.83502	0.921037	1.0818	0.438635	0.113432	0.357897
4181	P97304	RPAC2	DNA-directed RNA polymerases I and III subunit RPAC2 (RNA polymerases I and III subunit AC2) (AC19) (DNA-directed RNA polymerase I subunit D) (RNA polymerase I 16 kDa subunit) (RPA16)	1322	Transcription	RNA polymerase	1	1	1.09104	0.995515	1.18125	1.00869	1.11502	1.11261	1.02399	1.14957	1.19444	1.22446	1.10345	1.13442	1.14035	1.20146	1.2917	1.10301	1.24655	1.06525	1.13475	1.18625	1.02885	1.10165	1.09539	1.17412	1.15874	1.21376	0.933914	0.285564	-0.098639	0.544296
4261	P52432	RPAC1	DNA-directed RNA polymerases I and III subunit RPAC1 (DNA-directed RNA polymerase I subunit C) (RNA polymerases I and III subunit AC1) (AC40) (DNA-directed RNA polymerases I and III 40 kDa polypeptide) (RPA40) (RPC40)	1323	Transcription	RNA polymerase	7	1	1.1873	0.89786	0.985879	0.976603	0.924778	1.01233	0.975454	0.973829	0.973182	0.96007	1.06789	1.00462	1.12823	1.0084	0.971019	1.00945	0.956612	0.995404	0.993792	1.01306	1.02839	0.96242	0.987203	1.00038	1.04708	0.979026	1.06854	0.489859	0.0956457	0.309929
2033	Q9D483	RPC3	DNA-directed RNA polymerase III subunit RPC3 (RNA polymerase III subunit C3) (DNA-directed RNA polymerase III subunit C)	1324	Transcription	RNA polymerase	6	1	0.883525	0.953798	0.9969	1.04077	1.01634	1.07382	1.07533	1.08063	1.14288	1.07953	1.15976	1.07626	1.08068	1.09743	1.1453	1.32756	1.14498	0.98189	1.10199	1.14537	0.945774	1.018	1.07659	1.12739	1.08479	1.20595	0.929047	0.116464	-0.106176	0.933807
3227	Q9D2C6	RPC8	DNA-directed RNA polymerase III subunit RPC8 (DNA-directed RNA polymerase III subunit H) (RNA polymerase III subunit C7)	1328	Transcription	RNA polymerase	2	1	0.99049	1.1548	1.07004	1.11196	1.10892	1.10031	1.30216	1.22724	1.40539	1.07953	1.31387	1.09312	1.06483	1.16959	1.26183	1.00841	1.22584	1.0727	1.23808	1.13727	1.04843	1.09697	1.2099	1.26626	1.10918	1.16536	0.955746	0.426806	-0.0653008	0.369769
1463	Q921X6	RPC6	DNA-directed RNA polymerase III subunit RPC6 (RNA polymerase III subunit C6) (DNA-directed RNA polymerase III subunit F)	1331	Transcription	RNA polymerase	1	1	0.953052	1.01068	0.926766	1.06183	0.989889	1.05774	1.07907	1.1185	1.04725	1.05142	1.0837	1.05266	1.13942	1.13585	1.07061	1.07702	1.11736	0.99037	1.07294	1.09882	0.987912	0.992829	1.0851	1.06079	1.10931	1.08833	0.995048	0.914174	-0.0071618	0.0389711
2539	Q78WZ7	RPA43	DNA-directed RNA polymerase I subunit RPA43 (DNA-directed RNA polymerase I subunit F) (Twist neighbor protein)	1334	Transcription	RNA polymerase	1	1	1.1135	1.00026	1.02896	0.917446	1.00006	0.954613	0.94745	0.925283	0.874739	0.899461	0.934527	1.02485	1.00702	1.00465	0.91724	1.07702	0.896454	1.01004	0.922679	0.987872	1.03792	0.982156	0.942449	0.902909	1.01217	0.963571	1.05677	0.33099	0.0796677	0.480185
1353	Q80ZM7	T2AG	Transcription initiation factor IIA subunit 2 (General transcription factor IIA subunit 2) (Transcription initiation factor IIA gamma chain) (TFIIA-gamma)	1337	Transcription	Basal transcription factors	3	1	1.06002	0.915874	0.963837	0.961563	0.959368	1.06625	1.0884	1.01072	1.09975	1.04615	1.04714	1.18161	1.13103	1.09274	1.1712	1.07702	1.1006	0.976776	1.05974	1.1257	0.991963	0.96159	1.05513	1.06435	1.13513	1.11627	1.03159	0.507913	0.0448657	0.294211
437	P62915	TF2B	Transcription initiation factor IIB (EC 2.3.1.48) (General transcription factor TFIIB) (RNA polymerase II alpha initiation factor)	1338	Transcription	Basal transcription factors	5	1	0.984072	1.01827	0.97085	1.00869	0.999045	1.03787	1.06226	1.08548	1.08194	1.0725	1.07283	1.10576	1.01914	1.07494	1.05368	1.03024	1.06213	0.996821	1.06881	1.05765	1.00078	0.992861	1.06187	1.07576	1.06661	1.04868	1.00798	0.626576	0.0114611	0.203026
6091	P29037	TBP	TATA-box-binding protein (TATA sequence-binding protein) (TATA-binding factor) (TATA-box factor) (Transcription initiation factor TFIID TBP subunit)	1339	Transcription	Basal transcription factors	1	1	0.913475	1.0012	0.923761	0.91544	0.9319	0.967859	1.13507	1.16704	1.16726	1.03473	1.14692	1.18751	1.07322	1.1321	1.22398	1.02504	1.04438	0.94763	1.10315	1.11437	0.97156	0.9237	1.08999	1.1163	1.13094	1.0978	1.05181	0.179236	0.0728779	0.746575
5777	P62340	TBPL1	TATA box-binding protein-like 1 (TBP-like 1) (21 kDa TBP-like protein) (TATA box-binding protein-related factor 2) (TBP-related factor 2) (TBP-like factor) (TBP-related protein)	1340	Transcription	Basal transcription factors	2	1	1.03328	1.06662	1.03096	1.08589	1.08043	1.14478	1.16774	1.1884	1.33227	1.17966	1.24571	1.26589	1.14035	1.16491	1.32656	1.14044	1.22782	1.04953	1.20976	1.21099	1.0333	1.06576	1.16698	1.25255	1.19038	1.2316	0.969538	0.279616	-0.0446302	0.553437
3834	Q8C176	TAF2	Transcription initiation factor TFIID subunit 2 (TBP-associated factor 150 kDa) (Transcription initiation factor TFIID 150 kDa subunit) (TAF(II)150) (TAFII-150) (TAFII150)	1342	Transcription	Basal transcription factors	1	1	1.07927	1.08464	0.969848	1.13202	1.04381	1.08612	1.03986	1.04665	1.13163	1.05493	1.10345	1.00884	1.09093	1.074	1.06264	1.09261	1.08679	1.0516	1.07711	1.0693	1.05464	1.04856	1.05754	1.09667	1.05792	1.08068	1.0058	0.91624	0.00833764	0.0379909
1224	Q9R1C0	TAF7	Transcription initiation factor TFIID subunit 7 (RNA polymerase II TBP-associated factor subunit F) (Transcription initiation factor TFIID 55 kDa subunit) (TAF(II)55) (TAFII-55) (TAFII55)	1344	Transcription	Basal transcription factors	1	1	0.96054	1.0287	1.01293	1.03275	1.03058	0.929069	1.02679	0.941789	1.00975	1.04088	1.04023	0.948155	0.968787	0.984968	1.04073	0.931477	0.888564	1.01092	0.998085	0.960448	0.996413	1.02542	0.965884	1.03029	0.967304	0.953592	0.97171	0.23428	-0.0414027	0.630264
1851	Q9EQH4	TAF8	Transcription initiation factor TFIID subunit 8 (Protein taube nuss) (TBP-associated factor 8)	1345	Transcription	Basal transcription factors	2	1	0.638577	0.701601	0.765459	0.796122	0.794556	0.811753	0.739291	0.7311	0.818485	0.755407	0.802152	0.965011	0.844775	0.865947	1.01783	0.802567	0.826434	0.782719	0.776365	0.887094	0.780059	0.785379	0.760715	0.792015	0.891911	0.882276	0.993226	0.964364	-0.00980545	0.0157589
7472	Q8K0H5	TAF10	Transcription initiation factor TFIID subunit 10 (Transcription initiation factor TFIID 30 kDa subunit) (TAF(II)30) (TAFII-30) (TAFII30) (mTAFII30)	1347	Transcription	Basal transcription factors	1	1	0.944495	1.14247	1.06102	1.10695	1.09875	1.17316	1.26202	1.25928	1.10444	1.07953	1.20619	1.11924	1.14595	1.21458	1.21602	1.12068	1.06016	1.05895	1.18077	1.1461	1.02899	1.08891	1.23149	1.13005	1.15992	1.13229	0.944975	0.378995	-0.0816525	0.421366
1586	Q91WQ5	TAF5L	TAF5-like RNA polymerase II p300/CBP-associated factor-associated factor 65 kDa subunit 5L (TAF5L) (PCAF-associated factor 65 beta) (PAF65-beta)	1348	Transcription	Basal transcription factors	8	1	1.07606	1.00879	1.05501	1.125	1.12927	1.08518	1.08467	1.07092	1.09131	1.0927	1.14099	1.07626	1.10772	1.11711	1.12738	1.16643	1.12229	1.06569	1.0943	1.11953	1.02828	1.10309	1.08025	1.10834	1.10036	1.1387	0.932182	0.0926831	-0.101316	1.033
1583	Q8VE65	TAF12	Transcription initiation factor TFIID subunit 12 (Transcription initiation factor TFIID 20 kDa subunits) (TAFII-20) (TAFII20)	1350	Transcription	Basal transcription factors	2	1	0.973375	1.005	1.14218	0.939504	0.865771	1.1022	1.01746	1.09034	0.969432	0.967975	1.00664	1.00547	1.04898	0.967162	0.98297	0.943952	0.933929	0.987637	1.02568	0.980409	0.99279	0.982484	1.07	0.981349	1.0072	0.953617	1.01049	0.907408	0.015055	0.0421972
1537	Q62311	TAF6	Transcription initiation factor TFIID subunit 6 (Transcription initiation factor TFIID 70 kDa subunit) (TAF(II)70) (TAFII-70) (TAFII70) (Transcription initiation factor TFIID 80 kDa subunit) (TAF(II)80) (TAFII-80) (TAFII80) (p80)	1351	Transcription	Basal transcription factors	3	1	0.849297	0.912081	1.04599	0.938502	0.972594	1.05395	1.14721	0.898098	1.39133	0.90561	1.25163	1.13863	0.914707	0.945607	1.1463	0.803607	0.804737	0.953078	1.10797	0.958931	0.920459	0.985696	1.03309	1.18286	0.999648	0.918215	0.933816	0.293547	-0.0987894	0.532322
3868	Q8R2K4	TAF6L	TAF6-like RNA polymerase II p300/CBP-associated factor-associated factor 65 kDa subunit 6L (TAF6L) (PCAF-associated factor 65-alpha) (PAF65-alpha)	1352	Transcription	Basal transcription factors	7	1	0.923102	0.950006	1.00592	0.998662	0.956316	0.987727	0.955851	0.966062	0.945993	0.986421	1.04319	0.977653	1.00981	0.979345	0.850513	1.01464	0.995073	0.972334	0.980874	0.971174	0.957703	0.986965	0.96988	0.991869	0.988938	0.95341	0.970351	0.344571	-0.0434215	0.462721
1235	Q8VI33	TAF9	Transcription initiation factor TFIID subunit 9 (RNA polymerase II TBP-associated factor subunit G) (Transcription initiation factor TFIID 31 kDa subunit) (TAFII-31) (TAFII31) (Transcription initiation factor TFIID 32 kDa subunit) (TAFII-32) (TAFII32)	1353	Transcription	Basal transcription factors	4	1	1.00439	1.03818	1.02095	1.01571	1.05297	1.05395	1.0856	1.09422	1.0585	1.04615	1.0916	1.05941	1.10865	1.07213	1.01185	1.024	1.06115	1.02203	1.07167	1.0562	1.01419	1.02987	1.07793	1.06542	1.08006	1.03233	0.984774	0.402561	-0.022136	0.395168
524	Q9D0D5	T2EA	General transcription factor IIE subunit 1 (General transcription factor IIE 56 kDa subunit) (Transcription initiation factor IIE subunit alpha) (TFIIE-alpha)	1357	Transcription	Basal transcription factors	5	1	1.0536	1.19367	0.963837	1.12199	1.1252	1.14194	1.07813	1.16316	1.20945	1.20426	1.18149	1.15043	1.1301	1.24363	1.28673	1.22568	1.30967	1.07638	1.16307	1.22437	1.08242	1.07034	1.12774	1.1984	1.17472	1.27403	1.01129	0.885215	0.0161925	0.0529514
4709	Q9D902	T2EB	General transcription factor IIE subunit 2 (Transcription initiation factor IIE subunit beta) (TFIIE-beta)	1358	Transcription	Basal transcription factors	2	1	1.03755	1.01448	1.21131	1.02373	1.04076	1.16654	1.32083	1.10684	1.36789	1.17791	1.23089	1.2996	1.1991	1.19864	1.28473	1.2236	1.17456	1.05464	1.22848	1.23004	1.01734	1.09193	1.19807	1.2589	1.23245	1.22763	0.931692	0.287728	-0.102075	0.541017
4372	Q3THK3	T2FA	General transcription factor IIF subunit 1 (Transcription initiation factor IIF subunit alpha) (TFIIF-alpha)	1359	Transcription	Basal transcription factors	5	1	0.956261	0.98793	1.12214	1.00067	0.952247	1.03976	1.15468	1.11752	1.17007	1.06196	1.12716	1.20521	1.09187	1.0262	1.21402	1.15707	1.07298	1.00321	1.11186	1.12789	0.981397	1.02502	1.10399	1.11973	1.10776	1.14803	0.957444	0.450269	-0.06274	0.346528
7217	Q8R0A0	T2FB	General transcription factor IIF subunit 2 (EC 3.6.4.12) (ATP-dependent helicase GTF2F2) (Transcription initiation factor IIF subunit beta) (TFIIF-beta)	1360	Transcription	Basal transcription factors	4	1	0.966957	0.935784	1.00191	0.980614	0.971576	0.945152	1.09307	0.939847	1.03881	0.956556	0.960211	1.10492	0.919369	1.0084	1.08555	0.913804	0.969432	0.97614	0.988941	1.00024	0.96758	0.9847	0.992689	0.985193	1.01089	0.989595	0.982614	0.452787	-0.0253027	0.344107
5472	Q9ESZ8	GTF2I	General transcription factor II-I (GTFII-I) (TFII-I) (Bruton tyrosine kinase-associated protein 135) (BAP-135) (BTK-associated protein 135)	1361	Transcription	Basal transcription factors	33	1	0.965888	0.973708	0.967845	0.960561	0.976663	1.0057	1.0716	1.00587	1.05381	1.00575	1.02541	1.06278	1.00329	0.999026	1.06962	0.999051	1.04241	0.974111	1.02802	1.02936	0.979865	0.968356	1.02772	1.02832	1.0217	1.03703	1.01189	0.366749	0.0170458	0.435632
4470	P27048	RSMB	Small nuclear ribonucleoprotein-associated protein B (snRNP-B) (snRPB) (Sm protein B) (Sm-B) (SmB)	1363	Transcription	Spliceosome U1	16	1	0.900639	0.912081	0.977864	0.912432	0.885101	0.894063	0.921314	0.90004	0.90474	0.884529	0.908842	0.960797	0.93149	0.88844	0.903297	0.894052	0.886592	0.931353	0.902255	0.910778	0.937574	0.925132	0.905139	0.89937	0.926909	0.894647	1.01345	0.780516	0.0192721	0.107618
6265	P62315	SMD1	Small nuclear ribonucleoprotein Sm D1 (Sm-D1) (Sm-D autoantigen) (snRNP core protein D1)	1364	Transcription	Spliceosome U1	27	1	0.878177	0.866572	0.983875	0.918448	0.899344	0.86095	0.91758	0.85829	0.880364	0.857299	0.869327	0.933828	0.902585	0.873445	0.872424	0.859745	0.869826	0.924403	0.873968	0.885309	0.914916	0.933889	0.87894	0.868997	0.903286	0.867332	0.979684	0.722379	-0.0296116	0.141235
5241	P62317	SMD2	Small nuclear ribonucleoprotein Sm D2 (Sm-D2) (snRNP core protein D2)	1365	Transcription	Spliceosome U1	25	1	0.878177	0.843817	0.967845	0.868315	0.810834	0.792831	0.870908	0.779646	0.768795	0.780002	0.78437	0.873146	0.822397	0.781602	0.77582	0.793211	0.773179	0.894831	0.796092	0.803226	0.907331	0.882331	0.814461	0.777722	0.825715	0.780736	1.02833	0.723872	0.0403096	0.140338
3108	P62320	SMD3	Small nuclear ribonucleoprotein Sm D3 (Sm-D3) (snRNP core protein D3)	1366	Transcription	Spliceosome U1	17	1	0.889943	0.891223	0.9969	0.919451	0.878997	0.889333	0.936249	0.89033	0.925367	0.911759	0.913781	0.965854	0.921234	0.912806	0.924211	0.912764	0.930971	0.929419	0.911136	0.927973	0.927055	0.931783	0.905304	0.916969	0.933298	0.922649	0.994927	0.929597	-0.00733804	0.0317053
798	P62305	RUXE	Small nuclear ribonucleoprotein E (snRNP-E) (Sm protein E) (Sm-E) (SmE)	1367	Transcription	Spliceosome U1	20	1	0.896361	0.879846	0.969848	0.907419	0.868823	0.851489	0.929715	0.871883	0.895365	0.873988	0.875254	0.95574	0.909112	0.889377	0.904293	0.911725	0.88955	0.920383	0.882949	0.909966	0.925402	0.915364	0.884362	0.881536	0.918076	0.901856	1.01097	0.843767	0.0157356	0.0737777
6408	P62307	RUXF	Small nuclear ribonucleoprotein F (snRNP-F) (Sm protein F) (Sm-F) (SmF)	1368	Transcription	Spliceosome U1	14	1	0.802232	0.801153	0.935784	0.839237	0.80066	0.767286	0.871841	0.768966	0.804422	0.759799	0.753746	0.879045	0.768316	0.762858	0.74893	0.808805	0.774165	0.863178	0.787677	0.790353	0.867795	0.85856	0.802698	0.772656	0.803407	0.7773	1.01076	0.910736	0.0154346	0.0406076
3603	P62309	RUXG	Small nuclear ribonucleoprotein G (snRNP-G) (Sm protein G) (Sm-G) (SmG)	1369	Transcription	Spliceosome U1	11	1	0.902779	0.865624	0.994896	0.89639	0.866789	0.834459	0.960519	0.82625	0.871926	0.855542	0.876242	0.93467	0.856896	0.862199	0.911264	0.870141	0.858978	0.92108	0.870823	0.882358	0.922801	0.919358	0.873742	0.867904	0.884589	0.880128	1.00374	0.953695	0.00539246	0.0205906
3966	Q62376	RU17	U1 small nuclear ribonucleoprotein 70 kDa (U1 snRNP 70 kDa) (U1-70K) (snRNP70)	1370	Transcription	Spliceosome U1	41	1	0.802232	0.767969	0.915745	0.82921	0.754879	0.795669	0.897978	0.810715	0.8588	0.81865	0.811043	0.927928	0.840113	0.796597	0.856489	0.800488	0.779096	0.845006	0.832143	0.833452	0.856734	0.833278	0.834787	0.829498	0.854879	0.812024	1.02815	0.798475	0.0400482	0.0977387
2379	Q62189	SNRPA	U1 small nuclear ribonucleoprotein A (U1 snRNP A) (U1-A) (U1A)	1371	Transcription	Spliceosome U1	22	1	0.828973	0.822011	0.934782	0.824197	0.794556	0.792831	0.879309	0.798093	0.783796	0.781758	0.818946	0.876517	0.814005	0.797534	0.783787	0.777617	0.784027	0.86742	0.809122	0.805581	0.883661	0.851178	0.823411	0.794833	0.829352	0.78181	1.03816	0.675954	0.0540323	0.170083
2693	Q62241	RU1C	U1 small nuclear ribonucleoprotein C (U1 snRNP C) (U1-C) (U1C)	1372	Transcription	Spliceosome U1	4	1	0.613975	0.489225	0.948808	0.477272	0.440516	0.601719	0.735558	0.49808	0.510967	0.44446	0.590747	0.680986	0.517495	0.475146	0.500946	0.456382	0.459568	0.661633	0.563589	0.515087	0.701067	0.622199	0.611785	0.515392	0.557876	0.472299	1.12676	0.743128	0.172176	0.128937
510	Q80W14	PR40B	Pre-mRNA-processing factor 40 homolog B (Huntingtin yeast partner C) (Huntingtin-interacting protein C)	1373	Transcription	Spliceosome U1	7	1	0.926311	0.921562	0.936785	0.968582	0.911552	0.954613	0.951184	0.940818	0.965682	1.00223	0.965151	1.05856	1.0238	1.03558	1.02181	1.02504	1.04142	0.944132	0.96328	1.03437	0.949291	0.938973	0.948872	0.977688	1.03931	1.02943	1.01099	0.750448	0.0157665	0.124679
1434	Q9R1C7	PR40A	Pre-mRNA-processing factor 40 homolog A (Formin-binding protein 11) (FBP-11) (Formin-binding protein 3)	1374	Transcription	Spliceosome U1	28	1	0.943425	0.878898	0.940793	0.895387	0.878997	0.920554	0.96892	0.878679	0.960056	0.902096	0.896	0.916971	0.868086	0.827523	0.916244	0.865982	0.836296	0.922917	0.921051	0.87185	0.940774	0.905059	0.922718	0.919384	0.87086	0.872841	1.03946	0.417749	0.0558368	0.379084
866	B2RY56	RBM25	RNA-binding protein 25 (RNA-binding motif protein 25)	1375	Transcription	Spliceosome U1	48	1	0.915614	0.877001	0.925764	0.872325	0.866789	0.89974	0.942783	0.874796	0.913178	0.868718	0.887109	0.926242	0.855964	0.829398	0.877403	0.841032	0.845171	0.909582	0.897721	0.862535	0.930872	0.888293	0.905773	0.889668	0.870535	0.854536	1.04793	0.356596	0.0675473	0.447823
7283	Q61656	DDX5	Probable ATP-dependent RNA helicase DDX5 (EC 3.6.4.13) (DEAD box RNA helicase DEAD1) (mDEAD1) (DEAD box protein 5) (RNA helicase p68)	1376	Transcription	Spliceosome U1	173	1	0.905988	0.904497	0.950812	0.890374	0.899344	0.912985	0.951184	0.927225	0.929117	0.896826	0.935515	0.965854	0.920301	0.910932	0.921224	0.907566	0.929984	0.925169	0.925475	0.925977	0.936828	0.91351	0.930465	0.920486	0.932362	0.919591	1.02553	0.560485	0.0363639	0.251436
2026	Q8CGF7	TCRG1	Transcription elongation regulator 1 (Formin-binding protein 28) (FBP 28) (TATA box-binding protein-associated factor 2S) (Transcription factor CA150) (p144)	1377	Transcription	Spliceosome U1	24	1	0.884595	0.916822	0.951814	0.932486	0.923761	0.824052	0.950251	0.796151	0.840987	0.830069	0.7982	0.948998	0.813073	0.825649	0.828603	0.836874	0.863909	0.934913	0.839952	0.852851	0.933806	0.93602	0.856818	0.823085	0.862573	0.843129	0.997634	0.953072	-0.00341743	0.0208742
1987	O35286	DHX15	Pre-mRNA-splicing factor ATP-dependent RNA helicase DHX15 (EC 3.6.4.13) (DEAH box protein 15)	1378	Transcription	Spliceosome U2	91	1	0.973375	0.969916	0.97085	0.978609	0.954281	1.04449	1.0772	1.07578	1.13069	1.04088	1.07777	1.16307	1.09093	1.1068	1.15726	1.09573	1.11243	0.974505	1.07447	1.12104	0.981097	0.967914	1.06582	1.08311	1.12027	1.12181	1.01362	0.330338	0.0195178	0.481042
460	P57784	RU2A	U2 small nuclear ribonucleoprotein A' (U2 snRNP A')	1379	Transcription	Spliceosome U2	37	1	0.891013	0.904497	0.967845	0.894384	0.881032	0.846758	0.928781	0.846639	0.843799	0.836218	0.84957	0.922028	0.857829	0.847204	0.860473	0.858705	0.853061	0.923128	0.858628	0.86655	0.931836	0.91442	0.87406	0.843196	0.875687	0.857413	1.01905	0.710265	0.0272194	0.14858
496	Q9CQI7	RU2B	U2 small nuclear ribonucleoprotein B'' (U2 snRNP B'')	1380	Transcription	Spliceosome U2	16	1	0.937007	0.933888	0.95482	0.940507	0.902396	0.852435	0.903578	0.865087	0.824111	0.824799	0.834752	0.905172	0.858761	0.875319	0.853501	0.867022	0.858978	0.94477	0.850794	0.869792	0.956965	0.932574	0.8737	0.827887	0.879751	0.859834	1.02615	0.411358	0.0372475	0.38578
206	Q8K4Z5	SF3A1	Splicing factor 3A subunit 1 (SF3a120)	1381	Transcription	Spliceosome U2	36	1	0.845018	0.809686	0.941795	0.81016	0.795574	0.726604	0.822368	0.702943	0.660976	0.680745	0.703365	0.785494	0.717033	0.699131	0.663281	0.694449	0.701187	0.867039	0.716167	0.710096	0.884901	0.849176	0.750638	0.681695	0.733886	0.686306	1.04207	0.657388	0.0594526	0.182178
4357	Q62203	SF3A2	Splicing factor 3A subunit 2 (SF3a66) (Spliceosome-associated protein 62) (SAP 62)	1382	Transcription	Spliceosome U2	23	1	0.893152	0.907341	0.944801	0.91143	0.89324	0.867572	0.939983	0.89033	0.842862	0.84061	0.8634	0.904329	0.886734	0.87157	0.769844	0.875339	0.84813	0.924994	0.874126	0.859324	0.933498	0.91649	0.899295	0.848957	0.887545	0.831104	1.01856	0.66755	0.026527	0.175516
2425	Q9D554	SF3A3	Splicing factor 3A subunit 3 (SF3a60) (Spliceosome-associated protein 61) (SAP 61)	1383	Transcription	Spliceosome U2	31	1	0.891013	0.875105	0.97586	0.895387	0.880014	0.831621	0.891443	0.843726	0.838174	0.829191	0.83574	0.893373	0.818667	0.831272	0.82462	0.835834	0.829392	0.919563	0.844983	0.83886	0.922039	0.917087	0.855597	0.834368	0.847771	0.829949	1.0054	0.924717	0.00776952	0.0339912
5338	Q99NB9	SF3B1	Splicing factor 3B subunit 1 (Pre-mRNA-splicing factor SF3b 155 kDa subunit) (SF3b155) (Spliceosome-associated protein 155) (SAP 155)	1384	Transcription	Spliceosome U2	120	1	0.925241	0.916822	0.969848	0.929478	0.904431	0.867572	0.910112	0.860232	0.839112	0.858177	0.838703	0.896744	0.860626	0.852827	0.829599	0.860785	0.858978	0.94097	0.862318	0.859927	0.947354	0.934586	0.879306	0.845331	0.870066	0.849787	1.01366	0.715164	0.0195773	0.145594
5130	Q921M3	SF3B3	Splicing factor 3B subunit 3 (Pre-mRNA-splicing factor SF3b 130 kDa subunit) (SF3b130) (Spliceosome-associated protein 130) (SAP 130)	1385	Transcription	Spliceosome U2	83	1	0.892082	0.888379	0.972854	0.898395	0.878997	0.875141	0.91758	0.883534	0.885989	0.855542	0.878218	0.927085	0.893261	0.869696	0.870432	0.883656	0.877716	0.921785	0.882667	0.886974	0.92682	0.916749	0.892085	0.87325	0.896681	0.877268	1.01099	0.838977	0.0157634	0.0762498
5876	Q8QZY9	SF3B4	Splicing factor 3B subunit 4	1386	Transcription	Spliceosome U2	18	1	0.939147	0.936732	1.01994	0.942513	0.94716	0.893117	0.895177	0.863145	0.854113	0.90034	0.889085	0.922871	0.892329	0.866885	0.886366	0.881576	0.887578	0.964249	0.882496	0.889601	0.958626	0.969872	0.883813	0.881179	0.894028	0.885174	0.988405	0.746846	-0.016826	0.126769
2321	Q923D4	SF3B5	Splicing factor 3B subunit 5 (SF3b5) (Pre-mRNA-splicing factor SF3b 10 kDa subunit)	1387	Transcription	Spliceosome U2	5	1	0.935938	0.919666	1.02596	1.02172	1.0377	0.888387	0.925048	0.833046	0.870051	0.917907	0.910818	0.902644	0.90072	0.887502	0.945126	0.912764	0.904343	0.990165	0.890876	0.90885	0.951868	1.02846	0.88216	0.899592	0.896956	0.920744	0.925526	0.0374399	-0.111654	1.42667
4174	P83870	PHF5A	PHD finger-like domain-containing protein 5A (PHD finger-like domain protein 5A) (Splicing factor 3B-associated 14 kDa protein) (SF3b14b)	1388	Transcription	Spliceosome U2	8	1	0.916684	0.911133	0.968847	0.922459	0.899344	0.903524	0.948384	0.886447	0.908491	0.90034	0.915757	0.937199	0.895126	0.897811	0.933175	0.905487	0.904343	0.936411	0.91049	0.91219	0.942606	0.930217	0.912785	0.908196	0.910045	0.914335	1.01332	0.743081	0.0190879	0.128964
5201	Q810A7	DDX42	ATP-dependent RNA helicase DDX42 (EC 3.6.4.13) (DEAD box protein 42)	1389	Transcription	Spliceosome U2	18	1	0.803302	0.820115	0.898713	0.802138	0.797608	0.793777	0.869974	0.769937	0.749106	0.796691	0.767576	0.881574	0.78137	0.800345	0.767852	0.771379	0.792903	0.853646	0.791177	0.799237	0.874472	0.83282	0.811229	0.771125	0.821096	0.777378	1.05001	0.589269	0.0704081	0.229687
3946	Q9D883	U2AF1	Splicing factor U2AF 35 kDa subunit (U2 auxiliary factor 35 kDa subunit) (U2 snRNP auxiliary factor small subunit)	1390	Transcription	Spliceosome U2	37	1	0.889943	0.889327	0.920755	0.909424	0.880014	0.952721	1.02026	0.972858	1.02287	0.946894	0.966139	1.02906	0.954801	0.934361	0.984962	0.952269	0.949708	0.914911	0.980291	0.967528	0.926423	0.903398	0.981946	0.978635	0.972742	0.962313	1.02549	0.584262	0.03631	0.233392
6316	Q8BGJ9	U2AF4	Splicing factor U2AF 26 kDa subunit (U2 auxiliary factor 26) (U2 small nuclear RNA auxiliary factor 1-like protein 4) (U2AF1-like 4)	1391	Transcription	Spliceosome U2	13	1	0.861063	0.931044	1.04499	0.936496	0.957333	1.00192	1.03146	1.0214	1.096	0.985543	1.0748	1.06783	0.984638	1.03651	1.09451	1.00529	1.02959	0.955155	1.03519	1.0364	0.930702	0.979607	1.01826	1.05212	1.02966	1.04313	0.950077	0.400979	-0.073884	0.396878
970	P26369	U2AF2	Splicing factor U2AF 65 kDa subunit (U2 auxiliary factor 65 kDa subunit) (U2 snRNP auxiliary factor large subunit)	1392	Transcription	Spliceosome U2	53	1	0.827904	0.850454	0.92877	0.878341	0.85865	0.838243	0.952118	0.861203	0.84755	0.850272	0.851546	0.930456	0.843843	0.849078	0.855493	0.854547	0.871799	0.890687	0.866822	0.867536	0.892786	0.888587	0.883855	0.849789	0.874459	0.860613	1.00473	0.945667	0.00680114	0.0242616
853	Q3UEB3	PUF60	Poly(U)-binding-splicing factor PUF60 (60 kDa poly(U)-binding-splicing factor)	1393	Transcription	Spliceosome U2	36	1	0.777631	0.803049	0.88669	0.824197	0.815921	0.754041	0.898911	0.746635	0.731293	0.755407	0.746831	0.876517	0.775776	0.77223	0.751918	0.783854	0.769234	0.851248	0.772186	0.788255	0.860226	0.842269	0.799862	0.74451	0.808174	0.768335	1.02132	0.819573	0.0304349	0.0864125
6238	Q8BGT7	SPF30	Survival of motor neuron-related-splicing factor 30 (30 kDa splicing factor SMNrp) (SMN-related protein) (Survival motor neuron domain-containing protein 1)	1394	Transcription	Spliceosome U2	5	1	0.886734	0.84761	0.930774	0.847259	0.809817	0.780531	0.86344	0.747606	0.72098	0.749258	0.750783	0.851233	0.766451	0.746927	0.742954	0.738112	0.746552	0.887032	0.768766	0.765372	0.911448	0.862616	0.797192	0.74034	0.788204	0.742539	1.05661	0.447355	0.0794412	0.349348
4991	Q8JZX4	SPF45	Splicing factor 45 (45 kDa-splicing factor) (RNA-binding motif protein 17)	1395	Transcription	Spliceosome U2	19	1	0.820416	0.784087	0.961833	0.789104	0.771157	0.815537	0.921314	0.807802	0.839112	0.78615	0.838703	0.906858	0.792559	0.807843	0.826611	0.790092	0.820516	0.854433	0.83477	0.82408	0.868168	0.840698	0.848218	0.821322	0.835753	0.812407	1.03267	0.77609	0.0463861	0.110088
6203	Q8CGZ0	CHERP	Calcium homeostasis endoplasmic reticulum protein (SR-related CTD-associated factor 6)	1396	Transcription	Spliceosome U2	22	1	0.9584	0.940525	0.973856	0.950534	0.9319	0.97732	1.02119	1.00393	1.03319	0.991691	0.980957	1.02822	0.983706	0.983094	1.04273	0.954348	0.98817	0.959202	1.00138	0.996711	0.966308	0.952097	1.00081	1.00194	0.998341	0.995081	1.01493	0.542848	0.0213757	0.265322
2907	P59708	SF3B6	Splicing factor 3B subunit 6 (Pre-mRNA branch site protein p14) (SF3b 14 kDa subunit)	1397	Transcription	Spliceosome U2	12	1	0.889943	0.931044	0.976862	0.933488	0.922743	0.930961	0.981988	0.918487	0.929117	0.893313	0.930575	0.981867	0.921234	0.91468	0.87342	0.913804	0.916178	0.942347	0.93074	0.920197	0.940329	0.944365	0.943812	0.917668	0.939261	0.901134	0.995727	0.916417	-0.00617846	0.0379066
6631	Q6NV83	SR140	U2 snRNP-associated SURP motif-containing protein (140 kDa Ser/Arg-rich domain protein) (U2-associated protein SR140)	1398	Transcription	Spliceosome U2	32	1	0.883525	0.820115	0.922759	0.866309	0.821008	0.855273	0.943717	0.864116	0.919741	0.862569	0.8634	0.931299	0.854099	0.842518	0.921224	0.861824	0.84813	0.885619	0.884803	0.876516	0.901213	0.870025	0.887702	0.881904	0.875972	0.877059	1.03585	0.632513	0.0508114	0.19893
5218	O08810	U5S1	116 kDa U5 small nuclear ribonucleoprotein component (Elongation factor Tu GTP-binding domain-containing protein 2) (U5 snRNP-specific protein, 116 kDa) (U5-116 kDa)	1399	Transcription	Spliceosome U5	112	1	0.949843	0.931044	0.965841	0.928475	0.915622	0.951775	0.970787	0.954411	0.964744	0.923178	0.940454	0.977653	0.946409	0.927801	0.93915	0.941873	0.932943	0.948471	0.950891	0.944305	0.960296	0.936646	0.958991	0.942792	0.950621	0.937989	1.02525	0.406249	0.0359747	0.391207
1666	Q6P4T2	U520	U5 small nuclear ribonucleoprotein 200 kDa helicase (EC 3.6.4.13) (BRR2 homolog) (U5 snRNP-specific 200 kDa protein) (U5-200KD)	1400	Transcription	Spliceosome U5	162	1	0.92845	0.923459	0.955822	0.91143	0.902396	0.915823	0.951184	0.908778	0.920679	0.90034	0.903903	0.941413	0.90818	0.895	0.904293	0.89821	0.893495	0.936926	0.916784	0.906765	0.950636	0.923216	0.925262	0.908307	0.914864	0.898666	1.0297	0.408557	0.0422255	0.388748
5055	Q91YR7	PRP6	Pre-mRNA-processing factor 6 (PRP6 homolog) (U5 snRNP-associated 102 kDa protein) (U5-102 kDa protein)	1401	Transcription	Spliceosome U5	42	1	0.978723	0.951902	0.958827	0.938502	0.917657	0.96029	1.00346	0.972858	1.00131	0.939867	0.964163	0.98861	0.961328	0.949356	1.00687	0.969942	0.957598	0.957602	0.973657	0.972284	0.976875	0.938329	0.978869	0.968446	0.966431	0.978137	1.04108	0.102915	0.0580809	0.987522
4566	Q99PV0	PRP8	Pre-mRNA-processing-splicing factor 8 (Splicing factor Prp8)	1402	Transcription	Spliceosome U5	207	1	0.965888	0.943369	0.978866	0.948529	0.929865	0.967859	0.992256	0.967033	0.996621	0.953042	0.966139	0.99451	0.964125	0.95779	0.986954	0.951229	0.950695	0.961086	0.973825	0.96755	0.969752	0.95242	0.975716	0.971934	0.972142	0.962959	1.0182	0.47092	0.0260188	0.327053
7281	Q6PE01	SNR40	U5 small nuclear ribonucleoprotein 40 kDa protein (U5 snRNP 40 kDa protein) (WD repeat-containing protein 57)	1403	Transcription	Spliceosome U5	19	1	0.917754	0.914926	0.971852	0.927472	0.907483	0.90447	0.934382	0.908778	0.89349	0.869596	0.895012	0.932142	0.891396	0.880005	0.867444	0.882616	0.90533	0.939915	0.900955	0.893155	0.944226	0.935603	0.915877	0.886033	0.901181	0.88513	1.00922	0.811007	0.0132372	0.0909751
3377	P83877	TXN4A	Thioredoxin-like protein 4A (DIM1 protein homolog) (Spliceosomal U5 snRNP-specific 15 kDa protein) (Thioredoxin-like U5 snRNP protein U5-15kD)	1404	Transcription	Spliceosome U5	7	1	0.944495	0.888379	1.00191	0.963569	0.953264	0.864734	0.889577	0.862174	0.844737	0.844123	0.826849	0.884102	0.860626	0.906246	0.813664	0.896131	0.862923	0.958603	0.855366	0.870615	0.944291	0.972914	0.872161	0.83857	0.883658	0.857573	0.97058	0.464803	-0.0430807	0.332731
2165	O35900	LSM2	U6 snRNA-associated Sm-like protein LSm2 (Protein G7b) (snRNP core Sm-like protein Sm-x5)	1405	Transcription	Spliceosome U4/U6	8	1	0.92845	0.896912	0.983875	0.914438	0.91257	0.839189	0.900778	0.822366	0.814735	0.81865	0.817958	0.866403	0.847572	0.820026	0.834579	0.809844	0.837282	0.939374	0.835613	0.835951	0.941787	0.936961	0.854111	0.817114	0.844667	0.827235	1.00515	0.906234	0.00741242	0.0427597
2882	P62311	LSM3	U6 snRNA-associated Sm-like protein LSm3	1406	Transcription	Spliceosome U4/U6	5	1	0.80865	0.821063	1.03698	0.786096	0.792522	0.831621	0.97172	0.759257	0.895365	0.732569	0.890073	0.966697	0.776708	0.754424	0.823624	0.789052	0.74951	0.874218	0.846767	0.810003	0.876571	0.871865	0.854199	0.839336	0.83261	0.787395	1.0054	0.965795	0.00776702	0.0151151
2758	Q9QXA5	LSM4	U6 snRNA-associated Sm-like protein LSm4	1407	Transcription	Spliceosome U4/U6	8	1	0.973375	0.951902	1.04199	0.95655	0.957333	1.02084	0.986655	0.993247	1.02475	0.967097	1.01652	0.997038	1.03685	1.0262	1.07061	0.996971	1.02071	0.980191	1.00152	1.02473	0.975092	0.98529	1.00025	1.00279	1.02003	1.02943	0.98965	0.762928	-0.0150092	0.117516
602	P62313	LSM6	U6 snRNA-associated Sm-like protein LSm6	1408	Transcription	Spliceosome U4/U6	10	1	0.932729	0.901652	0.94981	0.898395	0.919691	0.936638	0.965186	0.922371	0.93568	0.918786	0.902915	0.986081	0.917504	0.906246	0.956081	0.961625	0.934915	0.933713	0.930262	0.943742	0.944794	0.922632	0.941398	0.919127	0.93661	0.950874	1.02402	0.534323	0.0342437	0.272196
3718	Q9CQQ8	LSM7	U6 snRNA-associated Sm-like protein LSm7	1409	Transcription	Spliceosome U4/U6	20	1	0.912406	0.922511	0.937787	0.901403	0.862719	0.877033	0.94745	0.86897	0.888802	0.890677	0.845618	0.969225	0.896058	0.898748	0.888358	0.881576	0.885606	0.922804	0.886425	0.903262	0.944972	0.900637	0.897818	0.875033	0.921344	0.88518	1.04923	0.275698	0.0693267	0.559566
687	Q6ZWM4	LSM8	U6 snRNA-associated Sm-like protein LSm8	1410	Transcription	Spliceosome U4/U6	9	1	0.923102	0.922511	0.982873	0.934491	0.96649	0.832567	0.91478	0.849552	0.824111	0.849394	0.817958	0.914443	0.882072	0.866885	0.842546	0.886774	0.879688	0.954911	0.84806	0.878735	0.948538	0.961285	0.865633	0.830487	0.8878	0.86967	0.986739	0.686888	-0.0192589	0.163114
1427	Q922U1	PRPF3	U4/U6 small nuclear ribonucleoprotein Prp3 (Pre-mRNA-splicing factor 3)	1411	Transcription	Spliceosome U4/U6	15	1	0.941286	0.941473	0.988885	0.944518	0.934952	0.896901	0.931582	0.885476	0.855988	0.858177	0.881182	0.927085	0.882072	0.882817	0.871428	0.886774	0.878702	0.958519	0.884884	0.888146	0.96092	0.956118	0.904653	0.865116	0.897325	0.878968	1.00502	0.860615	0.00722687	0.0651911
1765	Q9DAW6	PRP4	U4/U6 small nuclear ribonucleoprotein Prp4 (U4/U6 snRNP 60 kDa protein) (WD splicing factor Prp4)	1412	Transcription	Spliceosome U4/U6	10	1	0.953052	0.969916	0.974858	0.979611	0.948177	0.973535	0.982921	0.980626	0.979745	0.952164	0.975029	0.978496	0.96226	0.959665	0.978987	1.01776	0.974363	0.970936	0.974003	0.978589	0.974323	0.967549	0.979027	0.968979	0.966807	0.990371	1.007	0.708382	0.0100651	0.149733
4772	Q9D868	PPIH	Peptidyl-prolyl cis-trans isomerase H (PPIase H) (EC 5.2.1.8) (Rotamase H)	1413	Transcription	Spliceosome U4/U6	34	1	0.924172	0.956643	0.997902	0.955547	0.944108	0.952721	1.00252	0.982567	0.920679	0.924056	0.968114	0.974282	0.943612	0.972785	0.879395	0.9741	1.0217	0.963062	0.958444	0.960979	0.960271	0.965852	0.979271	0.937616	0.96356	0.958399	0.994222	0.848482	-0.00836047	0.0713572
462	Q8CCF0	PRP31	U4/U6 small nuclear ribonucleoprotein Prp31 (Pre-mRNA-processing factor 31) (U4/U6 snRNP 61 kDa protein) (Protein 61K)	1414	Transcription	Spliceosome U4/U6	23	1	0.979793	0.954746	0.978866	0.968582	0.94309	0.958398	0.999724	0.957324	0.959119	0.953042	0.95626	0.986081	0.96599	0.956853	0.975999	0.972021	0.974363	0.970846	0.963978	0.971885	0.97818	0.963513	0.971815	0.95614	0.969642	0.974128	1.01522	0.433523	0.021796	0.362988
2008	Q9D0T1	NH2L1	NHP2-like protein 1 (Fertilization antigen 1) (FA-1) (High mobility group-like nuclear protein 2 homolog 1) (Sperm-specific antigen 1) (U4/U6.U5 small nuclear ribonucleoprotein SNU13) (U4/U6.U5 tri-snRNP 15.5 kDa protein) [Cleaved into: NHP2-like protein 1, N-terminally processed]	1415	Transcription	Spliceosome U4/U6	44	1	0.961609	0.938628	0.973856	0.950534	0.935969	0.930961	0.967053	0.931109	0.960994	0.917029	0.93749	0.952369	0.936152	0.909995	0.946121	0.896131	0.898426	0.960099	0.940773	0.923199	0.966746	0.953453	0.943041	0.938504	0.932839	0.913559	1.01394	0.561636	0.0199749	0.250545
5168	Q8K194	SNR27	U4/U6.U5 small nuclear ribonucleoprotein 27 kDa protein (U4/U6.U5 snRNP 27 kDa protein) (U4/U6.U5-27K) (U4/U6.U5 tri-snRNP-associated protein 3)	1416	Transcription	Spliceosome U4/U6	1	1	0.877107	0.814426	0.968847	0.757018	0.76607	0.816483	0.909179	0.778675	0.795984	0.782637	0.804128	0.85629	0.767384	0.803157	0.808685	0.746429	0.802765	0.863911	0.814514	0.797452	0.897178	0.830645	0.834779	0.79425	0.808943	0.78596	1.0801	0.491916	0.111162	0.308109
6085	Q3TIX9	SNUT2	U4/U6.U5 tri-snRNP-associated protein 2 (Inactive ubiquitin-specific peptidase 39)	1417	Transcription	Spliceosome U4/U6	26	1	0.953052	0.909237	1.03798	0.950534	0.946143	0.936638	0.940916	0.913632	0.93193	0.91088	0.935515	0.942256	0.917504	0.924052	0.929191	0.921081	0.922095	0.966157	0.928252	0.92603	0.954096	0.978218	0.930395	0.926108	0.927937	0.924122	0.975341	0.576845	-0.0360214	0.238941
2133	Q9Z315	SNUT1	U4/U6.U5 tri-snRNP-associated protein 1 (Hypoxia-associated factor) (Squamous cell carcinoma antigen recognized by T-cells 1) (SART-1) (mSART-1)	1418	Transcription	Spliceosome U4/U6	13	1	0.863202	0.872261	0.980869	0.837232	0.806765	0.800399	0.864373	0.771879	0.752857	0.754529	0.777455	0.852076	0.777641	0.774105	0.734987	0.748508	0.762331	0.893388	0.786915	0.774941	0.911821	0.874955	0.812217	0.761613	0.801274	0.748609	1.04213	0.623967	0.0595412	0.204838
3454	Q9CPW7	ZMAT2	Zinc finger matrin-type protein 2	1419	Transcription	Spliceosome U4/U6	5	1	0.93059	0.919666	0.9969	0.898395	0.902396	0.88271	0.926915	0.882563	0.862551	0.842367	0.871303	0.94647	0.876477	0.854701	0.867444	0.857666	0.872785	0.941324	0.878068	0.879257	0.950085	0.932564	0.897396	0.85874	0.892549	0.865965	1.01879	0.690088	0.0268547	0.161095
5997	Q4FK66	PR38A	Pre-mRNA-splicing factor 38A	1420	Transcription	Spliceosome U4/U6	14	1	0.969097	0.924407	0.935784	0.95655	0.892223	0.965967	0.997857	0.968004	1.02475	0.947772	0.987872	1.02148	0.964125	0.936235	1.02181	0.981378	0.929984	0.946343	0.982036	0.975835	0.964501	0.928185	0.977276	0.986797	0.973947	0.977724	1.03913	0.278631	0.05537	0.55497
1978	Q80SY5	PR38B	Pre-mRNA-splicing factor 38B	1421	Transcription	Spliceosome U4/U6	13	1	0.80865	0.784087	0.863646	0.809157	0.80066	0.906362	0.977321	0.885476	1.01256	0.899461	0.904891	0.96754	0.879275	0.838769	0.950105	0.849349	0.820516	0.844367	0.931012	0.884259	0.864246	0.824488	0.923053	0.93897	0.895195	0.873324	1.04822	0.605581	0.0679431	0.217828
5038	Q922V4	PLRG1	Pleiotropic regulator 1	1422	Transcription	Spliceosome U4/U6	9	1	0.888873	0.863728	0.94981	0.87032	0.87391	0.789992	0.855972	0.79421	0.737856	0.760677	0.753746	0.821735	0.779505	0.76567	0.726024	0.766181	0.783041	0.907774	0.782076	0.773693	0.917534	0.898014	0.813391	0.75076	0.78897	0.758415	1.02174	0.712031	0.0310241	0.147501
1421	P62322	LSM5	U6 snRNA-associated Sm-like protein LSm5	1423	Transcription	Spliceosome U4/U6	18	1	0.971236	0.901652	1.01694	0.995654	1.01024	1.00192	0.97172	0.965091	0.987245	0.987299	0.953296	1.00631	1.00422	1.00277	1.15327	1.02608	0.984225	0.982619	0.977762	1.02948	0.957629	1.00761	0.979576	0.975947	1.00443	1.05453	0.950397	0.169511	-0.0733973	0.770801
4892	Q99KP6	PRP19	Pre-mRNA-processing factor 19 (EC 2.3.2.27) (Nuclear matrix protein 200) (PRP19/PSO4 homolog) (RING-type E3 ubiquitin transferase PRP19) (Senescence evasion factor)	1424	Transcription	Spliceosome Prp19	63	1	0.939147	0.921562	0.967845	0.91544	0.91257	0.918662	0.952118	0.943731	0.929117	0.91088	0.943418	0.960797	0.911909	0.923115	0.930187	0.900289	0.933929	0.942761	0.932987	0.926704	0.95357	0.931952	0.93817	0.927805	0.931941	0.921468	1.0232	0.508222	0.0330834	0.293946
1357	Q6A068	CDC5L	Cell division cycle 5-like protein (Cdc5-like protein)	1425	Transcription	Spliceosome Prp19	33	1	0.916684	0.892171	0.957826	0.894384	0.866789	0.842028	0.880242	0.828192	0.81286	0.817772	0.829812	0.873988	0.827991	0.820963	0.796734	0.816082	0.811641	0.921309	0.835151	0.824567	0.936285	0.906333	0.850154	0.820148	0.840981	0.808152	1.03305	0.518191	0.0469069	0.28551
1571	Q9D287	SPF27	Pre-mRNA-splicing factor SPF27 (Breast carcinoma-amplified sequence 2 homolog) (DNA amplified in mammary carcinoma 1 protein)	1426	Transcription	Spliceosome Prp19	18	1	0.925241	0.947161	0.97586	0.921456	0.916639	0.894063	0.958652	0.899069	0.918804	0.888042	0.90983	0.945627	0.888599	0.917492	0.903297	0.87222	0.886592	0.947726	0.91141	0.902304	0.957468	0.937985	0.917261	0.905559	0.917239	0.88737	1.02077	0.541207	0.0296585	0.266637
7691	Q6PGH1	BUD31	Protein BUD31 homolog (Protein G10 homolog)	1427	Transcription	Spliceosome Prp19	12	1	0.932729	0.923459	0.94981	0.934491	0.919691	0.945152	0.986655	0.950527	1.01912	0.938988	0.959224	1.01389	0.948274	0.975597	1.01185	0.939794	0.965488	0.943363	0.966612	0.975816	0.952062	0.934664	0.960778	0.972445	0.979255	0.972378	1.01861	0.534604	0.0266081	0.271968
6859	Q9CWL8	CTBL1	Beta-catenin-like protein 1 (Nuclear-associated protein) (NAP)	1428	Transcription	Spliceosome Prp19	42	1	0.92845	0.943369	0.938789	0.93048	0.921726	0.959344	0.99599	0.947614	1.02193	0.957434	0.94243	1.02738	0.958531	0.93811	1.00189	0.959546	0.971405	0.943802	0.970791	0.976144	0.957273	0.930332	0.967649	0.973933	0.974673	0.977615	1.02896	0.294343	0.041185	0.531146
5212	P63017	HSP7C	Heat shock cognate 71 kDa protein (EC 3.6.4.10) (Heat shock 70 kDa protein 8)	1429	Transcription	Spliceosome Prp19	1420	1	1.05467	1.04956	1.00592	1.0488	1.05398	1.01895	0.99879	1.06121	0.990996	1.02858	1.059	1.00209	1.0238	1.06182	1.02181	1.01776	1.06904	1.03549	1.02625	1.03272	1.03474	1.03623	1.02632	1.02619	1.02924	1.0362	0.998562	0.951767	-0.00207602	0.0214693
1710	P16627	HS71L	Heat shock 70 kDa protein 1-like (Heat shock 70 kDa protein 1L) (Heat shock 70 kDa-like protein 1) (Spermatid-specific heat shock protein 70)	1430	Transcription	Spliceosome Prp19	185	1	1.11992	1.07516	0.963837	1.11096	1.00922	0.936638	0.897978	0.873825	0.836299	0.814258	0.960211	0.804878	0.980909	0.932487	0.880391	0.720439	0.731759	1.04651	0.886535	0.84181	1.06502	1.02801	0.902813	0.870256	0.906091	0.77753	1.03601	0.543495	0.0510378	0.264805
2707	Q61696	HS71A	Heat shock 70 kDa protein 1A (Heat shock 70 kDa protein 3) (HSP70.3) (Hsp68)	1431	Transcription	Spliceosome Prp19	194	1	1.19372	0.950954	1.03197	1.12801	1.02753	1.00476	1.00066	0.983538	1.05287	1.07338	1.03727	1.04086	1.02473	0.998089	1.06165	1.0791	1.05819	1.05536	1.02541	1.04377	1.04823	1.0625	0.996317	1.05451	1.02123	1.06631	0.986563	0.86872	-0.0195164	0.0611204
3539	P17156	HSP72	Heat shock-related 70 kDa protein 2 (Heat shock protein 70.2)	1432	Transcription	Spliceosome Prp19	357	1	1.06323	0.939577	0.941795	1.08188	0.949195	0.912985	0.985722	0.914603	0.918804	0.938988	0.914769	0.923714	0.888599	0.923115	0.907281	0.919002	0.92604	0.995946	0.930979	0.914625	1.00093	0.990958	0.93777	0.924187	0.911809	0.917441	1.01007	0.871444	0.0144511	0.0597607
7004	P17879	HS71B	Heat shock 70 kDa protein 1B (Heat shock 70 kDa protein 1) (HSP70.1)	1433	Transcription	Spliceosome Prp19	193	1	0.910266	0.883638	0.810545	0.932486	0.793539	0.877033	0.892377	0.919458	0.911303	0.955678	0.952308	1.04676	0.951071	0.930612	0.96106	0.911725	0.939846	0.888412	0.918026	0.956846	0.931301	0.845523	0.896289	0.939763	0.976149	0.937544	1.10145	0.201363	0.139404	0.69602
87	Q91VJ5	PQBP1	Polyglutamine-binding protein 1 (PQBP-1) (38 kDa nuclear protein containing a WW domain) (Npw38) (Polyglutamine tract-binding protein 1)	1434	Transcription	Spliceosome Prp19	6	1	0.812929	0.801153	0.890698	0.744986	0.725376	0.694436	0.771029	0.658281	0.593472	0.627163	0.643105	0.745039	0.676939	0.66633	0.600538	0.634153	0.660752	0.82919	0.664581	0.663959	0.87136	0.78702	0.707915	0.621247	0.696103	0.631814	1.10716	0.366364	0.14687	0.436087
7208	Q923D5	WBP11	WW domain-binding protein 11 (WBP-11) (Splicing factor that interacts with PQBP-1 and PP1)	1435	Transcription	Spliceosome Prp19	7	1	0.816138	0.81253	0.945803	0.818181	0.801678	0.750256	0.857839	0.702943	0.697541	0.718515	0.706328	0.821735	0.728222	0.717874	0.69515	0.7194	0.710062	0.865722	0.738904	0.732074	0.876223	0.855221	0.770346	0.707461	0.755944	0.708204	1.02456	0.798153	0.0350009	0.097914
83	Q9CSN1	SNW1	SNW domain-containing protein 1 (Nuclear protein SkiP) (Ski-interacting protein)	1436	Transcription	Spliceosome Prp19	10	1	0.837531	0.789775	0.883684	0.721924	0.73148	0.666999	0.78503	0.656339	0.615974	0.613988	0.639153	0.730712	0.651763	0.619471	0.628424	0.622717	0.597636	0.827399	0.662914	0.641787	0.875769	0.77903	0.70279	0.623038	0.667315	0.616259	1.12418	0.305652	0.168872	0.514772
4590	Q9DCD2	SYF1	Pre-mRNA-splicing factor SYF1 (XPA-binding protein 2)	1437	Transcription	Spliceosome Prp19	23	1	0.931659	0.984138	0.989887	0.970587	0.954281	1.00286	1.01933	0.971887	1.04444	1.00399	1.01751	1.05688	1.01541	1.02058	1.04173	1.02504	1.01973	0.971759	1.01	1.02989	0.971932	0.971585	0.998026	1.02198	1.03096	1.02883	1.00036	0.988717	0.000515362	0.00492819
4136	P63154	CRNL1	Crooked neck-like protein 1 (Crooked neck homolog)	1439	Transcription	Spliceosome Prp19	29	1	0.885664	0.958539	0.905726	0.97159	0.939021	1.01989	1.01746	0.995189	1.04819	0.971488	0.990835	1.07879	1.0611	1.00746	0.93417	1.0136	1.00198	0.943423	1.00718	1.01618	0.948068	0.938779	1.01085	1.0035	1.04912	0.983251	1.00989	0.820982	0.0142044	0.0856665
3446	Q69ZQ2	ISY1	Pre-mRNA-splicing factor ISY1 homolog	1440	Transcription	Spliceosome Prp19	3	1	0.900639	0.809686	0.953818	0.912432	0.909518	0.927177	0.906379	0.872854	0.97412	0.958313	0.892048	0.950684	0.90072	0.85845	0.921224	1.0791	0.947736	0.914349	0.921815	0.942986	0.903442	0.925256	0.902136	0.941494	0.903285	0.982686	0.976423	0.720427	-0.0344211	0.14241
6632	Q9D0W5	PPIL1	Peptidyl-prolyl cis-trans isomerase-like 1 (PPIase) (EC 5.2.1.8) (Rotamase PPIL1)	1441	Transcription	Spliceosome Prp19	21	1	0.908127	0.975605	0.974858	0.966577	0.982767	0.945152	0.972654	0.949556	0.896303	0.924056	0.939466	0.939727	0.956666	0.967162	0.853501	0.952269	0.973377	0.967989	0.937864	0.94045	0.961244	0.974734	0.955787	0.919942	0.954518	0.926382	0.98616	0.653678	-0.0201061	0.184636
6351	Q9QZH3	PPIE	Peptidyl-prolyl cis-trans isomerase E (PPIase E) (EC 5.2.1.8) (Cyclophilin E) (Cyclophilin-33) (Rotamase E)	1442	Transcription	Spliceosome Prp19	5	1	0.948773	0.933888	1.00692	0.946523	0.968524	0.991511	1.00626	0.916545	0.976932	1.02946	0.921684	0.963326	0.975314	0.975597	0.994921	1.00633	0.948722	0.967438	0.973732	0.977368	0.960887	0.973989	0.971438	0.976026	0.971412	0.983324	0.986548	0.649218	-0.0195384	0.187609
2661	Q8R344	CCD12	Coiled-coil domain-containing protein 12	1443	Transcription	Spliceosome Prp19	2	1	0.759447	0.770813	0.925764	0.816176	0.758949	0.71052	0.885843	0.715565	0.795984	0.715001	0.735965	0.89253	0.733817	0.762858	0.803705	0.741231	0.792903	0.838525	0.759813	0.787841	0.84342	0.83363	0.770643	0.748983	0.796402	0.77928	1.01174	0.920707	0.0168444	0.0358784
4235	Q8BHS3	RBM22	Pre-mRNA-splicing factor RBM22 (RNA-binding motif protein 22)	1444	Transcription	Spliceosome Prp19	12	1	0.832182	0.850454	0.930774	0.860293	0.846442	0.791884	0.855972	0.812657	0.760357	0.779123	0.795237	0.839433	0.818667	0.786288	0.721044	0.912764	0.79882	0.886691	0.799205	0.812836	0.894212	0.87917	0.820171	0.778239	0.814796	0.810876	1.01711	0.812018	0.0244757	0.0904345
6442	Q8CFQ3	AQR	RNA helicase aquarius (EC 3.6.4.13) (Intron-binding protein of 160 kDa)	1445	Transcription	Spliceosome Prp19	21	1	0.95947	0.981293	1.00291	0.985627	0.958351	1.01516	1.03146	1.01461	1.05944	1.00662	1.01948	1.05856	1.0266	1.02527	1.06862	1.01984	1.01085	0.981276	1.02446	1.03496	0.980254	0.982297	1.02041	1.02851	1.03681	1.0331	0.997921	0.912605	-0.00300247	0.039717
3660	Q9JIX8	ACINU	Apoptotic chromatin condensation inducer in the nucleus (Acinus)	1446	Transcription	Spliceosome EJC/TREK	45	1	0.887804	0.838129	0.957826	0.832218	0.80473	0.839189	0.882109	0.808773	0.831611	0.801961	0.824873	0.878202	0.824262	0.80222	0.81466	0.817122	0.80671	0.886784	0.83142	0.823863	0.908644	0.864925	0.843357	0.819482	0.834895	0.812831	1.05055	0.55066	0.0711411	0.259116
7318	Q91VC3	IF4A3	Eukaryotic initiation factor 4A-III (eIF-4A-III) (eIF4A-III) (EC 3.6.4.13) (ATP-dependent RNA helicase DDX48) (ATP-dependent RNA helicase eIF4A-3) (DEAD box protein 48) (Eukaryotic translation initiation factor 4A isoform 3) [Cleaved into: Eukaryotic initiation factor 4A-III, N-terminally processed]	1447	Transcription	Spliceosome EJC/TREK	91	1	0.977654	0.939577	0.986881	0.948529	0.91257	0.988673	1.01559	0.993247	1.05194	0.983786	1.01454	1.04086	0.989301	0.979345	1.08655	0.983457	0.987184	0.960868	1.00796	1.01112	0.97241	0.949326	0.999171	1.01676	1.00317	1.01906	1.02432	0.452653	0.0346607	0.344234
485	Q9CWZ3	RBM8A	RNA-binding protein 8A (RNA-binding motif protein 8A) (Ribonucleoprotein RBM8A)	1448	Transcription	Spliceosome EJC/TREK	12	1	0.922032	0.816322	0.925764	0.856283	0.835251	0.784316	0.867174	0.766053	0.756607	0.772096	0.738928	0.860504	0.772046	0.780665	0.784783	0.778657	0.783041	0.892609	0.780862	0.793282	0.912785	0.872433	0.805848	0.755877	0.804405	0.78216	1.04625	0.537059	0.0652313	0.269978
3441	Q9CQL1	MGN2	Protein mago nashi homolog 2	1450	Transcription	Spliceosome EJC/TREK	17	1	0.857854	0.861832	0.926766	0.874331	0.855598	0.801345	0.879309	0.816541	0.788484	0.770339	0.811043	0.893373	0.81587	0.80878	0.76586	0.819201	0.842213	0.896063	0.811177	0.824216	0.906562	0.885565	0.832398	0.789955	0.839341	0.809091	1.02371	0.703603	0.0338072	0.152672
2360	Q8R3N6	THOC1	THO complex subunit 1 (Tho1) (Nuclear matrix protein p84)	1451	Transcription	Spliceosome EJC/TREK	18	1	0.946634	0.926303	0.953818	0.92647	0.934952	0.93853	0.955851	0.922371	0.923492	0.939867	0.932551	0.950684	0.932423	0.982157	0.928195	0.940833	1.00789	0.948029	0.935444	0.957031	0.957646	0.938413	0.938917	0.93197	0.955088	0.958974	1.02049	0.457556	0.0292689	0.339556
5404	B1AZI6	THOC2	THO complex subunit 2 (Tho2)	1452	Transcription	Spliceosome EJC/TREK	37	1	0.932729	0.935784	0.946805	0.908422	0.914604	0.884602	0.936249	0.903923	0.883177	0.880137	0.907854	0.938884	0.898856	0.904372	0.882383	0.893012	0.908288	0.939724	0.899324	0.904299	0.956171	0.923277	0.908258	0.890389	0.914037	0.894561	1.03563	0.257824	0.0505052	0.588677
5083	Q8VE80	THOC3	THO complex subunit 3 (Tho3)	1453	Transcription	Spliceosome EJC/TREK	9	1	0.920963	0.91777	0.961833	0.894384	0.929865	0.892171	0.990389	0.891301	0.915991	0.906488	0.901927	0.926242	0.903518	0.889377	0.915248	0.925239	0.857006	0.937469	0.916378	0.902772	0.946244	0.928694	0.92462	0.908135	0.906379	0.899164	1.0189	0.625115	0.0270092	0.20404
1171	O08583	THOC4	THO complex subunit 4 (Tho4) (Ally of AML-1 and LEF-1) (Aly/REF export factor) (REF1-I) (RNA and export factor-binding protein 1) (Transcriptional coactivator Aly/REF)	1454	Transcription	Spliceosome EJC/TREK	22	1	0.866411	0.851402	0.957826	0.858288	0.843389	0.769178	0.855972	0.738867	0.737856	0.74838	0.750783	0.831848	0.752465	0.751612	0.754905	0.748508	0.758386	0.896219	0.766839	0.766288	0.905938	0.886501	0.788006	0.745673	0.778642	0.753933	1.02193	0.759671	0.0312897	0.119374
5045	Q9JJW6	ALRF2	Aly/REF export factor 2 (Alyref) (RNA and export factor-binding protein 2)	1455	Transcription	Spliceosome EJC/TREK	10	1	1.10601	0.94811	1.13116	1.03275	0.956316	1.08707	1.07347	1.02917	1.0435	1.05757	1.04122	1.03496	1.17392	1.00652	1.07659	1.10405	1.00099	1.02906	1.05533	1.06617	1.01804	1.04008	1.06323	1.04743	1.0718	1.06054	0.978814	0.76447	-0.0308931	0.116639
6328	Q9Z1N5	DX39B	Spliceosome RNA helicase Ddx39b (EC 3.6.4.13) (56 kDa U2AF65-associated protein) (DEAD box protein UAP56) (HLA-B-associated transcript 1 protein)	1456	Transcription	Spliceosome EJC/TREK	115	1	0.872829	0.892171	0.953818	0.909424	0.9085	0.868518	0.962386	0.895185	0.905678	0.885407	0.903903	0.960797	0.890464	0.907183	0.883379	0.89925	0.920122	0.92279	0.903513	0.910199	0.921667	0.923914	0.908696	0.898329	0.919481	0.900917	0.997567	0.960168	-0.00351387	0.0176528
5538	Q569Z5	DDX46	Probable ATP-dependent RNA helicase DDX46 (EC 3.6.4.13) (DEAD box protein 46)	1457	Transcription	Spliceosome complex C	43	1	0.900639	0.928199	0.93378	0.939504	0.918674	0.984889	1.0464	0.986451	1.03412	0.983786	0.975029	1.0771	0.998625	1.00933	1.02978	0.983457	1.00296	0.936799	1.00178	1.01688	0.942946	0.930653	1.00591	0.997646	1.02835	1.0054	1.01321	0.705347	0.0189326	0.151597
1657	Q9DC48	PRP17	Pre-mRNA-processing factor 17 (Cell division cycle 40 homolog) (PRP17 homolog)	1458	Transcription	Spliceosome complex C	8	1	0.915614	0.968968	0.966843	0.975601	0.951229	0.944206	0.956785	0.922371	0.929117	0.891556	0.917733	0.965011	0.944544	0.948419	0.913256	0.940833	0.947736	0.963043	0.926961	0.9433	0.961527	0.964558	0.941121	0.912802	0.952658	0.933942	0.996859	0.911665	-0.00453931	0.0401646
3116	Q8BM39	PRP18	Pre-mRNA-splicing factor 18 (PRP18 homolog)	1459	Transcription	Spliceosome complex C	2	1	1.00333	1.09033	1.1011	1.05983	1.11909	1.01895	0.980121	0.98548	0.870051	0.933718	1.08073	1.07879	1.15434	1.14054	1.01086	1.03128	1	1.06228	0.978175	1.0693	1.03122	1.09334	0.99485	0.9615	1.12456	1.01405	0.943181	0.145089	-0.0843928	0.838366
5462	A2A4P0	DHX8	ATP-dependent RNA helicase DHX8 (EC 3.6.4.13) (DEAH box protein 8)	1460	Transcription	Spliceosome complex C	7	1	0.892082	0.800204	1.07004	0.940507	0.880014	0.816483	0.886776	0.834017	0.759419	0.823042	0.859448	0.950684	0.837316	0.835021	0.783787	0.807765	0.898426	0.930475	0.829864	0.852166	0.897429	0.96352	0.845759	0.81397	0.87434	0.829993	0.931406	0.45759	-0.102517	0.339524
4827	Q8BHJ9	SLU7	Pre-mRNA-splicing factor SLU7	1461	Transcription	Spliceosome complex C	2	1	1.12419	1.08843	1.08607	1.10093	1.10587	1.14194	1.15934	1.21559	1.26007	1.19108	1.222	1.19594	1.17951	1.18833	1.31959	1.11652	1.14596	1.08425	1.19834	1.19098	1.07087	1.09762	1.17229	1.22438	1.18793	1.19403	0.97563	0.513864	-0.0355942	0.289152
61	Q9JHS9	CWC15	Spliceosome-associated protein CWC15 homolog (Embryonic development factor 1) (mED1)	1462	Transcription	Spliceosome complex C	4	1	0.852506	0.801153	0.851623	0.713903	0.631779	0.639563	0.764494	0.617503	0.55972	0.585001	0.580869	0.725655	0.633115	0.600728	0.542775	0.575936	0.615387	0.808494	0.624525	0.615599	0.884553	0.732435	0.673853	0.575197	0.653166	0.578033	1.20769	0.157303	0.272247	0.803262
5565	Q3UYV9	NCBP1	Nuclear cap-binding protein subunit 1 (80 kDa nuclear cap-binding protein) (CBP80) (NCBP 80 kDa subunit)	1463	Transcription	Spliceosome Common component	40	1	0.927381	0.910185	0.926766	0.921456	0.906466	0.970697	0.988522	0.971887	1.00787	0.940745	0.971078	1.04002	0.960395	1.01308	1.00986	0.956427	0.978308	0.932042	0.975134	0.993016	0.945855	0.918229	0.977036	0.973232	1.0045	0.981532	1.03009	0.382533	0.0427647	0.417332
3884	Q9CQ49	NCBP2	Nuclear cap-binding protein subunit 2 (20 kDa nuclear cap-binding protein) (NCBP 20 kDa subunit) (CBP20)	1464	Transcription	Spliceosome Common component	11	1	0.976584	0.859935	0.948808	0.917446	0.957333	1.00476	0.94745	0.912661	0.959119	0.954799	0.950333	0.965854	0.972517	0.909995	0.985958	0.885735	0.935902	0.943351	0.954853	0.94266	0.945507	0.941196	0.954956	0.95475	0.949455	0.935865	1.00458	0.928264	0.00659241	0.0323284
4339	P49312	ROA1	Heterogeneous nuclear ribonucleoprotein A1 (hnRNP A1) (HDP-1) (Helix-destabilizing protein) (Single-strand-binding protein) (Topoisomerase-inhibitor suppressed) (hnRNP core protein A1) [Cleaved into: Heterogeneous nuclear ribonucleoprotein A1, N-terminally processed]	1465	Transcription	Spliceosome Common component	346	1	0.92845	0.900704	0.965841	0.892379	0.882049	0.816483	0.869974	0.820424	0.756607	0.792299	0.806103	0.85039	0.831721	0.824712	0.74893	0.838953	0.818544	0.928237	0.810315	0.818875	0.943051	0.913423	0.835627	0.785003	0.835608	0.802142	1.03244	0.496267	0.0460535	0.304285
4972	Q8BG05	ROA3	Heterogeneous nuclear ribonucleoprotein A3 (hnRNP A3)	1466	Transcription	Spliceosome Common component	189	1	0.937007	0.925355	0.995898	0.942513	0.930882	0.92623	0.953985	0.951498	0.94318	0.918786	0.945393	0.947312	0.934288	0.945607	0.911264	0.936675	0.942805	0.955276	0.939845	0.936325	0.954121	0.956431	0.943904	0.935786	0.942402	0.930248	0.997585	0.943501	-0.00348894	0.0252576
2467	Q9Z204	HNRPC	Heterogeneous nuclear ribonucleoproteins C1/C2 (hnRNP C1/C2)	1467	Transcription	Spliceosome Common component	74	1	0.902779	0.887431	0.951814	0.872325	0.885101	0.754987	0.813034	0.758286	0.700354	0.737839	0.754734	0.806564	0.783235	0.76567	0.707101	0.788013	0.802765	0.916575	0.753206	0.775558	0.93007	0.90308	0.775435	0.730976	0.785156	0.76596	1.02989	0.564329	0.0424848	0.248468
42	Q9WV02	RBMX	RNA-binding motif protein, X chromosome (Heterogeneous nuclear ribonucleoprotein G) (hnRNP G) [Cleaved into: RNA-binding motif protein, X chromosome, N-terminally processed]	1468	Transcription	Spliceosome Common component	75	1	0.867481	0.830544	0.950812	0.812165	0.803712	0.689706	0.754227	0.671874	0.589722	0.635069	0.670765	0.717227	0.66948	0.665393	0.576636	0.672618	0.663711	0.877452	0.66856	0.660844	0.899342	0.855563	0.705269	0.631852	0.684033	0.637655	1.05117	0.566401	0.0719945	0.246876
202	Q91VM5	RMXL1	RNA binding motif protein, X-linked-like-1 (Heterogeneous nuclear ribonucleoprotein G-like 1) (RNA binding motif protein, X chromosome retrogene)	1469	Transcription	Spliceosome Common component	80	1	0.922032	0.928199	0.9969	0.918448	0.888153	0.781477	0.803699	0.761198	0.685353	0.736961	0.790297	0.806564	0.78137	0.789099	0.710089	0.780736	0.767262	0.942289	0.759831	0.77252	0.950077	0.934501	0.782125	0.737537	0.792345	0.752696	1.01667	0.72294	0.0238493	0.140898
4869	P61979	HNRPK	Heterogeneous nuclear ribonucleoprotein K (hnRNP K)	1470	Transcription	Spliceosome Common component	252	1	0.884595	0.915874	0.963837	0.907419	0.907483	0.888387	0.975454	0.91072	0.921616	0.897705	0.915757	0.985239	0.90072	0.918429	0.909273	0.911725	0.92604	0.929868	0.918273	0.925237	0.93349	0.926246	0.924853	0.911693	0.934796	0.915679	1.00782	0.862574	0.011238	0.0642037
6602	Q9D0E1	HNRPM	Heterogeneous nuclear ribonucleoprotein M (hnRNP M)	1471	Transcription	Spliceosome Common component	181	1	0.917754	0.947161	0.973856	0.936496	0.913587	0.963128	0.996923	0.954411	0.951618	0.917029	0.958236	0.996195	0.965058	0.941858	0.901305	0.962665	0.976336	0.948142	0.956891	0.957236	0.954972	0.941313	0.971487	0.942294	0.967704	0.946769	1.01451	0.670404	0.0207832	0.173663
2769	Q8VEK3	HNRPU	Heterogeneous nuclear ribonucleoprotein U (hnRNP U) (Scaffold-attachment factor A) (SAF-A)	1472	Transcription	Spliceosome Common component	336	1	0.981932	0.946213	0.955822	0.922459	0.923761	0.930015	0.939983	0.925283	0.919741	0.917907	0.906866	0.936356	0.916572	0.907183	0.923215	0.917962	0.916178	0.955031	0.923299	0.919578	0.976049	0.934014	0.93176	0.914838	0.920037	0.919118	1.045	0.0938067	0.063509	1.02777
4027	P60335	PCBP1	Poly(rC)-binding protein 1 (Alpha-CP1) (Heterogeneous nuclear ribonucleoprotein E1) (hnRNP E1)	1473	Transcription	Spliceosome Common component	85	1	0.991559	1.00784	0.997902	0.998662	1.0021	1.03787	1.05386	1.06024	1.05194	1.02683	1.05999	1.07036	1.02939	1.05057	1.04472	1.06039	1.05425	0.999677	1.04845	1.05161	0.9998	0.999554	1.05066	1.04625	1.05011	1.05312	1.00025	0.962162	0.000355128	0.0167518
2463	Q6PDM2	SRSF1	Serine/arginine-rich splicing factor 1 (ASF/SF2) (Pre-mRNA-splicing factor SRp30a) (Splicing factor, arginine/serine-rich 1)	1474	Transcription	Spliceosome Common component	81	1	0.894222	0.885534	0.972854	0.906416	0.881032	0.967859	0.978254	0.945673	0.998496	0.931083	0.975029	1.02401	0.980909	0.924989	0.963052	0.957467	0.883633	0.923343	0.966066	0.955676	0.926585	0.920101	0.963929	0.968203	0.976635	0.934717	1.00705	0.89439	0.010132	0.0484731
5727	Q9D0B0	SRSF9	Serine/arginine-rich splicing factor 9 (Splicing factor, arginine/serine-rich 9)	1475	Transcription	Spliceosome Common component	9	1	0.980863	0.892171	0.929772	0.931483	0.905448	0.895955	1.01092	0.916545	0.973182	0.909123	0.915757	0.989453	0.899788	0.90812	0.969028	0.889893	0.91026	0.939956	0.936915	0.927757	0.957678	0.922234	0.941142	0.932688	0.932454	0.92306	1.03843	0.359371	0.0544069	0.444457
1570	Q62093	SRSF2	Serine/arginine-rich splicing factor 2 (Protein PR264) (Putative myelin regulatory factor 1) (MRF-1) (Splicing component, 35 kDa) (Splicing factor SC35) (SC-35) (Splicing factor, arginine/serine-rich 2)	1476	Transcription	Spliceosome Common component	29	1	0.895291	0.895964	0.934782	0.905414	0.9085	1.02557	1.02679	1.00878	1.08475	1.00135	1.07579	1.06699	1.021	0.969974	1.05567	0.979298	0.956612	0.923325	1.03717	1.00826	0.930418	0.916232	1.02038	1.05397	1.01932	0.997194	1.01548	0.713768	0.0221667	0.146443
3443	P84104	SRSF3	Serine/arginine-rich splicing factor 3 (Pre-mRNA-splicing factor SRP20) (Protein X16) (Splicing factor, arginine/serine-rich 3)	1477	Transcription	Spliceosome Common component	103	1	0.925241	0.861832	0.951814	0.88536	0.87798	0.945152	0.979188	0.920429	1.00693	0.919664	0.943418	0.995352	0.941747	0.899686	0.995917	0.908606	0.857006	0.917038	0.952464	0.933052	0.929024	0.905051	0.948256	0.956672	0.945595	0.92051	1.02649	0.632087	0.0377168	0.199223
3908	Q8VE97	SRSF4	Serine/arginine-rich splicing factor 4 (Splicing factor, arginine/serine-rich 4)	1478	Transcription	Spliceosome Common component	61	1	0.965888	0.911133	0.966843	0.944518	0.936986	0.987727	1.00906	0.978684	1.04537	0.983786	1.00269	1.03244	0.991165	0.958728	1.06264	0.968902	0.904343	0.954228	1.00122	0.98637	0.959007	0.949449	0.991823	1.01062	0.99411	0.97863	1.01007	0.74473	0.0144509	0.128001
1832	O35326	SRSF5	Serine/arginine-rich splicing factor 5 (Delayed-early protein HRS) (Pre-mRNA-splicing factor SRP40) (Splicing factor, arginine/serine-rich 5)	1479	Transcription	Spliceosome Common component	28	1	0.96054	0.957591	1.02495	1.00969	0.993958	1.06436	1.03613	1.05053	1.12788	1.06196	1.06888	1.07879	1.06669	1.04588	1.08057	1.05415	1.01381	0.991122	1.06829	1.05665	0.97271	1.00953	1.05034	1.08624	1.06379	1.04951	0.963523	0.0872842	-0.0536085	1.05906
3124	Q3TWW8	SRSF6	Serine/arginine-rich splicing factor 6 (Pre-mRNA-splicing factor SRP55) (Splicing factor, arginine/serine-rich 6)	1480	Transcription	Spliceosome Common component	54	1	0.92952	0.891223	0.943799	0.872325	0.904431	0.970697	1.00626	0.955382	1.03881	0.948651	0.991823	1.02401	0.986503	0.93811	1.01882	0.952269	0.901385	0.92355	0.98527	0.970183	0.940248	0.906852	0.977446	0.993095	0.982874	0.957492	1.03683	0.428816	0.0521741	0.367729
2837	Q8BL97	SRSF7	Serine/arginine-rich splicing factor 7 (Splicing factor, arginine/serine-rich 7)	1481	Transcription	Spliceosome Common component	43	1	0.966957	0.906393	0.972854	0.936496	0.915622	0.978266	0.978254	0.963149	1.02569	0.952164	0.984908	1.01979	0.982774	0.952167	1.01982	0.935635	0.883633	0.94972	0.980404	0.965637	0.957783	0.941658	0.973223	0.987586	0.984912	0.946363	1.01712	0.641878	0.0244969	0.192548
4940	Q6PFR5	TRA2A	Transformer-2 protein homolog alpha (TRA-2 alpha) (TRA2-alpha) (Transformer-2 protein homolog A)	1482	Transcription	Spliceosome Common component	26	1	0.98942	0.926303	0.943799	0.953542	0.930882	1.02273	1.01279	0.982567	1.06788	1.00926	1.01652	1.05856	1.04058	0.984031	1.05766	1.01984	0.977322	0.957324	1.01862	1.023	0.971908	0.942741	1.00603	1.03122	1.02773	1.01828	1.03094	0.289761	0.0439578	0.53796
7247	P62996	TRA2B	Transformer-2 protein homolog beta (TRA-2 beta) (TRA2-beta) (Silica-induced gene 41 protein) (SIG-41) (Splicing factor, arginine/serine-rich 10) (Transformer-2 protein homolog B)	1483	Transcription	Spliceosome Common component	52	1	1.00653	0.945265	0.993894	0.969585	0.955299	0.99908	1.01839	0.980626	1.07631	1.00838	1.01652	1.03159	0.999557	0.973722	1.13236	1.00009	0.956612	0.97843	1.01655	1.01566	0.983933	0.972926	0.999366	1.03374	1.00162	1.02969	1.01131	0.64969	0.0162303	0.187294
7239	Q9R0U0	SRS10	Serine/arginine-rich splicing factor 10 (FUS-interacting serine-arginine-rich protein 1) (Neural-salient serine/arginine-rich protein) (Neural-specific SR protein) (Splicing factor, arginine/serine-rich 13A) (TLS-associated protein with Ser-Arg repeats) (TASR) (TLS-associated protein with SR repeats) (TLS-associated serine-arginine protein) (TLS-associated SR protein)	1484	Transcription	Spliceosome Common component	33	1	0.9584	0.910185	0.987883	0.944518	0.930882	0.989619	0.992256	0.951498	1.02944	0.953921	0.994787	1.03075	1.00049	0.925926	1.03277	0.987615	0.950695	0.955311	0.985253	0.98804	0.956195	0.954428	0.977791	0.992714	0.985722	0.990359	1.00185	0.957438	0.00266924	0.0188893
6038	Q9CXJ1	SYEM	Probable glutamate--tRNA ligase, mitochondrial (EC 6.1.1.17) (Glutamyl-tRNA synthetase) (GluRS)	1485	Translation regulation	Aminoacyl-tRNA biosynthesis	10	1	1.05253	1.0287	1.02596	1.00468	1.05602	1.0057	1.01653	1.06315	1.05475	1.05054	1.0748	1.00294	1.05364	1.04401	1.0726	1.04479	1.05425	1.02798	1.04425	1.04537	1.02708	1.02888	1.02846	1.06003	1.03353	1.05721	0.998243	0.936352	-0.00253701	0.028561
7299	Q8CGC7	SYEP	Bifunctional glutamate/proline--tRNA ligase (Bifunctional aminoacyl-tRNA synthetase) [Includes: Glutamate--tRNA ligase (EC 6.1.1.17) (Glutamyl-tRNA synthetase) (GluRS); Proline--tRNA ligase (EC 6.1.1.15) (Prolyl-tRNA synthetase) (ProRS)]	1486	Translation regulation	Aminoacyl-tRNA biosynthesis	217	1	0.993698	0.97276	0.974858	0.995654	0.971576	1.0057	1.03053	1.00587	1.051	1.02068	1.01454	1.05772	1.01448	1.02246	1.04173	1.0136	1.03354	0.984758	1.02139	1.03059	0.98882	0.980696	1.01403	1.02874	1.03155	1.02962	1.00828	0.507109	0.011901	0.294899
2488	Q9CZN8	GATA	Glutamyl-tRNA(Gln) amidotransferase subunit A, mitochondrial (Glu-AdT subunit A) (EC 6.3.5.7) (Glutaminyl-tRNA synthase-like protein 1)	1487	Translation regulation	Aminoacyl-tRNA biosynthesis	6	1	1.01295	1.04008	1.03597	1.05381	1.05297	1.06909	1.0548	1.06218	1.0735	1.05581	1.10049	1.02569	1.02939	1.00652	1.06862	1.05519	1.06411	1.03263	1.06931	1.04159	1.01768	1.04758	1.06202	1.0766	1.02054	1.06264	0.971452	0.0854754	-0.0417861	1.06816
1269	Q99JT1	GATB	Glutamyl-tRNA(Gln) amidotransferase subunit B, mitochondrial (Glu-AdT subunit B) (EC 6.3.5.-) (Cytochrome c oxidase assembly factor PET112 homolog)	1488	Translation regulation	Aminoacyl-tRNA biosynthesis	8	1	1.00012	1.078	1.10911	1.06785	1.10689	1.02746	1.10147	1.10393	1.07631	1.1498	1.19236	1.09396	1.07322	1.0815	1.11344	1.00113	1.07496	1.06033	1.10856	1.07303	1.02604	1.09462	1.07762	1.13949	1.08289	1.06317	0.937351	0.0788707	-0.0933383	1.10308
7261	Q8BGQ7	SYAC	Alanine--tRNA ligase, cytoplasmic (EC 6.1.1.7) (Alanyl-tRNA synthetase) (AlaRS) (Protein sticky) (Sti)	1490	Translation regulation	Aminoacyl-tRNA biosynthesis	231	1	0.962679	0.966124	0.985879	0.966577	0.978698	1.02462	0.994123	1.04859	1.09975	1.03737	1.03233	1.06362	1.03126	1.05432	1.09153	1.03336	1.0503	0.976659	1.03946	1.05406	0.976267	0.977051	1.02245	1.05648	1.04973	1.05839	0.999198	0.955409	-0.00115775	0.0198106
2235	Q14CH7	SYAM	Alanine--tRNA ligase, mitochondrial (EC 6.1.1.7) (Alanyl-tRNA synthetase) (AlaRS)	1491	Translation regulation	Aminoacyl-tRNA biosynthesis	14	1	0.995838	1.06093	1.01694	1.05782	1.07128	1.01895	1.03239	1.04276	1.03037	1.03122	1.06493	1.02148	1.021	1.04495	1.03077	1.0791	1.08679	1.0338	1.03677	1.04735	1.01892	1.04868	1.03137	1.04217	1.02914	1.06555	0.971627	0.326571	-0.0415259	0.486023
5704	Q922B2	SYDC	Aspartate--tRNA ligase, cytoplasmic (EC 6.1.1.12) (Aspartyl-tRNA synthetase) (AspRS)	1492	Translation regulation	Aminoacyl-tRNA biosynthesis	79	1	0.961609	0.971812	0.952816	0.990641	0.975646	1.01516	1.05106	1.02626	1.07069	1.03825	1.01257	1.06278	1.02753	1.02433	1.05368	1.03959	1.04438	0.975421	1.03566	1.04205	0.977807	0.973034	1.03083	1.0405	1.03821	1.04589	1.00491	0.778962	0.00705935	0.108484
4889	Q8BIP0	SYDM	Aspartate--tRNA ligase, mitochondrial (EC 6.1.1.12) (Aspartyl-tRNA synthetase) (AspRS)	1493	Translation regulation	Aminoacyl-tRNA biosynthesis	9	1	0.992629	1.01543	0.955822	0.999665	1.01837	0.962182	0.916647	0.976742	0.913178	0.950407	0.951321	0.929614	0.979044	0.962476	0.883379	0.942912	0.954639	0.996986	0.94508	0.942011	1.00268	0.991287	0.951857	0.938302	0.957045	0.926977	1.0115	0.594196	0.016493	0.22607
4454	Q8BP47	SYNC	Asparagine--tRNA ligase, cytoplasmic (EC 6.1.1.22) (Asparaginyl-tRNA synthetase) (AsnRS) (Asparaginyl-tRNA synthetase 1)	1494	Translation regulation	Aminoacyl-tRNA biosynthesis	145	1	0.974445	0.98319	0.978866	1.01069	1.00617	1.04639	1.02493	1.06607	1.10538	1.05581	1.05406	1.07879	1.06949	1.07119	1.07758	1.04063	1.06509	0.992227	1.05877	1.06713	0.985878	0.998576	1.04579	1.07175	1.07316	1.0611	0.987285	0.365531	-0.0184622	0.437076
5013	Q9CZD3	GARS	Glycine--tRNA ligase (EC 6.1.1.14) (Diadenosine tetraphosphate synthetase) (Ap4A synthetase) (EC 2.7.7.-) (Glycyl-tRNA synthetase 1) (GlyRS)	1495	Translation regulation	Aminoacyl-tRNA biosynthesis	176	1	0.968027	0.925355	0.976862	0.94151	0.917657	1.01138	1.00906	1.01752	1.09413	1.01804	1.01948	1.06868	1.02846	1.01027	1.08057	0.995932	1.00888	0.954902	1.02827	1.03213	0.964461	0.945343	1.01265	1.04388	1.0358	1.02846	1.02022	0.527016	0.0288849	0.278176
7383	Q9D0R2	SYTC	Threonine--tRNA ligase 1, cytoplasmic (EC 6.1.1.3) (Threonine--tRNA ligase, cytoplasmic) (Threonyl-tRNA synthetase) (ThrRS) (Threonyl-tRNA synthetase 1)	1496	Translation regulation	Aminoacyl-tRNA biosynthesis	68	1	1.01295	0.973708	0.988885	1.00067	0.983785	1.04355	1.02119	1.01655	1.10631	1.06372	1.0185	1.08216	1.07602	1.0412	1.09252	1.04999	1.0503	0.993333	1.04497	1.06536	0.995554	0.991112	1.0271	1.06284	1.06646	1.06427	1.00448	0.741896	0.00645023	0.129657
5275	Q8BLY2	SYTC2	Threonine--tRNA ligase 2, cytoplasmic (EC 6.1.1.3) (Threonyl-tRNA synthetase) (ThrRS) (Threonyl-tRNA synthetase protein 3)	1497	Translation regulation	Aminoacyl-tRNA biosynthesis	35	1	1.02365	1.01543	0.987883	1.02975	1.03872	1.04828	1.00719	1.07092	1.03694	1.07426	1.07777	1.02569	1.06576	1.05994	1.06065	1.07286	1.07101	1.0159	1.05256	1.05932	1.01302	1.01878	1.04213	1.06299	1.05046	1.06817	0.994347	0.753645	-0.00817807	0.122833
2027	Q3UQ84	SYTM	Threonine--tRNA ligase, mitochondrial (EC 6.1.1.3) (Threonyl-tRNA synthetase) (ThrRS) (Threonyl-tRNA synthetase-like 1)	1498	Translation regulation	Aminoacyl-tRNA biosynthesis	15	1	0.95947	0.997411	0.948808	0.936496	0.979715	0.959344	0.980121	0.967033	0.90474	0.964461	0.979969	0.901801	0.915639	0.925926	0.891346	0.929398	0.932943	0.970317	0.959278	0.916176	0.985627	0.955007	0.968833	0.949724	0.914456	0.917896	1.03206	0.170578	0.0455309	0.768078
5167	Q9JJL8	SYSM	Serine--tRNA ligase, mitochondrial (EC 6.1.1.11) (SerRSmt) (Seryl-tRNA synthetase) (SerRS) (Seryl-tRNA(Ser/Sec) synthetase)	1499	Translation regulation	Aminoacyl-tRNA biosynthesis	8	1	0.9584	1.04861	0.985879	1.06985	1.05093	1.04733	1.0744	1.05442	1.05194	1.05054	1.13111	1.02401	1.04991	1.08712	1.06264	1.08638	1.0503	1.01895	1.06829	1.06006	1.00234	1.03555	1.05872	1.07786	1.05368	1.06644	0.967923	0.413303	-0.0470356	0.383732
3760	P26638	SYSC	Serine--tRNA ligase, cytoplasmic (EC 6.1.1.11) (Seryl-tRNA synthetase) (SerRS) (Seryl-tRNA(Ser/Sec) synthetase)	1500	Translation regulation	Aminoacyl-tRNA biosynthesis	113	1	1.00974	1.01922	0.979868	1.00869	1.02957	1.04165	1.02399	1.07772	1.07256	1.05669	1.07085	1.08806	1.04152	1.08056	1.10049	1.04271	1.09567	1.00785	1.05725	1.07483	1.00965	1.00604	1.04779	1.0667	1.07005	1.07962	1.00359	0.826468	0.00517162	0.0827741
3998	Q6P6M7	SPCS	O-phosphoseryl-tRNA(Sec) selenium transferase (EC 2.9.1.2) (Selenocysteine synthase) (Sec synthase) (Selenocysteinyl-tRNA(Sec) synthase) (Sep-tRNA:Sec-tRNA synthase) (SepSecS) (UGA suppressor tRNA-associated protein)	1502	Translation regulation	Aminoacyl-tRNA biosynthesis	7	1	0.926311	1.01163	0.971852	0.975601	0.99701	1.00759	0.990389	0.972858	0.947868	0.941624	0.957248	0.981025	0.973449	0.992466	0.862464	0.947071	0.973377	0.980401	0.969597	0.954975	0.979315	0.981488	0.990281	0.948913	0.982313	0.927637	0.997786	0.941527	-0.00319797	0.0261671
1092	Q9ER72	SYCC	Cysteine--tRNA ligase, cytoplasmic (EC 6.1.1.16) (Cysteinyl-tRNA synthetase) (CysRS)	1503	Translation regulation	Aminoacyl-tRNA biosynthesis	85	1	0.932729	0.926303	0.986881	0.936496	0.945125	0.901632	0.928781	0.875767	0.876614	0.909123	0.875254	0.953212	0.906315	0.904372	0.905289	0.912764	0.903357	0.954589	0.894529	0.914218	0.953011	0.956168	0.90206	0.886997	0.921299	0.907137	0.996698	0.916374	-0.00477117	0.0379272
5874	Q8BYM8	SYCM	Probable cysteine--tRNA ligase, mitochondrial (EC 6.1.1.16) (Cysteinyl-tRNA synthetase) (CysRS)	1504	Translation regulation	Aminoacyl-tRNA biosynthesis	9	1	0.953052	1.03439	1.03096	1.00668	1.0082	1.01138	1.03426	0.9748	0.98912	1.02419	1.02344	1.04676	1.03685	0.98778	1.02082	1.00945	1.01677	1.00555	1.00953	1.01974	0.995813	1.01528	1.00681	1.01225	1.0238	1.01568	0.980823	0.477063	-0.0279354	0.321424
3085	Q68FL6	SYMC	Methionine--tRNA ligase, cytoplasmic (EC 6.1.1.10) (Methionyl-tRNA synthetase) (MetRS)	1505	Translation regulation	Aminoacyl-tRNA biosynthesis	101	1	0.964818	0.961383	0.976862	0.982619	0.945125	1.02179	1.03426	1.00781	1.07256	1.03122	1.02245	1.05013	1.02287	0.991529	1.05368	1.01153	1.00691	0.971801	1.03168	1.02277	0.9754	0.968202	1.02129	1.04208	1.02151	1.02404	1.00743	0.69335	0.0106862	0.159048
307	Q499X9	SYMM	Methionine--tRNA ligase, mitochondrial (EC 6.1.1.10) (Methionyl-tRNA synthetase 2) (Mitochondrial methionyl-tRNA synthetase) (MtMetRS)	1506	Translation regulation	Aminoacyl-tRNA biosynthesis	12	1	1.08783	1.05051	0.944801	1.0498	1.0316	1.01516	1.04173	1.03403	1.00131	0.994326	1.04912	0.963326	1.02287	1.02433	0.942138	0.938754	0.980281	1.02742	1.02261	0.978616	1.04611	1.00873	1.03031	1.01492	1.00351	0.953724	1.03705	0.415555	0.0524909	0.381372
1152	Q9D799	FMT	Methionyl-tRNA formyltransferase, mitochondrial (MtFMT) (EC 2.1.2.9)	1507	Translation regulation	Aminoacyl-tRNA biosynthesis	1	1	1.01081	1.09886	1.03898	1.10795	1.17607	1.01989	1.19108	1.23598	1.18319	1.07865	1.17063	0.98271	1.07695	1.30642	0.931183	1.05415	1.11933	1.07211	1.14657	1.07846	1.03656	1.10767	1.14898	1.14416	1.12203	1.03489	0.935803	0.23156	-0.0957237	0.635337
2800	Q9Z1Q9	SYVC	Valine--tRNA ligase (EC 6.1.1.9) (Protein G7a) (Valyl-tRNA synthetase) (ValRS)	1508	Translation regulation	Aminoacyl-tRNA biosynthesis	108	1	0.937007	0.95285	0.937787	0.962566	0.948177	0.98205	1.03986	0.991306	1.03694	1.00487	0.991823	1.07289	1.01261	1.02902	1.05966	1.00529	1.02663	0.956398	1.00781	1.03435	0.963286	0.94951	1.00441	1.01121	1.03817	1.03053	1.01451	0.533403	0.0207804	0.272944
1514	Q3U2A8	SYVM	Valine--tRNA ligase, mitochondrial (EC 6.1.1.9) (Valyl-tRNA synthetase) (ValRS)	1509	Translation regulation	Aminoacyl-tRNA biosynthesis	11	1	1.00333	1.05051	1.00291	1.02774	1.05907	1.06058	1.07813	1.02723	1.0885	1.10676	1.04122	1.06699	1.00515	1.05619	1.06962	1.04167	1.01973	1.02393	1.06707	1.04323	1.01794	1.02991	1.05531	1.07883	1.04278	1.04367	0.988384	0.630729	-0.0168563	0.200157
1073	Q8VDC0	SYLM	Probable leucine--tRNA ligase, mitochondrial (EC 6.1.1.4) (Leucyl-tRNA synthetase) (LeuRS)	1510	Translation regulation	Aminoacyl-tRNA biosynthesis	28	1	1.04611	1.02775	0.956824	1.0147	1.0255	1.03598	1.03613	1.01946	0.97412	1.01102	1.02541	0.947312	0.993963	0.972785	0.919232	0.989694	0.964501	1.01181	1.01702	0.964581	1.02462	0.999008	1.03052	1.00352	0.971353	0.957809	1.02564	0.36666	0.0365211	0.435736
6693	Q8BMJ2	SYLC	Leucine--tRNA ligase, cytoplasmic (EC 6.1.1.4) (Leucyl-tRNA synthetase) (LeuRS)	1511	Translation regulation	Aminoacyl-tRNA biosynthesis	142	1	1.00546	0.962331	0.967845	0.990641	0.980733	1.02936	1.04266	1.02529	1.09788	1.05493	1.0264	1.08216	1.04525	1.02058	1.1224	1.04583	1.02762	0.984502	1.04609	1.05731	0.989265	0.979739	1.03244	1.05974	1.04933	1.06528	1.00972	0.561888	0.0139593	0.25035
2777	Q8BU30	SYIC	Isoleucine--tRNA ligase, cytoplasmic (EC 6.1.1.5) (Isoleucyl-tRNA synthetase) (IRS) (IleRS)	1512	Translation regulation	Aminoacyl-tRNA biosynthesis	123	1	0.994768	0.990774	0.965841	1.00368	0.995993	1.04449	1.02119	1.03014	1.09225	1.06372	1.04122	1.07205	1.04804	1.03089	1.05966	1.04479	1.04931	0.991842	1.04884	1.05079	0.995181	0.988503	1.03194	1.06573	1.05033	1.05125	1.00676	0.603206	0.00971315	0.219534
423	Q8BIJ6	SYIM	Isoleucine--tRNA ligase, mitochondrial (EC 6.1.1.5) (Isoleucyl-tRNA synthetase) (IleRS)	1513	Translation regulation	Aminoacyl-tRNA biosynthesis	51	1	1.09318	1.0799	0.997902	1.05281	1.0784	1.06531	1.0408	1.04859	1.02193	1.05054	1.04319	0.987767	1.03406	1.01215	1.01384	1.00217	1.01184	1.05036	1.04506	1.0103	1.05769	1.04304	1.05156	1.03856	1.01132	1.00928	1.01405	0.716281	0.020129	0.144917
4294	Q99MN1	SYK	Lysine--tRNA ligase (EC 2.7.7.-) (EC 6.1.1.6) (Lysyl-tRNA synthetase) (LysRS)	1514	Translation regulation	Aminoacyl-tRNA biosynthesis	54	1	0.976584	0.947161	0.959829	0.980614	0.940038	0.869465	0.926915	0.853436	0.786609	0.864326	0.841667	0.885788	0.885802	0.87157	0.798726	0.876378	0.875744	0.967371	0.857069	0.865668	0.974582	0.960161	0.883272	0.830867	0.881053	0.850283	1.01502	0.495593	0.0215076	0.304875
2842	Q9D0I9	SYRC	Arginine--tRNA ligase, cytoplasmic (EC 6.1.1.19) (Arginyl-tRNA synthetase) (ArgRS)	1515	Translation regulation	Aminoacyl-tRNA biosynthesis	104	1	0.983002	0.956643	0.97085	0.983622	0.968524	0.99435	1.01839	0.994218	1.01725	0.993448	1.00071	1.04929	1.021	1.00746	1.01882	1.00425	1.01085	0.977107	1.00306	1.01861	0.979882	0.974332	1.00232	1.0038	1.02592	1.01131	1.0057	0.701234	0.00819341	0.154137
3835	Q3U186	SYRM	Probable arginine--tRNA ligase, mitochondrial (EC 6.1.1.19) (Arginyl-tRNA synthetase) (ArgRS)	1516	Translation regulation	Aminoacyl-tRNA biosynthesis	26	1	1.0536	1.05525	1.04399	1.04779	1.08349	1.05301	1.07067	1.09811	1.06788	1.0848	1.09851	1.03834	1.08161	1.07681	1.09949	1.04479	1.07101	1.04735	1.07883	1.06868	1.03628	1.05842	1.07393	1.08373	1.06559	1.07177	0.979081	0.37272	-0.0305003	0.428617
1704	Q8CFI5	SYPM	Probable proline--tRNA ligase, mitochondrial (EC 6.1.1.15) (Prolyl-tRNA synthetase) (ProRS)	1517	Translation regulation	Aminoacyl-tRNA biosynthesis	6	1	1.05574	1.06852	1.01994	1.07687	1.04686	1.01895	1.07907	1.07869	1.04631	1.05054	1.0669	1.04845	1.05177	1.0665	1.03974	1.05519	1.02762	1.04466	1.05674	1.04821	1.04142	1.04789	1.0589	1.05459	1.05557	1.04085	0.993823	0.820363	-0.00893913	0.0859937
2163	Q61035	HARS1	Histidine--tRNA ligase, cytoplasmic (EC 6.1.1.21) (Histidyl-tRNA synthetase) (HisRS)	1518	Translation regulation	Aminoacyl-tRNA biosynthesis	50	1	0.972306	0.936732	0.963837	0.966577	0.953264	0.920554	0.921314	0.899069	0.886927	0.918786	0.883157	0.948155	0.933355	0.921241	0.901305	0.910685	0.920122	0.965453	0.904968	0.922477	0.969679	0.961226	0.913645	0.89629	0.93425	0.910704	1.00879	0.675546	0.0126321	0.170345
2682	Q99KK9	SYHM	Histidine--tRNA ligase, mitochondrial (EC 6.1.1.21) (Histidine--tRNA ligase-like) (Histidyl-tRNA synthetase) (HisRS)	1519	Translation regulation	Aminoacyl-tRNA biosynthesis	20	1	1.01295	1.05525	0.989887	1.01571	1.05602	1.05585	1.06973	1.09034	1.03881	1.04879	1.08468	1.01221	1.02567	1.05151	1.03874	1.03544	1.05425	1.02163	1.0647	1.0363	1.02273	1.02054	1.07197	1.05743	1.02979	1.04281	1.00215	0.935441	0.00310034	0.0289836
771	Q99M01	SYFM	Phenylalanine--tRNA ligase, mitochondrial (EC 6.1.1.20) (Phenylalanyl-tRNA synthetase) (PheRS)	1520	Translation regulation	Aminoacyl-tRNA biosynthesis	5	1	0.970166	1.01258	0.930774	0.967579	0.98582	0.950829	0.905445	0.869941	0.898178	0.933718	0.9286	0.888316	0.905382	0.929675	0.892342	0.879497	0.903357	0.97782	0.914452	0.899762	0.994249	0.961391	0.908738	0.920165	0.907791	0.891732	1.03418	0.184237	0.0484841	0.734624
4628	Q8C0C7	SYFA	Phenylalanine--tRNA ligase alpha subunit (EC 6.1.1.20) (Phenylalanyl-tRNA synthetase alpha subunit) (PheRS)	1521	Translation regulation	Aminoacyl-tRNA biosynthesis	54	1	0.93059	0.924407	0.958827	0.938502	0.921726	0.961236	1.00066	0.959265	0.98537	0.947772	0.957248	1.01137	0.96972	0.974659	1.01783	0.943952	0.965488	0.945675	0.968591	0.980502	0.951665	0.939685	0.97372	0.963463	0.985248	0.975756	1.01275	0.674648	0.0182771	0.170923
5915	Q9WUA2	SYFB	Phenylalanine--tRNA ligase beta subunit (EC 6.1.1.20) (Phenylalanyl-tRNA synthetase beta subunit) (PheRS)	1522	Translation regulation	Aminoacyl-tRNA biosynthesis	59	1	0.908127	0.942421	0.960831	0.945521	0.936986	0.948937	1.01186	0.967033	0.988183	0.961826	0.953296	1.02485	0.958531	0.985906	0.990938	0.963704	0.960557	0.948981	0.971856	0.980748	0.950183	0.947779	0.975943	0.967768	0.989762	0.971733	1.00254	0.935024	0.00365354	0.029177
3629	Q91WQ3	SYYC	Tyrosine--tRNA ligase, cytoplasmic (EC 6.1.1.1) (Tyrosyl-tRNA synthetase) (TyrRS) [Cleaved into: Tyrosine--tRNA ligase, cytoplasmic, N-terminally processed]	1523	Translation regulation	Aminoacyl-tRNA biosynthesis	99	1	0.946634	0.91777	0.99189	0.965574	0.926813	1.018	1.01933	0.995189	1.07725	1.01014	1.00368	1.04423	1.00981	0.974659	1.05368	0.983457	0.983239	0.958114	1.0206	1.00818	0.954801	0.961426	1.01084	1.03036	1.00957	1.00679	0.99311	0.839291	-0.00997477	0.0760877
2805	Q8BYL4	SYYM	Tyrosine--tRNA ligase, mitochondrial (EC 6.1.1.1) (Tyrosyl-tRNA synthetase) (TyrRS)	1524	Translation regulation	Aminoacyl-tRNA biosynthesis	7	1	1.00867	1.04766	0.972854	1.02273	1.05093	1.0426	1.01279	1.00101	0.960994	1.00838	1.02344	0.943941	0.957598	0.978408	1.00588	0.959546	0.95957	1.01714	1.0082	0.96749	1.01878	1.0155	1.0188	0.997603	0.959983	0.974998	1.00322	0.90974	0.00464452	0.0410828
5840	P32921	SYWC	Tryptophan--tRNA ligase, cytoplasmic (EC 6.1.1.2) (Tryptophanyl-tRNA synthetase) (TrpRS) [Cleaved into: T1-TrpRS; T2-TrpRS]	1525	Translation regulation	Aminoacyl-tRNA biosynthesis	74	1	0.961609	0.925355	0.980869	0.965574	0.948177	0.99435	0.997857	0.986451	1.00975	1.01189	0.97009	1.02316	1.00981	0.990591	1.00886	0.986575	1.00987	0.963597	0.995065	1.00481	0.962321	0.964874	0.992886	0.997244	1.00786	1.00177	0.997355	0.918847	-0.00382119	0.0367569
3349	Q9CYK1	SYWM	Tryptophan--tRNA ligase, mitochondrial (EC 6.1.1.2) ((Mt)TrpRS) (Tryptophanyl-tRNA synthetase) (TrpRS)	1526	Translation regulation	Aminoacyl-tRNA biosynthesis	2	1	0.919893	0.960435	0.917749	0.920454	0.94716	0.951775	0.900778	0.905865	0.93193	0.989056	0.903903	0.950684	0.882072	0.955916	1.03775	0.930437	0.952667	0.944282	0.930551	0.951587	0.960109	0.928454	0.919473	0.941629	0.929557	0.973617	1.03409	0.273462	0.0483679	0.563103
6734	Q91WE3	RPP25	Ribonuclease P protein subunit p25 (RNase P protein subunit p25) (EC 3.1.26.5)	1530	Translation regulation	RNA transport	1	1	1.05253	1.09507	1.09809	0.963569	1.08247	0.997188	1.03893	0.992277	1.126	1.05493	1.12321	1.05351	1.04245	1.00277	1.07758	0.962665	1.22782	1.04862	1.05542	1.06113	1.0492	1.04804	1.00946	1.10138	1.03291	1.08935	1.0011	0.98288	0.00158919	0.00749932
1770	Q99JH1	RP25L	Ribonuclease P protein subunit p25-like protein (RNase P protein subunit-like p25) (Rpp25-like protein)	1531	Translation regulation	RNA transport	1	1	1.0889	1.05904	1.14218	0.878341	1.12621	1.11829	1.16681	1.14083	1.04069	1.01189	1.12123	1.07036	1.03219	1.06838	1.06962	1.14667	1.1144	1.04911	1.09996	1.0836	1.04931	1.04891	1.14198	1.05794	1.05698	1.11023	1.00038	0.996636	0.000550891	0.00146342
2423	O88796	RPP30	Ribonuclease P protein subunit p30 (RNaseP protein p30) (EC 3.1.26.5) (RNase P subunit 2)	1534	Translation regulation	RNA transport	4	1	0.980863	1.05714	0.942797	1.12199	1.06517	0.906362	1.01092	0.916545	1.0285	1.04264	0.910818	0.997881	1.01448	0.98778	1.05169	1.00425	1.072	1.02799	0.969298	1.02135	1.01267	1.04332	0.944611	0.993984	1.00005	1.04264	0.970621	0.62293	-0.0430206	0.20556
2024	Q8R1F9	RPP40	Ribonuclease P protein subunit p40 (RNaseP protein p40) (EC 3.1.26.5)	1536	Translation regulation	RNA transport	1	1	0.931659	0.845714	0.895707	0.898395	0.914604	0.883656	0.946517	0.803919	0.882239	0.924056	0.978981	0.942256	0.980909	1.01871	0.737975	0.951229	0.852075	0.914347	0.903228	0.913858	0.925791	0.902902	0.878031	0.928425	0.980624	0.847093	1.02535	0.637948	0.0361168	0.195215
2988	Q80Y81	RNZ2	Zinc phosphodiesterase ELAC protein 2 (EC 3.1.26.11) (ElaC homolog protein 2) (Ribonuclease Z 2) (RNase Z 2) (tRNA 3 endonuclease 2) (tRNase Z 2)	1537	Translation regulation	RNA transport	17	1	0.981932	1.01163	0.981871	0.991643	0.982767	1.03787	1.09213	1.03791	1.04537	1.01804	1.0096	1.07795	1.04058	1.04307	1.03376	1.00217	0.995073	0.991641	1.04016	1.0321	0.997855	0.985427	1.05597	1.02434	1.05387	1.01034	1.01261	0.247515	0.0180807	0.606399
2644	Q8K1J6	TRNT1	CCA tRNA nucleotidyltransferase 1, mitochondrial (EC 2.7.7.72) (mitochondrial tRNA nucleotidyl transferase, CCA-adding) (mt CCA-adding enzyme) (mt tRNA CCA-diphosphorylase) (mt tRNA CCA-pyrophosphorylase) (mt tRNA adenylyltransferase)	1539	Translation regulation	RNA transport	21	1	1.01081	1.01543	0.979868	1.02373	1.0255	1.00286	1.052	0.994218	0.980682	1.00311	0.997751	1.03749	1.00329	1.0009	0.975999	1.02504	1.04241	1.00922	1.0051	1.01419	1.00875	1.0097	1.01636	0.993848	1.01389	1.01448	0.999057	0.954306	-0.00136042	0.0203122
7412	Q9CRT8	XPOT	Exportin-T (Exportin(tRNA)) (tRNA exportin)	1541	Translation regulation	RNA transport	39	1	0.983002	0.931992	0.983875	0.963569	0.936986	1.05963	1.06133	1.04082	1.15132	1.07865	1.04517	1.13947	1.10119	1.03558	1.15825	1.07078	1.05227	0.966571	1.07282	1.09292	0.971665	0.961477	1.05393	1.09171	1.09208	1.09377	1.0106	0.699253	0.0152064	0.155366
5351	Q924C1	XPO5	Exportin-5 (Exp5) (Ran-binding protein 21)	1542	Translation regulation	RNA transport	59	1	0.980863	0.984138	0.981871	1.00568	0.984802	1.08328	1.11454	1.08257	1.16726	1.09183	1.07974	1.13442	1.07788	1.074	1.15726	1.05623	1.07989	0.989559	1.1032	1.09661	0.988333	0.990785	1.09346	1.11294	1.09543	1.09779	0.997526	0.80999	-0.00357385	0.0915203
3757	P62631	EF1A2	Elongation factor 1-alpha 2 (EF-1-alpha-2) (Eukaryotic elongation factor 1 A-2) (eEF1A-2) (Statin-S1)	1543	Translation regulation	RNA transport	541	1	0.980863	1.10076	1.00191	1.03676	1.13435	1.07004	1.02119	1.11267	1.03412	1.10237	1.10444	1.03834	1.10026	1.12836	1.07559	1.08326	1.14793	1.04244	1.07414	1.09562	1.02721	1.05768	1.06797	1.08031	1.08898	1.10226	0.971192	0.604976	-0.0421718	0.218262
6435	P10126	EF1A1	Elongation factor 1-alpha 1 (EF-1-alpha-1) (Elongation factor Tu) (EF-Tu) (Eukaryotic elongation factor 1 A-1) (eEF1A-1)	1544	Translation regulation	RNA transport	917	1	0.962679	0.973708	0.97586	0.995654	0.975646	1.05112	1.09307	1.09325	1.12225	1.03825	1.09357	1.08132	1.06483	1.08056	1.09949	1.04791	1.08975	0.980591	1.08192	1.07731	0.978796	0.982387	1.07915	1.08469	1.07557	1.07905	0.996345	0.794614	-0.00528314	0.0998436
4119	Q6P5F9	XPO1	Exportin-1 (Exp1) (Chromosome region maintenance 1 protein homolog)	1545	Translation regulation	RNA transport	99	1	0.979793	0.961383	0.967845	0.969585	0.963438	0.957452	0.988522	0.965091	0.948806	0.96007	0.948357	0.98861	0.966922	0.971848	0.941142	0.954348	0.951681	0.973674	0.961383	0.962425	0.980392	0.966956	0.970355	0.952411	0.975793	0.949057	1.0139	0.300208	0.0199091	0.522578
883	Q61189	ICLN	Methylosome subunit pICln (Chloride channel, nucleotide sensitive 1A) (Chloride conductance regulatory protein ICln) (I(Cln)) (Chloride ion current inducer protein) (ClCI)	1547	Translation regulation	RNA transport	7	1	0.954122	0.971812	1.02596	0.950534	0.936986	0.989619	0.999724	0.967033	1.0285	0.987299	0.977993	0.997881	0.960395	0.977471	0.986954	0.927319	0.908288	0.973235	0.991694	0.959718	0.975311	0.971159	0.985458	0.99793	0.978582	0.940854	1.00428	0.899036	0.00615594	0.0462228
1723	Q8CIG8	ANM5	Protein arginine N-methyltransferase 5 (Prmt5) (EC 2.1.1.320) (Histone-arginine N-methyltransferase PRMT5) (Jak-binding protein 1) (Shk1 kinase-binding protein 1 homolog) (SKB1 homolog)	1548	Translation regulation	RNA transport	49	1	1.00012	1.00026	0.973856	0.990641	1.00108	1.05112	1.02493	1.08354	1.08944	1.07338	1.06097	1.05013	1.05737	1.07213	1.05966	1.04271	1.07298	0.994325	1.0639	1.05916	1.00012	0.988526	1.05319	1.0746	1.05988	1.05845	1.01173	0.217403	0.0168286	0.662735
6891	Q923W1	TGS1	Trimethylguanosine synthase (EC 2.1.1.-) (Nuclear receptor coactivator 6-interacting protein) (PRIP-interacting protein with methyltransferase motif) (PIMT) (PIPMT)	1549	Translation regulation	RNA transport	5	1	1.04718	1.03344	0.998904	1.00969	1.01939	1.04071	1.05013	1.03208	1.06412	1.08656	1.04714	1.05435	1.06576	1.05151	1.11941	1.04271	1.02367	1.0181	1.05346	1.05957	1.02687	1.00933	1.04097	1.06594	1.05721	1.06193	1.01738	0.312908	0.0248614	0.504583
2305	P70168	IMB1	Importin subunit beta-1 (Karyopherin subunit beta-1) (Nuclear factor p97) (Pore targeting complex 97 kDa subunit) (PTAC97) (SCG)	1550	Translation regulation	RNA transport	159	1	0.981932	0.969916	0.995898	0.966577	0.974629	0.953667	0.966119	0.947614	0.94318	0.954799	0.935515	0.976811	0.961328	0.956853	0.96106	0.94811	0.947736	0.981492	0.950149	0.95865	0.983949	0.979034	0.9558	0.944498	0.964997	0.952302	1.00502	0.71134	0.00722461	0.147923
4472	Q80W37	SPN1	Snurportin-1 (RNA U transporter 1)	1551	Translation regulation	RNA transport	1	1	1.0536	0.974657	1.00191	0.940507	0.963438	1.02084	0.905445	0.980626	0.98912	1.02683	0.961199	0.964169	0.986503	0.989654	1.03775	0.993853	0.985212	0.989018	0.980676	0.992856	1.00942	0.968618	0.96897	0.992382	0.980109	1.0056	1.04212	0.237068	0.0595243	0.625127
3109	Q99L48	NMD3	60S ribosomal export protein NMD3	1552	Translation regulation	RNA transport	10	1	0.995838	0.994567	1.02596	1.06785	0.99701	1.0303	1.03799	1.04956	1.06131	1.03298	1.02442	1.04255	1.05364	1.04776	1.01584	1.00529	1.05227	1.01354	1.03943	1.03622	0.996802	1.03027	1.03929	1.03957	1.04798	1.02447	0.967514	0.180005	-0.0476454	0.744715
111	Q8CHP5	PYM1	Partner of Y14 and mago (PYM homolog 1 exon junction complex-associated factor) (Protein wibg homolog)	1553	Translation regulation	RNA transport	3	1	0.792606	0.70729	1.04399	0.612633	0.578876	0.625371	0.762628	0.553422	0.432213	0.47696	0.539378	0.65823	0.504441	0.529502	0.413306	0.463659	0.415189	0.789232	0.564995	0.497388	0.833298	0.745166	0.64714	0.48285	0.564058	0.430718	1.11827	0.637505	0.16127	0.195516
4965	Q91ZX6	SENP2	Sentrin-specific protease 2 (EC 3.4.22.-) (Axam2) (SUMO-1 protease 1) (SuPr-1) (SUMO-1/Smt3-specific isopeptidase 2) (Smt3ip2) (Sentrin/SUMO-specific protease SENP2)	1554	Translation regulation	RNA transport	1	1	1.31352	1.11782	1.1041	1.02273	1.28289	1.0549	1.0884	1.01267	1.29289	1.26487	0.968114	1.10576	1.16833	1.25581	1.35544	1.00529	0.953653	1.14018	1.11364	1.14071	1.14378	1.13657	1.05199	1.17529	1.17663	1.10479	1.00634	0.954769	0.0091206	0.0201017
6545	Q9QXG2	RAE1	Rab proteins geranylgeranyltransferase component A 1 (Choroideremia protein homolog) (Rab escort protein 1) (REP-1)	1555	Translation regulation	RNA transport	14	1	0.99049	1.0031	1.01594	0.995654	0.995993	0.985835	0.960519	1.01267	0.966619	0.986421	1.01158	0.958269	0.981841	1.02152	0.968032	0.982417	1.02565	1.0002	0.987273	0.98962	0.997863	1.00253	0.98634	0.988207	0.987209	0.992031	0.995347	0.57752	-0.00672847	0.238433
20	Q8K3Z9	PO121	Nuclear envelope pore membrane protein POM 121 (Nucleoporin Nup121) (Pore membrane protein of 121 kDa)	1556	Translation regulation	RNA transport	3	1	0.89957	0.85235	0.953818	0.818181	0.799643	0.653754	0.787831	0.643718	0.541907	0.606082	0.646068	0.666658	0.677871	0.632591	0.536799	0.602965	0.599608	0.88726	0.64656	0.619416	0.917307	0.857214	0.695101	0.598019	0.65904	0.579791	1.0701	0.409163	0.0977488	0.388104
4464	P63280	UBC9	SUMO-conjugating enzyme UBC9 (EC 2.3.2.-) (RING-type E3 SUMO transferase UBC9) (SUMO-protein ligase) (Ubiquitin carrier protein 9) (mUBC9) (Ubiquitin carrier protein I) (Ubiquitin-conjugating enzyme E2 I) (Ubiquitin-protein ligase I)	1558	Translation regulation	RNA transport	14	1	0.950913	0.956643	0.91274	0.965574	0.98175	1.03314	1.13881	1.08548	1.12882	1.0523	1.09456	1.1361	1.06669	1.10118	1.1463	1.04999	1.14004	0.96127	1.08885	1.10672	0.969185	0.953355	1.08581	1.09189	1.10132	1.11211	1.01661	0.575043	0.0237593	0.2403
3591	P61957	SUMO2	Small ubiquitin-related modifier 2 (SUMO-2) (SMT3 homolog 2) (Ubiquitin-like protein SMT3B) (Smt3B)	1559	Translation regulation	RNA transport	7	1	0.792606	0.835285	0.918751	0.884357	0.865771	0.82689	1.0492	0.801977	0.896303	0.891556	0.800176	1.01979	0.86995	0.874382	0.919232	0.849349	0.900399	0.882795	0.877683	0.905518	0.875963	0.889627	0.892688	0.862678	0.921375	0.88966	0.984642	0.844033	-0.0223295	0.0736404
77	P63166	SUMO1	Small ubiquitin-related modifier 1 (SUMO-1) (SMT3 homolog 3) (Ubiquitin-homology domain protein PIC1) (Ubiquitin-like protein SMT3C) (Smt3C)	1561	Translation regulation	RNA transport	3	1	0.807581	0.819167	0.924763	0.811162	0.868823	0.641455	0.877442	0.650514	0.565346	0.69392	0.67768	0.734083	0.72356	0.693508	0.628424	0.664301	0.732745	0.871916	0.684393	0.696103	0.875582	0.868249	0.723137	0.645649	0.71705	0.675157	1.00845	0.922059	0.0121334	0.0352415
7450	P97801	SMN	Survival motor neuron protein	1562	Translation regulation	RNA transport	2	1	0.871759	0.986982	1.11613	0.961563	0.817956	0.976374	1.01559	1.02529	1.10538	0.888921	1.19928	1.20605	1.24385	0.915618	1.05766	1.1737	0.948722	0.959065	1.03514	1.09094	0.952914	0.965215	1.00575	1.06452	1.12184	1.06003	0.987255	0.903473	-0.0185053	0.0440847
2793	Q9JJY4	DDX20	Probable ATP-dependent RNA helicase DDX20 (EC 3.6.4.13) (Component of gems 3) (DEAD box protein 20) (DEAD box protein DP 103) (Gemin-3) (Regulator of steroidogenic factor 1) (ROSF-1)	1564	Translation regulation	RNA transport	7	1	0.981932	1.00879	1.01694	1.02975	1.01024	0.990565	1.03519	1.01752	1.03975	1.02419	1.0748	1.01474	1.00422	1.01683	1.07758	0.973061	0.987184	1.00794	1.03034	1.01227	0.996907	1.01897	1.01443	1.04625	1.01193	1.01261	0.978345	0.0865857	-0.0315852	1.06255
2989	Q8BX17	GEMI5	Gem-associated protein 5 (Gemin5)	1565	Translation regulation	RNA transport	21	1	0.972306	0.951902	0.941795	0.975601	0.954281	0.995296	1.00439	0.999073	1.07163	1.02156	1.0264	1.01642	1.00049	1.02808	1.05268	1.00113	1.00592	0.965981	1.01972	1.01745	0.974736	0.957226	0.999586	1.03986	1.015	1.01991	1.01829	0.363179	0.0261522	0.439879
5937	Q9CX53	GEMI6	Gem-associated protein 6 (Gemin-6)	1566	Translation regulation	RNA transport	1	1	0.822556	0.783138	0.957826	0.850267	0.749793	0.80986	0.854106	0.698089	0.692853	0.75365	0.858461	0.868932	0.762722	0.764733	0.669256	0.779696	0.803751	0.860596	0.777836	0.774848	0.868565	0.852628	0.787352	0.768321	0.798795	0.750901	1.01869	0.867703	0.0267164	0.0616289
3549	Q9CWY4	GEMI7	Gem-associated protein 7 (Gemin-7)	1567	Translation regulation	RNA transport	2	1	0.96054	0.936732	1.00892	0.992646	1.05093	1.01611	1.05573	0.987422	1.07256	0.972367	1.07184	1.04676	1.01075	1.00746	1.18415	1.07702	0.995073	0.991629	1.02934	1.05353	0.965757	1.0175	1.01975	1.03892	1.02166	1.08541	0.949147	0.110647	-0.0752961	0.956059
3730	Q9Z1Z2	STRAP	Serine-threonine kinase receptor-associated protein (UNR-interacting protein)	1569	Translation regulation	RNA transport	45	1	0.955191	0.944317	0.97586	0.955547	0.950212	1.01422	1.0408	1.07286	1.05194	1.01804	1.06394	1.04845	1.00329	1.04588	1.04472	0.996971	1.04833	0.963521	1.04363	1.03127	0.966503	0.96054	1.04263	1.04464	1.03254	1.03001	1.00621	0.766328	0.00892862	0.115586
7603	Q3UGC7	EI3JA	Eukaryotic translation initiation factor 3 subunit J-A (eIF3j-A) (Eukaryotic translation initiation factor 3 subunit 1-A) (eIF-3-alpha-A) (eIF3 p35)	1570	Translation regulation	RNA transport	14	1	0.857854	0.803997	0.913742	0.81417	0.795574	0.773909	0.823302	0.70974	0.688165	0.752772	0.675704	0.799822	0.745006	0.741303	0.704114	0.700687	0.713021	0.864223	0.737265	0.733992	0.887284	0.841162	0.768983	0.705547	0.762044	0.70594	1.05483	0.540564	0.0770118	0.267153
3607	Q9QZD9	EIF3I	Eukaryotic translation initiation factor 3 subunit I (eIF3i) (Eukaryotic translation initiation factor 3 subunit 2) (TGF-beta receptor-interacting protein 1) (TRIP-1) (eIF-3-beta) (eIF3 p36)	1572	Translation regulation	RNA transport	48	1	0.917754	0.943369	0.956824	0.932486	0.9319	0.94326	0.978254	0.94276	0.957244	0.938988	0.943418	0.975968	0.947341	0.956853	0.948113	0.935635	0.941819	0.947055	0.950654	0.950955	0.953708	0.940403	0.954758	0.94655	0.960054	0.941856	1.01415	0.631331	0.0202679	0.199743
4419	Q91WK2	EIF3H	Eukaryotic translation initiation factor 3 subunit H (eIF3h) (Eukaryotic translation initiation factor 3 subunit 3) (eIF-3-gamma) (eIF3 p40 subunit)	1573	Translation regulation	RNA transport	42	1	0.861063	0.875105	0.931776	0.897392	0.874928	0.90447	0.950251	0.923341	0.911303	0.902975	0.931563	0.95574	0.915639	0.902497	0.903297	0.903408	0.922095	0.906711	0.920651	0.917113	0.912056	0.901365	0.926021	0.91528	0.924626	0.9096	1.01186	0.831747	0.0170105	0.0800086
4646	Q9Z1D1	EIF3G	Eukaryotic translation initiation factor 3 subunit G (eIF3g) (Eukaryotic translation initiation factor 3 RNA-binding subunit) (eIF-3 RNA-binding subunit) (Eukaryotic translation initiation factor 3 subunit 4) (eIF-3-delta) (eIF3 p42) (eIF3 p44)	1574	Translation regulation	RNA transport	25	1	0.882456	0.858039	0.914743	0.888368	0.852546	0.810806	0.870908	0.813628	0.754732	0.799326	0.778443	0.85629	0.810275	0.809717	0.754905	0.791132	0.820516	0.899359	0.80464	0.807139	0.913498	0.885219	0.831781	0.7775	0.825427	0.788851	1.03195	0.582768	0.0453674	0.234504
2714	Q9DCH4	EIF3F	Eukaryotic translation initiation factor 3 subunit F (eIF3f) (Deubiquitinating enzyme eIF3f) (EC 3.4.19.12) (Eukaryotic translation initiation factor 3 subunit 5) (eIF-3-epsilon) (eIF3 p47)	1575	Translation regulation	RNA transport	34	1	0.891013	0.912081	0.940793	0.91143	0.89324	0.934745	0.983855	0.957324	0.960994	0.934597	0.945393	0.975125	0.93522	0.929675	0.948113	0.937715	0.927026	0.924759	0.952818	0.942146	0.934365	0.915154	0.958641	0.946995	0.946673	0.937618	1.02099	0.623156	0.0299708	0.205403
7578	P60229	EIF3E	Eukaryotic translation initiation factor 3 subunit E (eIF3e) (Eukaryotic translation initiation factor 3 subunit 6) (MMTV integration site 6) (Mammary tumor-associated protein INT-6) (Viral integration site protein INT-6) (eIF-3 p48)	1576	Translation regulation	RNA transport	80	1	0.944495	0.904497	0.941795	0.933488	0.902396	0.941368	0.963319	0.962178	0.965682	0.936353	0.952308	0.983553	0.957598	0.947481	0.976995	0.933556	0.942805	0.937779	0.953535	0.956998	0.949664	0.925893	0.955622	0.951448	0.962878	0.951119	1.02567	0.474897	0.036571	0.323401
1753	O70194	EIF3D	Eukaryotic translation initiation factor 3 subunit D (eIF3d) (Eukaryotic translation initiation factor 3 subunit 7) (eIF-3-zeta) (eIF3 p66)	1577	Translation regulation	RNA transport	51	1	0.955191	0.944317	0.936785	0.951537	0.917657	0.968805	1.02679	1.00587	1.01912	0.982029	1.01059	1.03159	0.968787	0.984031	0.996913	0.958506	0.991129	0.950914	1.0022	0.988493	0.966503	0.935326	1.00049	1.00391	0.994804	0.982183	1.03333	0.187989	0.0473043	0.725867
2512	Q8R1B4	EIF3C	Eukaryotic translation initiation factor 3 subunit C (eIF3c) (Eukaryotic translation initiation factor 3 subunit 8) (eIF3 p110)	1578	Translation regulation	RNA transport	73	1	0.893152	0.901652	0.95482	0.917446	0.891205	0.949883	0.992256	0.958294	0.984433	0.945137	0.958236	1.00125	0.932423	0.936235	0.977991	0.911725	0.927026	0.926379	0.964706	0.947775	0.931601	0.921157	0.966811	0.962602	0.956637	0.938914	1.01134	0.801793	0.0162658	0.095938
2465	Q8JZQ9	EIF3B	Eukaryotic translation initiation factor 3 subunit B (eIF3b) (Eukaryotic translation initiation factor 3 subunit 9) (eIF-3-eta) (eIF3 p116)	1579	Translation regulation	RNA transport	80	1	0.927381	0.91777	0.938789	0.934491	0.905448	0.912985	0.950251	0.913632	0.90099	0.918786	0.907854	0.957426	0.907247	0.909057	0.888358	0.894052	0.915191	0.937313	0.917416	0.911889	0.948384	0.926243	0.925623	0.90921	0.924577	0.8992	1.0239	0.473183	0.0340801	0.324971
5918	P23116	EIF3A	Eukaryotic translation initiation factor 3 subunit A (eIF3a) (Centrosomin) (Eukaryotic translation initiation factor 3 subunit 10) (eIF-3-theta) (eIF3 p167) (eIF3 p180) (eIF3 p185) (p162)	1580	Translation regulation	RNA transport	150	1	0.889943	0.890275	0.943799	0.91143	0.878997	0.881764	0.939983	0.881592	0.878489	0.876623	0.890073	0.930456	0.87368	0.877194	0.887362	0.87326	0.879688	0.919074	0.891421	0.88694	0.926739	0.911408	0.901113	0.881728	0.893777	0.880103	1.01682	0.728256	0.0240658	0.137716
7514	Q8BMJ3	IF1AX	Eukaryotic translation initiation factor 1A, X-chromosomal (eIF-1A X isoform) (Eukaryotic translation initiation factor 4C) (eIF-4C)	1581	Translation regulation	RNA transport	30	1	0.957331	0.947161	0.901719	0.920454	0.922743	0.927177	1.03239	1.01655	0.997558	0.957434	0.966139	1.01979	0.978111	0.995277	0.98297	0.932517	1.00789	0.941568	0.982875	0.986094	0.968164	0.914972	0.99204	0.97371	0.997727	0.97446	1.05814	0.0384378	0.081524	1.41524
1951	Q3THJ3	EIF1A	Probable RNA-binding protein EIF1AD (Eukaryotic translation initiation factor 1A domain-containing protein)	1582	Translation regulation	RNA transport	1	1	1.22046	1.03249	1.12715	1.12801	1.16182	0.96029	0.92038	1.01267	0.861613	0.973245	0.948357	1.00294	0.972517	0.929675	0.954089	0.95019	1.07791	1.11166	0.946092	0.98122	1.08432	1.13899	0.964445	0.927738	0.968377	0.994064	0.951997	0.47639	-0.0709704	0.322037
4463	Q60872	IF1A	Eukaryotic translation initiation factor 1A (eIF-1A) (Eukaryotic translation initiation factor 4C) (eIF-4C)	1583	Translation regulation	RNA transport	26	1	0.942356	0.913978	0.953818	0.969585	0.920709	0.959344	1.03799	1.01169	1.02569	0.978516	0.995775	1.05351	0.989301	1.01027	0.994921	0.986575	0.99606	0.950074	1.0015	1.00511	0.952111	0.948037	1.00301	0.999992	1.01769	0.992519	1.0043	0.895492	0.00618638	0.0479382
685	P48024	EIF1	Eukaryotic translation initiation factor 1 (eIF1) (Protein translation factor SUI1 homolog)	1585	Translation regulation	RNA transport	8	1	0.963748	0.974657	0.922759	0.931483	0.972594	0.949883	0.979188	0.895185	0.901928	0.941624	0.917733	0.959112	0.924031	0.974659	0.951101	0.94811	0.994087	0.960873	0.930923	0.958517	0.979468	0.942279	0.941419	0.920428	0.952601	0.964433	1.03947	0.118271	0.0558452	0.927122
6468	P59325	IF5	Eukaryotic translation initiation factor 5 (eIF-5)	1586	Translation regulation	RNA transport	38	1	0.916684	0.922511	0.953818	0.921456	0.91257	0.945152	0.997857	1.00199	1.01818	0.934597	0.978981	1.01305	0.957598	0.993403	1.01882	0.934596	0.998032	0.93784	0.979459	0.985917	0.946398	0.929281	0.981665	0.977254	0.988017	0.983817	1.01842	0.59449	0.0263319	0.225856
[truncated: 6,741 more rows]

## Sheet: 4-ranked
SortID	Accession	Gene Symbol	Protein names	Poochon_MPW-ID	Pathway	Complex_component	# PSMs	A2	A3	A4	F2	F3	F4	B3	B2	B4	G2	G3	G4	C2	C3	C4	H2	H3	H4	G1-G2(AVE)	G3-G4(AVE)	G5-G6(AVE)	A-G1 (AVE)	F-G2 (AVE)	B-G3 (AVE)	G-G4 (AVE)	C-G5 (AVE)	H-G6 (AVE)	RATIO(G1/G2)	Ttest(RATIO(G1/G2))	log2-RATIO(G1/G2)	log10-Ttest(RATIO(G1/G2))	call (RATIO(G1/G2) >1.25, <0.8,p<0.05)
[truncated: 4 more rows]
