# Supplementary material for: Neuronal RBM5 modulates cell signaling responses to traumatic and hypoxic-ischemic injury in a sex-dependent manner
Source: Cell Death Discov. 2023 Oct 17;9:379. doi: 10.1038/s41420-023-01677-7 (PMC10582027; doi:10.1038/s41420-023-01677-7)
Supplement: Supplementary file 9 — Data Set 9 [file 41420_2023_1677_MOESM9_ESM.xlsx]

## Sheet: Fig. 3 WT Neurons
Study	Isolation #	Culture Date	Embryo #	Sex Identified	SRY Result	Incorrect	Average Cq
WT stretch	1	4.2.21	1	F	F		40
WT stretch	1	4.2.21	2	F	F		40
WT stretch	1	4.2.21	3	M	M		25.8597		4.2.21 purity
WT stretch	1	4.2.21	4	F	F		40		male
WT stretch	1	4.2.21	6	M	M		24.0842		92.3
WT stretch	1	4.2.21	7	F	F		40		female
WT stretch	1	4.2.21	8	M	M		24.1726		100
WT stretch	1	4.2.21	9	M	M		24.7759
WT stretch	1	4.2.21	10	M	M		24.5033		***In the first embyro litter harvested for these studies, SRY was analyzed by real-time quantitative PCR (qPCR). Thereafter traditional gel-based PCR was used (see below)
WT stretch	1	4.2.21	11	M	M		24.9054
WT stretch	1	4.2.21	12	F	F		40
WT stretch	1	4.2.21	13	M	F	X	40
WT stretch	1	4.2.21	14	M	M		25.614		Cq of 40 = SRY Gene Not Detected (ND)
WT stretch	1	4.2.21	15	M	M		25.6053
WT stretch	1	4.2.21	16	M	M		24.8477
WT stretch	1	4.2.21	17	M	M		24.8157
WT stretch	1	4.2.21	18	F	F		40
WT stretch	1	4.2.21	1B	F	F		40
WT stretch	1	4.2.21	2B	F	F		40
WT stretch	1	4.2.21	3B	F	F		39.1942
WT stretch	1	4.2.21	4B	F	F		40
WT stretch	1	4.2.21	5B	M	M		25.4172
WT stretch	1	4.2.21	6B	M	M		25.0624
WT stretch	1	4.2.21	7B	M	M		25.043
												GELS SHOW SRY GENOTYPING RESULTS FROM EMBYRONIC TAIL SNIPS (MALE = PCR BAND; FEMALE = NO PCR PRODUCT)
WT stretch	Excluded	4.30.21	1	M	Male		A1
WT stretch	Excluded	4.30.21	2	F	Male	X	B1		4.30.21 % culture purity
WT stretch	Excluded	4.30.21	3	M	Male		C1		male
WT stretch	Excluded	4.30.21	4	M	Male		D1		73
WT stretch	Excluded	4.30.21	5	F	Female		E1		female
WT stretch	Excluded	4.30.21	6	M	Male		F1		80
WT stretch	Excluded	4.30.21	7	M	Male		G1		Out of protocol. Male Culure < 80% Purity
WT stretch	Excluded	4.30.21	8	M	Male		H1
WT stretch	Excluded	4.30.21	9	M	Male		A2
WT stretch	Excluded	4.30.21	10	M	Female	X	B2
WT stretch	Excluded	4.30.21	11	M	Female	X	C2
WT stretch	Excluded	4.30.21	12	F	Female		D2
WT stretch	Excluded	4.30.21	13	M	Female	X	E2
WT stretch	Excluded	4.30.21	14	F	Female		F2
WT stretch	Excluded	4.30.21	15	F	Female		G2
WT stretch	Excluded	4.30.21	16	M	Male		H2
WT stretch	2	5.3.21	1	F	Female		A3
WT stretch	2	5.3.21	2	F	Male	X	B3
WT stretch	2	5.3.21	3	M	Male		C3
WT stretch	2	5.3.21	4	F	Female		D3
WT stretch	2	5.3.21	5	M	Male		E3		5.3.21 % culture purity
WT stretch	2	5.3.21	6	M	Male		F3		male
WT stretch	2	5.3.21	7	F	Female		G3		100
WT stretch	2	5.3.21	8	F	Female		H3		female
WT stretch	2	5.3.21	9	F	Female		A4		90
WT stretch	2	5.3.21	10	F	Female		B4
WT stretch	2	5.3.21	11	F	Female		C4
WT stretch	2	5.3.21	12	M	Male		D4
WT stretch	2	5.3.21	13	F	Female		E4
WT stretch	2	5.3.21	14	M	Male		F4
WT stretch	2	5.3.21	15	F	Female		G4
WT stretch	Excluded	5.7.21	1	M	Male		H4
WT stretch	Excluded	5.7.21	2	M	Male		A5
WT stretch	Excluded	5.7.21	3	M	Male		B5
WT stretch	Excluded	5.7.21	4	M	Male		C5		5.8.21 % culture purity
WT stretch	Excluded	5.7.21	5	F	Female		D5		male
WT stretch	Excluded	5.7.21	6	F	Female		E5		100
WT stretch	Excluded	5.7.21	7	F	Male	X	F5		female
WT stretch	Excluded	5.7.21	8	M	Male		G5		80
WT stretch	Excluded	5.7.21	9	F	Female		H5		Out of protocol. Female Culure < 80% Purity
WT stretch	Excluded	5.7.21	10	M	Male		A6
WT stretch	Excluded	5.7.21	11	F	Female		B6
WT stretch	3	5.21.21	1	F	Male	X	A1
WT stretch	3	5.21.21	2	M	Male		B1
WT stretch	3	5.21.21	3	M	Male		C1
WT stretch	3	5.21.21	5	F	Female		D1
WT stretch	3	5.21.21	7	F	Female		E1
WT stretch	3	5.21.21	8	M	Male		F1		5.21.21 % culture purity
WT stretch	3	5.21.21	9	M	Male		G1		male
WT stretch	3	5.21.21	10	M	Male		H1		100
WT stretch	3	5.21.21	11	F	Female		A2		female
WT stretch	3	5.21.21	12	F	Female		B2		90
WT stretch	3	5.21.21	13	M	Male		C2
WT stretch	3	5.21.21	14	F	Female		D2
WT stretch	3	5.21.21	15	F	Female		E2
WT stretch	3	5.21.21	16	M	Male		F2
WT stretch	3	5.21.21	17	F	Female		G2
WT stretch	3	5.21.21	18	M	Male		H2
WT stretch	3	5.21.21	20	F	Female		A3
WT stretch	3	5.21.21	21	F	Female		B3
WT stretch	3	5.21.21	22	M	Male		C3
WT stretch	3	5.21.21	23	M	Male		D3
WT stretch	3	5.21.21	24	M	Male		E3

## Sheet: Fig. 4 Flox Neurons
Study	Isolation #	Culture Date	Embryo #	Sex Identified	SRY Result	Incorrect	Gel Location															f
Flox stretch	1	4.11.22	1	Female	F		A1
Flox stretch	1	4.11.22	2	Female	F		B1
Flox stretch	1	4.11.22	3	Female	M	X	C1		4.11.22 % culture purity
Flox stretch	1	4.11.22	4	Female	F		D1		male
Flox stretch	1	4.11.22	5	Female	F		E1		85.7143
Flox stretch	1	4.11.22	6	Female	F		F1		female
Flox stretch	1	4.11.22	7	Male	F	X	G1		87.5
Flox stretch	1	4.11.22	8	Male	M		H1
Flox stretch	1	4.11.22	9	Male	M		A2
Flox stretch	1	4.11.22	10	Male	M		B2
Flox stretch	1	4.11.22	11	Female	F		C2
Flox stretch	1	4.11.22	12	Male	M		D2
Flox stretch	1	4.11.22	13	Male	M		E2
Flox stretch	1	4.11.22	14	Male	M		F2
Flox stretch	1	4.11.22	15	Female	F		G2
Flox stretch	2	5.16.22	1	M	M		B3
Flox stretch	2	5.16.22	2	F	F		C3
Flox stretch	2	5.16.22	3	F	F		D3
Flox stretch	2	5.16.22	4	F	F		E3
Flox stretch	2	5.16.22	5	M	M		F3		5.16.22 % culture purity
Flox stretch	2	5.16.22	6	M	M		G3		male
Flox stretch	2	5.16.22	7	M	M		H3		100
Flox stretch	2	5.16.22	8	F	F		A4		female
Flox stretch	2	5.16.22	9	F	F		B4		100
Flox stretch	2	5.16.22	10	M	M		C4
Flox stretch	2	5.16.22	11	F	F		D4
Flox stretch	2	5.16.22	12	M	M		E4
Flox stretch	2	5.16.22	13	F	F		F4
Flox stretch	2	5.16.22	14	F	F		G4
Flox stretch	2	5.16.22	15	M	M		H4
Flox stretch	2	5.16.23	16	F	F		A5
Flox stretch	2	5.16.24	17	F	F		B5
Flox stretch	2	5.16.25	18	F	F		C5
Flox stretch	3	5.23.22	1	M	M		D5
Flox stretch	3	5.23.22	2	M	M		E5
Flox stretch	3	5.23.22	3	F	F		F5
Flox stretch	3	5.23.22	4	M	M		G5
Flox stretch	3	5.23.22	5	F	F		H5
Flox stretch	3	5.23.22	6	M	M		A6		5.23.22 % culture purity
Flox stretch	3	5.23.22	7	F	F		B6		male
Flox stretch	3	5.23.22	8	M	M		C6		100
Flox stretch	3	5.23.22	9	M	M		D6		female
Flox stretch	3	5.23.22	10	F	F		E6		100
Flox stretch	3	5.23.22	11	F	F		F6
Flox stretch	3	5.23.22	12	M	M		G6
Flox stretch	3	5.23.22	13	F	F		H6
Flox stretch	3	5.23.22	14	F	F		A7
Flox stretch	3	5.23.22	15	F	F		B7
Flox stretch	3	5.23.22	16	F	F		C7
Flox stretch	3	5.23.22	17	F	F		D7
Flox stretch	3	5.23.22	18	F	F		E7
Flox stretch	3	5.23.22	19	M	M		F7
Flox stretch	3	5.23.22	20	F	F		G7
Flox stretch	4	6.1.22	1	F	F		H7
Flox stretch	4	6.1.22	2	F	F		A8
Flox stretch	4	6.1.23	3	M	M		B8
Flox stretch	4	6.1.24	4	M	M		C8
Flox stretch	4	6.1.25	5	M	M		D8
Flox stretch	4	6.1.26	6	F	F		E8
Flox stretch	4	6.1.27	7	F	F		F8		6.1.22 % culture purity
Flox stretch	4	6.1.28	8	M	M		G8		male
Flox stretch	4	6.1.29	9	F	F		H8		100
Flox stretch	4	6.1.30	10	did not use	M		A9		female
Flox stretch	4	6.1.31	11	M	M		B9		100
Flox stretch	4	6.1.32	12	F	F		C9
Flox stretch	4	6.1.33	13	M	M		D9
Flox stretch	4	6.1.34	14	M	M		E9
Flox stretch	4	6.1.35	15	F	F		F9
Flox stretch	4	6.1.36	16	M	M		G9
Flox stretch	4	6.1.37	17	M	M		H9
Flox stretch	4	6.1.38	18	F	F		A10
Flox stretch	4	6.1.39	19	F	F		B10
Flox stretch	4	6.1.40	20	F	F		C10
Flox stretch	4	6.1.41	21	F	F		D10
Flox stretch	4	6.1.42	22	F	F		E10
Flox stretch	4	6.1.43	23	M	M		F10
Flox stretch	4	6.1.44	24	M	M		G10
Flox stretch	4	6.1.45	25	M	M		H10
Flox stretch	4	6.1.46	26	M	M		A11
Flox stretch	4	6.1.47	27	F	F		B11
Flox stretch	4	6.1.48	28	M	M		C11
Flox stretch	4	6.1.49	29	M	M		D11
Flox stretch	4	6.1.50	30	M	M		E11

## Sheet: Fig. 5 WT Neurons
Study	Isolation #	Culture Date	Embryo #	Sex Identified	SRY Result	Incorrect	Gel Location												GELS SHOW SRY GENOTYPING RESULTS FROM EMBYRONIC TAIL SNIPS (MALE = PCR BAND; FEMALE = NO PCR PRODUCT)
WT OGD	1	4.21.22	1	F	F		H2
WT OGD	1	4.21.22	2	F	F		A3
WT OGD	1	4.21.22	3	M	F	X	B3		4.21.22 % culture purity
WT OGD	1	4.21.22	4	M	M		C3		male
WT OGD	1	4.21.22	5	M	M		D3		83.3333
WT OGD	1	4.21.22	6	F	F		E3		female
WT OGD	1	4.21.22	7	M	M		F3		83.3333
WT OGD	1	4.21.22	8	M	M		G3
WT OGD	1	4.21.22	9	F	F		H3
WT OGD	1	4.21.22	10	M	M		A4
WT OGD	1	4.21.22	11	F	F		B4
WT OGD	1	4.21.22	12	F	M	X	C4
WT OGD	2	5.12.22	1	M	M		A1
WT OGD	2	5.12.22	2	F	F		B1
WT OGD	2	5.12.22	3	F	F		C1
WT OGD	2	5.12.22	4	M	M		D1
WT OGD	2	5.12.22	5	F	F		E1		5.12.22 % culture purity
WT OGD	2	5.12.22	6	M	M		F1		male
WT OGD	2	5.12.22	7	M	M		G1		100
WT OGD	2	5.12.22	8	M	M		H1		female
WT OGD	2	5.12.22	9	M	M		A2		100
WT OGD	2	5.12.22	10	M	M		B2
WT OGD	2	5.12.22	11	F	F		C2
WT OGD	2	5.12.22	12	M	M		D2
WT OGD	2	5.12.22	13	M	M		E2
WT OGD	2	5.12.22	14	M	M		F2
WT OGD	2	5.12.22	15	F	F		G2
WT OGD	2	5.12.22	16	M	M		H2
WT OGD	2	5.12.22	17	F	F		A3
WT OGD	3	8.15.22	3	F	Female		C1
WT OGD	3	8.15.22	4	F	Female		D1
WT OGD	3	8.15.22	5	F	Female		E1		8.15.22 % culture purity
WT OGD	3	8.15.22	6	F	Female		F1		male
WT OGD	3	8.15.22	8	F	Female		H1		n/a
WT OGD	3	8.15.22	15	F	Female		G2		female
WT OGD	3	8.15.22	16	F	Female		H2		100
WT OGD	3	8.15.22	18	F	Female		B3
WT OGD	3	8.15.22	20	F	Female		D3
WT OGD	3	8.15.22	23	F	Female		G3
WT OGD	3	8.15.22	25	F	Female		A4
WT OGD	3	8.15.22	29	F	Female		E4
WT OGD	3	8.15.22	30	F	Female		F4

## Sheet: Fig. 5 Flox Neurons
Study	Isolation #	Culture Date	Embryo #	Sex Identified	SRY Result	Incorrect	Gel Location												GELS SHOW SRY GENOTYPING RESULTS FROM EMBYRONIC TAIL SNIPS (MALE = PCR BAND; FEMALE = NO PCR PRODUCT)
Flox OGD	1	6.13.22	1	F	F		A1
Flox OGD	1	6.13.22	2	F	F		B1
Flox OGD	1	6.13.22	3	M	M		C1		6.13.22 % culture purity
Flox OGD	1	6.13.22	4	M	M		D1		male
Flox OGD	1	6.13.22	5	M	M		E1		100
Flox OGD	1	6.13.22	6	M	M		F1		female
Flox OGD	1	6.13.22	7	F	F		G1		100
Flox OGD	1	6.13.22	8	M	M		H1
Flox OGD	1	6.13.22	9	M	M		A2
Flox OGD	1	6.13.22	10	F	F		B2
Flox OGD	1	6.13.22	11	F	F		C2
Flox OGD	1	6.13.22	12	did not use			n/a
Flox OGD	1	6.13.22	13	did not use			n/a
Flox OGD	1	6.13.22	14	F	F		D2
Flox OGD	2	6.17.22	1	M	F	X	E2
Flox OGD	2	6.17.22	2	M	M		F2
Flox OGD	2	6.17.22	3	M	M		G2
Flox OGD	2	6.17.22	4	F	F		H2
Flox OGD	2	6.17.22	5	F	F		A3
Flox OGD	2	6.17.22	6	F	F		B3		6.17.22 % culture purity
Flox OGD	2	6.17.22	7	F	F		C3		male
Flox OGD	2	6.17.22	8	F	F		D3		85.7143
Flox OGD	2	6.17.22	9	F	F		E3		female
Flox OGD	2	6.17.22	10	M	M		F3		100
Flox OGD	2	6.17.22	11	F	F		G3
Flox OGD	2	6.17.22	12	F	F		H3
Flox OGD	2	6.17.22	13	M	M		A4
Flox OGD	2	6.17.22	14	F	F		B4
Flox OGD	2	6.17.22	15	F	F		C4
Flox OGD	2	6.17.22	16	M	M		D4
Flox OGD	2	6.17.22	17	M	M		E4
Flox OGD	3	7.5.22	1	M	M		F4
Flox OGD	3	7.5.22	2	F	F		G4
Flox OGD	3	7.5.22	3	F	F		H4
Flox OGD	3	7.5.22	4	F	F		A5
Flox OGD	3	7.5.22	5	M	M		B5
Flox OGD	3	7.5.22	6	M	M		C5
Flox OGD	3	7.5.22	7	F	F		D5
Flox OGD	3	7.5.22	8	F	F		E5		7.5.22% culture purity
Flox OGD	3	7.5.22	9	M	M		F5		male
Flox OGD	3	7.5.22	10	M	M		G5		100
Flox OGD	3	7.5.22	11	M	M		H5		female
Flox OGD	3	7.5.22	12	F	F		A6		100
Flox OGD	3	7.5.22	13	F	F		B6
Flox OGD	3	7.5.22	14	M	M		C6
Flox OGD	3	7.5.22	15	M	M		D6
Flox OGD	3	7.5.22	16	F	F		E6
Flox OGD	3	7.5.22	17	F	F		F6
Flox OGD	3	7.5.22	18	M	M		G6
Flox OGD	3	7.5.22	19	F	F		H6
Flox OGD	3	7.5.22	20	M	M		A7
Flox OGD	3	7.5.22	21	F	F		B7
Flox OGD	3	7.5.22	22	F	F		C7
Flox OGD	3	7.5.22	23	M	M		D7
Flox OGD	4	7.8.22	1	M	M		E7
Flox OGD	4	7.8.22	2	F	F		F7		7.8.22 % culture purity
Flox OGD	4	7.8.22	3	M	M		G7		male
Flox OGD	4	7.8.22	4	F	F		H7		100
Flox OGD	4	7.8.22	5	F	F		A8		female
Flox OGD	4	7.8.22	6	F	F		B8		100
Flox OGD	4	7.8.22	7	M	M		C8
Flox OGD	5	7.11.22	1	M	M		D8
Flox OGD	5	7.11.22	2	M	M		E8
Flox OGD	5	7.11.22	3	M	M		F8													.
Flox OGD	5	7.11.22	4	M	M		G8
Flox OGD	5	7.11.22	5	M	M		H8
Flox OGD	5	7.11.22	6	F	F		A9
Flox OGD	5	7.11.22	7	M	M		B9
Flox OGD	5	7.11.22	8	M	M		C9		7.11.22 % culture purity
Flox OGD	5	7.11.22	9	F	F		D9		male
Flox OGD	5	7.11.22	10	F	F		E9		100
Flox OGD	5	7.11.22	11	M	M		F9		female
Flox OGD	5	7.11.22	12	F	F		G9		100
Flox OGD	5	7.11.22	13	F	F		H9
Flox OGD	5	7.11.22	14	M	M		A10
Flox OGD	5	7.11.22	15	M	M		B10
Flox OGD	5	7.11.22	16	F	F		C10
Flox OGD	5	7.11.22	17	M	M		D10
Flox OGD	5	7.11.22	18	F	F		E10
Flox OGD	5	7.11.22	19	M	M		F10
Flox OGD	5	7.11.22	20	M	M		G10
Flox OGD	5	7.11.22	21	M	M		H10
Flox OGD	5	7.11.22	22	F	F		A11
Flox OGD	5	7.11.22	23	M	M		B11
Flox OGD	5	7.11.22	24	F	F		C11
Flox OGD	5	7.11.22	25	M	M		D11
Flox OGD	5	7.11.22	26	F	F		E11
Flox OGD	5	7.11.22	27	F	F		F11
Flox OGD	5	7.11.22	28	F	F		G11

## Sheet: Fig. 6 Flox Neurons
Study	Isolation #	Culture Date	Embryo #	Sex Identified	SRY Result	Incorrect	Gel Location							GELS SHOW SRY GENOTYPING RESULTS FROM EMBYRONIC TAIL SNIPS (MALE = PCR BAND; FEMALE = NO PCR PRODUCT)
Flox 17B OGD	1	8.30.22	1	F	Female		G4
Flox 17B OGD	1	8.30.22	2	F	Female		H4
Flox 17B OGD	1	8.30.22	3	F	Female		A5
Flox 17B OGD	1	8.30.22	4	F	Female		B5
Flox 17B OGD	1	8.30.22	5	M	Male		C5
Flox 17B OGD	1	8.30.22	6	F	Male	X	D5		8.30.22 % culture purity
Flox 17B OGD	1	8.30.22	7	F	Female		E5		male
Flox 17B OGD	1	8.30.22	8	F	Female		F5		100
Flox 17B OGD	1	8.30.22	9	F	Female		G5		female
Flox 17B OGD	1	8.30.22	10	M	Male		H5		95
Flox 17B OGD	1	8.30.22	11	M	Male		A6
Flox 17B OGD	1	8.30.22	12	F	Female		B6
Flox 17B OGD	1	8.30.22	13	M	Male		C6
Flox 17B OGD	1	8.30.22	14	F	Female		D6
Flox 17B OGD	1	8.30.22	15	M	Male		E6
Flox 17B OGD	1	8.30.22	16	M	Male		F6
Flox 17B OGD	1	8.30.22	17	M	Male		G6
Flox 17B OGD	1	8.30.22	18	M	Male		H6
Flox 17B OGD	1	8.30.22	19	M	Male		A7
Flox 17B OGD	1	8.30.22	20	F	Female		B7
Flox 17B OGD	1	8.30.22	21	M	Male		C7
Flox 17B OGD	1	8.30.22	22	M	Male		D7
Flox 17B OGD	1	8.30.22	23	F	Female		E7
Flox 17B OGD	1	8.30.22	24	F	Female		F7
Flox 17B OGD	1	8.30.22	25	F	Female		G7
Flox 17B OGD	1	8.30.22	26	F	Female		H7
Flox 17B OGD	1	8.30.22	27	F	Female		A8
Flox 17B OGD	1	8.30.22	28	F	Female		B8
Flox 17B OGD	1	8.30.22	29	F	Female		C8
Flox 17B OGD	1	8.30.22	30	F	Female		D8
Flox 17B OGD	1	8.30.22	31	F	Female		E8
Flox 17B OGD	2	9.12.22	1	F	Female		A1
Flox 17B OGD	2	9.12.22	2	M	Male		B1
Flox 17B OGD	2	9.12.22	3	M	Male		C1
Flox 17B OGD	2	9.12.22	4	F	Female		D1		9.12.22 % culture purity
Flox 17B OGD	2	9.12.22	5	M	Male		E1		male
Flox 17B OGD	2	9.12.22	6	M	Male		F1		100
Flox 17B OGD	2	9.12.22	7	M	Male		G1		female
Flox 17B OGD	2	9.12.22	8	F	Female		H1		100
Flox 17B OGD	2	9.12.22	9	F	Female		A2
Flox 17B OGD	2	9.12.22	10	M	Male		B2
Flox 17B OGD	2	9.12.22	11	M	Male		C2
Flox 17B OGD	2	9.12.22	12	F	Female		D2
Flox 17B OGD	2	9.12.22	13	M	Male		E2
Flox 17B OGD	2	9.12.22	14	F	Female		F2
Flox 17B OGD	2	9.12.22	15	F	Female		G2
Flox 17B OGD	2	9.12.22	16	M	Male		H2
Flox 17B OGD	2	9.12.22	17	F	Female		A3
Flox 17B OGD	2	9.12.22	18	M	Male		B3
Flox 17B OGD	2	9.12.22	19	M	Male		C3
Flox 17B OGD	2	9.12.22	20	M	Male		D3
Flox 17B OGD	2	9.12.22	21	F	Female		E3
Flox 17B OGD	3	10.10.22	1	M	Male		F3
Flox 17B OGD	3	10.10.22	2	M	Male		G3
Flox 17B OGD	3	10.10.22	3	F	Female		H3
Flox 17B OGD	3	10.10.22	4	F	Female		A4
Flox 17B OGD	3	10.10.22	5	M	Male		B4		10.10.22 % culture purity
Flox 17B OGD	3	10.10.22	6	M	Male		C4		male
Flox 17B OGD	3	10.10.22	7	M	Male		D4		100
Flox 17B OGD	3	10.10.22	8	F	Female		E4		female
Flox 17B OGD	3	10.10.22	9	F	Female		F4		100
Flox 17B OGD	3	10.10.22	10	F	Female		G4
Flox 17B OGD	3	10.10.22	11	M	Male		H4
Flox 17B OGD	3	10.10.22	12	F	Female		A5
Flox 17B OGD	3	10.10.22	13	F	Female		B5
Flox 17B OGD	3	10.10.22	14	M	Male		C5
Flox 17B OGD	4	10.13.22	1	M	Male		D5
Flox 17B OGD	4	10.13.22	2	F	Female		E5
Flox 17B OGD	4	10.13.22	3	F	Female		F5
Flox 17B OGD	4	10.13.22	4	M	Male		G5
Flox 17B OGD	4	10.13.22	5	M	Male		H5
Flox 17B OGD	4	10.13.22	6	F	Female		A6
Flox 17B OGD	4	10.13.22	7	M	Male		B6
Flox 17B OGD	4	10.13.22	8	F	Female		C6
Flox 17B OGD	4	10.13.22	9	M	Male		D6		10.13.22 % culture purity
Flox 17B OGD	4	10.13.22	10	M	Male		E6		male
Flox 17B OGD	4	10.13.22	11	F	Female		F6		100
Flox 17B OGD	4	10.13.22	12	F	Female		G6		female
Flox 17B OGD	4	10.13.22	13	F	Female		H6		100
Flox 17B OGD	4	10.13.22	14	M	Male		A7
Flox 17B OGD	4	10.13.22	15	M	Male		B7
Flox 17B OGD	4	10.13.22	16	M	Male		C7
Flox 17B OGD	4	10.13.22	17	F	Female		D7
Flox 17B OGD	4	10.13.22	18	F	Female		E7
Flox 17B OGD	4	10.13.22	19	F	Female		F7
Flox 17B OGD	4	10.13.22	20	F	Female		G7
Flox 17B OGD	4	10.13.22	21	M	Male		H7
Flox 17B OGD	4	10.13.22	22	F	Female		A8
Flox 17B OGD	4	10.13.22	23	M	Male		B8
Flox 17B OGD	4	10.13.22	24	F	Female		C8
Flox 17B OGD	4	10.13.22	25	F	Female		D8
Flox 17B OGD	4	10.13.22	26	M	Male		E8
Flox 17B OGD	4	10.13.22	27	M	Male		F8
Flox 17B OGD	4	10.13.22	28	M	Male		G8
Flox 17B OGD	4	10.13.22	29	M	Male		H8
Flox 17B OGD	4	10.13.22	30	M	Male		A9
Flox 17B OGD	4	10.13.22	31	M	Male		B9
Flox 17B OGD	4	10.13.22	32	M	Male		C9
Flox 17B OGD	4	10.13.22	33	M	Male		D9
Flox 17B OGD	4	10.13.22	34	F	Female		E9
Flox 17B OGD	4	10.13.22	35	M	Male		F9
Flox 17B OGD	4	10.13.22	36	F	Female		G9
TMT and Flox 17B OGD	5	10.26.22	1	M	Male		H9
TMT and Flox 17B OGD	5	10.26.22	2	F	Female		A10
TMT and Flox 17B OGD	5	10.26.22	3	M	Male		B10
TMT and Flox 17B OGD	5	10.26.22	4	F	Female		C10		10.26.22 purity
TMT and Flox 17B OGD	5	10.26.22	5	F	Female		D10		male		Neurons Harvested From This Culture Were Used Both to Increase the Experimental Replicates for Estrogen Studies (Fig. 6) and some dishes were also used for TMT Anaysis Studies (Fig. 7) . SRY Genotyping Data For This Isolation is Available on Tab 7 Below Corresponding to TMT Analysis
TMT and Flox 17B OGD	5	10.26.22	6	M	Male		E10		100
TMT and Flox 17B OGD	5	10.26.22	7	M	Male		F10		female
TMT and Flox 17B OGD	5	10.26.22	8	M	Male		G10		100
TMT and Flox 17B OGD	5	10.26.22	9	M	Male		H10
TMT and Flox 17B OGD	5	10.26.22	10	M	Male		A1
TMT and Flox 17B OGD	5	10.26.22	11	F	Female		B1
TMT and Flox 17B OGD	5	10.26.22	12	M	Male		C1
TMT and Flox 17B OGD	5	10.26.22	13	M	Male		D1
TMT and Flox 17B OGD	5	10.26.22	14	M	Male		E1
TMT and Flox 17B OGD	5	10.26.22	15	M	Male		F1
TMT and Flox 17B OGD	5	10.26.22	16	F	Female		G1
TMT and Flox 17B OGD	5	10.26.22	17	M	Male		H1
TMT and Flox 17B OGD	5	10.26.22	18	F	Female		A2
TMT and Flox 17B OGD	5	10.26.22	19	M	Male		B2
TMT and Flox 17B OGD	5	10.26.22	20	F	Female		C2
TMT and Flox 17B OGD	5	10.26.22	21	F	Female		D2
Flox 17B OGD	6	11.28.22	1	F	Female		E6
Flox 17B OGD	6	11.28.22	2	F	Female		F6
Flox 17B OGD	6	11.28.22	3	M	Male		G6
Flox 17B OGD	6	11.28.22	4	F	Female		H6
Flox 17B OGD	6	11.28.22	5	F	Female		A7
Flox 17B OGD	6	11.28.22	6	M	Male		B7		11.28.22 purity
Flox 17B OGD	6	11.28.22	7	M	Male		C7		male
Flox 17B OGD	6	11.28.22	8	F	Female		D7		100
Flox 17B OGD	6	11.28.22	9	M	Male		E7		female
Flox 17B OGD	6	11.28.22	10	M	Male		F7		100
Flox 17B OGD	6	11.28.22	11	M	Male		G7
Flox 17B OGD	6	11.28.22	12	M	Male		H7
Flox 17B OGD	6	11.28.22	13	M	Male		A8
Flox 17B OGD	6	11.28.22	14	F	Female		B8
Flox 17B OGD	6	11.28.22	15	F	Female		C8
Flox 17B OGD	6	11.28.22	16	F	Female		D8
Flox 17B OGD	6	11.28.22	17	M	Male		E8
Flox 17B OGD	6	11.28.22	18	M	Male		F8
Flox 17B OGD	6	11.28.22	19	F	Female		G8
Flox 17B OGD	6	11.28.22	20	M	Male		H8
Flox 17B OGD	6	11.28.22	21	M	Male		A9
Flox 17B OGD	6	11.28.22	22	F	Female		B9
Flox 17B OGD	6	11.28.22	23	M	Male		C9
Flox 17B OGD	6	11.28.22	24	M	Male		D9
Flox 17B OGD	6	11.28.22	25	F	Female		E9
Flox 17B OGD	6	11.28.22	26	M	Male		F9
Flox 17B OGD	6	11.28.22	27	F	Female		G9
Flox 17B OGD	6	11.28.22	28	F	Female		H9
Flox 17B OGD	6	11.28.22	29	M	Male		A10
Flox 17B OGD	7	12.7.22	1	M	Male		G3
Flox 17B OGD	7	12.7.22	2	F	Female		H3
Flox 17B OGD	7	12.7.22	3	F	Female		A4
Flox 17B OGD	7	12.7.22	4	F	Female		B4		12.7.22 purity
Flox 17B OGD	7	12.7.22	5	M	Male		C4		male
Flox 17B OGD	7	12.7.22	6	M	Male		D4		100
Flox 17B OGD	7	12.7.22	7	M	Male		E4		female
Flox 17B OGD	7	12.7.22	8	F	Female		F4		100
Flox 17B OGD	7	12.7.22	9	F	Female		G4
Flox 17B OGD	7	12.7.22	10	F	Female		H4
Flox 17B OGD	7	12.7.22	11	M	Male		A5
Flox 17B OGD	7	12.7.22	12	M	Male		B5
Flox 17B OGD	7	12.7.22	13	M	Male		C5
Flox 17B OGD	7	12.7.22	14	M	Male		D5
Flox 17B OGD	7	12.7.22	15	M	Male		E5
Flox 17B OGD	7	12.7.22	16	M	Male		F5
Flox 17B OGD	7	12.7.22	17	M	Male		G5
Flox 17B OGD	7	12.7.22	18	M	Male		H5
Flox 17B OGD	7	12.7.22	19	F	Female		A6
Flox 17B OGD	8	3.14.22	1	F	Female		A1
Flox 17B OGD	8	3.14.22	2	M	n/a		n/a
Flox 17B OGD	8	3.14.22	3	M	n/a		n/a
Flox 17B OGD	8	3.14.22	4	M	n/a		n/a
Flox 17B OGD	8	3.14.22	5	M	n/a		n/a		3.14.22 purity
Flox 17B OGD	8	3.14.22	6	F	Female		B1		male
Flox 17B OGD	8	3.14.22	7	F	Female		C1		n/a
Flox 17B OGD	8	3.14.22	8	F	Female		D1		female
Flox 17B OGD	8	3.14.22	9	F	Female		E1		100
Flox 17B OGD	8	3.14.22	10	M	n/a		n/a
Flox 17B OGD	8	3.14.22	11	M	n/a		n/a
Flox 17B OGD	8	3.14.22	12	M	n/a		n/a
Flox 17B OGD	8	3.14.22	13	M	n/a		n/a		Males not used - plates lost to contamination
Flox 17B OGD	8	3.14.22	14	F	Female		F1
Flox 17B OGD	8	3.14.22	15	M	n/a		n/a
Flox 17B OGD	8	3.14.22	16	M	n/a		n/a
Flox 17B OGD	8	3.14.22	17	F	Female		G1
Flox 17B OGD	8	3.14.22	18	F	Female		H1
Flox 17B OGD	8	3.14.22	19	M	n/a		n/a
Flox 17B OGD	8	3.14.22	20	F	Female		A2
Flox 17B OGD	8	3.14.22	21	M	n/a		n/a
Flox 17B OGD	8	3.14.22	22	F	Female		B2
Flox 17B OGD	8	3.14.22	23	M	n/a		n/a
Flox 17B OGD	8	3.14.22	24	M	n/a		n/a
Flox 17B OGD	9	3.21.23	1	Female	Female		B4
Flox 17B OGD	9	3.21.23	2	Female	Female		C4
Flox 17B OGD	9	3.21.23	3	Male	Male		D4
Flox 17B OGD	9	3.21.23	4	Female	Female		E4
Flox 17B OGD	9	3.21.23	5	Female	Female		F4		3.21.22 purity
Flox 17B OGD	9	3.21.23	6	Female	Female		G4		male
Flox 17B OGD	9	3.21.23	7	Female	Female		H4		n/a
Flox 17B OGD	9	3.21.23	8	Male	Male		A5		female
Flox 17B OGD	9	3.21.23	9	Male	Male		B5		90
Flox 17B OGD	9	3.21.23	10	Male	Male		C5
Flox 17B OGD	9	3.21.23	11	Male	Male		D5
Flox 17B OGD	9	3.21.23	12	Male	Male		E5
Flox 17B OGD	9	3.21.23	13	Female	Female		F5
Flox 17B OGD	9	3.21.23	14	Female	Female		G5
Flox 17B OGD	9	3.21.23	15	Male	Male		H5
Flox 17B OGD	9	3.21.23	16	Male	Male		A6
Flox 17B OGD	9	3.21.23	17	Female	Female		B6
Flox 17B OGD	9	3.21.23	18	Female	Female		C6
Flox 17B OGD	9	3.21.23	19	Male	Male		D6
Flox 17B OGD	9	3.21.23	20	Male	Male		E6
Flox 17B OGD	9	3.21.23	21	Male	Male		F6
Flox 17B OGD	9	3.21.23	22	Female	Female		G6
Flox 17B OGD	9	3.21.23	23	Male	Male		H6
Flox 17B OGD	9	3.21.23	24	Male	Male		A7
Flox 17B OGD	9	3.21.23	25	Female	Male	X	B7
Flox 17B OGD	9	3.21.23	26	Female	Female		C7
Flox 17B OGD	9	3.21.23	27	Male	Male		D7
Flox 17B OGD	9	3.21.23	28	Male	Male		E7
Flox 17B OGD	9	3.21.23	29	Male	Male		F7
Flox 17B OGD	9	3.21.23	30	Female	Male	X	G7
Flox 17B OGD	9	3.21.23	31	Female	Female		H7
Flox 17B OGD	9	3.21.23	32	Male	Male		A8
Flox 17B OGD	9	3.21.23	33	Female	Female		B8
Flox 17B OGD	9	3.21.23	34	Female	Female		C8
Flox 17B OGD	9	3.21.23	35	Male	Male		D8
Flox 17B OGD	9	3.21.23	36	Female	Female		E8
Flox 17B OGD	9	3.21.23	37	Male	Male		F8
Flox 17B OGD	9	3.21.23	38	Female	Female		G8
Flox 17B OGD	9	3.21.23	39	Female	Female		H8
Flox 17B OGD	9	3.21.23	40	Male	Male		A9

## Sheet: Fig. 7 TMT
Study	Isolation #	Culture Date	Embryo #	Sex Identified	SRY Result	Incorrect	Gel Location				GELS SHOW SRY GENOTYPING RESULTS FROM EMBYRONIC TAIL SNIPS (MALE = PCR BAND; FEMALE = NO PCR PRODUCT)
TMT and Flox 17B OGD	1	10.26.22	1	M	Male		H9
TMT and Flox 17B OGD	1	10.26.22	2	F	Female		A10
TMT and Flox 17B OGD	1	10.26.22	3	M	Male		B10
TMT and Flox 17B OGD	1	10.26.22	4	F	Female		C10		10.26.22 purity
TMT and Flox 17B OGD	1	10.26.22	5	F	Female		D10		male
TMT and Flox 17B OGD	1	10.26.22	6	M	Male		E10		100
TMT and Flox 17B OGD	1	10.26.22	7	M	Male		F10		female
TMT and Flox 17B OGD	1	10.26.22	8	M	Male		G10		100
TMT and Flox 17B OGD	1	10.26.22	9	M	Male		H10
TMT and Flox 17B OGD	1	10.26.22	10	M	Male		A1
TMT and Flox 17B OGD	1	10.26.22	11	F	Female		B1
TMT and Flox 17B OGD	1	10.26.22	12	M	Male		C1
TMT and Flox 17B OGD	1	10.26.22	13	M	Male		D1
TMT and Flox 17B OGD	1	10.26.22	14	M	Male		E1
TMT and Flox 17B OGD	1	10.26.22	15	M	Male		F1
TMT and Flox 17B OGD	1	10.26.22	16	F	Female		G1
TMT and Flox 17B OGD	1	10.26.22	17	M	Male		H1
TMT and Flox 17B OGD	1	10.26.22	18	F	Female		A2
TMT and Flox 17B OGD	1	10.26.22	19	M	Male		B2
TMT and Flox 17B OGD	1	10.26.22	20	F	Female		C2
TMT and Flox 17B OGD	1	10.26.22	21	F	Female		D2
TMT	2	11.15.22	1	F	Female		A1
TMT	2	11.15.22	2	F	Female		B1
TMT	2	11.15.22	3	M	Male		C1
TMT	2	11.15.22	4	F	Female		D1
TMT	2	11.15.22	5	M	Male		E1
TMT	2	11.15.22	6	M	Male		F1
TMT	2	11.15.22	7	M	Male		G1		11.15.22 purity
TMT	2	11.15.22	8	M	Male		H1		male
TMT	2	11.15.22	9	F	Female		A2		100
TMT	2	11.15.22	10	F	Female		B2		female
TMT	2	11.15.22	11	M	Male		C2		100
TMT	2	11.15.22	12	M	Male		D2
TMT	2	11.15.22	13	M	Male		E2
TMT	2	11.15.22	14	M	Male		F2
TMT	2	11.15.22	15	F	Female		G2
TMT	2	11.15.22	16	F	Female		H2
TMT	2	11.15.22	17	F	Female		A3
TMT	2	11.15.22	18	M	Male		B3
TMT	2	11.15.22	19	F	Female		C3
TMT	2	11.15.22	20	M	Male		D3
TMT	2	11.15.22	21	M	Male		E3
TMT	3	11.21.22	1	M	Male		F3
TMT	3	11.21.22	2	F	Female		G3
TMT	3	11.21.22	3	F	Female		H3
TMT	3	11.21.22	4	M	Male		A4
TMT	3	11.21.22	5	M	Male		B4
TMT	3	11.21.22	6	M	Male		C4
TMT	3	11.21.22	7	M	Male		D4
TMT	3	11.21.22	8	M	Male		E4
TMT	3	11.21.22	9	M	Male		F4
TMT	3	11.21.22	10	F	Female		G4
TMT	3	11.21.22	11	M	Male		H4
TMT	3	11.21.22	12	F	Female		A5		11.21.22 purity
TMT	3	11.21.22	13	M	Male		B5		male
TMT	3	11.21.22	14	F	Female		C5		100
TMT	3	11.21.22	15	M	Male		D5		female
TMT	3	11.21.22	16	M	Male		E5		100
TMT	3	11.21.22	17	F	Female		F5
TMT	3	11.21.22	18	M	Male		G5
TMT	3	11.21.22	19	M	Male		H5
TMT	3	11.21.22	20	F	Female		A6
TMT	3	11.21.22	21	F	Female		B6
TMT	3	11.21.22	22	F	Female		C6
TMT	3	11.21.22	23	F	Female		D6
